# Supplementary material for: Spirolones A–E, five spiroketals from a productive saline soil derived Penicillium raistrickii
Source: Front Microbiol. 2024 Nov 22;15:1495396. doi: 10.3389/fmicb.2024.1495396 (PMC11621928; doi:10.3389/fmicb.2024.1495396)
Supplement: Supplementary file 1 [file Data_Sheet_1.zip]

Archive with 55 entries (51 files):
- X-ray-1/
- X-ray-1/161206a.cif
- X-ray-1/161206a.fcf
- X-ray-1/161206a.hkl
- X-ray-1/161206a.ins
- X-ray-1/161206a.res
- X-ray-1/161206a.tex
- X-ray-1/JH18-27checkcif.pdf
- X-ray-2/
- X-ray-2/130113b.cif
- X-ray-2/130113b.fcf
- X-ray-2/130113b.hkl
- X-ray-2/130113b.ins
- X-ray-2/130113b.res
- X-ray-2/130113b.tex
- X-ray-2/38.pdf
- X-ray-2/38.plt
- X-ray-2/38.ps
- X-ray-2/ce.ps
- X-ray-2/f1313055.tmp
- X-ray-2/f3213055.tmp
- X-ray-2/JH18-38(FCF)checkcif.pdf
- X-ray-2/JH18-38.png
- X-ray-2/mo.ps
- X-ray-2/tp213055.tmp
- X-ray-3/
- X-ray-3/170610a.cif
- X-ray-3/170610a.fcf
- X-ray-3/170610a.hkl
- X-ray-3/170610a.ins
- X-ray-3/170610a.res
- X-ray-3/170610a.tex
- X-ray-3/211.pdf
- X-ray-3/211.plt
- X-ray-3/211.ps
- X-ray-3/f1385301.tmp
- X-ray-3/f3085301.tmp
- X-ray-3/JH18-21.png
- X-ray-3/JH18-21checkcif.pdf
- X-ray-3/tp085301.tmp
- X-ray-6/
- X-ray-6/170418c.cif
- X-ray-6/170418c.fcf
- X-ray-6/170418c.hkl
- X-ray-6/170418c.ins
- X-ray-6/170418c.res
- X-ray-6/170418c.tex
- X-ray-6/822.pdf
- X-ray-6/822.plt
- X-ray-6/822.ps
- X-ray-6/f1351435.tmp
- X-ray-6/f3151435.tmp
- X-ray-6/JHJ18-82.png
- X-ray-6/JHJ18-82checkcif.pdf
- X-ray-6/tp151435.tmp
