# Supplementary material for: Spirolones A–E, five spiroketals from a productive saline soil derived Penicillium raistrickii
Source: Front Microbiol. 2024 Nov 22;15:1495396. doi: 10.3389/fmicb.2024.1495396 (PMC11621928; doi:10.3389/fmicb.2024.1495396)
Supplement: Supplementary file 1 [file Data_Sheet_1.zip › X-ray-1/161206a.cif]

  
data_161206a 
  
_audit_creation_method            SHELXL-97 
_chemical_name_systematic 
; 
 ? 
; 
_chemical_name_common             ? 
_chemical_melting_point           ? 
_chemical_formula_moiety          ? 
_chemical_formula_sum 
 'C31 H40 O13' 
_chemical_formula_weight          620.63 
  
loop_ 
 _atom_type_symbol 
 _atom_type_description 
 _atom_type_scat_dispersion_real 
 _atom_type_scat_dispersion_imag 
 _atom_type_scat_source 
 'C'  'C'   0.0181   0.0091 
 'International Tables Vol C Tables 4.2.6.8 and 6.1.1.4' 
 'H'  'H'   0.0000   0.0000 
 'International Tables Vol C Tables 4.2.6.8 and 6.1.1.4' 
 'O'  'O'   0.0492   0.0322 
 'International Tables Vol C Tables 4.2.6.8 and 6.1.1.4' 
  
_symmetry_cell_setting            Orthorhombic 
_symmetry_space_group_name_H-M    P2(1)2(1)2(1) 
  
loop_ 
 _symmetry_equiv_pos_as_xyz 
 'x, y, z' 
 '-x+1/2, -y, z+1/2' 
 '-x, y+1/2, -z+1/2' 
 'x+1/2, -y+1/2, -z' 
  
_cell_length_a                    11.5430(3) 
_cell_length_b                    14.7235(4) 
_cell_length_c                    18.5187(5) 
_cell_angle_alpha                 90.00 
_cell_angle_beta                  90.00 
_cell_angle_gamma                 90.00 
_cell_volume                      3147.32(15) 
_cell_formula_units_Z             4 
_cell_measurement_temperature     293(2) 
_cell_measurement_reflns_used     2171 
_cell_measurement_theta_min     3.8430 
_cell_measurement_theta_max     70.3990 
  
_exptl_crystal_description        needles 
_exptl_crystal_colour             colorless 
_exptl_crystal_size_max           0.35 
_exptl_crystal_size_mid           0.30 
_exptl_crystal_size_min           0.27 
_exptl_crystal_density_meas       ? 
_exptl_crystal_density_diffrn     1.310 
_exptl_crystal_density_method     'not measured' 
_exptl_crystal_F_000              1320 
_exptl_absorpt_coefficient_mu     0.860 
_exptl_absorpt_correction_type    multi-scan 
_exptl_absorpt_correction_T_min   0.7529 
_exptl_absorpt_correction_T_max   0.8010 
_exptl_absorpt_process_details    sadabs 
  
_exptl_special_details 
; 
 ? 
; 
  
_diffrn_ambient_temperature       293(2) 
_diffrn_radiation_wavelength      1.54178 
_diffrn_radiation_type            CuK\a 
_diffrn_radiation_source          'fine-focus sealed tube' 
_diffrn_radiation_monochromator   graphite 
_diffrn_measurement_device_type   'CCD area detector' 
_diffrn_measurement_method        'phi and omega scans' 
_diffrn_detector_area_resol_mean  ? 
_diffrn_standards_number          ? 
_diffrn_standards_interval_count  ? 
_diffrn_standards_interval_time   ? 
_diffrn_standards_decay_%         ? 
_diffrn_reflns_number             6780 
_diffrn_reflns_av_R_equivalents   0.0268 
_diffrn_reflns_av_sigmaI/netI     0.0503 
_diffrn_reflns_limit_h_min        -6 
_diffrn_reflns_limit_h_max        13 
_diffrn_reflns_limit_k_min        -16 
_diffrn_reflns_limit_k_max        17 
_diffrn_reflns_limit_l_min        -21 
_diffrn_reflns_limit_l_max        21 
_diffrn_reflns_theta_min          3.84 
_diffrn_reflns_theta_max          66.00 
_reflns_number_total              4589 
_reflns_number_gt                 3692 
_reflns_threshold_expression      >2sigma(I) 
  
_computing_data_collection        'Bruker FRAMBO' 
_computing_cell_refinement        'Bruker FRAMBO' 
_computing_data_reduction         'Bruker SAINT' 
_computing_structure_solution     'SHELXS-97 (Sheldrick, 1990)' 
_computing_structure_refinement   'SHELXL-97 (Sheldrick, 1997)' 
_computing_molecular_graphics     'Bruker SHELXTL' 
_computing_publication_material   'Bruker SHELXTL' 
  
_refine_special_details 
; 
 Refinement of F^2^ against ALL reflections.  The weighted R-factor wR and 
 goodness of fit S are based on F^2^, conventional R-factors R are based 
 on F, with F set to zero for negative F^2^. The threshold expression of 
 F^2^ > 2sigma(F^2^) is used only for calculating R-factors(gt) etc. and is 
 not relevant to the choice of reflections for refinement.  R-factors based 
 on F^2^ are statistically about twice as large as those based on F, and R- 
 factors based on ALL data will be even larger. 
; 
  
_refine_ls_structure_factor_coef  Fsqd 
_refine_ls_matrix_type            full 
_refine_ls_weighting_scheme       calc 
_refine_ls_weighting_details 
 'calc w=1/[\s^2^(Fo^2^)+(0.0626P)^2^+0.0000P] where P=(Fo^2^+2Fc^2^)/3' 
_atom_sites_solution_primary      direct 
_atom_sites_solution_secondary    difmap 
_atom_sites_solution_hydrogens    geom 
_refine_ls_hydrogen_treatment     mixed 
_refine_ls_extinction_method      SHELXL 
_refine_ls_extinction_coef        0.0020(2) 
_refine_ls_extinction_expression 
 'Fc^*^=kFc[1+0.001xFc^2^\l^3^/sin(2\q)]^-1/4^' 
_refine_ls_abs_structure_details 
 'Flack H D (1983), Acta Cryst. A39, 876-881' 
_refine_ls_abs_structure_Flack    -0.7(3)
_chemical_absolute_configuration  s  
_refine_ls_number_reflns          4589 
_refine_ls_number_parameters      403 
_refine_ls_number_restraints      0 
_refine_ls_R_factor_all           0.0617 
_refine_ls_R_factor_gt            0.0483 
_refine_ls_wR_factor_ref          0.1310 
_refine_ls_wR_factor_gt           0.1192 
_refine_ls_goodness_of_fit_ref    1.033 
_refine_ls_restrained_S_all       1.033 
_refine_ls_shift/su_max           0.000 
_refine_ls_shift/su_mean          0.000 
  
loop_ 
 _atom_site_label 
 _atom_site_type_symbol 
 _atom_site_fract_x 
 _atom_site_fract_y 
 _atom_site_fract_z 
 _atom_site_U_iso_or_equiv 
 _atom_site_adp_type 
 _atom_site_occupancy 
 _atom_site_symmetry_multiplicity 
 _atom_site_calc_flag 
 _atom_site_refinement_flags 
 _atom_site_disorder_assembly 
 _atom_site_disorder_group 
O1 O 0.48111(18) 0.19786(15) 0.82001(11) 0.0513(5) Uani 1 1 d . . . 
O2 O 0.4827(3) 0.24555(16) 1.04040(13) 0.0894(11) Uani 1 1 d . . . 
H2 H 0.5001 0.2117 1.0738 0.134 Uiso 1 1 calc R . . 
O3 O 0.3519(2) 0.08983(16) 0.86412(13) 0.0595(6) Uani 1 1 d . . . 
O4 O 0.3301(3) -0.04315(16) 0.81391(17) 0.0773(8) Uani 1 1 d . . . 
O5 O 0.2665(2) -0.05958(17) 0.67965(16) 0.0769(8) Uani 1 1 d . . . 
H5 H 0.2863 -0.0765 0.7200 0.115 Uiso 1 1 calc R . . 
O6 O 0.1925(3) 0.2072(2) 0.54962(14) 0.0826(9) Uani 1 1 d . . . 
H6 H 0.1904 0.2624 0.5551 0.124 Uiso 1 1 calc R . . 
O7 O 0.26005(19) 0.45781(14) 0.33462(12) 0.0507(5) Uani 1 1 d . . . 
O8 O 0.2751(3) 0.3834(2) 0.55182(13) 0.0837(9) Uani 1 1 d . . . 
H8 H 0.3376 0.3773 0.5722 0.100 Uiso 1 1 calc R . . 
O9 O 0.4291(2) 0.52525(14) 0.37665(11) 0.0502(5) Uani 1 1 d . . . 
O10 O 0.4896(2) 0.65504(14) 0.33464(13) 0.0657(7) Uani 1 1 d . . . 
O11 O 0.5453(3) 0.67687(14) 0.20021(15) 0.0750(8) Uani 1 1 d . . . 
H11 H 0.5339 0.6918 0.2423 0.113 Uiso 1 1 calc R . . 
O12 O 0.5425(2) 0.42169(16) 0.05026(12) 0.0613(6) Uani 1 1 d . . . 
H12 H 0.5293 0.3670 0.0515 0.092 Uiso 1 1 calc R . . 
O13 O 0.5127(3) 0.8683(3) 0.8849(2) 0.1190(13) Uani 1 1 d . . . 
H13 H 0.4669 0.9029 0.8651 0.143 Uiso 1 1 calc R . . 
C1 C 0.5823(3) 0.1657(3) 0.8583(2) 0.0633(10) Uani 1 1 d . . . 
H1 H 0.5769 0.0997 0.8645 0.076 Uiso 1 1 calc R . . 
C2 C 0.5896(4) 0.2105(3) 0.9318(2) 0.0675(11) Uani 1 1 d . . . 
H2A H 0.6553 0.1860 0.9581 0.081 Uiso 1 1 calc R . . 
H2B H 0.6019 0.2752 0.9257 0.081 Uiso 1 1 calc R . . 
C3 C 0.4818(4) 0.1953(2) 0.97428(17) 0.0637(10) Uani 1 1 d . . . 
H3 H 0.4750 0.1304 0.9854 0.076 Uiso 1 1 calc R . . 
C4 C 0.3767(4) 0.2247(3) 0.93189(18) 0.0608(10) Uani 1 1 d . . . 
H4A H 0.3748 0.2905 0.9298 0.073 Uiso 1 1 calc R . . 
H4B H 0.3075 0.2045 0.9569 0.073 Uiso 1 1 calc R . . 
C5 C 0.3757(3) 0.1871(2) 0.85530(18) 0.0493(8) Uani 1 1 d . . . 
C6 C 0.3214(3) 0.0398(2) 0.8066(2) 0.0580(9) Uani 1 1 d . . . 
C7 C 0.2820(3) 0.0830(2) 0.74134(19) 0.0521(8) Uani 1 1 d . . . 
C8 C 0.2587(3) 0.0318(2) 0.6787(2) 0.0571(9) Uani 1 1 d . . . 
C9 C 0.2264(3) 0.0724(3) 0.6148(2) 0.0624(10) Uani 1 1 d . . . 
C10 C 0.2200(3) 0.1669(3) 0.6132(2) 0.0590(9) Uani 1 1 d . . . 
C11 C 0.2382(3) 0.2193(2) 0.67532(19) 0.0559(8) Uani 1 1 d . . . 
H11A H 0.2296 0.2820 0.6734 0.067 Uiso 1 1 calc R . . 
C12 C 0.2688(3) 0.1781(2) 0.73915(18) 0.0515(8) Uani 1 1 d . . . 
C13 C 0.2847(3) 0.2294(2) 0.80804(19) 0.0567(9) Uani 1 1 d . . . 
H13A H 0.2118 0.2311 0.8340 0.068 Uiso 1 1 calc R . . 
H13B H 0.3068 0.2914 0.7970 0.068 Uiso 1 1 calc R . . 
C14 C 0.6839(3) 0.1877(4) 0.8094(3) 0.0977(17) Uani 1 1 d . . . 
H14A H 0.6905 0.2523 0.8041 0.146 Uiso 1 1 calc R . . 
H14B H 0.6717 0.1605 0.7629 0.146 Uiso 1 1 calc R . . 
H14C H 0.7539 0.1640 0.8302 0.146 Uiso 1 1 calc R . . 
C15 C 0.1989(4) 0.0152(3) 0.5488(2) 0.0806(13) Uani 1 1 d . . . 
H15A H 0.1342 -0.0237 0.5591 0.121 Uiso 1 1 calc R . . 
H15B H 0.2651 -0.0211 0.5365 0.121 Uiso 1 1 calc R . . 
H15C H 0.1800 0.0543 0.5090 0.121 Uiso 1 1 calc R . . 
C16 C 0.1826(3) 0.5046(2) 0.3839(2) 0.0599(9) Uani 1 1 d . . . 
H16 H 0.2141 0.5651 0.3935 0.072 Uiso 1 1 calc R . . 
C17 C 0.1731(4) 0.4539(3) 0.4546(2) 0.0740(11) Uani 1 1 d . . . 
H17A H 0.1259 0.4889 0.4879 0.089 Uiso 1 1 calc R . . 
H17B H 0.1349 0.3962 0.4465 0.089 Uiso 1 1 calc R . . 
C18 C 0.2902(3) 0.4374(3) 0.48788(19) 0.0639(10) Uani 1 1 d . . . 
H18 H 0.3251 0.4958 0.5011 0.077 Uiso 1 1 calc R . . 
C19 C 0.3668(3) 0.3904(2) 0.43435(17) 0.0564(9) Uani 1 1 d . . . 
H19A H 0.3393 0.3287 0.4274 0.068 Uiso 1 1 calc R . . 
H19B H 0.4448 0.3871 0.4536 0.068 Uiso 1 1 calc R . . 
C20 C 0.3697(3) 0.4383(2) 0.36234(17) 0.0452(7) Uani 1 1 d . . . 
C21 C 0.4683(3) 0.5751(2) 0.32110(18) 0.0475(7) Uani 1 1 d . . . 
C22 C 0.4845(3) 0.53428(19) 0.25124(16) 0.0448(7) Uani 1 1 d . . . 
C23 C 0.5230(3) 0.5876(2) 0.19234(18) 0.0503(8) Uani 1 1 d . . . 
C24 C 0.5414(3) 0.5510(2) 0.12463(17) 0.0492(7) Uani 1 1 d . . . 
C25 C 0.5233(3) 0.4583(2) 0.11667(16) 0.0452(7) Uani 1 1 d . . . 
C26 C 0.4859(2) 0.40389(19) 0.17444(16) 0.0437(7) Uani 1 1 d . . . 
H26 H 0.4740 0.3421 0.1673 0.052 Uiso 1 1 calc R . . 
C27 C 0.4669(2) 0.44101(19) 0.24094(15) 0.0399(6) Uani 1 1 d . . . 
C28 C 0.4333(3) 0.3851(2) 0.30527(17) 0.0457(7) Uani 1 1 d . . . 
H28A H 0.5027 0.3592 0.3264 0.055 Uiso 1 1 calc R . . 
H28B H 0.3846 0.3353 0.2894 0.055 Uiso 1 1 calc R . . 
C29 C 0.0688(3) 0.5151(3) 0.3435(3) 0.0895(15) Uani 1 1 d . . . 
H29A H 0.0366 0.4563 0.3339 0.134 Uiso 1 1 calc R . . 
H29B H 0.0823 0.5462 0.2988 0.134 Uiso 1 1 calc R . . 
H29C H 0.0156 0.5496 0.3724 0.134 Uiso 1 1 calc R . . 
C30 C 0.5806(4) 0.6113(3) 0.0636(2) 0.0687(11) Uani 1 1 d . . . 
H30A H 0.5800 0.5775 0.0193 0.103 Uiso 1 1 calc R . . 
H30B H 0.6577 0.6327 0.0732 0.103 Uiso 1 1 calc R . . 
H30C H 0.5290 0.6623 0.0596 0.103 Uiso 1 1 calc R . . 
C31 C 0.4691(5) 0.7813(4) 0.8834(3) 0.1115(19) Uani 1 1 d . . . 
H31A H 0.4627 0.7612 0.8342 0.167 Uiso 1 1 calc R . . 
H31B H 0.3939 0.7805 0.9056 0.167 Uiso 1 1 calc R . . 
H31C H 0.5202 0.7415 0.9093 0.167 Uiso 1 1 calc R . . 
  
loop_ 
 _atom_site_aniso_label 
 _atom_site_aniso_U_11 
 _atom_site_aniso_U_22 
 _atom_site_aniso_U_33 
 _atom_site_aniso_U_23 
 _atom_site_aniso_U_13 
 _atom_site_aniso_U_12 
O1 0.0542(12) 0.0556(13) 0.0442(11) -0.0049(11) 0.0045(10) -0.0003(11) 
O2 0.186(3) 0.0423(12) 0.0398(12) 0.0000(11) -0.0072(18) -0.0001(19) 
O3 0.0704(15) 0.0487(13) 0.0595(13) 0.0052(12) 0.0025(12) -0.0045(12) 
O4 0.0930(19) 0.0428(13) 0.096(2) 0.0036(16) -0.0151(17) -0.0034(13) 
O5 0.0802(17) 0.0580(15) 0.0926(19) -0.0168(16) -0.0026(16) -0.0050(14) 
O6 0.095(2) 0.096(2) 0.0573(15) 0.0024(16) -0.0128(15) -0.0054(19) 
O7 0.0524(12) 0.0426(11) 0.0570(12) -0.0056(11) -0.0031(11) 0.0079(10) 
O8 0.111(2) 0.085(2) 0.0548(14) 0.0109(15) 0.0121(16) -0.0114(19) 
O9 0.0652(13) 0.0398(11) 0.0457(11) -0.0055(10) -0.0067(11) -0.0018(10) 
O10 0.1010(19) 0.0357(11) 0.0603(13) -0.0143(11) 0.0019(15) -0.0072(12) 
O11 0.117(2) 0.0342(11) 0.0736(16) -0.0065(12) 0.0146(17) -0.0188(14) 
O12 0.0855(17) 0.0485(13) 0.0501(12) -0.0093(11) 0.0096(12) -0.0043(13) 
O13 0.115(3) 0.100(3) 0.142(3) 0.012(3) -0.047(3) 0.005(2) 
C1 0.058(2) 0.067(2) 0.065(2) -0.021(2) -0.0136(18) 0.0080(18) 
C2 0.076(2) 0.060(2) 0.067(2) -0.010(2) -0.022(2) 0.004(2) 
C3 0.113(3) 0.0354(16) 0.0432(16) -0.0017(14) -0.006(2) 0.001(2) 
C4 0.084(3) 0.052(2) 0.0473(18) -0.0009(17) 0.0123(19) 0.0109(19) 
C5 0.0558(18) 0.0415(16) 0.0504(18) -0.0004(15) 0.0081(15) 0.0021(15) 
C6 0.0516(18) 0.0501(19) 0.072(2) -0.003(2) 0.0057(18) -0.0057(17) 
C7 0.0424(17) 0.0469(18) 0.067(2) 0.0006(17) 0.0028(15) -0.0031(15) 
C8 0.0452(17) 0.0524(19) 0.074(2) -0.0144(19) 0.0052(18) -0.0044(15) 
C9 0.0465(18) 0.071(2) 0.070(2) -0.019(2) 0.0097(17) -0.0101(18) 
C10 0.0492(18) 0.070(2) 0.058(2) -0.005(2) -0.0004(16) -0.0053(17) 
C11 0.0533(18) 0.0521(18) 0.062(2) 0.0016(18) 0.0005(18) 0.0004(16) 
C12 0.0414(16) 0.0524(18) 0.0606(19) -0.0027(17) 0.0027(16) -0.0023(15) 
C13 0.0533(19) 0.0539(19) 0.063(2) -0.0086(18) 0.0032(17) 0.0067(16) 
C14 0.053(2) 0.139(4) 0.101(3) -0.039(4) 0.013(2) -0.004(3) 
C15 0.074(3) 0.093(3) 0.074(3) -0.025(3) 0.011(2) -0.018(2) 
C16 0.0601(19) 0.0470(18) 0.073(2) -0.0070(19) 0.0069(19) 0.0082(17) 
C17 0.084(3) 0.063(2) 0.075(2) -0.006(2) 0.029(2) -0.001(2) 
C18 0.089(3) 0.048(2) 0.0544(19) -0.0040(18) 0.0037(19) -0.008(2) 
C19 0.073(2) 0.0453(18) 0.0508(18) 0.0000(16) -0.0020(17) 0.0025(18) 
C20 0.0535(17) 0.0352(15) 0.0469(15) -0.0014(14) -0.0050(14) 0.0034(14) 
C21 0.0507(17) 0.0372(15) 0.0547(17) -0.0037(15) -0.0048(15) -0.0001(14) 
C22 0.0486(16) 0.0348(14) 0.0510(16) -0.0065(14) -0.0045(14) 0.0012(14) 
C23 0.0585(19) 0.0352(15) 0.0572(18) -0.0032(15) 0.0013(16) -0.0056(15) 
C24 0.0529(17) 0.0425(16) 0.0523(17) 0.0013(15) 0.0029(15) -0.0028(15) 
C25 0.0494(16) 0.0414(16) 0.0448(15) -0.0058(14) -0.0016(14) 0.0016(14) 
C26 0.0493(16) 0.0309(13) 0.0509(16) -0.0063(13) 0.0016(14) 0.0028(13) 
C27 0.0387(15) 0.0347(14) 0.0462(15) -0.0018(13) -0.0045(13) 0.0024(13) 
C28 0.0508(16) 0.0334(15) 0.0531(17) 0.0021(14) -0.0069(15) 0.0045(13) 
C29 0.060(2) 0.082(3) 0.127(4) -0.004(3) -0.004(3) 0.013(2) 
C30 0.089(3) 0.052(2) 0.065(2) 0.000(2) 0.012(2) -0.012(2) 
C31 0.099(4) 0.090(4) 0.146(5) 0.023(4) 0.002(4) 0.008(3) 
  
_geom_special_details 
; 
 All esds (except the esd in the dihedral angle between two l.s. planes) 
 are estimated using the full covariance matrix.  The cell esds are taken 
 into account individually in the estimation of esds in distances, angles 
 and torsion angles; correlations between esds in cell parameters are only 
 used when they are defined by crystal symmetry.  An approximate (isotropic) 
 treatment of cell esds is used for estimating esds involving l.s. planes. 
; 
  
loop_ 
 _geom_bond_atom_site_label_1 
 _geom_bond_atom_site_label_2 
 _geom_bond_distance 
 _geom_bond_site_symmetry_2 
 _geom_bond_publ_flag 
O1 C5 1.390(4) . ? 
O1 C1 1.446(4) . ? 
O2 C3 1.431(4) . ? 
O2 H2 0.8200 . ? 
O3 C6 1.341(4) . ? 
O3 C5 1.467(4) . ? 
O4 C6 1.233(4) . ? 
O5 C8 1.348(4) . ? 
O5 H5 0.8200 . ? 
O6 C10 1.357(4) . ? 
O6 H6 0.8200 . ? 
O7 C20 1.395(4) . ? 
O7 C16 1.451(4) . ? 
O8 C18 1.437(4) . ? 
O8 H8 0.8200 . ? 
O9 C21 1.342(4) . ? 
O9 C20 1.476(4) . ? 
O10 C21 1.228(4) . ? 
O11 C23 1.347(4) . ? 
O11 H11 0.8200 . ? 
O12 C25 1.361(3) . ? 
O12 H12 0.8200 . ? 
O13 C31 1.376(6) . ? 
O13 H13 0.8200 . ? 
C1 C2 1.515(5) . ? 
C1 C14 1.517(5) . ? 
C1 H1 0.9800 . ? 
C2 C3 1.489(5) . ? 
C2 H2A 0.9700 . ? 
C2 H2B 0.9700 . ? 
C3 C4 1.508(5) . ? 
C3 H3 0.9800 . ? 
C4 C5 1.523(4) . ? 
C4 H4A 0.9700 . ? 
C4 H4B 0.9700 . ? 
C5 C13 1.502(5) . ? 
C6 C7 1.440(5) . ? 
C7 C12 1.409(5) . ? 
C7 C8 1.409(5) . ? 
C8 C9 1.376(5) . ? 
C9 C10 1.394(5) . ? 
C9 C15 1.518(5) . ? 
C10 C11 1.400(5) . ? 
C11 C12 1.375(5) . ? 
C11 H11A 0.9300 . ? 
C12 C13 1.494(5) . ? 
C13 H13A 0.9700 . ? 
C13 H13B 0.9700 . ? 
C14 H14A 0.9600 . ? 
C14 H14B 0.9600 . ? 
C14 H14C 0.9600 . ? 
C15 H15A 0.9600 . ? 
C15 H15B 0.9600 . ? 
C15 H15C 0.9600 . ? 
C16 C17 1.511(5) . ? 
C16 C29 1.519(5) . ? 
C16 H16 0.9800 . ? 
C17 C18 1.506(6) . ? 
C17 H17A 0.9700 . ? 
C17 H17B 0.9700 . ? 
C18 C19 1.498(5) . ? 
C18 H18 0.9800 . ? 
C19 C20 1.509(4) . ? 
C19 H19A 0.9700 . ? 
C19 H19B 0.9700 . ? 
C20 C28 1.507(4) . ? 
C21 C22 1.439(4) . ? 
C22 C27 1.401(4) . ? 
C22 C23 1.416(4) . ? 
C23 C24 1.381(4) . ? 
C24 C25 1.389(4) . ? 
C24 C30 1.506(4) . ? 
C25 C26 1.405(4) . ? 
C26 C27 1.365(4) . ? 
C26 H26 0.9300 . ? 
C27 C28 1.499(4) . ? 
C28 H28A 0.9700 . ? 
C28 H28B 0.9700 . ? 
C29 H29A 0.9600 . ? 
C29 H29B 0.9600 . ? 
C29 H29C 0.9600 . ? 
C30 H30A 0.9600 . ? 
C30 H30B 0.9600 . ? 
C30 H30C 0.9600 . ? 
C31 H31A 0.9600 . ? 
C31 H31B 0.9600 . ? 
C31 H31C 0.9600 . ? 
  
loop_ 
 _geom_angle_atom_site_label_1 
 _geom_angle_atom_site_label_2 
 _geom_angle_atom_site_label_3 
 _geom_angle 
 _geom_angle_site_symmetry_1 
 _geom_angle_site_symmetry_3 
 _geom_angle_publ_flag 
C5 O1 C1 116.0(3) . . ? 
C3 O2 H2 109.5 . . ? 
C6 O3 C5 119.8(3) . . ? 
C8 O5 H5 109.5 . . ? 
C10 O6 H6 109.5 . . ? 
C20 O7 C16 115.2(2) . . ? 
C18 O8 H8 109.5 . . ? 
C21 O9 C20 119.6(2) . . ? 
C23 O11 H11 109.5 . . ? 
C25 O12 H12 109.5 . . ? 
C31 O13 H13 109.5 . . ? 
O1 C1 C2 110.0(3) . . ? 
O1 C1 C14 105.2(3) . . ? 
C2 C1 C14 113.6(3) . . ? 
O1 C1 H1 109.3 . . ? 
C2 C1 H1 109.3 . . ? 
C14 C1 H1 109.3 . . ? 
C3 C2 C1 111.3(3) . . ? 
C3 C2 H2A 109.4 . . ? 
C1 C2 H2A 109.4 . . ? 
C3 C2 H2B 109.4 . . ? 
C1 C2 H2B 109.4 . . ? 
H2A C2 H2B 108.0 . . ? 
O2 C3 C2 111.6(3) . . ? 
O2 C3 C4 107.6(3) . . ? 
C2 C3 C4 110.7(3) . . ? 
O2 C3 H3 109.0 . . ? 
C2 C3 H3 109.0 . . ? 
C4 C3 H3 109.0 . . ? 
C3 C4 C5 112.7(3) . . ? 
C3 C4 H4A 109.0 . . ? 
C5 C4 H4A 109.0 . . ? 
C3 C4 H4B 109.0 . . ? 
C5 C4 H4B 109.0 . . ? 
H4A C4 H4B 107.8 . . ? 
O1 C5 O3 109.1(3) . . ? 
O1 C5 C13 106.9(3) . . ? 
O3 C5 C13 109.8(3) . . ? 
O1 C5 C4 112.9(3) . . ? 
O3 C5 C4 104.6(3) . . ? 
C13 C5 C4 113.4(3) . . ? 
O4 C6 O3 115.8(4) . . ? 
O4 C6 C7 123.7(4) . . ? 
O3 C6 C7 120.5(3) . . ? 
C12 C7 C8 119.1(3) . . ? 
C12 C7 C6 119.8(3) . . ? 
C8 C7 C6 121.1(3) . . ? 
O5 C8 C9 117.6(3) . . ? 
O5 C8 C7 120.6(4) . . ? 
C9 C8 C7 121.8(3) . . ? 
C8 C9 C10 117.8(3) . . ? 
C8 C9 C15 120.5(4) . . ? 
C10 C9 C15 121.7(4) . . ? 
O6 C10 C9 117.9(4) . . ? 
O6 C10 C11 120.5(4) . . ? 
C9 C10 C11 121.6(4) . . ? 
C12 C11 C10 120.1(3) . . ? 
C12 C11 H11A 120.0 . . ? 
C10 C11 H11A 120.0 . . ? 
C11 C12 C7 119.4(3) . . ? 
C11 C12 C13 122.9(3) . . ? 
C7 C12 C13 117.7(3) . . ? 
C12 C13 C5 112.0(3) . . ? 
C12 C13 H13A 109.2 . . ? 
C5 C13 H13A 109.2 . . ? 
C12 C13 H13B 109.2 . . ? 
C5 C13 H13B 109.2 . . ? 
H13A C13 H13B 107.9 . . ? 
C1 C14 H14A 109.5 . . ? 
C1 C14 H14B 109.5 . . ? 
H14A C14 H14B 109.5 . . ? 
C1 C14 H14C 109.5 . . ? 
H14A C14 H14C 109.5 . . ? 
H14B C14 H14C 109.5 . . ? 
C9 C15 H15A 109.5 . . ? 
C9 C15 H15B 109.5 . . ? 
H15A C15 H15B 109.5 . . ? 
C9 C15 H15C 109.5 . . ? 
H15A C15 H15C 109.5 . . ? 
H15B C15 H15C 109.5 . . ? 
O7 C16 C17 110.8(3) . . ? 
O7 C16 C29 105.8(3) . . ? 
C17 C16 C29 114.5(4) . . ? 
O7 C16 H16 108.5 . . ? 
C17 C16 H16 108.5 . . ? 
C29 C16 H16 108.5 . . ? 
C18 C17 C16 111.7(3) . . ? 
C18 C17 H17A 109.3 . . ? 
C16 C17 H17A 109.3 . . ? 
C18 C17 H17B 109.3 . . ? 
C16 C17 H17B 109.3 . . ? 
H17A C17 H17B 107.9 . . ? 
O8 C18 C19 111.2(3) . . ? 
O8 C18 C17 108.5(3) . . ? 
C19 C18 C17 109.5(3) . . ? 
O8 C18 H18 109.2 . . ? 
C19 C18 H18 109.2 . . ? 
C17 C18 H18 109.2 . . ? 
C18 C19 C20 112.4(3) . . ? 
C18 C19 H19A 109.1 . . ? 
C20 C19 H19A 109.1 . . ? 
C18 C19 H19B 109.1 . . ? 
C20 C19 H19B 109.1 . . ? 
H19A C19 H19B 107.9 . . ? 
O7 C20 O9 108.0(2) . . ? 
O7 C20 C28 106.9(2) . . ? 
O9 C20 C28 110.5(2) . . ? 
O7 C20 C19 113.7(3) . . ? 
O9 C20 C19 104.9(2) . . ? 
C28 C20 C19 112.8(3) . . ? 
O10 C21 O9 115.8(3) . . ? 
O10 C21 C22 123.9(3) . . ? 
O9 C21 C22 120.3(3) . . ? 
C27 C22 C23 119.0(3) . . ? 
C27 C22 C21 120.8(3) . . ? 
C23 C22 C21 120.1(3) . . ? 
O11 C23 C24 116.7(3) . . ? 
O11 C23 C22 121.2(3) . . ? 
C24 C23 C22 122.1(3) . . ? 
C23 C24 C25 117.2(3) . . ? 
C23 C24 C30 119.8(3) . . ? 
C25 C24 C30 123.0(3) . . ? 
O12 C25 C24 117.4(3) . . ? 
O12 C25 C26 120.8(3) . . ? 
C24 C25 C26 121.8(3) . . ? 
C27 C26 C25 120.5(3) . . ? 
C27 C26 H26 119.7 . . ? 
C25 C26 H26 119.7 . . ? 
C26 C27 C22 119.4(3) . . ? 
C26 C27 C28 122.6(3) . . ? 
C22 C27 C28 117.9(3) . . ? 
C27 C28 C20 113.4(2) . . ? 
C27 C28 H28A 108.9 . . ? 
C20 C28 H28A 108.9 . . ? 
C27 C28 H28B 108.9 . . ? 
C20 C28 H28B 108.9 . . ? 
H28A C28 H28B 107.7 . . ? 
C16 C29 H29A 109.5 . . ? 
C16 C29 H29B 109.5 . . ? 
H29A C29 H29B 109.5 . . ? 
C16 C29 H29C 109.5 . . ? 
H29A C29 H29C 109.5 . . ? 
H29B C29 H29C 109.5 . . ? 
C24 C30 H30A 109.5 . . ? 
C24 C30 H30B 109.5 . . ? 
H30A C30 H30B 109.5 . . ? 
C24 C30 H30C 109.5 . . ? 
H30A C30 H30C 109.5 . . ? 
H30B C30 H30C 109.5 . . ? 
O13 C31 H31A 109.5 . . ? 
O13 C31 H31B 109.5 . . ? 
H31A C31 H31B 109.5 . . ? 
O13 C31 H31C 109.5 . . ? 
H31A C31 H31C 109.5 . . ? 
H31B C31 H31C 109.5 . . ? 
  
loop_ 
 _geom_torsion_atom_site_label_1 
 _geom_torsion_atom_site_label_2 
 _geom_torsion_atom_site_label_3 
 _geom_torsion_atom_site_label_4 
 _geom_torsion 
 _geom_torsion_site_symmetry_1 
 _geom_torsion_site_symmetry_2 
 _geom_torsion_site_symmetry_3 
 _geom_torsion_site_symmetry_4 
 _geom_torsion_publ_flag 
C5 O1 C1 C2 -55.8(4) . . . . ? 
C5 O1 C1 C14 -178.6(3) . . . . ? 
O1 C1 C2 C3 55.9(4) . . . . ? 
C14 C1 C2 C3 173.5(4) . . . . ? 
C1 C2 C3 O2 -173.6(3) . . . . ? 
C1 C2 C3 C4 -53.8(4) . . . . ? 
O2 C3 C4 C5 171.1(3) . . . . ? 
C2 C3 C4 C5 48.9(4) . . . . ? 
C1 O1 C5 O3 -64.4(3) . . . . ? 
C1 O1 C5 C13 176.9(3) . . . . ? 
C1 O1 C5 C4 51.6(4) . . . . ? 
C6 O3 C5 O1 -72.8(4) . . . . ? 
C6 O3 C5 C13 44.1(4) . . . . ? 
C6 O3 C5 C4 166.1(3) . . . . ? 
C3 C4 C5 O1 -47.2(4) . . . . ? 
C3 C4 C5 O3 71.3(4) . . . . ? 
C3 C4 C5 C13 -169.0(3) . . . . ? 
C5 O3 C6 O4 163.0(3) . . . . ? 
C5 O3 C6 C7 -16.6(5) . . . . ? 
O4 C6 C7 C12 176.6(4) . . . . ? 
O3 C6 C7 C12 -3.8(5) . . . . ? 
O4 C6 C7 C8 -4.8(6) . . . . ? 
O3 C6 C7 C8 174.7(3) . . . . ? 
C12 C7 C8 O5 -177.7(3) . . . . ? 
C6 C7 C8 O5 3.8(5) . . . . ? 
C12 C7 C8 C9 1.8(5) . . . . ? 
C6 C7 C8 C9 -176.8(3) . . . . ? 
O5 C8 C9 C10 -179.0(3) . . . . ? 
C7 C8 C9 C10 1.5(5) . . . . ? 
O5 C8 C9 C15 1.1(5) . . . . ? 
C7 C8 C9 C15 -178.4(3) . . . . ? 
C8 C9 C10 O6 177.6(3) . . . . ? 
C15 C9 C10 O6 -2.5(5) . . . . ? 
C8 C9 C10 C11 -4.0(5) . . . . ? 
C15 C9 C10 C11 175.9(3) . . . . ? 
O6 C10 C11 C12 -178.4(3) . . . . ? 
C9 C10 C11 C12 3.2(5) . . . . ? 
C10 C11 C12 C7 0.2(5) . . . . ? 
C10 C11 C12 C13 -177.4(3) . . . . ? 
C8 C7 C12 C11 -2.6(5) . . . . ? 
C6 C7 C12 C11 175.9(3) . . . . ? 
C8 C7 C12 C13 175.1(3) . . . . ? 
C6 C7 C12 C13 -6.4(5) . . . . ? 
C11 C12 C13 C5 -148.0(3) . . . . ? 
C7 C12 C13 C5 34.4(4) . . . . ? 
O1 C5 C13 C12 67.2(3) . . . . ? 
O3 C5 C13 C12 -51.1(4) . . . . ? 
C4 C5 C13 C12 -167.8(3) . . . . ? 
C20 O7 C16 C17 -53.2(4) . . . . ? 
C20 O7 C16 C29 -177.9(3) . . . . ? 
O7 C16 C17 C18 54.5(4) . . . . ? 
C29 C16 C17 C18 174.1(3) . . . . ? 
C16 C17 C18 O8 -175.8(3) . . . . ? 
C16 C17 C18 C19 -54.2(4) . . . . ? 
O8 C18 C19 C20 171.2(3) . . . . ? 
C17 C18 C19 C20 51.3(4) . . . . ? 
C16 O7 C20 O9 -64.6(3) . . . . ? 
C16 O7 C20 C28 176.4(3) . . . . ? 
C16 O7 C20 C19 51.4(3) . . . . ? 
C21 O9 C20 O7 -73.0(3) . . . . ? 
C21 O9 C20 C28 43.6(3) . . . . ? 
C21 O9 C20 C19 165.4(3) . . . . ? 
C18 C19 C20 O7 -50.4(4) . . . . ? 
C18 C19 C20 O9 67.4(4) . . . . ? 
C18 C19 C20 C28 -172.3(3) . . . . ? 
C20 O9 C21 O10 162.2(3) . . . . ? 
C20 O9 C21 C22 -18.6(4) . . . . ? 
O10 C21 C22 C27 175.1(3) . . . . ? 
O9 C21 C22 C27 -4.0(5) . . . . ? 
O10 C21 C22 C23 -2.5(5) . . . . ? 
O9 C21 C22 C23 178.4(3) . . . . ? 
C27 C22 C23 O11 -177.6(3) . . . . ? 
C21 C22 C23 O11 0.1(5) . . . . ? 
C27 C22 C23 C24 1.4(5) . . . . ? 
C21 C22 C23 C24 179.0(3) . . . . ? 
O11 C23 C24 C25 177.4(3) . . . . ? 
C22 C23 C24 C25 -1.5(5) . . . . ? 
O11 C23 C24 C30 -2.0(5) . . . . ? 
C22 C23 C24 C30 179.0(3) . . . . ? 
C23 C24 C25 O12 -179.3(3) . . . . ? 
C30 C24 C25 O12 0.1(5) . . . . ? 
C23 C24 C25 C26 1.1(5) . . . . ? 
C30 C24 C25 C26 -179.5(3) . . . . ? 
O12 C25 C26 C27 179.9(3) . . . . ? 
C24 C25 C26 C27 -0.4(5) . . . . ? 
C25 C26 C27 C22 0.2(4) . . . . ? 
C25 C26 C27 C28 -176.5(3) . . . . ? 
C23 C22 C27 C26 -0.7(4) . . . . ? 
C21 C22 C27 C26 -178.3(3) . . . . ? 
C23 C22 C27 C28 176.2(3) . . . . ? 
C21 C22 C27 C28 -1.4(4) . . . . ? 
C26 C27 C28 C20 -155.8(3) . . . . ? 
C22 C27 C28 C20 27.4(4) . . . . ? 
O7 C20 C28 C27 70.9(3) . . . . ? 
O9 C20 C28 C27 -46.4(3) . . . . ? 
C19 C20 C28 C27 -163.4(3) . . . . ? 
  
_diffrn_measured_fraction_theta_max    0.996 
_diffrn_reflns_theta_full              66.00 
_diffrn_measured_fraction_theta_full   0.996 
_refine_diff_density_max    0.376 
_refine_diff_density_min   -0.169 
_refine_diff_density_rms    0.040 
