# Supplementary material for: Spirolones A–E, five spiroketals from a productive saline soil derived Penicillium raistrickii
Source: Front Microbiol. 2024 Nov 22;15:1495396. doi: 10.3389/fmicb.2024.1495396 (PMC11621928; doi:10.3389/fmicb.2024.1495396)
Supplement: Supplementary file 1 [file Data_Sheet_1.zip › X-ray-1/161206a.fcf]

# 
# h,k,l, Fc-squared, Fo-squared, sigma(Fo-squared) and status flag 
# 
data_161206a 
_shelx_title ' 161206a in P2(1)2(1)2(1)' 
_shelx_refln_list_code          4 
_shelx_F_calc_maximum      219.28 
_exptl_crystal_F_000      1320.00 
_reflns_d_resolution_high  0.8438 
 
loop_ 
 _symmetry_equiv_pos_as_xyz 
 'x, y, z' 
 '-x+1/2, -y, z+1/2' 
 '-x, y+1/2, -z+1/2' 
 'x+1/2, -y+1/2, -z' 
 
_cell_length_a    11.5430 
_cell_length_b    14.7235 
_cell_length_c    18.5187 
_cell_angle_alpha  90.000 
_cell_angle_beta   90.000 
_cell_angle_gamma  90.000 
 
_shelx_F_squared_multiplier     1.000 
 
loop_ 
 _refln_index_h 
 _refln_index_k 
 _refln_index_l 
 _refln_F_squared_calc 
 _refln_F_squared_meas 
 _refln_F_squared_sigma 
 _refln_observed_status 
   2   0   0     3489.01     2995.55     79.25 o 
   4   0   0    48082.55    59544.07    840.51 o 
   6   0   0      713.84      653.95     22.74 o 
   8   0   0      183.47      199.93     20.64 o 
  10   0   0       27.97       29.33     11.00 o 
  12   0   0        4.71       16.04      7.79 o 
   1   1   0     2140.91     1757.14     46.98 o 
   2   1   0     2901.54     2612.91     49.92 o 
   3   1   0     6824.04     6457.40    114.32 o 
   4   1   0     1371.34     1502.68     22.26 o 
   5   1   0        7.17        2.75      2.54 o 
   6   1   0       30.39       27.49      5.34 o 
   7   1   0       28.35       20.99      5.28 o 
   8   1   0      266.84      263.31     24.31 o 
   9   1   0      108.69      126.52     18.34 o 
  10   1   0      510.07      565.07     38.56 o 
  11   1   0       13.59       10.04      5.96 o 
  12   1   0       11.52       14.77      5.39 o 
  13   1   0        1.35        9.62      7.33 o 
   0   2   0    12342.98    10568.49    266.47 o 
   1   2   0     3001.05     3138.95     84.72 o 
   2   2   0     3687.64     3837.82    101.55 o 
   3   2   0      917.16      728.08     42.25 o 
   4   2   0      178.46      220.77     24.31 o 
   5   2   0      868.74      915.90     38.22 o 
   6   2   0       29.16       39.87      9.17 o 
   7   2   0      293.00      300.98     23.40 o 
   8   2   0      247.15      229.80     22.02 o 
   9   2   0       84.57      105.42     16.04 o 
  10   2   0      310.25      291.36     13.98 o 
  11   2   0       92.42       80.00     10.21 o 
  12   2   0        8.41       15.16     10.77 o 
  13   2   0        0.57       -2.06      4.12 o 
   1   3   0     1425.93     1408.39     47.47 o 
   2   3   0     4242.69     4509.23    122.78 o 
   3   3   0      719.20      724.73     20.96 o 
   4   3   0      340.54      336.60     17.91 o 
   5   3   0     1428.61     1486.91     54.49 o 
   6   3   0        9.49       16.95      7.33 o 
   7   3   0        1.42       -3.21      6.42 o 
   8   3   0       53.75       88.00     14.67 o 
   9   3   0      133.97      135.24     18.34 o 
  10   3   0        1.06       -1.57      3.13 o 
  11   3   0       18.65        8.42      6.66 o 
  12   3   0       13.46       10.08      6.42 o 
  13   3   0       13.22       14.66      6.87 o 
   0   4   0     2467.86     2216.17     71.20 o 
   1   4   0    13877.98    12819.30    331.45 o 
   2   4   0     4099.44     3772.02    138.24 o 
   3   4   0      522.59      532.48     17.56 o 
   4   4   0        8.16       17.41      5.04 o 
   5   4   0      471.47      490.56     27.10 o 
   6   4   0        6.93       10.08      6.42 o 
   7   4   0        0.07        5.50      7.79 o 
   8   4   0      173.48      164.15     19.72 o 
   9   4   0      332.91      348.23     29.82 o 
  10   4   0        1.59       -1.54      4.03 o 
  11   4   0       30.21       39.80      8.73 o 
  12   4   0       10.49        8.25      5.50 o 
  13   4   0        1.24        8.71      5.50 o 
   1   5   0     1813.29     1770.86     43.28 o 
   2   5   0      412.19      371.25     20.68 o 
   3   5   0      908.04      821.45     35.01 o 
   4   5   0      252.52      347.80     21.57 o 
   5   5   0      395.69      398.50     24.33 o 
   6   5   0      211.02      169.70     16.97 o 
   7   5   0       22.29        7.33      7.79 o 
   8   5   0      111.10      112.77     16.50 o 
   9   5   0      598.29      579.14     19.68 o 
  10   5   0       16.53       10.55      4.26 o 
  11   5   0      162.92      206.66     15.93 o 
  12   5   0        1.02       -2.29      5.04 o 
  13   5   0        0.01       11.00      5.50 o 
   0   6   0     2820.84     3324.87     98.85 o 
   1   6   0     4441.63     4389.50    126.11 o 
   2   6   0       10.13       26.12      6.87 o 
   3   6   0     1833.11     2212.82     74.50 o 
   4   6   0      219.13      221.56     18.35 o 
   5   6   0       13.41       30.24      7.79 o 
   6   6   0       22.24       25.20      8.25 o 
   7   6   0       97.76      116.43     16.04 o 
   8   6   0      215.70      168.30     20.18 o 
   9   6   0        0.00       -1.94      3.89 o 
  10   6   0       72.08       86.42     10.56 o 
  11   6   0       20.29       11.13      5.40 o 
  12   6   0       92.82      107.26     13.75 o 
   1   7   0     5270.61     5283.54    264.29 o 
   2   7   0     2417.44     2389.96     55.88 o 
   3   7   0       40.71       50.87      9.17 o 
   4   7   0      152.94      141.69     15.59 o 
   5   7   0      859.23      762.55     40.01 o 
   6   7   0       38.02       28.41      8.71 o 
   7   7   0      179.32      205.42     21.55 o 
   8   7   0        0.67        1.98      4.04 o 
   9   7   0       39.80       31.62     10.54 o 
  10   7   0       55.80       43.54     11.92 o 
  11   7   0        0.08        0.46      5.96 o 
   0   8   0     8478.58     9400.67    254.69 o 
   1   8   0      271.05      292.07     35.10 o 
   2   8   0      162.60      164.88     11.48 o 
   3   8   0      798.04      816.74     41.39 o 
   4   8   0     1066.04     1147.60     52.94 o 
   5   8   0        0.01        1.83      5.04 o 
   6   8   0       52.14       33.46      9.17 o 
   7   8   0       35.57       21.08      6.87 o 
   8   8   0      183.07      188.54     15.56 o 
   9   8   0       70.44       88.00     15.58 o 
  10   8   0       44.49       58.66     12.83 o 
  11   8   0       11.03        5.96      5.96 o 
   1   9   0       72.19       72.94      8.58 o 
   2   9   0      359.38      410.17     19.76 o 
   3   9   0        0.10        0.92      5.96 o 
   4   9   0       35.91       51.79     11.46 o 
   5   9   0       89.10       78.38     13.29 o 
   6   9   0       27.66       27.06     16.27 o 
   7   9   0       22.07       24.29     11.00 o 
   8   9   0      262.78      251.35     27.06 o 
   9   9   0        9.27        9.16      6.42 o 
  10   9   0       95.28      113.68     16.96 o 
  11   9   0       28.48       22.46      8.25 o 
   0  10   0       78.00       48.59     11.46 o 
   1  10   0      331.66      308.86     21.11 o 
   2  10   0       74.03       49.04     11.00 o 
   3  10   0       32.23       36.66     11.00 o 
   4  10   0      529.64      527.59     36.73 o 
   5  10   0      110.51       87.56     15.59 o 
   6  10   0        1.17        8.06      3.23 o 
   7  10   0       11.53       15.58      7.33 o 
   8  10   0       11.60        4.58      6.87 o 
   9  10   0        6.84       11.46      6.87 o 
  10  10   0       26.90       51.78     11.46 o 
  11  10   0        1.19        3.67      5.96 o 
   1  11   0       18.05        7.66      4.50 o 
   2  11   0       12.31        4.12      6.42 o 
   3  11   0       29.55       35.74     10.08 o 
   4  11   0       24.87       24.75     10.08 o 
   5  11   0      107.30      100.39     16.50 o 
   6  11   0       18.80       14.66      8.25 o 
   7  11   0       38.95       29.79     10.08 o 
   8  11   0        2.05       -2.75      8.25 o 
   9  11   0       44.29       53.16     11.46 o 
  10  11   0        6.15       14.21      5.50 o 
   0  12   0      163.38      192.11     22.01 o 
   1  12   0      302.58      292.64     20.87 o 
   2  12   0      168.72      177.90     21.09 o 
   3  12   0        1.12       -1.83      7.79 o 
   4  12   0        0.00       -4.58      9.16 o 
   5  12   0        5.91       11.91      5.96 o 
   6  12   0        5.41        1.01      4.73 o 
   7  12   0        0.12       -3.67      7.33 o 
   8  12   0        9.81        5.50      6.42 o 
   9  12   0       12.40       16.95      6.42 o 
   1  13   0       94.30       99.26      9.65 o 
   2  13   0       42.68       41.25     12.37 o 
   3  13   0       96.41       87.55     15.13 o 
   4  13   0       31.26       42.62     11.46 o 
   5  13   0       65.82       70.87     19.71 o 
   6  13   0        2.49        0.05      4.81 o 
   7  13   0      152.12      156.35     19.26 o 
   8  13   0        0.44        4.12      4.58 o 
   9  13   0        2.01       -0.92      4.12 o 
   0  14   0      325.56      294.99     28.90 o 
   1  14   0      156.33      171.49     15.40 o 
   2  14   0       34.20       28.87      9.62 o 
   3  14   0       41.16       35.75     11.00 o 
   4  14   0        0.35       -3.21      6.42 o 
   5  14   0        0.14        0.12      5.96 o 
   6  14   0        2.96        4.84      4.04 o 
   7  14   0        5.54       11.00      6.42 o 
   8  14   0        1.08        6.87      5.04 o 
   1  15   0      105.73       91.33     11.02 o 
   2  15   0      161.70      150.85     20.63 o 
   3  15   0        5.28       12.83      9.16 o 
   4  15   0      346.52      351.88     20.59 o 
   5  15   0       36.97       48.74      7.61 o 
   6  15   0       94.06      122.31     10.36 o 
   0  16   0       17.84       13.75      7.79 o 
   1  16   0       17.83       10.54      6.87 o 
   2  16   0        0.16       -3.89      7.79 o 
   3  16   0       15.35        8.25      5.96 o 
   4  16   0       13.65        8.71      5.96 o 
   5  16   0        3.71       -3.21      6.87 o 
   1  17   0       28.33       19.25      6.87 o 
   2  17   0        1.75        3.21      2.86 o 
   3  17   0        2.17        5.50      4.58 o 
   1   0   1     6364.69     6235.85    155.39 o 
   2   0   1        4.15       11.62      1.94 o 
   3   0   1    38521.93    43856.79   1070.85 o 
   4   0   1    13645.85    14095.13    159.40 o 
   5   0   1       10.39       17.15      2.99 o 
   6   0   1      149.96      139.47      8.08 o 
   7   0   1       94.12       93.68      7.67 o 
   8   0   1       49.40       57.29      8.91 o 
  10   0   1        0.76        4.17      4.69 o 
  11   0   1       93.28       85.03     16.04 o 
  12   0   1       15.74        9.33      8.94 o 
  13   0   1       17.19       42.16     10.54 o 
 -13   1   1       22.57       10.54      5.50 o 
 -12   1   1       18.60       18.71      9.16 o 
 -11   1   1       73.72       60.88      9.38 o 
 -10   1   1      264.63      250.60     15.05 o 
  -9   1   1      343.67      374.86     30.28 o 
  -8   1   1      128.82      140.29     17.88 o 
  -7   1   1      196.12      221.75     14.43 o 
  -6   1   1      173.20      161.03     11.51 o 
  -5   1   1      314.61      315.84     13.41 o 
  -4   1   1     1228.23     1099.82     17.51 o 
  -3   1   1    15113.17    15709.76    276.48 o 
  -2   1   1    16257.07    17552.76    305.50 o 
  -1   1   1     4447.98     4419.25    112.35 o 
   0   1   1      122.62      136.56      7.36 o 
   1   1   1     4425.24     4463.27    111.31 o 
   2   1   1    16236.01    17693.52    434.42 o 
   3   1   1    15073.72    15317.17    270.36 o 
   4   1   1     1222.22     1096.17     19.69 o 
   5   1   1      312.57      316.15     11.31 o 
   6   1   1      172.94      153.49     10.69 o 
   7   1   1      195.69      198.94     13.28 o 
   8   1   1      129.80      123.33     16.96 o 
   9   1   1      344.26      371.19     29.82 o 
  10   1   1      263.14      212.91     13.64 o 
  11   1   1       72.76       67.99     11.92 o 
  12   1   1       18.76       18.79      5.73 o 
  13   1   1       23.17       37.52      7.13 o 
 -13   2   1       24.91       23.37      8.25 o 
 -12   2   1        6.52        9.16     17.87 o 
 -11   2   1       32.25       17.19     14.21 o 
 -10   2   1      561.18      567.63     18.07 o 
  -9   2   1      535.70      526.66     36.73 o 
  -8   2   1       75.80       79.75     12.83 o 
  -7   2   1      101.04      104.98     14.67 o 
  -6   2   1     1114.23     1255.96     51.14 o 
  -5   2   1      651.49      688.76     21.40 o 
  -4   2   1     2456.30     2415.82     74.05 o 
  -3   2   1     6958.67     7215.39    187.37 o 
  -2   2   1    11329.43    10906.29    274.20 o 
  -1   2   1    11610.02    10357.54    259.92 o 
   0   2   1    10592.40     8404.97    215.42 o 
   2   2   1    11355.51    10887.80    271.20 o 
   3   2   1     6951.59     7151.01    106.76 o 
   4   2   1     2445.60     2393.65     36.19 o 
   5   2   1      646.97      663.40     22.11 o 
   6   2   1     1120.62     1158.67     33.88 o 
   7   2   1      100.21      123.77     15.13 o 
   8   2   1       76.56       60.04     11.46 o 
   9   2   1      537.67      494.06     35.36 o 
  10   2   1      559.31      555.57     19.74 o 
  11   2   1       32.32       51.40      8.55 o 
  12   2   1        6.54        8.46     10.77 o 
  13   2   1       24.99       43.54     10.54 o 
 -13   3   1        0.15       -2.52      5.04 o 
 -12   3   1        2.99        2.75      5.50 o 
 -11   3   1        0.97        7.44      5.16 o 
 -10   3   1       79.52       79.07      6.75 o 
  -9   3   1      212.31      171.51     20.64 o 
  -8   3   1      223.26      207.30     21.56 o 
  -7   3   1      209.77      188.50     19.26 o 
  -6   3   1      328.79      266.18     20.65 o 
  -5   3   1     1464.41     1385.53     51.73 o 
  -4   3   1      345.44      311.35     17.45 o 
  -3   3   1      330.87      324.47     14.24 o 
  -2   3   1     1882.65     1939.96     59.18 o 
  -1   3   1    14956.17    13876.07    350.58 o 
   0   3   1    15388.29    13524.74    242.70 o 
   3   3   1      325.78      325.37     11.96 o 
   4   3   1      353.35      321.46     10.31 o 
   5   3   1     1462.41     1385.51     51.73 o 
   6   3   1      326.83      303.35     22.03 o 
   7   3   1      210.46      201.80     19.72 o 
   8   3   1      223.12      221.52     22.01 o 
   9   3   1      210.46      221.96     23.85 o 
  10   3   1       79.76       84.92      7.72 o 
  11   3   1        0.93       -2.64      6.35 o 
  12   3   1        3.30       14.65     18.33 o 
  13   3   1        0.14       19.70      8.25 o 
 -13   4   1        1.96        7.79      5.04 o 
 -12   4   1       12.19        5.50      4.58 o 
 -11   4   1       23.59       18.57      9.39 o 
 -10   4   1       68.57       71.40      8.29 o 
  -9   4   1       34.54       33.45     10.08 o 
  -8   4   1       32.82        1.37      8.25 o 
  -7   4   1        1.93       -1.37      6.42 o 
  -6   4   1      632.55      640.16     34.47 o 
  -5   4   1       48.86       48.93      5.73 o 
  -4   4   1       95.82       76.56      9.17 o 
  -3   4   1      570.05      625.49     41.86 o 
  -2   4   1     7098.56     6524.13    124.33 o 
   0   4   1     1717.63     1721.92     41.45 o 
   1   4   1     8752.20     8177.98    155.68 o 
   2   4   1     7075.52     6186.69    171.76 o 
   3   4   1      569.26      543.17     17.55 o 
   4   4   1       96.23       88.94      9.63 o 
   5   4   1       47.25       52.25      8.71 o 
   6   4   1      636.63      585.48     32.63 o 
   7   4   1        2.02        8.25      6.87 o 
   8   4   1       32.74       21.08      8.25 o 
   9   4   1       35.31       41.24     11.00 o 
  10   4   1       67.31       54.56      6.99 o 
  11   4   1       23.48       33.45      6.27 o 
  12   4   1       12.06        2.75      5.96 o 
  13   4   1        1.94       15.58      6.87 o 
 -13   5   1        1.52       10.08      5.04 o 
 -12   5   1        4.99        7.79      6.87 o 
 -11   5   1       36.71       31.86      7.37 o 
 -10   5   1      117.15      117.60     12.73 o 
  -9   5   1      306.05      320.29     13.11 o 
  -8   5   1        1.68        9.62      7.33 o 
  -7   5   1      109.60       86.18     14.21 o 
  -6   5   1       30.15       19.71      7.33 o 
  -5   5   1      105.89      110.49     12.84 o 
  -4   5   1      198.16      205.04     16.51 o 
  -3   5   1     1356.39     1208.82     45.73 o 
  -2   5   1     4266.98     4307.86     88.31 o 
  -1   5   1     3971.99     3967.69    117.75 o 
   0   5   1      630.50      539.07     15.82 o 
   1   5   1     3935.14     3889.50     97.24 o 
   2   5   1     4255.33     4179.83    113.96 o 
   3   5   1     1364.39     1159.92     44.81 o 
   4   5   1      199.56      217.89     16.97 o 
   5   5   1      104.39       94.76      8.71 o 
   6   5   1       31.32       16.04      6.42 o 
   7   5   1      109.51      108.19     15.13 o 
   8   5   1        1.71        0.92      5.50 o 
   9   5   1      303.92      307.57     16.29 o 
  10   5   1      116.54      113.09     12.13 o 
  11   5   1       36.93       28.36      6.71 o 
  12   5   1        5.02        8.71      5.50 o 
  13   5   1        1.70       22.45      7.33 o 
 -12   6   1        4.55        2.75      5.04 o 
 -11   6   1       31.48       27.98      6.16 o 
 -10   6   1       22.18       24.45      8.02 o 
  -9   6   1       93.46      101.89     12.02 o 
  -8   6   1      449.44      408.97     32.59 o 
  -7   6   1       63.83       59.12     12.37 o 
  -6   6   1      171.53      150.40     17.42 o 
  -5   6   1       79.97       84.80     11.92 o 
  -4   6   1     1037.38     1012.79     44.21 o 
  -3   6   1      499.59      511.82     28.03 o 
  -2   6   1     2371.90     2335.83     75.71 o 
  -1   6   1     1175.42     1138.97     44.30 o 
   0   6   1     2071.04     1808.08     60.33 o 
   1   6   1     1190.27     1218.45     44.31 o 
   2   6   1     2376.31     2264.93    110.31 o 
   3   6   1      499.38      553.63     29.40 o 
   4   6   1     1036.06     1047.32     45.14 o 
   5   6   1       80.49       83.43     11.46 o 
   6   6   1      170.56      178.38     18.34 o 
   7   6   1       64.69       66.92     12.38 o 
   8   6   1      448.57      369.50     30.29 o 
   9   6   1       94.62      101.30     12.83 o 
  10   6   1       21.86       16.04      7.33 o 
  11   6   1       31.91       15.12     10.54 o 
 -11   7   1       14.02       22.91      8.71 o 
 -10   7   1      105.17      113.68     17.42 o 
  -9   7   1       18.11       22.91      9.16 o 
  -8   7   1       22.17       13.69     10.31 o 
  -7   7   1       11.05       -3.44      6.87 o 
  -6   7   1      208.70      173.35     19.26 o 
  -5   7   1      203.81      199.96     19.26 o 
  -4   7   1      223.98      192.19     18.35 o 
  -3   7   1     2135.57     2239.05     78.25 o 
  -2   7   1     2229.55     2294.24     78.33 o 
  -1   7   1      390.86      327.39     22.04 o 
   0   7   1      106.13       81.15     10.55 o 
   1   7   1      399.33      331.18     15.25 o 
   2   7   1     2234.06     2300.44     55.85 o 
   3   7   1     2135.65     2166.83     76.39 o 
   4   7   1      226.24      199.07     18.81 o 
   5   7   1      203.20      199.96     18.80 o 
   6   7   1      210.26      165.56     17.89 o 
   7   7   1       11.17       11.00      7.33 o 
   8   7   1       22.16       18.57      5.99 o 
   9   7   1       18.62       21.08      9.16 o 
  10   7   1      104.65      110.02     17.88 o 
  11   7   1       14.39       16.50      8.71 o 
 -11   8   1       46.96       53.16     11.92 o 
 -10   8   1       12.61        5.50      7.33 o 
  -9   8   1       14.83       10.54      8.25 o 
  -8   8   1       15.28       17.76      5.99 o 
  -7   8   1        7.20       11.00      6.87 o 
  -6   8   1      230.37      217.16     15.40 o 
  -5   8   1       50.08       49.96     10.54 o 
  -4   8   1      144.27      155.89     18.34 o 
  -3   8   1     1234.43     1304.45     56.21 o 
  -2   8   1      863.45      827.48     28.43 o 
  -1   8   1      397.61      455.68     27.09 o 
   0   8   1     2751.33     3003.93     94.96 o 
   1   8   1      399.37      381.11     17.96 o 
   2   8   1      864.76      795.63     49.46 o 
   3   8   1     1244.96     1294.38     56.22 o 
   4   8   1      144.45      133.42     16.51 o 
   5   8   1       50.76       66.91     12.83 o 
   6   8   1      233.29      208.68     21.10 o 
   7   8   1        7.74       20.16     10.08 o 
   8   8   1       15.01        6.34      4.18 o 
   9   8   1       14.52        7.79      6.87 o 
  10   8   1       12.51       21.08     10.08 o 
  11   8   1       47.16       61.41     12.37 o 
 -11   9   1       16.40       43.08      9.16 o 
 -10   9   1       29.22       34.83     10.08 o 
  -9   9   1       16.96       21.08      8.25 o 
  -8   9   1       33.00       32.08     11.00 o 
  -7   9   1       80.46       92.17     11.02 o 
  -6   9   1       44.52       43.68     10.54 o 
  -5   9   1      115.10       93.52     14.67 o 
  -4   9   1      537.56      528.57     35.36 o 
  -3   9   1      302.76      313.36     25.69 o 
  -2   9   1       31.89       28.64      7.33 o 
  -1   9   1      505.80      537.34     23.06 o 
   0   9   1      250.83      280.51     15.73 o 
   1   9   1      503.22      553.20     23.05 o 
   2   9   1       31.24       54.08     11.00 o 
   3   9   1      305.17      345.48     27.07 o 
   4   9   1      536.84      456.01     32.60 o 
   5   9   1      114.73      119.65     16.96 o 
   6   9   1       43.95       32.08      9.62 o 
   7   9   1       81.22       93.19     10.68 o 
   8   9   1       33.59       19.25      7.79 o 
   9   9   1       17.32       24.29      9.62 o 
  10   9   1       29.02       32.08     10.54 o 
  11   9   1       16.51       22.91      7.79 o 
 -11  10   1       44.39       60.96     10.54 o 
 -10  10   1       81.24       71.05     12.38 o 
  -9  10   1       43.76       44.91     11.92 o 
  -8  10   1       27.38       36.20     10.54 o 
  -7  10   1       59.82       58.66     13.29 o 
  -6  10   1       97.02       77.83      8.39 o 
  -5  10   1       38.07       24.75      9.62 o 
  -4  10   1      164.77      154.52     19.72 o 
  -3  10   1      388.02      378.16     29.83 o 
  -2  10   1       40.87       41.48      6.96 o 
  -1  10   1      538.62      509.44     23.70 o 
   0  10   1       93.01       93.22      9.85 o 
   1  10   1      541.06      566.06     24.83 o 
   2  10   1       41.13       44.91     11.00 o 
   3  10   1      388.48      335.94     28.45 o 
   4  10   1      164.00      196.70     21.55 o 
   5  10   1       38.20       44.91     11.46 o 
   6  10   1       97.92       81.06     10.31 o 
   7  10   1       60.52       63.25     14.21 o 
   8  10   1       26.93       35.29     10.08 o 
   9  10   1       44.07       30.71     10.54 o 
  10  10   1       81.05      106.80     15.58 o 
  11  10   1       44.67       51.33     10.08 o 
 -10  11   1       32.20       44.00     10.08 o 
  -9  11   1       27.12       22.00      8.71 o 
  -8  11   1        0.11        1.83      5.50 o 
  -7  11   1       14.15       10.08      7.33 o 
  -6  11   1      102.35       96.26     16.50 o 
  -5  11   1       45.16       33.00     10.08 o 
  -4  11   1       84.66       73.80     14.21 o 
  -3  11   1       44.90       54.54     11.46 o 
  -2  11   1      149.31      137.09     18.80 o 
  -1  11   1      219.81      228.90     16.03 o 
   0  11   1      160.02      147.90     12.92 o 
   1  11   1      221.39      233.52     33.02 o 
   2  11   1      148.80      160.01     19.71 o 
   3  11   1       45.52       42.16     11.46 o 
   4  11   1       83.57       74.25     13.29 o 
   5  11   1       45.45       24.72     15.58 o 
   6  11   1      103.53      112.76     17.88 o 
   7  11   1       14.05        5.50      5.50 o 
   8  11   1        0.14       -1.37      6.42 o 
   9  11   1       27.09       30.25     10.08 o 
  10  11   1       32.10       33.00      8.71 o 
  -9  12   1       49.57       56.83     10.54 o 
  -8  12   1       73.63       75.63     13.75 o 
  -7  12   1       81.67       66.92     13.29 o 
  -6  12   1       47.32       45.22      8.94 o 
  -5  12   1      114.60      111.39     18.34 o 
  -4  12   1       35.46       49.49     12.37 o 
  -3  12   1      112.15      103.60     17.42 o 
  -2  12   1        8.77       10.54      7.79 o 
  -1  12   1      221.05      229.84     17.00 o 
   0  12   1       34.04       42.10      8.02 o 
   1  12   1      223.77      245.58     17.48 o 
   2  12   1        8.94        5.50      7.79 o 
   3  12   1      110.91      102.18     11.67 o 
   4  12   1       34.95       36.20      7.70 o 
   5  12   1      113.46      115.52     17.42 o 
   6  12   1       46.54       43.39     11.23 o 
   7  12   1       81.53       86.17     15.58 o 
   8  12   1       74.36       70.13     12.83 o 
   9  12   1       49.84       52.25     11.46 o 
  -9  13   1       12.98       10.54      4.12 o 
  -8  13   1        4.17        8.25      5.50 o 
  -7  13   1       14.17       11.00      6.42 o 
  -6  13   1       14.26       13.69      4.83 o 
  -5  13   1        0.20       -2.92      5.83 o 
  -1  13   1      265.30      261.00     18.92 o 
   0  13   1      314.23      277.14     15.71 o 
   1  13   1      266.29      246.68     14.82 o 
   2  13   1       90.76       53.63     12.83 o 
   3  13   1       23.77       38.95     11.46 o 
   4  13   1        3.69       -2.75      6.87 o 
   5  13   1        0.23       -2.02      4.04 o 
   6  13   1       14.42        3.95      4.18 o 
   7  13   1       14.89       11.46      8.25 o 
   8  13   1        4.15       12.83      6.42 o 
   9  13   1       13.00        7.33      4.58 o 
  -8  14   1       12.33        9.62      5.04 o 
  -7  14   1        7.70        7.79      6.42 o 
  -6  14   1       10.18       21.32      8.94 o 
  -5  14   1       65.11       59.38      8.87 o 
  -4  14   1        3.69        6.87      6.87 o 
  -3  14   1      160.54      143.05     20.17 o 
  -2  14   1      497.07      508.19     38.56 o 
  -1  14   1      194.58      215.06     22.24 o 
   0  14   1       54.43       60.42      9.38 o 
   1  14   1      193.56      217.94     25.68 o 
   2  14   1      497.99      501.31     38.56 o 
   3  14   1      160.14      175.14     22.47 o 
   4  14   1        3.97        3.67      6.87 o 
   5  14   1       65.31       52.70      8.26 o 
   6  14   1       10.15       13.98      6.19 o 
   7  14   1        8.03        1.37      5.04 o 
   8  14   1       12.22       22.91      6.87 o 
  -6  15   1       18.02       24.26      5.06 o 
  -5  15   1      112.45      121.57     11.15 o 
  -4  15   1      115.06      144.07     12.97 o 
  -3  15   1       56.48       58.21     12.83 o 
  -2  15   1       15.12        9.62      7.79 o 
  -1  15   1      302.78      298.03     21.10 o 
   0  15   1      273.97      273.67     18.81 o 
   1  15   1      305.98      322.98     20.27 o 
   2  15   1       15.25        2.75      6.42 o 
   3  15   1       56.96       66.91     14.67 o 
   4  15   1      115.83      116.53     13.07 o 
   5  15   1      113.01      112.99     11.18 o 
   6  15   1       18.22       14.66      4.21 o 
  -5  16   1       54.59       68.75     11.00 o 
  -4  16   1       50.54       45.37     10.54 o 
  -3  16   1       90.61      104.36     10.77 o 
  -2  16   1        4.20        4.12      7.33 o 
  -1  16   1       66.05       67.51      8.80 o 
   0  16   1       36.58       44.12      7.57 o 
   1  16   1       65.51       49.96     11.92 o 
   2  16   1        4.46        1.83      5.50 o 
   3  16   1       89.74      100.85     15.59 o 
   4  16   1       50.23       55.23      8.71 o 
   5  16   1       55.00       60.97      8.71 o 
  -3  17   1       29.52       20.62      6.42 o 
  -2  17   1       10.93       13.75      6.42 o 
  -1  17   1       30.45       38.04      8.71 o 
   0  17   1      104.50      113.08      9.71 o 
   1  17   1       30.79       36.20      9.17 o 
   2  17   1       11.49       14.21      5.96 o 
   3  17   1       29.36       37.74      5.81 o 
   0   0   2     7156.79     8162.59    199.22 o 
   1   0   2     4127.62     3563.04     91.71 o 
   2   0   2       59.85       43.69      6.88 o 
   4   0   2     8719.44     9108.36    117.85 o 
   5   0   2      181.06      226.02     10.24 o 
   6   0   2       46.93       43.10      4.82 o 
   7   0   2     3015.69     3040.38     58.08 o 
   8   0   2      307.99      362.54     19.34 o 
   9   0   2      617.93      601.70     39.04 o 
  10   0   2       93.78       89.07      9.47 o 
  11   0   2        6.61       -1.83      5.34 o 
  12   0   2       16.33       19.45     12.14 o 
  13   0   2        3.01        1.37      4.58 o 
 -13   1   2        9.76        6.87      5.04 o 
 -12   1   2        8.39        6.90     11.68 o 
 -11   1   2       65.93       43.85      7.94 o 
 -10   1   2       72.08       76.55      8.59 o 
  -9   1   2      104.28       89.85     14.67 o 
  -8   1   2       15.18        9.16      5.50 o 
  -7   1   2      868.48      889.24     29.75 o 
  -6   1   2     4703.21     4768.35     98.25 o 
  -5   1   2     1974.23     2090.53     39.40 o 
  -4   1   2      426.34      391.34     11.47 o 
  -3   1   2    24181.28    25947.87    369.48 o 
  -2   1   2    19368.16    19099.47    333.37 o 
  -1   1   2     9964.98     9624.70    239.70 o 
   1   1   2     9926.92     9615.03    234.33 o 
   2   1   2    19393.80    19666.35    480.11 o 
   3   1   2    24191.49    26226.77    647.82 o 
   4   1   2      427.72      390.65     13.47 o 
   5   1   2     1975.35     2086.76     39.50 o 
   6   1   2     4699.40     4795.35     80.84 o 
   7   1   2      868.46      878.25     24.70 o 
   8   1   2       14.60       18.33      9.62 o 
   9   1   2      104.70      102.22     16.50 o 
  10   1   2       72.12       61.84     12.11 o 
  11   1   2       66.21       51.06      8.73 o 
  12   1   2        8.00        2.78      4.37 o 
  13   1   2        9.72       29.33      9.16 o 
 -13   2   2       10.46        0.46      5.04 o 
 -12   2   2       12.28        8.71      5.50 o 
 -11   2   2      152.34      176.39     15.38 o 
 -10   2   2      355.22      360.32     14.11 o 
  -9   2   2      261.47      277.96     26.14 o 
  -8   2   2      203.73      174.27     19.26 o 
  -7   2   2      620.48      627.17     35.84 o 
  -6   2   2     1344.27     1380.33     77.25 o 
  -5   2   2     3118.08     3132.75     95.55 o 
  -4   2   2      333.04      330.01     12.75 o 
  -3   2   2     2707.15     2876.00     58.58 o 
  -2   2   2     4318.40     4055.61    108.93 o 
  -1   2   2    10477.97     8998.80    225.76 o 
   0   2   2     3711.98     3973.44    106.44 o 
   2   2   2     4267.78     4083.31    104.58 o 
   3   2   2     2686.25     2790.53     45.53 o 
   4   2   2      332.11      329.33      9.09 o 
   5   2   2     3111.08     3052.31     53.82 o 
   6   2   2     1342.83     1370.57    120.38 o 
   7   2   2      620.03      604.45     24.69 o 
   8   2   2      202.76      186.19     19.72 o 
   9   2   2      260.23      242.64     24.31 o 
  10   2   2      355.37      359.05     18.09 o 
  11   2   2      153.63      177.71     15.56 o 
  12   2   2       12.42       15.88      5.83 o 
 -13   3   2        8.87       -0.46      4.58 o 
 -12   3   2       24.75       13.29      6.42 o 
 -11   3   2      102.71       86.48     13.75 o 
 -10   3   2        2.93        8.71      3.34 o 
  -9   3   2      265.54      242.18     24.31 o 
  -8   3   2      195.95      190.31     20.64 o 
  -7   3   2      125.57      115.53     15.13 o 
  -6   3   2      920.67      904.32     42.34 o 
  -5   3   2     2243.13     2478.83     55.71 o 
  -4   3   2      803.79      712.36     29.93 o 
  -3   3   2     1100.88     1045.03     26.77 o 
  -2   3   2      329.98      387.85     13.16 o 
   0   3   2    30845.90    29104.59    509.29 o 
   1   3   2      594.76      571.57     26.73 o 
   2   3   2      332.70      360.27     15.16 o 
   3   3   2     1100.08     1084.83     26.54 o 
   4   3   2      810.55      743.06     15.21 o 
   5   3   2     2242.53     2397.04     55.57 o 
   6   3   2      915.28      913.04     41.88 o 
   7   3   2      126.82      119.66     14.67 o 
   8   3   2      197.43      184.81     20.18 o 
   9   3   2      263.58      260.07     25.69 o 
  10   3   2        2.70        4.98      3.36 o 
  11   3   2      103.21       97.20      9.45 o 
  12   3   2       24.96       40.57      7.16 o 
 -13   4   2        1.79        2.29      4.12 o 
 -12   4   2        6.79       -1.37      5.96 o 
 -11   4   2       13.42       12.95     11.91 o 
 -10   4   2      257.10      241.83     17.87 o 
  -9   4   2       62.07       74.71     13.29 o 
  -8   4   2       34.83       35.29      9.62 o 
  -7   4   2      151.15      153.14     17.88 o 
  -6   4   2      221.50      210.53     18.81 o 
  -5   4   2      426.77      447.73     24.80 o 
  -4   4   2      110.05       99.50     10.55 o 
  -3   4   2      415.90      456.26     19.53 o 
  -2   4   2     2172.04     2129.80     47.70 o 
  -1   4   2     1092.03     1080.85     38.37 o 
   0   4   2       93.95       87.06      6.39 o 
   1   4   2     1102.40     1132.09     29.16 o 
   2   4   2     2166.95     2340.57     76.81 o 
   3   4   2      414.70      439.23     20.22 o 
   4   4   2      110.36      132.41     33.93 o 
   5   4   2      434.48      420.65     24.80 o 
   6   4   2      215.88      190.35     17.89 o 
   7   4   2      150.67      137.09     16.05 o 
   8   4   2       36.12       46.74     10.08 o 
   9   4   2       61.22       49.96     11.92 o 
  10   4   2      257.18      236.82     14.00 o 
  11   4   2       13.55        3.64      8.71 o 
  12   4   2        7.19        4.12      6.42 o 
 -13   5   2        8.85       14.21      6.42 o 
 -12   5   2       51.68       52.25     10.54 o 
 -11   5   2       69.57       72.11      9.88 o 
 -10   5   2       15.99       12.50      4.20 o 
  -9   5   2      283.76      310.86     14.32 o 
  -8   5   2       92.87       82.97     14.67 o 
  -7   5   2       14.28       22.45      8.71 o 
  -6   5   2       76.70       59.59     11.46 o 
  -5   5   2     1116.56     1142.45     47.91 o 
  -4   5   2      572.79      542.79     28.95 o 
  -3   5   2     2480.94     2391.51     76.70 o 
  -2   5   2      778.18      757.16     39.14 o 
  -1   5   2     1127.72     1153.96     42.48 o 
   0   5   2      897.90      895.77     24.08 o 
   1   5   2     1122.86     1140.88     50.10 o 
   2   5   2      771.75      727.11     28.09 o 
   3   5   2     2494.71     2389.37     72.98 o 
   4   5   2      573.25      551.06     28.04 o 
   5   5   2     1121.97     1078.90     45.61 o 
   6   5   2       76.19       54.09     10.08 o 
   7   5   2       13.65       18.79      8.25 o 
   8   5   2       91.99      122.39     16.96 o 
   9   5   2      284.25      300.26     19.61 o 
  10   5   2       16.52        8.81      6.87 o 
  11   5   2       70.39       68.73      9.71 o 
  12   5   2       51.72       60.96     11.00 o 
 -12   6   2       21.27       15.58      6.42 o 
 -11   6   2       26.27       21.33      5.96 o 
 -10   6   2        7.74       11.89      5.48 o 
  -9   6   2       17.50       18.61      4.35 o 
  -8   6   2        1.90        0.92      5.96 o 
  -7   6   2       68.73       55.92     11.92 o 
  -6   6   2       52.27       69.21     11.92 o 
  -5   6   2      490.85      497.81     30.31 o 
  -4   6   2       60.39       54.54      9.63 o 
  -3   6   2      363.21      385.64     24.33 o 
  -2   6   2     1103.63     1166.08     46.11 o 
  -1   6   2      387.07      407.84     22.96 o 
   0   6   2     1043.23      969.73     38.73 o 
   1   6   2      388.66      391.31     21.13 o 
   2   6   2     1106.57     1138.89     41.50 o 
   3   6   2      365.87      414.11     25.71 o 
   4   6   2       63.83       55.46      9.17 o 
   5   6   2      498.77      497.66     20.78 o 
   6   6   2       53.45       44.46     10.08 o 
   7   6   2       68.80       83.88     14.21 o 
   8   6   2        1.98        8.25      6.42 o 
   9   6   2       17.17       21.49      5.73 o 
  10   6   2        7.66        6.42      6.42 o 
  11   6   2       26.66       38.04     11.91 o 
 -12   7   2        8.83        0.00      5.04 o 
 -11   7   2        2.50       -5.61     11.23 o 
 -10   7   2       20.87       24.02      7.33 o 
  -9   7   2      120.22      123.15     12.97 o 
  -8   7   2       95.55      102.72      9.60 o 
  -7   7   2      140.75      119.66     16.50 o 
  -6   7   2      425.47      414.39     21.10 o 
  -5   7   2      483.38      469.73     31.22 o 
  -4   7   2       50.70       37.12      9.17 o 
  -3   7   2      816.33      890.61     42.32 o 
  -2   7   2     3515.31     3698.43    114.26 o 
  -1   7   2      799.30      754.65     35.89 o 
   0   7   2     2446.71     2645.01     84.95 o 
   1   7   2      797.35      797.90     35.43 o 
   2   7   2     3526.33     3655.25    107.74 o 
   3   7   2      824.91      883.75     42.32 o 
   4   7   2       51.94       45.37      9.62 o 
   5   7   2      480.16      402.92     29.39 o 
   6   7   2      421.58      386.48     28.00 o 
   7   7   2      140.01      141.67     17.42 o 
   8   7   2       95.28      104.45     11.65 o 
   9   7   2      122.77      149.45     20.63 o 
  10   7   2       20.26       17.41      8.25 o 
  11   7   2        2.35        0.46      7.33 o 
  12   7   2        8.84       13.29      5.50 o 
 -11   8   2      108.64      139.36     17.42 o 
 -10   8   2      114.78      122.40     18.34 o 
  -9   8   2      488.65      508.17     38.10 o 
  -8   8   2      111.17      108.77     12.13 o 
  -7   8   2      245.46      212.35     22.47 o 
  -6   8   2        9.76       21.54      8.71 o 
  -5   8   2       43.44       49.95     10.54 o 
  -4   8   2     1010.98     1113.69     52.92 o 
  -3   8   2      808.23      888.03     44.61 o 
  -2   8   2      103.69      121.94     15.13 o 
  -1   8   2      103.62      115.53     14.67 o 
   0   8   2     4027.37     4643.65    137.79 o 
   1   8   2      102.28      131.57     13.75 o 
   2   8   2      103.66       73.81     12.38 o 
   3   8   2      811.12      955.64     46.45 o 
   4   8   2     1014.74     1094.84     51.54 o 
   5   8   2       44.37       40.54      7.11 o 
   6   8   2       10.04       14.21      6.42 o 
   7   8   2      245.87      253.63     24.77 o 
   8   8   2      110.51      101.96     22.00 o 
   9   8   2      488.80      532.96     39.48 o 
  10   8   2      114.67      108.65     16.96 o 
  11   8   2      108.57       99.94     15.59 o 
  12   8   2        4.41        0.46      4.58 o 
 -11   9   2       25.97       49.49      9.62 o 
 -10   9   2      101.70      109.56     15.59 o 
  -9   9   2      139.55      113.70     17.42 o 
  -8   9   2      545.84      595.98     41.78 o 
  -7   9   2      155.96      148.57     13.93 o 
  -6   9   2      168.10      160.48     19.72 o 
  -5   9   2      110.40      121.94     17.88 o 
  -4   9   2      665.41      600.05     38.59 o 
  -3   9   2        0.14       -3.21      6.42 o 
  -2   9   2      505.43      519.45     23.22 o 
  -1   9   2     2492.35     2603.87     91.72 o 
   0   9   2      354.36      339.67     18.01 o 
   1   9   2     2497.24     2619.02     74.12 o 
   2   9   2      508.93      520.30     33.98 o 
   3   9   2        0.10        3.21      5.96 o 
   4   9   2      667.86      610.63     38.14 o 
   5   9   2      109.76      110.74     34.15 o 
   6   9   2      168.59      134.34     16.96 o 
   7   9   2      155.27      149.68     14.25 o 
   8   9   2      543.01      569.34     41.32 o 
   9   9   2      140.32      152.67     20.63 o 
  10   9   2      101.15      121.93     17.88 o 
  11   9   2       25.46       31.16      9.17 o 
 -11  10   2       25.46       24.75      6.42 o 
 -10  10   2       94.01      119.64     15.59 o 
  -9  10   2        1.83        5.96      6.42 o 
  -8  10   2       46.20       56.37     12.83 o 
  -7  10   2      120.27      104.52     16.96 o 
  -6  10   2       79.18       85.15      8.86 o 
  -5  10   2       15.46       20.62      9.16 o 
  -4  10   2       16.58       24.75     10.54 o 
  -3  10   2      185.30      179.30     21.09 o 
  -2  10   2      156.34      156.29     12.96 o 
  -1  10   2      671.19      643.70     27.29 o 
   0  10   2      418.91      460.29     22.39 o 
   1  10   2      672.79      636.76     78.11 o 
   2  10   2      155.31      141.22     18.34 o 
   3  10   2      187.26      170.13     20.18 o 
   4  10   2       15.92       14.66      8.71 o 
   5  10   2       15.42       10.77      3.85 o 
   6  10   2       77.77       82.40     10.21 o 
   7  10   2      121.05       94.89     16.04 o 
   8  10   2       45.94       47.20     12.37 o 
   9  10   2        1.97        8.71      8.25 o 
  10  10   2       93.57      103.14     15.13 o 
  11  10   2       25.87       21.08      6.87 o 
 -10  11   2       39.02       60.95     10.08 o 
  -9  11   2       77.49      112.76     15.58 o 
  -8  11   2      239.56      250.42     24.77 o 
  -7  11   2       66.13       84.79     16.04 o 
  -6  11   2       67.60       73.33     14.67 o 
  -5  11   2       83.60       91.06     17.42 o 
  -4  11   2       29.36       35.29     11.00 o 
  -3  11   2      211.25      214.16     22.93 o 
  -2  11   2        1.48        9.16      6.87 o 
  -1  11   2      253.02      276.80     17.83 o 
   0  11   2      191.72      160.84     17.88 o 
   1  11   2      252.88      272.07     22.02 o 
   2  11   2        1.50       -2.75      5.50 o 
   3  11   2      213.23      187.11     22.01 o 
   4  11   2       29.78       24.75      9.62 o 
   5  11   2       85.24       77.92     10.53 o 
   6  11   2       67.54       52.25     12.83 o 
   7  11   2       65.58       45.83     11.92 o 
   8  11   2      240.26      253.63     26.14 o 
   9  11   2       78.55       82.96     14.67 o 
  10  11   2       37.93       64.62     11.92 o 
  -9  12   2        6.53       11.46      5.50 o 
  -8  12   2       34.71       38.50     10.54 o 
  -7  12   2       25.61       12.37      8.25 o 
  -6  12   2       46.87       58.66     13.75 o 
  -5  12   2       30.41       49.49     11.91 o 
  -4  12   2       78.31       64.63     13.75 o 
  -3  12   2       22.43       16.50      8.25 o 
  -2  12   2       72.93       72.88     14.67 o 
  -1  12   2       82.84       79.69     11.69 o 
   0  12   2        9.06        9.62      4.58 o 
   1  12   2       83.58       74.71     14.21 o 
   2  12   2       71.92       65.72      9.20 o 
   3  12   2       21.64       20.24      6.05 o 
   4  12   2       77.99       66.85     10.03 o 
   5  12   2       30.69       21.54      7.79 o 
   6  12   2       47.29       38.52      7.45 o 
   7  12   2       26.28       21.08      9.17 o 
   8  12   2       34.35       48.58     11.00 o 
   9  12   2        6.55       12.37      6.42 o 
  -8  13   2       23.30       31.62      8.25 o 
  -7  13   2       15.36       27.49      9.16 o 
  -6  13   2      257.28      288.31     18.63 o 
  -5  13   2       47.59       54.54     11.92 o 
  -1  13   2       10.23        8.01      6.10 o 
   0  13   2      244.00      215.64     14.03 o 
   1  13   2       10.20        9.90      5.61 o 
   2  13   2       88.24       81.13     15.58 o 
   3  13   2       55.52       46.75     11.46 o 
   4  13   2      132.73      121.03     18.80 o 
   5  13   2       47.73       35.29     11.46 o 
   6  13   2      258.80      282.00     18.78 o 
   7  13   2       15.38       11.91      6.42 o 
   8  13   2       23.10       23.83      8.71 o 
   9  13   2       29.27       23.83      6.87 o 
  -6  14   2        7.34       16.95      7.33 o 
  -5  14   2       41.31       36.20      9.62 o 
  -4  14   2       10.01       21.08      9.16 o 
  -1  14   2      245.19      221.52     24.77 o 
   0  14   2      131.04      117.22     12.92 o 
   1  14   2      242.68      203.33     16.53 o 
   2  14   2       56.00       56.37     12.83 o 
   3  14   2       19.99       26.58     10.08 o 
   4  14   2        9.92       10.54      6.42 o 
   5  14   2       40.70       42.33      8.41 o 
   6  14   2        7.35        8.39      4.04 o 
   7  14   2       25.89       23.37      8.25 o 
   8  14   2        4.06        1.37      4.58 o 
  -6  15   2       40.21       27.96      8.25 o 
  -5  15   2       10.34        6.87      7.33 o 
  -4  15   2       35.32       21.54      8.71 o 
  -3  15   2      114.88      114.61     17.88 o 
  -2  15   2       16.69       18.79      9.16 o 
  -1  15   2      145.32      136.01     22.47 o 
   0  15   2       55.52       50.01      8.26 o 
   1  15   2      145.95      134.79     18.80 o 
   2  15   2       16.31       26.12     10.08 o 
   3  15   2      113.72      120.11     18.34 o 
   4  15   2       35.59       34.83      9.17 o 
   5  15   2       10.11       10.94      4.83 o 
   6  15   2       40.09       32.16      5.99 o 
  -5  16   2       11.18       13.29      5.50 o 
  -4  16   2      108.78      116.90     15.59 o 
  -3  16   2        6.06       14.66      7.33 o 
  -2  16   2        3.70       -2.98      5.96 o 
  -1  16   2       38.54       35.20      6.64 o 
   0  16   2      105.44       94.86     10.37 o 
   1  16   2       36.89       36.20      9.62 o 
   2  16   2        3.64       -4.12      8.25 o 
   3  16   2        6.04        6.42      5.50 o 
   4  16   2      107.72      120.80     10.83 o 
   5  16   2       11.06       14.15      4.81 o 
  -2  17   2        5.60       12.83      6.42 o 
  -1  17   2        7.46       12.37      6.42 o 
   0  17   2       18.98       25.92      5.15 o 
   1  17   2        7.41        7.79      5.50 o 
   2  17   2        5.40        9.16      6.42 o 
   1   0   3     1039.18      901.59     18.71 o 
   2   0   3        4.17        6.11      1.64 o 
   3   0   3     4926.55     5240.57     79.26 o 
   4   0   3     3482.07     3427.25     55.99 o 
   5   0   3     1279.87     1492.55     30.72 o 
   6   0   3      494.95      548.20     17.41 o 
   7   0   3     1815.01     1894.46     41.15 o 
   8   0   3        0.41        1.30      4.17 o 
   9   0   3       59.56       51.33     11.92 o 
  10   0   3        0.03       -0.66      3.14 o 
  11   0   3      144.21      120.33     12.92 o 
  12   0   3        1.18        8.71      8.02 o 
  13   0   3       19.76       21.54      7.79 o 
 -13   1   3        6.62        9.16      5.96 o 
 -12   1   3       17.68        1.83      5.96 o 
 -11   1   3       11.49       15.06      4.66 o 
 -10   1   3      336.29      369.41     18.54 o 
  -9   1   3      118.18      124.23     17.42 o 
  -8   1   3       28.19       38.25     16.04 o 
  -7   1   3      481.62      457.35     20.46 o 
  -6   1   3     6512.51     6924.89    136.00 o 
  -5   1   3      575.28      455.28     17.39 o 
  -4   1   3     1015.40      977.10     20.31 o 
  -3   1   3     1552.12     1716.04     40.12 o 
  -2   1   3     7264.29     6899.08    178.03 o 
  -1   1   3     3166.84     3203.50     59.57 o 
   0   1   3     1373.68     1191.48     27.78 o 
   1   1   3     3162.44     3103.78     83.31 o 
   3   1   3     1551.28     1718.92     54.73 o 
   4   1   3     1009.20      944.36     17.65 o 
   5   1   3      575.93      471.30     14.59 o 
   6   1   3     6520.19     6935.16    111.68 o 
   7   1   3      483.68      476.11     17.50 o 
   8   1   3       28.18       26.95      6.06 o 
  10   1   3      335.91      342.37     17.56 o 
  11   1   3       11.55        7.73      5.27 o 
  12   1   3       17.88       14.35      5.40 o 
  13   1   3        6.56       17.41      7.79 o 
 -13   2   3       16.93       16.04      6.42 o 
 -12   2   3       32.92       33.45     10.08 o 
 -11   2   3       63.05       66.93      9.19 o 
 -10   2   3      605.22      596.04     20.80 o 
  -9   2   3        6.26        4.58      5.50 o 
  -8   2   3      157.76      183.40     19.72 o 
  -7   2   3      805.86      848.70     29.57 o 
  -6   2   3      310.66      317.50     15.53 o 
  -5   2   3     4823.41     4885.26    138.67 o 
  -4   2   3     2275.39     2245.60     68.78 o 
  -3   2   3       73.32       79.61      4.76 o 
  -2   2   3      365.18      315.75     21.15 o 
   0   2   3      858.53      777.92     30.08 o 
   1   2   3     3719.71     3131.41     89.06 o 
   2   2   3      364.36      325.49     11.95 o 
   3   2   3       72.31       65.54      4.32 o 
   4   2   3     2274.28     2261.11     44.76 o 
   5   2   3     4828.79     4757.98     78.34 o 
   6   2   3      311.51      330.77     16.21 o 
   7   2   3      808.75      847.62     30.40 o 
   8   2   3      154.59      160.02     18.80 o 
   9   2   3        6.25       11.46      7.79 o 
  10   2   3      608.53      596.63     24.48 o 
  11   2   3       63.27       59.20      8.92 o 
  12   2   3       32.81       30.00      6.78 o 
  13   2   3       16.76       19.70      8.25 o 
 -13   3   3        8.21        8.25      5.50 o 
 -12   3   3      120.59      115.98     16.05 o 
 -11   3   3        1.81        5.69      6.64 o 
 -10   3   3       14.51       17.00      4.63 o 
  -9   3   3      181.14      164.15     19.72 o 
  -8   3   3     1013.94      976.26     50.15 o 
  -7   3   3      124.91      139.83     16.50 o 
  -6   3   3       65.69       85.29      8.26 o 
  -5   3   3     2981.15     3128.84     67.77 o 
  -4   3   3      187.30      184.87     13.76 o 
  -3   3   3      951.51     1047.70     65.49 o 
  -2   3   3      821.67      873.88     24.16 o 
   0   3   3     3158.04     2893.49     84.45 o 
   1   3   3     3211.76     2925.68     88.61 o 
   2   3   3      823.60      899.85     21.21 o 
   3   3   3      959.12     1050.81     21.04 o 
   4   3   3      187.50      190.27     10.38 o 
   5   3   3     2973.24     2970.15     68.86 o 
   6   3   3       66.84       68.87      7.76 o 
   7   3   3      120.02      108.65     14.21 o 
   8   3   3     1016.51     1102.33     54.29 o 
   9   3   3      181.25      185.71     21.09 o 
  10   3   3       14.35       15.37      4.08 o 
  11   3   3        1.87        6.12      5.69 o 
  12   3   3      120.47      132.51     12.13 o 
 -13   4   3        0.02       -2.52      5.04 o 
 -12   4   3       14.11        5.50      5.50 o 
 -11   4   3      107.84       96.72     16.04 o 
 -10   4   3       74.37       88.39      9.25 o 
  -9   4   3       28.23       27.70      4.26 o 
  -8   4   3      338.10      338.15     28.45 o 
  -7   4   3      557.68      563.54     35.36 o 
  -6   4   3      690.05      650.85     35.39 o 
  -5   4   3      625.12      591.55     30.34 o 
  -4   4   3      616.59      602.31     29.43 o 
  -3   4   3     1227.53     1353.37     47.79 o 
  -2   4   3       58.38       58.21      6.42 o 
  -1   4   3      396.91      463.74     22.06 o 
   0   4   3       74.80       86.37      8.26 o 
   1   4   3      401.96      439.24     13.80 o 
   2   4   3       57.10       52.32      5.41 o 
   3   4   3     1233.12     1501.09     51.71 o 
   4   4   3      616.84      563.64     19.82 o 
   5   4   3      619.04      512.17     20.26 o 
   6   4   3      692.94      689.01     36.31 o 
   7   4   3      556.59      602.57     35.36 o 
   8   4   3      335.50      312.46     26.61 o 
   9   4   3       29.42       33.36      7.29 o 
  10   4   3       75.23       74.02     10.05 o 
  11   4   3      108.00       86.49     11.01 o 
  12   4   3       13.57       46.74     11.46 o 
 -12   5   3       22.40       23.83      6.87 o 
 -11   5   3       13.22       18.74      5.94 o 
 -10   5   3       68.73       73.58      9.89 o 
  -9   5   3      314.17      319.29     14.88 o 
  -8   5   3      568.70      518.00     36.28 o 
  -7   5   3       53.25       48.58     10.54 o 
  -6   5   3      246.96      240.82     21.10 o 
  -5   5   3      301.16      276.24     21.11 o 
  -4   5   3     1933.34     1959.82     68.95 o 
  -3   5   3      184.46      224.76     16.97 o 
  -2   5   3      130.91      103.18     11.01 o 
  -1   5   3      176.28      176.16     13.76 o 
   0   5   3      409.23      506.62     18.12 o 
   1   5   3      177.79      204.11     25.00 o 
   2   5   3      131.18      100.43      9.17 o 
   4   5   3     1941.95     1966.84     80.29 o 
   5   5   3      302.45      308.82     21.11 o 
   6   5   3      252.27      275.23     22.02 o 
   7   5   3       53.56       74.71     13.29 o 
   8   5   3      569.89      471.17     33.52 o 
   9   5   3      315.25      358.62     27.07 o 
  10   5   3       68.96       72.42     14.67 o 
  11   5   3       13.26       20.16      9.62 o 
 -12   6   3       13.16        7.33      5.04 o 
 -11   6   3      102.76      120.71     11.98 o 
 -10   6   3       75.09       75.80      8.52 o 
  -9   6   3       63.28       69.87      7.09 o 
  -8   6   3       55.51       39.87     11.00 o 
  -7   6   3      178.69      164.16     19.26 o 
  -6   6   3      200.23      182.54     16.28 o 
  -5   6   3       76.41      108.63     14.21 o 
  -4   6   3       24.50       18.33      6.87 o 
  -3   6   3     1315.48     1413.04     55.36 o 
  -2   6   3      316.22      253.84     18.82 o 
  -1   6   3      562.68      548.43     28.04 o 
   0   6   3     3366.82     3484.86    103.25 o 
   1   6   3      568.57      546.61     26.66 o 
   2   6   3      318.76      310.76     18.36 o 
   4   6   3       25.21       26.12      7.79 o 
   5   6   3       78.75       85.19      8.22 o 
   6   6   3      199.78      188.94     18.80 o 
   7   6   3      179.63      162.78     18.80 o 
   8   6   3       56.83       54.08     11.92 o 
   9   6   3       63.61       57.11      8.43 o 
  10   6   3       74.90       80.21     15.13 o 
  11   6   3      103.17      117.35     17.42 o 
 -12   7   3        0.87       -2.75      5.50 o 
 -11   7   3       49.54       40.84      7.56 o 
 -10   7   3      110.66      125.93     12.45 o 
  -9   7   3       57.60       66.13      7.99 o 
  -8   7   3      223.05      219.40     12.08 o 
  -7   7   3       11.59       13.75      7.33 o 
  -6   7   3      503.74      613.42     38.11 o 
  -5   7   3       62.14       92.13     13.75 o 
  -4   7   3      180.10      176.56     18.34 o 
  -3   7   3     1366.81     1473.51     59.49 o 
  -2   7   3     2373.33     2664.48     88.55 o 
  -1   7   3       34.37       38.04      8.25 o 
   0   7   3      196.86      164.67     15.14 o 
   1   7   3       34.36       37.12      7.33 o 
   4   7   3      176.94      160.04     17.43 o 
   5   7   3       61.85       74.24      8.26 o 
   6   7   3      504.60      623.52     36.73 o 
   7   7   3       11.59       14.21      6.42 o 
   8   7   3      222.59      226.24     16.83 o 
   9   7   3       57.54       34.37     11.00 o 
  10   7   3      109.54      115.06     17.88 o 
  11   7   3       50.10       66.45     13.29 o 
  12   7   3        0.87       -2.52      5.04 o 
 -11   8   3       69.26       77.92     12.38 o 
 -10   8   3       29.67       28.98      6.26 o 
  -9   8   3      216.44      215.54     23.85 o 
  -8   8   3        2.67        3.11      8.02 o 
  -7   8   3      110.14      105.43     16.04 o 
  -6   8   3       95.03       79.76     13.75 o 
  -5   8   3      448.65      445.74     32.13 o 
  -4   8   3      534.63      539.63     34.90 o 
  -3   8   3      851.78      918.97     45.99 o 
  -2   8   3       30.60       49.95     10.54 o 
  -1   8   3      356.04      314.86     23.41 o 
   0   8   3       84.32       73.34     11.00 o 
   1   8   3      357.89      372.70     24.33 o 
   3   8   3      858.00      955.33     47.38 o 
   4   8   3      538.78      524.94     33.53 o 
   5   8   3      452.19      448.02     21.58 o 
   6   8   3       94.88      108.64     15.59 o 
   7   8   3      113.95      129.73     17.88 o 
   8   8   3        3.11       -2.67      5.34 o 
   9   8   3      215.85      229.29     24.76 o 
  10   8   3       29.56       29.33      9.62 o 
  11   8   3       69.40       55.46     11.92 o 
  12   8   3        0.94       -2.52      5.04 o 
 -11   9   3       41.06       53.16      9.62 o 
 -10   9   3      136.17      159.55     18.80 o 
  -9   9   3       58.16       69.66     14.21 o 
  -8   9   3      300.33      353.68     31.19 o 
  -7   9   3      288.14      283.96     37.84 o 
  -6   9   3       41.42       41.70     11.92 o 
  -5   9   3       33.65       30.25      8.71 o 
  -4   9   3        9.38        0.92      6.42 o 
  -3   9   3      322.22      353.30     28.45 o 
  -2   9   3      283.34      275.72     23.40 o 
  -1   9   3      201.74      178.86     18.34 o 
   0   9   3      200.63      221.51     20.18 o 
   1   9   3      200.76      193.99     17.89 o 
   2   9   3      281.06      260.58     23.86 o 
   3   9   3      322.42      339.99     27.53 o 
   4   9   3        9.59        0.00      5.50 o 
   5   9   3       33.40       31.24      6.59 o 
   6   9   3       43.22       46.29     10.54 o 
   7   9   3      287.55      276.78     18.80 o 
   8   9   3      301.84      305.06     29.36 o 
   9   9   3       58.26       53.62     13.29 o 
  10   9   3      135.74      126.54     17.42 o 
  11   9   3       40.96       56.83     11.00 o 
 -10  10   3       85.48       93.97     13.29 o 
  -9  10   3       10.53        7.33      5.96 o 
  -8  10   3       74.20       70.58     12.83 o 
  -6  10   3       90.76      113.22     17.88 o 
  -5  10   3      443.46      458.99     35.80 o 
  -4  10   3      279.32      273.85     26.61 o 
  -3  10   3       15.81       11.00      7.33 o 
  -2  10   3      404.76      418.50     27.08 o 
  -1  10   3      168.52      172.90     15.59 o 
   0  10   3      929.25      977.84     35.12 o 
   1  10   3      166.88      170.32     13.62 o 
   2  10   3      400.72      402.51     31.21 o 
   3  10   3       16.04       11.91      8.71 o 
   4  10   3      277.69      270.18     25.69 o 
   5  10   3      443.81      414.01     33.05 o 
   6  10   3       89.16       76.55     14.67 o 
   7  10   3      347.90      327.59     30.28 o 
   8  10   3       74.15       74.71     15.13 o 
   9  10   3       10.38        9.62      6.42 o 
  10  10   3       85.31      100.84     15.13 o 
  11  10   3       45.84       49.96      9.62 o 
  -5  11   3      293.65      287.62     28.44 o 
  -4  11   3      204.42      210.48     24.76 o 
  -3  11   3       27.01       23.37      9.17 o 
  -2  11   3      121.49      119.83     12.32 o 
  -1  11   3      117.27      105.70     10.83 o 
   0  11   3       27.60       29.43      8.02 o 
   1  11   3      118.62      114.32     12.61 o 
   2  11   3      120.86       96.73     16.05 o 
   3  11   3       27.17       35.74     10.54 o 
   4  11   3      205.65      186.08     15.56 o 
   5  11   3      294.17      289.02     19.75 o 
   6  11   3       29.53       19.71      7.79 o 
   7  11   3        6.38        9.16      7.79 o 
   8  11   3      244.27      332.06     29.81 o 
   9  11   3       46.04       46.29     11.92 o 
  10  11   3        0.94       -2.75      5.50 o 
  -3  12   3       50.66       42.16     11.92 o 
  -2  12   3      180.33      168.74     20.63 o 
  -1  12   3       16.82       16.51      4.83 o 
   0  12   3        3.86       -2.86      5.73 o 
   1  12   3       16.99       25.20      9.16 o 
   2  12   3      180.50      188.04     15.89 o 
   3  12   3       51.50       42.86      8.10 o 
   4  12   3       44.21       34.37      9.62 o 
   5  12   3       69.45       72.42     14.67 o 
   6  12   3      196.60      188.47     23.39 o 
   7  12   3       59.45       49.50     12.37 o 
   8  12   3        9.79       17.87      8.25 o 
   9  12   3       91.98      111.85     15.13 o 
  -6  13   3        3.73        1.37      5.96 o 
  -1  13   3       20.14       12.37      5.50 o 
   0  13   3       64.34       36.21     10.54 o 
   1  13   3       20.05       21.08      8.71 o 
   2  13   3       25.24       20.62      8.71 o 
   3  13   3      340.08      314.28     29.82 o 
   4  13   3      209.67      231.58     25.68 o 
   5  13   3       25.47       21.54      8.25 o 
   6  13   3        3.79        2.26      4.62 o 
   7  13   3       16.20       19.70      8.25 o 
   8  13   3       36.34       35.75      8.71 o 
  -6  14   3      113.23      134.32     17.42 o 
  -5  14   3      243.05      238.50     24.31 o 
  -1  14   3       86.04       59.59     12.83 o 
   0  14   3        9.10        4.58      5.96 o 
   1  14   3       85.30       69.91     10.08 o 
   2  14   3       83.11       78.38     14.21 o 
   3  14   3      113.22       81.14     14.67 o 
   4  14   3       63.84       79.75     14.67 o 
   5  14   3      243.70      253.33     17.83 o 
   6  14   3      113.80      122.95     11.66 o 
   7  14   3        5.10        8.71      5.50 o 
  -6  15   3        4.52        5.04      5.50 o 
  -5  15   3       22.07       22.00      8.25 o 
  -4  15   3       21.66       25.66      9.62 o 
  -3  15   3      194.28      224.70     24.30 o 
  -2  15   3      154.23      145.34     19.72 o 
  -1  15   3       32.02       34.18      7.24 o 
   0  15   3      167.25      156.71     14.40 o 
   1  15   3       32.08       27.95      9.62 o 
   2  15   3      153.14      154.51     20.17 o 
   3  15   3      193.19      201.77     22.93 o 
   4  15   3       21.60       16.96      6.42 o 
   5  15   3       22.33       28.48      6.26 o 
   6  15   3        4.33        2.37      5.96 o 
  -5  16   3       53.58       63.71     10.54 o 
  -4  16   3       17.78       24.29      8.25 o 
  -3  16   3        2.45        5.50      7.33 o 
  -2  16   3        8.02       10.54      6.87 o 
  -1  16   3        4.91       10.64      5.27 o 
   0  16   3        2.27        0.88      4.04 o 
   1  16   3        4.91       -3.21      7.33 o 
   2  16   3        8.24        2.29      5.96 o 
   3  16   3        2.35        2.29      5.96 o 
   4  16   3       17.34       18.16      5.06 o 
   5  16   3       53.22       63.23      7.29 o 
  -2  17   3       84.72      100.39     13.29 o 
  -1  17   3       17.08       21.54      7.33 o 
   0  17   3        0.98        1.72      3.44 o 
   1  17   3       15.86       13.29      6.42 o 
   2  17   3       84.91       99.02     13.29 o 
   1   0   4     2184.49     1869.77     36.95 o 
   2   0   4     2677.88     2329.17     53.71 o 
   3   0   4      193.53      215.34      6.25 o 
   4   0   4      538.73      580.03     12.58 o 
   5   0   4      228.73      249.24     10.24 o 
   6   0   4      184.92      203.61     10.23 o 
   7   0   4     1091.46     1162.07     49.49 o 
   8   0   4      185.83      240.07     15.89 o 
   9   0   4       58.19       71.90      9.56 o 
  10   0   4       73.21       61.33      7.98 o 
  11   0   4       43.37       53.24      7.30 o 
  12   0   4       10.41        0.00      6.42 o 
  13   0   4        5.24        1.83      5.50 o 
 -13   1   4       10.20        3.67      5.04 o 
 -12   1   4       27.16       19.71      7.79 o 
 -11   1   4       88.80      120.75     10.64 o 
 -10   1   4      249.50      250.71     15.17 o 
  -9   1   4      361.86      334.04     28.45 o 
  -8   1   4      686.63      724.37     33.08 o 
  -7   1   4      221.64      238.68     14.58 o 
  -6   1   4     7280.84     7753.58    150.77 o 
  -5   1   4     1069.37     1062.22     42.40 o 
  -4   1   4     4509.45     4262.44     84.23 o 
  -3   1   4     1635.06     1679.44     26.32 o 
  -2   1   4      538.28      565.04     16.44 o 
  -1   1   4     1127.14     1060.01     32.90 o 
   0   1   4      404.62      249.75     17.95 o 
   1   1   4     1132.74     1086.85     33.83 o 
   3   1   4     1637.68     1703.90     31.04 o 
   4   1   4     4517.41     4293.08     53.21 o 
   5   1   4     1057.34     1040.14     24.29 o 
   6   1   4     7261.48     7581.93    173.84 o 
   7   1   4      221.93      263.34     12.80 o 
   8   1   4      682.25      712.18     40.89 o 
  10   1   4      248.07      250.88     13.04 o 
  11   1   4       89.99      101.33     22.92 o 
  12   1   4       27.15        9.17      5.50 o 
  13   1   4       10.07        7.79      6.42 o 
 -13   2   4       33.37       17.41      5.96 o 
 -12   2   4       80.76       73.34     13.29 o 
 -11   2   4       67.23       72.92     12.60 o 
 -10   2   4      504.27      544.34     26.16 o 
  -9   2   4      396.94      396.96     32.12 o 
  -8   2   4     1129.86     1142.88     55.23 o 
  -7   2   4       46.09       46.45      8.48 o 
  -6   2   4      351.35      362.62     17.20 o 
  -5   2   4     2541.65     2777.06     61.38 o 
  -4   2   4     3182.24     2940.25     88.24 o 
  -3   2   4      383.79      315.27     31.24 o 
  -2   2   4       49.59       53.71      5.96 o 
  -1   2   4       90.46       65.58      5.50 o 
   0   2   4     2543.22     2242.74     68.06 o 
   1   2   4       92.42       72.00      7.80 o 
   2   2   4       49.21       49.94      5.73 o 
   3   2   4      381.86      323.31     10.06 o 
   4   2   4     3185.23     2967.11     43.79 o 
   5   2   4     2523.86     2677.58     48.84 o 
   6   2   4      351.86      368.48     17.85 o 
   7   2   4       47.00       44.58      7.37 o 
   8   2   4     1130.73     1145.71     38.88 o 
  10   2   4      504.78      511.83     21.56 o 
  11   2   4       68.41       72.88     10.03 o 
  12   2   4       80.39       96.71     14.21 o 
  13   2   4       33.33       39.87      9.17 o 
 -13   3   4       36.36       31.62      7.79 o 
 -12   3   4        7.51       -0.92      5.50 o 
 -11   3   4       39.16       33.92      7.76 o 
 -10   3   4       34.97       30.43      7.26 o 
  -9   3   4      196.05      171.96     20.64 o 
  -8   3   4      475.32      476.52     33.51 o 
  -7   3   4      324.53      347.80     26.61 o 
  -6   3   4      668.77      659.55     34.93 o 
  -5   3   4     1062.83     1171.53     33.63 o 
  -4   3   4      620.95      631.81     29.89 o 
  -3   3   4     1314.80     1231.47     44.82 o 
  -2   3   4      403.28      414.02     14.78 o 
  -1   3   4      657.25      673.00     27.18 o 
   0   3   4       74.39       66.02      6.88 o 
   1   3   4      655.07      639.32     21.01 o 
   2   3   4      404.03      415.24     10.58 o 
   3   3   4     1318.03     1296.50     31.65 o 
   4   3   4      620.37      667.22     21.58 o 
   5   3   4     1062.39     1149.11     33.22 o 
   6   3   4      667.51      639.38     24.50 o 
   7   3   4      328.07      329.71     18.49 o 
   8   3   4      477.27      457.70     32.59 o 
   9   3   4      194.74      172.42     20.63 o 
  10   3   4       34.33       42.00      6.24 o 
  11   3   4       40.57       36.16      6.26 o 
  12   3   4        7.65       18.79      7.79 o 
 -13   4   4        4.34        5.96      4.58 o 
 -12   4   4       50.81       34.83      9.17 o 
 -11   4   4       64.91       53.47      8.87 o 
 -10   4   4       45.15       41.91      8.80 o 
  -9   4   4      345.95      350.69     15.41 o 
  -8   4   4      242.83      240.79     23.85 o 
  -7   4   4      279.54      265.15     23.40 o 
  -6   4   4     1115.00     1051.72     47.89 o 
  -5   4   4      120.66      121.50     13.30 o 
  -4   4   4      145.40      166.46     14.67 o 
  -3   4   4      926.51      900.73     37.78 o 
  -2   4   4      438.89      494.46     24.81 o 
  -1   4   4      881.14      816.07     33.20 o 
   0   4   4        2.22        3.89      2.27 o 
   1   4   4      887.28      922.28     25.78 o 
   2   4   4      438.52      442.98     16.89 o 
   3   4   4      925.54      937.34     25.68 o 
   4   4   4      144.83      154.48      9.85 o 
   5   4   4      122.86      124.50      9.85 o 
   6   4   4     1123.76     1079.88     34.65 o 
   7   4   4      281.27      323.42     25.23 o 
   8   4   4      246.97      266.48     24.31 o 
   9   4   4      348.06      328.59     20.44 o 
  10   4   4       45.81       36.21     10.08 o 
  11   4   4       64.71       65.03      9.38 o 
 -12   5   4       29.52       29.33      7.79 o 
 -11   5   4      110.13      106.35     16.04 o 
 -10   5   4       27.16       23.01      5.30 o 
  -9   5   4      147.32      137.51     13.10 o 
  -8   5   4      671.30      715.28     43.64 o 
  -7   5   4        7.30        4.58      6.87 o 
  -6   5   4      155.35      162.99     12.32 o 
  -5   5   4      437.79      466.49     28.93 o 
  -4   5   4      400.89      382.92     24.79 o 
  -3   5   4      303.73      341.02     22.03 o 
  -2   5   4      201.00      207.82     16.06 o 
  -1   5   4     1293.74     1388.43     49.88 o 
   0   5   4     4709.08     4537.70    122.17 o 
   1   5   4     1294.16     1378.27     47.57 o 
   4   5   4      400.03      353.99     21.58 o 
   5   5   4      439.93      428.38     26.17 o 
   6   5   4      154.43      126.09     15.13 o 
   7   5   4        7.32       12.83      8.25 o 
   8   5   4      672.68      705.18     41.81 o 
   9   5   4      144.93      150.94     14.08 o 
  10   5   4       26.62       27.95      9.62 o 
  11   5   4      110.95      105.43     16.50 o 
 -12   6   4        0.90       -2.52      5.04 o 
 -11   6   4        1.99        4.58      6.87 o 
 -10   6   4       71.03       83.30      8.67 o 
  -9   6   4       57.60       54.20      7.21 o 
  -8   6   4      257.50      262.81     25.69 o 
  -7   6   4       44.23       46.75     10.54 o 
  -6   6   4      350.79      385.05     20.28 o 
  -5   6   4      306.33      319.81     24.78 o 
  -4   6   4     1721.39     1790.81     67.90 o 
  -3   6   4      269.13      247.31     19.73 o 
  -2   6   4      298.15      347.42     22.95 o 
  -1   6   4      192.34      221.10     17.43 o 
   0   6   4      701.45      628.39     30.36 o 
   1   6   4      196.37      223.85     16.05 o 
   4   6   4     1713.69     1752.41     62.36 o 
   5   6   4      311.86      342.76     23.86 o 
   6   6   4      350.08      390.51     27.53 o 
   7   6   4       45.79       40.33      9.17 o 
   8   6   4      257.18      268.78     25.23 o 
   9   6   4       58.30       49.87      8.15 o 
  10   6   4       72.51       76.08     14.21 o 
  11   6   4        2.15        0.00      6.42 o 
 -12   7   4        6.37        7.79      4.12 o 
 -11   7   4       13.89       16.50      5.96 o 
 -10   7   4       55.37       41.03      7.57 o 
  -9   7   4        1.46        6.39      4.22 o 
  -8   7   4       12.84        6.64      3.75 o 
  -7   7   4      239.27      228.86     23.39 o 
  -6   7   4      869.25      917.31     48.74 o 
  -5   7   4      532.66      540.06     34.44 o 
  -4   7   4      225.58      212.82     20.64 o 
  -3   7   4      308.19      376.73     26.61 o 
  -2   7   4      358.67      338.75     23.87 o 
  -1   7   4      526.06      532.47     29.86 o 
   0   7   4      131.39      149.48     14.21 o 
   1   7   4      521.83      500.76     27.11 o 
   4   7   4      223.89      244.29     14.41 o 
   5   7   4      529.89      536.41     23.88 o 
   6   7   4      872.16      935.72     46.90 o 
   7   7   4      237.50      246.29     22.93 o 
   8   7   4       13.16       13.26     10.54 o 
   9   7   4        1.58        2.75      6.87 o 
  10   7   4       55.97       74.25     14.21 o 
  11   7   4       14.14        4.12      5.50 o 
 -11   8   4       14.38       11.46      5.96 o 
 -10   8   4      100.86       88.01     14.21 o 
  -9   8   4       83.67      104.37     11.98 o 
  -8   8   4      173.27      151.31     19.26 o 
  -7   8   4      139.12      153.58     19.71 o 
  -6   8   4      205.47      159.59     20.64 o 
  -5   8   4      269.72      275.69     25.23 o 
  -4   8   4      185.15      191.68     20.64 o 
  -3   8   4      898.37      953.13     47.84 o 
  -2   8   4      321.66      284.96     23.40 o 
  -1   8   4       47.06       82.95     12.37 o 
   0   8   4       43.82       31.16      7.79 o 
   1   8   4       47.32       50.41      9.17 o 
   4   8   4      185.74      160.96     18.80 o 
   5   8   4      269.31      240.37     22.94 o 
   7   8   4      137.27      140.29     19.26 o 
   8   8   4      174.37      163.23     21.55 o 
   9   8   4       83.82       65.09     13.29 o 
  10   8   4      101.02       70.13     13.75 o 
  11   8   4       14.00        7.33      5.50 o 
  -7   9   4      280.63      251.37     25.69 o 
  -6   9   4      406.47      435.98     34.88 o 
  -5   9   4       66.13       76.08     14.67 o 
  -4   9   4      738.02      736.69     44.12 o 
  -3   9   4       61.06       60.50     12.83 o 
  -2   9   4      166.18      177.00     19.72 o 
  -1   9   4       66.82       61.42     11.92 o 
   0   9   4       39.60       40.33      9.62 o 
   1   9   4       64.28       49.04     10.08 o 
   3   9   4       62.00       38.50     11.46 o 
   4   9   4      738.02      701.30     41.82 o 
   5   9   4       65.31       43.08     10.54 o 
   7   9   4      278.00      238.06     25.69 o 
   8   9   4      324.86      329.86     30.74 o 
   9   9   4        4.49       -2.75      7.33 o 
  10   9   4       37.08       33.91     10.08 o 
  11   9   4       50.32       36.21      8.25 o 
  -6  10   4      379.52      411.60     34.42 o 
  -5  10   4      100.17      124.22     18.34 o 
  -4  10   4      534.10      554.21     39.49 o 
  -3  10   4      221.58      195.37     22.47 o 
  -2  10   4      557.34      577.72     38.12 o 
  -1  10   4      233.43      207.31     21.56 o 
   0  10   4       33.36       33.00      8.71 o 
   1  10   4      233.72      217.72     18.35 o 
   2  10   4      559.59      537.31     37.66 o 
   3  10   4      220.39      181.61     22.01 o 
   4  10   4      531.21      451.35     34.44 o 
   5  10   4       98.81      113.22     16.50 o 
   6  10   4      377.65      388.66     33.50 o 
   7  10   4      235.53      194.00     23.85 o 
   8  10   4      100.56       94.89     16.50 o 
   9  10   4       14.78        9.16      7.33 o 
  10  10   4       12.11        0.46      5.96 o 
  -5  11   4      554.70      526.66     39.95 o 
  -4  11   4      274.82      323.38     30.27 o 
  -3  11   4      115.32      123.77     18.34 o 
  -2  11   4       62.17       62.23      9.20 o 
  -1  11   4       61.30       66.52      9.88 o 
   0  11   4      569.32      515.95     25.80 o 
   1  11   4       60.17       43.54     11.46 o 
   2  11   4       62.64       63.25     13.29 o 
   3  11   4      115.37      104.98     16.96 o 
   4  11   4      273.49      253.18     18.32 o 
   5  11   4      555.68      526.49     27.10 o 
   6  11   4      230.17      233.43     26.14 o 
   7  11   4      181.85      192.58     22.93 o 
   8  11   4      293.83      283.04     27.07 o 
   9  11   4        8.89        1.83      5.96 o 
  10  11   4       32.31       28.87      7.79 o 
  -3  12   4      258.99      243.09     26.14 o 
  -2  12   4       15.67        4.12      5.96 o 
  -1  12   4       82.37       75.49      8.22 o 
   0  12   4        5.28        6.42      3.43 o 
   1  12   4       79.93       80.64     10.68 o 
   2  12   4       15.63       17.20      6.26 o 
   3  12   4      262.14      230.17     21.79 o 
   4  12   4      110.28       83.89     15.59 o 
   5  12   4      208.21      214.15     23.85 o 
   6  12   4      347.69      390.00     33.03 o 
   7  12   4        1.07       -3.21      6.42 o 
   8  12   4      127.21      144.87     18.34 o 
   9  12   4       67.99       84.02     21.08 o 
  -1  13   4      109.97      103.60     16.50 o 
   0  13   4       89.23       85.71     15.58 o 
   1  13   4      111.46      110.93     17.88 o 
   2  13   4      120.31       99.94     16.50 o 
   3  13   4       79.55       87.09     16.04 o 
   4  13   4       95.50       79.30     14.67 o 
   5  13   4       39.88       46.75     11.00 o 
   6  13   4      309.70      346.43     20.41 o 
   7  13   4       48.74       47.66     11.00 o 
   8  13   4       28.05       17.87      7.33 o 
  -6  14   4       80.27      100.38     15.13 o 
  -1  14   4       63.50       72.42     14.21 o 
   0  14   4       13.55        5.04      5.50 o 
   1  14   4       62.79       83.87     15.58 o 
   2  14   4       35.09       23.83      7.79 o 
   3  14   4       17.49       20.16      9.62 o 
   4  14   4       20.13       10.08      7.79 o 
   5  14   4       50.46       36.59      7.49 o 
   6  14   4       79.50       94.96     15.81 o 
   7  14   4       43.92       67.37     11.46 o 
  -6  15   4       44.10       43.08      9.17 o 
  -5  15   4       61.49       86.17     14.21 o 
  -4  15   4        3.89        9.62      7.79 o 
  -3  15   4       10.54       -3.44      6.87 o 
  -1  15   4       85.34       83.42     14.21 o 
   0  15   4      107.54       94.45     10.86 o 
   1  15   4       85.10       85.26     15.13 o 
   2  15   4       41.64       38.04     10.08 o 
   3  15   4       10.25        4.58      6.42 o 
   4  15   4        3.73       16.04      8.25 o 
   5  15   4       62.03       85.35     10.31 o 
   6  15   4       43.96       48.10      6.38 o 
  -4  16   4       84.61       90.30     12.84 o 
  -3  16   4       17.75       35.74     10.08 o 
  -2  16   4       49.83       41.71     10.08 o 
  -1  16   4        6.97       11.30      4.62 o 
   0  16   4       88.27       85.63      9.66 o 
   1  16   4        7.11       16.04      7.79 o 
   2  16   4       50.00       44.46     10.54 o 
   3  16   4       17.91        3.67      5.50 o 
   4  16   4       85.36       92.60      9.23 o 
  -1  17   4       75.35       82.05     11.46 o 
   0  17   4        2.22        3.57      6.42 o 
   1  17   4       75.26       97.18     12.83 o 
   1   0   5     5660.47     5521.06     98.61 o 
   2   0   5       20.14       20.38      1.99 o 
   3   0   5        1.32        1.99      1.64 o 
   4   0   5     1078.46     1267.48     51.18 o 
   5   0   5        6.88       22.26      4.50 o 
   6   0   5      278.07      297.10     15.39 o 
   7   0   5      137.29      147.60     12.15 o 
   8   0   5      278.62      278.45     24.31 o 
   9   0   5      443.16      479.18     34.88 o 
  10   0   5       67.36       72.00     10.92 o 
  11   0   5       95.92       97.96     25.44 o 
  12   0   5       77.98       53.63     11.46 o 
  13   0   5       47.74       50.87      9.17 o 
 -13   1   5       53.85       51.33      9.62 o 
 -12   1   5       19.97        5.96      5.04 o 
 -11   1   5       88.47       97.09     11.29 o 
 -10   1   5      115.04      102.79      9.76 o 
  -8   1   5       19.56       24.97      6.48 o 
  -7   1   5       24.40       33.76      5.83 o 
  -6   1   5     1395.04     1489.47     41.08 o 
  -5   1   5      662.36      710.00     23.08 o 
  -4   1   5     3380.31     3280.93     68.37 o 
  -3   1   5     2222.76     2071.85     66.02 o 
  -2   1   5     4051.98     3845.48     75.62 o 
  -1   1   5      361.00      346.38     18.39 o 
   0   1   5     3320.95     2697.00     52.82 o 
   2   1   5     4042.07     3751.18     73.43 o 
   3   1   5     2225.98     2173.72    131.12 o 
   4   1   5     3387.82     3422.33     74.04 o 
   5   1   5      662.23      713.78     24.03 o 
   6   1   5     1411.35     1476.93     41.38 o 
   7   1   5       23.65       35.82      7.11 o 
   8   1   5       19.22        6.87      5.50 o 
   9   1   5      366.54      336.34     28.91 o 
  10   1   5      116.74      132.88     10.91 o 
  11   1   5       87.95       89.26     11.09 o 
  12   1   5       20.62       21.54      7.79 o 
  13   1   5       54.16       67.83     10.54 o 
 -13   2   5       27.16       36.20      8.25 o 
 -12   2   5       72.89       50.42     11.00 o 
 -11   2   5       30.59       27.50      8.02 o 
 -10   2   5      155.95      151.87     14.49 o 
  -9   2   5      289.94      295.46     16.10 o 
  -8   2   5      569.20      561.19     29.85 o 
  -7   2   5      325.07      321.23     18.35 o 
  -6   2   5      498.86      521.71     30.31 o 
  -5   2   5      606.08      648.94     22.59 o 
  -4   2   5     1193.56     1356.20     49.82 o 
  -3   2   5      935.04      867.51     35.03 o 
  -2   2   5     2712.57     2400.09     41.34 o 
  -1   2   5      221.34      235.73      8.93 o 
   0   2   5      450.29      513.22     11.32 o 
   1   2   5      226.41      250.68     10.52 o 
   2   2   5     2701.81     2354.28     69.60 o 
   3   2   5      935.94      947.15     23.33 o 
   4   2   5     1191.33     1404.12     29.46 o 
   5   2   5      609.44      662.96     38.61 o 
   6   2   5      501.14      570.97     23.03 o 
   7   2   5      328.79      287.08     17.19 o 
   8   2   5      572.08      541.33     25.48 o 
  10   2   5      157.71      163.31     11.94 o 
  11   2   5       30.29       25.51     14.44 o 
  12   2   5       73.31       63.25     11.46 o 
  13   2   5       27.05       36.20      8.71 o 
 -13   3   5        8.93       12.83      5.50 o 
 -12   3   5       72.78       38.96      9.17 o 
 -11   3   5       11.32       15.11      9.85 o 
 -10   3   5        9.33       10.65      7.10 o 
  -9   3   5       32.98       29.34      5.25 o 
  -8   3   5      472.24      469.62     33.51 o 
  -7   3   5      143.10      148.62     12.15 o 
  -6   3   5      154.65      146.73     16.05 o 
  -5   3   5     2193.97     2315.79     96.32 o 
  -4   3   5      758.50      839.66     37.27 o 
  -3   3   5     1705.17     1795.59     61.10 o 
  -2   3   5        0.21        4.19      2.52 o 
  -1   3   5      470.16      378.39     20.23 o 
   0   3   5      600.52      610.76     19.79 o 
   1   3   5      475.26      416.74     12.54 o 
   2   3   5        0.23        2.91      3.19 o 
   3   3   5     1706.25     1815.30     35.08 o 
   4   3   5      763.12      839.83     58.66 o 
   5   3   5     2204.98     2253.80     54.18 o 
   6   3   5      154.25      140.33     11.10 o 
   7   3   5      143.39      148.98     12.15 o 
   8   3   5      472.20      478.80     33.05 o 
   9   3   5       32.83       33.00     10.08 o 
  10   3   5        9.65        9.79      5.96 o 
  11   3   5       11.46       17.59     12.14 o 
 -12   4   5       89.85       60.51     11.46 o 
 -11   4   5      117.05      105.90     12.13 o 
 -10   4   5        1.10        1.54      4.04 o 
  -9   4   5      308.40      291.20     16.18 o 
  -8   4   5      590.06      584.18     38.58 o 
  -7   4   5      181.42      192.13     20.18 o 
  -6   4   5      480.07      491.98     21.59 o 
  -5   4   5     3958.81     4018.29    123.66 o 
  -4   4   5      208.65      244.49     18.81 o 
  -3   4   5     1731.01     1889.91     65.23 o 
  -2   4   5     1542.40     1359.32     49.95 o 
  -1   4   5     1047.08     1024.58     39.67 o 
   0   4   5      192.86      223.34     10.37 o 
   1   4   5     1043.96     1061.97     26.87 o 
   2   4   5     1539.99     1469.83     49.95 o 
   3   4   5     1733.97     1880.69     63.38 o 
   4   4   5      208.48      228.73     12.13 o 
   5   4   5     3983.92     4127.46     88.57 o 
   6   4   5      481.84      492.56     22.05 o 
   7   4   5      182.12      191.68     19.72 o 
   8   4   5      587.17      569.94     37.20 o 
   9   4   5      310.92      285.48     19.73 o 
  10   4   5        1.20       10.08      6.87 o 
  11   4   5      117.78      113.69     16.50 o 
 -12   5   5       24.34       22.91      7.33 o 
 -11   5   5       44.01       44.07      9.40 o 
 -10   5   5       17.46       14.21      5.18 o 
  -9   5   5      185.66      180.95     12.93 o 
  -8   5   5      117.10      113.23     16.50 o 
  -7   5   5      514.21      527.57     35.35 o 
  -6   5   5       87.36       86.42      9.40 o 
  -5   5   5     2283.28     2455.65     86.56 o 
  -4   5   5      251.50      244.07     20.19 o 
  -3   5   5       72.22       64.63     10.54 o 
  -2   5   5      195.81      211.93     16.51 o 
  -1   5   5      250.41      269.82     18.81 o 
   0   5   5      699.21      799.22     34.05 o 
   1   5   5      254.12      278.09     17.44 o 
   2   5   5      194.98      195.87     14.68 o 
   3   5   5       74.65       63.72      9.17 o 
   4   5   5      252.32      292.65     14.37 o 
   5   5   5     2299.08     2449.95     59.53 o 
   6   5   5       86.04       73.80     11.46 o 
   7   5   5      514.48      516.55     33.52 o 
   8   5   5      117.53       94.89     15.13 o 
   9   5   5      185.75      192.02     15.56 o 
  10   5   5       17.74       16.96      8.25 o 
  11   5   5       44.04       54.08     11.46 o 
 -12   6   5        3.26       -2.52      5.04 o 
 -11   6   5       42.19       44.91     10.08 o 
 -10   6   5        4.21        4.72      3.95 o 
  -9   6   5       35.40       43.60      7.93 o 
  -8   6   5     1038.94     1034.02     58.42 o 
  -7   6   5       43.98       34.83      9.17 o 
  -6   6   5       19.41       20.13      7.56 o 
  -5   6   5      261.70      258.27     22.94 o 
  -4   6   5      332.62      341.43     25.70 o 
  -3   6   5      783.14      799.86     39.56 o 
  -2   6   5       86.54       95.81     12.84 o 
  -1   6   5      491.35      520.97     28.48 o 
   0   6   5     1510.11     1582.50     57.28 o 
   1   6   5      497.63      509.04     26.19 o 
   6   6   5       19.88       19.25      7.33 o 
   7   6   5       44.98       51.33     10.54 o 
   8   6   5     1041.86     1103.43     39.95 o 
   9   6   5       36.15       38.95     10.08 o 
  10   6   5        4.18        5.96      7.79 o 
  11   6   5       41.74       39.87     11.00 o 
 -12   7   5        3.40       -0.46      4.12 o 
 -11   7   5       10.84       17.87      6.42 o 
 -10   7   5       21.95       21.39      5.83 o 
  -9   7   5        4.23       -4.77     10.54 o 
  -8   7   5       95.62       99.87     18.79 o 
  -7   7   5       67.21       57.29     12.37 o 
  -6   7   5      102.90      104.06     16.04 o 
  -5   7   5      112.76      146.70     18.34 o 
  -4   7   5       67.57       55.00     11.00 o 
  -3   7   5      203.90      178.41     18.35 o 
  -2   7   5      815.91      902.93     43.24 o 
  -1   7   5      170.10      134.37     14.67 o 
   0   7   5      727.99      785.42     37.71 o 
   1   7   5      172.24      146.75     14.22 o 
   8   7   5       98.05       83.88     15.13 o 
   9   7   5        4.30        6.42      6.42 o 
  10   7   5       21.58       24.29      8.71 o 
  11   7   5       10.53        4.12      5.50 o 
 -11   8   5        9.59       11.00      5.50 o 
 -10   8   5       64.23       51.33     11.46 o 
  -9   8   5        2.77       -1.65      3.30 o 
  -7   8   5        8.36       13.29      5.96 o 
  -6   8   5      183.97      180.21     21.55 o 
  -5   8   5       27.89       25.20      8.71 o 
  -4   8   5       23.64       16.50      7.79 o 
  -3   8   5        8.89       -3.67      7.33 o 
  -2   8   5       30.61       22.91      7.33 o 
  -1   8   5      168.44      147.66     16.05 o 
   0   8   5        7.03       14.66      7.33 o 
   1   8   5      170.20      179.30     16.97 o 
   4   8   5       23.15       39.87     10.08 o 
   5   8   5       27.49       25.20      8.25 o 
   7   8   5        9.06        7.33      4.58 o 
   8   8   5      172.46      208.16     23.84 o 
   9   8   5        2.75       -1.83      6.42 o 
  10   8   5       64.02       67.83     12.83 o 
  11   8   5        9.97        9.16      5.50 o 
 -10   9   5        1.07       -2.29      4.58 o 
  -9   9   5       23.51        4.12      5.04 o 
  -6   9   5      467.97      442.96     36.26 o 
  -5   9   5      308.38      304.16     28.44 o 
  -4   9   5      184.43      196.26     22.01 o 
  -3   9   5       29.26       35.29     11.46 o 
  -2   9   5        5.07        5.96      6.42 o 
  -1   9   5      110.91       93.98     14.21 o 
   0   9   5      288.74      265.17     22.94 o 
   1   9   5      109.83       88.48     12.38 o 
   3   9   5       31.13       40.33     11.46 o 
   4   9   5      185.31      172.87     20.18 o 
   5   9   5      309.01      265.62     25.69 o 
   6   9   5      464.40      439.74     35.34 o 
   7   9   5      391.42      341.87     30.75 o 
   8   9   5       32.65       32.08     10.08 o 
   9   9   5       23.67       15.58      7.33 o 
  10   9   5        1.00        3.67      5.50 o 
  11   9   5       23.40       22.46      6.87 o 
  -5  10   5      116.84      136.61     20.17 o 
  -4  10   5     1884.32     1988.22     84.92 o 
  -3  10   5     1125.14     1106.84     57.53 o 
  -2  10   5      224.72      202.25     22.01 o 
  -1  10   5       51.36       66.00     13.75 o 
   0  10   5       69.81       45.83     10.08 o 
   1  10   5       51.58       63.71     11.46 o 
   2  10   5      224.49      260.04     26.14 o 
   3  10   5     1121.05     1124.31     57.99 o 
   4  10   5     1879.85     1882.50     80.30 o 
   5  10   5      114.81      104.30     11.67 o 
   6  10   5       29.38       16.96      6.87 o 
   7  10   5      165.00      182.94     22.47 o 
   8  10   5      130.67      115.99     18.34 o 
   9  10   5       14.74        5.04      5.50 o 
  10  10   5       46.59       63.70     11.46 o 
  -4  11   5      354.97      345.50     31.20 o 
  -3  11   5      297.21      305.97     28.90 o 
  -2  11   5       43.74       47.20     13.29 o 
  -1  11   5      275.44      285.77     26.60 o 
   0  11   5      295.64      323.41     20.22 o 
   1  11   5      272.79      277.05     27.98 o 
   2  11   5       44.03       37.58     12.37 o 
   3  11   5      299.86      287.64     19.95 o 
   4  11   5      355.06      373.28     22.55 o 
   5  11   5      174.67      223.76     24.30 o 
   6  11   5      156.26      143.96     20.63 o 
   7  11   5      152.15      193.48     22.92 o 
   8  11   5      185.33      173.33     20.63 o 
   9  11   5       16.52       20.88      5.61 o 
  10  11   5       51.10       67.83     10.54 o 
  -2  12   5      661.50      722.34     32.46 o 
  -1  12   5      180.57      203.18     13.70 o 
   0  12   5      248.51      271.11     15.62 o 
   1  12   5      181.93      210.57     16.96 o 
   2  12   5      665.18      674.83     32.84 o 
   3  12   5      246.99      266.93     27.06 o 
   4  12   5       83.01      112.76     17.42 o 
   5  12   5      144.75      190.72     22.92 o 
   6  12   5      277.37      288.06     28.44 o 
   7  12   5       13.67       15.58      8.25 o 
   8  12   5       69.78       99.92     15.58 o 
   9  12   5       50.99       56.30      8.48 o 
  -1  13   5      152.82      151.30     20.63 o 
   0  13   5      173.28      154.06     20.63 o 
   1  13   5      156.29      143.96     20.17 o 
   2  13   5      145.49      137.08     19.71 o 
   3  13   5       44.26       36.21     11.00 o 
   4  13   5      136.81      129.74     19.26 o 
   5  13   5       97.93       98.69     11.66 o 
   6  13   5        5.79        4.97      4.15 o 
   7  13   5       13.17        4.12      6.87 o 
   8  13   5      143.77      143.98     11.35 o 
  -6  14   5       36.19       46.29     10.54 o 
  -1  14   5       88.22       66.01     14.21 o 
   0  14   5        3.72       -0.92      5.50 o 
   1  14   5       88.79       72.42     14.67 o 
   2  14   5       41.61       18.33      9.17 o 
   3  14   5        9.72        0.46      6.87 o 
   4  14   5       41.62       49.04     12.37 o 
   5  14   5      109.59      109.62     11.75 o 
   6  14   5       35.61       19.29     10.31 o 
   7  14   5       63.76       46.29      9.63 o 
  -6  15   5       26.79       39.41      8.25 o 
  -5  15   5       21.97       21.08      7.79 o 
  -4  15   5       16.23       11.46      7.79 o 
  -1  15   5       60.13       60.50     12.37 o 
   0  15   5        1.66        2.29      5.50 o 
   1  15   5       58.85       48.12     11.92 o 
   2  15   5        6.81       13.29      8.71 o 
   3  15   5       67.22       62.79     13.29 o 
   4  15   5       16.07       18.56      5.83 o 
   5  15   5       21.38       28.11      6.13 o 
   6  15   5       27.28       29.09      5.01 o 
  -4  16   5       68.25       92.59     12.83 o 
  -3  16   5       50.52       59.58     11.46 o 
  -2  16   5       50.54       55.91     11.46 o 
  -1  16   5       63.37       67.04      8.26 o 
   0  16   5      157.06      177.15     13.45 o 
   1  16   5       64.15       53.63     11.00 o 
   2  16   5       50.54       53.16     11.00 o 
   3  16   5       50.70       60.50     11.00 o 
   4  16   5       67.48       71.32      7.61 o 
   0   0   6    11024.60    11775.41    170.35 o 
   1   0   6     1890.31     1890.22     30.31 o 
   2   0   6        8.73       15.98      2.46 o 
   3   0   6     1615.28     1583.56     54.61 o 
   4   0   6     3680.67     3803.67    111.71 o 
   5   0   6      195.84      219.24     16.97 o 
   6   0   6       20.48       28.87      8.71 o 
   7   0   6      125.66      102.69     14.67 o 
   8   0   6      131.17      167.33     19.71 o 
   9   0   6        4.22        2.88      7.14 o 
  10   0   6       49.77       52.83      8.55 o 
  11   0   6        2.24       -2.41      4.83 o 
  12   0   6       80.75       89.38     13.75 o 
  13   0   6        0.13       -2.75      5.50 o 
 -13   1   6       37.46       38.96      8.25 o 
 -12   1   6       27.43       16.04      6.87 o 
 -11   1   6       65.06       66.06      9.52 o 
 -10   1   6        6.03        8.48      5.51 o 
  -9   1   6      103.55       97.02      9.01 o 
  -8   1   6      202.00      204.53     22.01 o 
  -7   1   6       99.77      129.73     16.04 o 
  -6   1   6       77.68       66.46     11.92 o 
  -5   1   6     1308.87     1461.65     38.46 o 
  -4   1   6      353.73      367.13     15.61 o 
  -3   1   6      181.94      152.30     13.30 o 
  -2   1   6      148.22      125.23      6.08 o 
  -1   1   6     2689.07     2674.03     38.52 o 
   0   1   6      516.29      528.74     13.28 o 
   1   1   6     2700.49     2768.04    101.15 o 
   2   1   6      146.87      216.36      9.67 o 
   3   1   6      183.05      172.48     13.76 o 
   4   1   6      354.86      351.11     14.60 o 
   5   1   6     1307.86     1432.69     38.94 o 
   6   1   6       76.86       60.51     11.00 o 
   7   1   6      100.04      122.39     16.50 o 
   8   1   6      201.03      205.44     22.01 o 
   9   1   6      103.56       94.56      7.84 o 
  10   1   6        5.81       15.17      6.38 o 
  11   1   6       65.40       63.29     16.73 o 
  12   1   6       27.33       31.16      8.71 o 
  13   1   6       37.70       40.33      8.25 o 
 -13   2   6       59.09       51.34      9.17 o 
 -12   2   6      130.37      105.90     15.13 o 
 -11   2   6        8.83        6.66      4.17 o 
 -10   2   6       80.77       89.85     11.29 o 
  -9   2   6       48.05       49.78      8.75 o 
  -8   2   6        9.10        8.25      5.96 o 
  -7   2   6      517.52      518.31     23.37 o 
  -6   2   6      718.29      797.06     39.53 o 
  -5   2   6      999.50     1018.86     30.88 o 
  -4   2   6      551.66      611.21     30.79 o 
  -3   2   6     1472.51     1597.29     56.39 o 
  -2   2   6     3510.55     3762.46     61.47 o 
  -1   2   6     2900.93     2737.36     45.32 o 
   0   2   6     1009.21      997.55     19.45 o 
   1   2   6     2891.67     2801.01     52.00 o 
   2   2   6     3513.02     3847.50     62.73 o 
   3   2   6     1473.14     1570.95     55.46 o 
   4   2   6      555.47      651.88     19.11 o 
   5   2   6      995.11     1044.02     31.68 o 
   6   2   6      716.99      783.31     28.26 o 
   7   2   6      514.93      517.20     26.86 o 
   8   2   6        8.84       20.16      9.62 o 
   9   2   6       47.52       53.48     25.66 o 
  10   2   6       80.18      103.79     11.75 o 
  11   2   6        8.62       -0.46      6.42 o 
  12   2   6      129.82      115.99     14.67 o 
 -12   3   6       26.81       11.46      5.50 o 
 -11   3   6      101.92      106.25     11.61 o 
 -10   3   6        5.97        2.99      8.48 o 
  -9   3   6       25.89       35.46     16.27 o 
  -8   3   6       37.24       26.12      7.79 o 
  -7   3   6       75.77       60.61      8.08 o 
  -6   3   6       71.02       74.71     11.00 o 
  -5   3   6      556.18      606.95     31.01 o 
  -4   3   6     1927.12     2192.36     74.96 o 
  -3   3   6     2672.82     2697.25     86.03 o 
  -2   3   6       85.54       75.53      6.27 o 
  -1   3   6     1102.34     1007.88     39.23 o 
   0   3   6        6.55       23.45      7.56 o 
   1   3   6     1102.80     1013.88     22.23 o 
   2   3   6       85.99       76.62      4.53 o 
   3   3   6     2682.05     2771.59     61.32 o 
   4   3   6     1933.36     2158.19     74.04 o 
   5   3   6      562.71      628.83     23.33 o 
   6   3   6       69.56       68.86     20.63 o 
   7   3   6       76.25       69.76     15.13 o 
   8   3   6       37.12       32.39      7.11 o 
   9   3   6       26.78       43.99     10.54 o 
  10   3   6        5.85        2.29      5.04 o 
 -12   4   6       59.58       44.92     10.08 o 
 -11   4   6       44.30       37.49      7.43 o 
 -10   4   6       59.72       55.20      9.00 o 
  -9   4   6      162.05      144.40     17.61 o 
  -8   4   6        6.14        5.50      5.96 o 
  -7   4   6      226.91      206.16     14.41 o 
  -6   4   6     1011.42     1030.19     34.47 o 
  -5   4   6     2706.89     2890.44     96.94 o 
  -4   4   6     1023.52     1060.08     46.51 o 
  -3   4   6     3126.70     3074.34     97.34 o 
  -2   4   6     5331.86     5991.95    167.05 o 
  -1   4   6     2153.46     2109.17     69.61 o 
   0   4   6      344.23      353.56     20.20 o 
   1   4   6     2172.42     2216.62     48.21 o 
   2   4   6     5381.52     6123.34    166.15 o 
   3   4   6     3140.25     3125.79     95.95 o 
   4   4   6     1027.80     1067.01     45.59 o 
   5   4   6     2719.48     2810.82     95.09 o 
   6   4   6     1016.46     1086.06     35.54 o 
   7   4   6      226.87      223.14     15.67 o 
   8   4   6        6.05        3.21      4.58 o 
   9   4   6      162.50      124.71     17.42 o 
  10   4   6       59.45       61.41     12.37 o 
  11   4   6       44.26       42.16     10.08 o 
 -12   5   6        6.48        0.92      5.04 o 
 -11   5   6       52.20       46.42      7.90 o 
 -10   5   6        8.06       16.45      9.62 o 
  -9   5   6      116.01      132.08     21.32 o 
  -8   5   6      152.66      133.42     17.88 o 
  -7   5   6      450.68      392.47     29.84 o 
  -6   5   6       76.75       85.51      9.20 o 
  -5   5   6      446.03      457.27     30.76 o 
  -4   5   6      377.04      358.95     25.71 o 
  -3   5   6      870.23      918.54     42.80 o 
  -2   5   6      665.36      798.70     37.70 o 
  -1   5   6     1753.68     1798.09     63.37 o 
   0   5   6      494.29      468.66     25.73 o 
   1   5   6     1761.82     1893.93     63.38 o 
   2   5   6      670.92      756.88     33.11 o 
   3   5   6      865.78      877.57     39.12 o 
   4   5   6      379.69      362.17     24.79 o 
   5   5   6      450.33      424.22     28.92 o 
   9   5   6      116.33      131.56     18.79 o 
  10   5   6        8.40        8.71      6.42 o 
  11   5   6       52.59       40.33     10.08 o 
 -12   6   6       32.57       38.95      8.71 o 
 -11   6   6        8.22       14.21      5.96 o 
 -10   6   6       34.51       31.98      7.16 o 
  -9   6   6      140.72      139.73     13.75 o 
  -8   6   6      207.38      211.62     17.02 o 
  -7   6   6       19.08       22.45      8.71 o 
  -6   6   6       92.32       92.11     10.21 o 
  -5   6   6        9.22       11.91      7.33 o 
  -4   6   6      252.97      289.00     23.85 o 
  -3   6   6      840.89      905.76     44.16 o 
  -2   6   6     1016.58     1031.94     46.51 o 
  -1   6   6       96.79       95.36     12.38 o 
   0   6   6      111.93      122.87     13.30 o 
   1   6   6       96.38      118.74     12.38 o 
   8   6   6      207.01      234.33     24.30 o 
   9   6   6      141.39      145.33     19.26 o 
  10   6   6       34.30       45.83     11.92 o 
  11   6   6        8.13        9.16      5.96 o 
 -11   7   6       33.58       47.66     10.08 o 
 -10   7   6       54.94       56.90      8.87 o 
  -9   7   6       19.20       24.50      6.64 o 
  -8   7   6       70.90       92.83     11.50 o 
  -7   7   6        9.99       -4.12      8.25 o 
  -6   7   6        5.47       15.58      7.33 o 
  -5   7   6      455.87      428.30     32.13 o 
  -4   7   6       20.88       25.20      8.71 o 
  -3   7   6      504.43      584.60     35.82 o 
  -2   7   6      815.45      786.46     40.93 o 
  -1   7   6      389.42      377.80     26.17 o 
   0   7   6        3.70       -2.75      5.96 o 
   1   7   6      391.26      371.83     24.33 o 
   8   7   6       70.42       77.00     14.21 o 
   9   7   6       19.57       17.87      7.33 o 
  10   7   6       55.28       57.75     12.37 o 
  11   7   6       33.44       25.66      8.25 o 
 -11   8   6       10.03       -0.92      3.67 o 
 -10   8   6       52.94       62.33     11.92 o 
  -9   8   6       32.02       38.94      7.16 o 
  -7   8   6      215.35      175.64     21.55 o 
  -6   8   6       99.92      106.35     16.96 o 
  -5   8   6      182.59      176.54     21.09 o 
  -4   8   6        9.17       27.95      8.71 o 
  -3   8   6      114.41      120.11     16.96 o 
  -2   8   6       81.37       87.55     14.21 o 
  -1   8   6       61.50       63.25     11.00 o 
   0   8   6     1662.00     1560.04     63.23 o 
   1   8   6       61.59       61.88     10.54 o 
   7   8   6      213.13      177.01     21.55 o 
   8   8   6       94.02       94.43     16.04 o 
   9   8   6       32.49       38.04     10.54 o 
  10   8   6       53.12       68.75     12.37 o 
  11   8   6       10.08       10.54      5.04 o 
 -11   9   6       17.79       13.29      5.04 o 
 -10   9   6       19.20       15.12      5.96 o 
  -9   9   6        1.36        5.50      5.04 o 
  -6   9   6       87.02      101.76     17.88 o 
  -5   9   6      171.24      171.94     21.55 o 
  -4   9   6       62.84       52.71     12.83 o 
  -3   9   6      418.49      382.33     30.75 o 
  -2   9   6       64.92       53.17     11.92 o 
  -1   9   6      180.72      213.23     21.55 o 
   0   9   6       18.31       15.12      8.25 o 
   1   9   6      179.37      218.73     20.63 o 
   4   9   6       62.62       54.08     12.83 o 
   6   9   6       84.94       81.59     15.13 o 
   7   9   6      111.83       91.22     16.50 o 
   8   9   6       87.11       68.30     13.75 o 
   9   9   6        1.55        1.83      5.96 o 
  10   9   6       19.30       19.70      8.25 o 
  11   9   6       17.83       21.54      6.87 o 
  -5  10   6      442.03      462.19     36.72 o 
  -4  10   6      841.37      759.85     47.81 o 
  -3  10   6      664.32      694.14     44.10 o 
  -2  10   6     1318.56     1301.12     63.10 o 
  -1  10   6     1365.19     1463.11     66.80 o 
   0  10   6      308.32      322.52     27.53 o 
   3  10   6      664.57      593.99     41.80 o 
   4  10   6      833.56      673.41     44.13 o 
   5  10   6      439.62      419.56     35.80 o 
   6  10   6      205.42      216.44     24.30 o 
   7  10   6       15.48       21.08      8.25 o 
   8  10   6       38.62       28.87     10.54 o 
   9  10   6      178.85      217.21     16.28 o 
  10  10   6       35.33       30.25      8.25 o 
  -4  11   6      817.95      803.87     50.10 o 
  -3  11   6      220.21      238.93     26.60 o 
  -2  11   6      773.74      818.02     49.17 o 
  -1  11   6     1744.74     1812.76     78.41 o 
   0  11   6      178.78      169.20     20.18 o 
   1  11   6     1752.55     1792.97     80.26 o 
   2  11   6      774.48      869.95     51.93 o 
   3  11   6      216.90      202.55     24.08 o 
   4  11   6      821.62      801.04     34.61 o 
   5  11   6      124.49      147.61     19.71 o 
   6  11   6      238.31      199.04     23.39 o 
   7  11   6       28.55       27.50      9.62 o 
   8  11   6       48.82       45.37     11.46 o 
   9  11   6       10.80       12.46      5.01 o 
  -2  12   6     1318.28     1249.99     45.42 o 
  -1  12   6       23.31       19.93      6.42 o 
   0  12   6        0.59       -1.50      4.69 o 
   1  12   6       23.48       33.68      8.26 o 
   2  12   6     1318.54     1294.40     46.72 o 
   3  12   6      381.94      368.47     32.58 o 
   4  12   6       63.55       41.25     11.92 o 
   5  12   6      457.16      483.79     36.26 o 
   6  12   6      276.93      249.08     25.69 o 
   7  12   6        9.47       11.00      7.79 o 
   8  12   6       12.34       17.75      5.39 o 
   9  12   6       19.69       18.51      4.83 o 
  -1  13   6       53.87       35.75     10.54 o 
   0  13   6       16.38        2.29      5.50 o 
   1  13   6       53.51       45.37     12.37 o 
   2  13   6        1.21       17.87      8.71 o 
   3  13   6       53.31       51.33     12.37 o 
   4  13   6       17.93       14.21      6.87 o 
   5  13   6       59.06       65.45      9.23 o 
   6  13   6       28.83       34.37     10.08 o 
   7  13   6       47.83       53.62     11.00 o 
   8  13   6       56.15       68.42      8.08 o 
  -1  14   6       42.80       44.00     11.46 o 
   0  14   6        4.04       23.83      9.62 o 
   1  14   6       42.11       54.99     12.83 o 
   2  14   6       19.11       29.79     11.00 o 
   3  14   6       39.77       41.25     12.83 o 
   4  14   6       27.45       15.58      7.33 o 
   5  14   6       52.75       47.19      7.76 o 
   6  14   6        6.06       18.56      7.10 o 
   7  14   6       21.23       14.36      4.69 o 
  -5  15   6       31.64       43.54      9.62 o 
  -1  15   6        2.81        7.79      6.87 o 
   0  15   6       13.29       14.21      8.71 o 
   1  15   6        2.88       -2.98      5.96 o 
   2  15   6       25.74       32.99     11.00 o 
   3  15   6       19.40       13.75      7.33 o 
   4  15   6        0.40        5.85      5.50 o 
   5  15   6       31.45       31.75      5.66 o 
  -3  16   6       25.34       40.79      9.62 o 
  -2  16   6        8.69       11.00      5.96 o 
  -1  16   6       47.52       52.25      8.02 o 
   0  16   6        4.88        4.95      8.02 o 
   1  16   6       46.94       56.37     11.46 o 
   2  16   6        8.48       11.00      6.87 o 
   3  16   6       24.47       34.83      8.71 o 
   1   0   7     1003.11      914.00     19.86 o 
   2   0   7      474.61      464.97     21.14 o 
   3   0   7     2116.35     1943.24     66.30 o 
   4   0   7      466.06      449.67     26.18 o 
   5   0   7       83.95       78.84     11.00 o 
   6   0   7       12.08       18.33      7.33 o 
   7   0   7       23.09       21.54      7.79 o 
   8   0   7        0.37        5.50      8.25 o 
   9   0   7       10.51        4.41      7.28 o 
  10   0   7        3.40       -0.77      5.73 o 
  11   0   7        1.58       -1.58      3.96 o 
  12   0   7       27.40        9.17      5.04 o 
 -12   1   7        5.20        2.20      5.50 o 
 -11   1   7       69.74       69.36      9.40 o 
 -10   1   7       50.39       57.73      9.38 o 
  -9   1   7       81.38       65.61      9.06 o 
  -8   1   7        1.88        1.37      5.04 o 
  -7   1   7       74.86       87.09     13.75 o 
  -5   1   7       46.35       61.87     10.08 o 
  -4   1   7      654.29      617.44     31.72 o 
  -3   1   7       78.75       89.85     11.00 o 
  -2   1   7      246.03      278.32      9.69 o 
  -1   1   7     1622.35     1609.19     30.89 o 
   0   1   7     1641.28     1644.63     26.50 o 
   1   1   7     1627.20     1588.96     39.59 o 
   2   1   7      247.77      249.01     15.83 o 
   3   1   7       78.27       56.39      8.71 o 
   4   1   7      652.81      634.91     31.72 o 
   5   1   7       46.57       70.24     13.98 o 
   6   1   7       92.83       78.39     12.84 o 
   7   1   7       74.69       71.04     13.29 o 
   8   1   7        1.82        8.71      7.33 o 
   9   1   7       82.15       76.05      8.22 o 
  10   1   7       50.80       46.95      8.26 o 
  11   1   7       69.05       59.36      8.58 o 
  12   1   7        5.13        6.87      5.04 o 
 -12   2   7       47.50       60.62      8.15 o 
 -11   2   7       24.64       27.49      8.02 o 
 -10   2   7       15.54        0.92      6.87 o 
  -9   2   7       80.52       87.21     11.16 o 
  -8   2   7       37.76       30.25      8.71 o 
  -7   2   7        3.87        3.21      5.04 o 
  -5   2   7      196.43      193.54     17.89 o 
  -4   2   7       72.19       83.88     11.00 o 
  -3   2   7      171.38      163.28     15.14 o 
  -2   2   7     2274.73     2443.71     78.93 o 
  -1   2   7     2292.78     2449.49     57.39 o 
   0   2   7      167.80      141.27      6.72 o 
   1   2   7     2288.47     2483.97     44.96 o 
   2   2   7     2282.63     2616.14     56.88 o 
   3   2   7      169.82      179.79     15.59 o 
   4   2   7       73.09       67.15      7.45 o 
   5   2   7      195.32      190.65     12.60 o 
   6   2   7      329.00      318.91     25.70 o 
   7   2   7        3.63       -1.83      8.25 o 
   8   2   7       37.05       37.12     10.08 o 
   9   2   7       80.29       49.50     11.46 o 
 -12   3   7       19.82        9.17      5.50 o 
 -11   3   7       11.03        2.98      3.89 o 
 -10   3   7        9.45        1.52      4.17 o 
  -9   3   7        3.93        3.89      4.21 o 
  -8   3   7       51.87       52.71     11.46 o 
  -7   3   7       53.69       69.66     12.83 o 
  -6   3   7       23.33       27.50      8.25 o 
  -5   3   7      178.86      186.82     12.13 o 
  -4   3   7     2742.49     2983.95     97.50 o 
  -3   3   7     2130.91     2209.98     75.52 o 
  -2   3   7      169.61      177.96     15.59 o 
  -1   3   7     6990.18     7596.24    204.51 o 
   0   3   7     2177.15     2370.43     75.19 o 
   1   3   7     6993.17     7538.18    141.06 o 
   2   3   7      167.60      164.95     10.32 o 
   3   3   7     2130.49     2105.59     83.63 o 
   4   3   7     2739.24     2926.11     67.30 o 
   5   3   7      177.57      167.38     17.43 o 
   6   3   7       23.87        9.17      6.42 o 
   7   3   7       55.01       68.29     12.83 o 
   8   3   7       51.63       35.29      9.62 o 
  10   3   7        9.51       11.00      7.33 o 
 -12   4   7       45.70       63.70     11.00 o 
 -11   4   7       14.88       13.26      4.69 o 
 -10   4   7       38.59       40.97     11.23 o 
  -9   4   7       49.77       51.43      8.80 o 
  -7   4   7      181.09      224.23     21.55 o 
  -6   4   7      299.64      337.67     26.84 o 
  -5   4   7      194.10      214.63     20.18 o 
  -4   4   7      210.76      205.02     19.26 o 
  -3   4   7     2246.50     2293.94     79.23 o 
  -2   4   7     2658.36     2899.67     92.92 o 
  -1   4   7     5193.70     5366.75    152.18 o 
   0   4   7      922.71      949.24     39.61 o 
   1   4   7     5188.63     5405.72    150.29 o 
   2   4   7     2683.82     2793.17     85.97 o 
   3   4   7     2253.15     2372.78     78.31 o 
   4   4   7      209.93      229.33     19.72 o 
   5   4   7      195.88      187.11     18.80 o 
   6   4   7      298.64      298.67     25.23 o 
   7   4   7      181.06      200.38     22.01 o 
   9   4   7       49.48       55.45     12.37 o 
  10   4   7       37.76       46.29     11.00 o 
 -12   5   7       15.51       17.41      6.42 o 
 -11   5   7       11.84       16.90      5.34 o 
 -10   5   7       40.88       45.45      8.02 o 
  -9   5   7       11.95        9.95      4.15 o 
  -8   5   7       87.39       71.35     13.98 o 
  -7   5   7       29.73       16.96      7.33 o 
  -6   5   7      168.01      183.26     14.22 o 
  -5   5   7      101.46      124.23     16.04 o 
  -4   5   7      169.46      162.79     17.43 o 
  -3   5   7      721.32      699.78     37.24 o 
  -2   5   7       72.67       60.96     10.08 o 
  -1   5   7      431.29      433.97     26.18 o 
   0   5   7     6279.69     7114.16    195.79 o 
   1   5   7      440.47      450.52     25.26 o 
   2   5   7       73.26       88.01     10.08 o 
   3   5   7      724.73      696.11     34.94 o 
   4   5   7      173.33      193.98     18.34 o 
   5   5   7      103.56      127.44     16.50 o 
   6   5   7      167.51      166.90     19.72 o 
   8   5   7       87.90       86.63     15.13 o 
   9   5   7       11.69       18.33      8.25 o 
  10   5   7       40.65       43.08     10.54 o 
  11   5   7       11.38       15.58      6.42 o 
 -12   6   7       15.52       20.16      5.96 o 
 -11   6   7       13.16        7.79      5.96 o 
 -10   6   7       19.22       16.43      5.81 o 
  -9   6   7       22.72       12.79     13.52 o 
  -8   6   7        1.22        6.42      7.79 o 
  -7   6   7       48.02       41.71     10.08 o 
  -6   6   7       17.88       17.71      6.64 o 
  -5   6   7       16.85       19.70      8.71 o 
  -4   6   7      625.48      624.38     37.67 o 
  -3   6   7      865.16      927.80     46.46 o 
  -2   6   7      644.83      597.01     34.47 o 
  -1   6   7     2369.65     2587.09     88.04 o 
   0   6   7     3390.63     3543.71    110.36 o 
   1   6   7     2365.51     2499.00     82.94 o 
   8   6   7        1.30        0.00      4.58 o 
   9   6   7       22.11       24.29      8.71 o 
  10   6   7       19.12       17.41      6.87 o 
  11   6   7       13.15       12.83      6.42 o 
 -11   7   7       44.49       41.25      8.71 o 
 -10   7   7       22.31       21.17      5.94 o 
  -9   7   7        9.74        7.73      4.83 o 
  -8   7   7       32.84       44.45     12.37 o 
  -7   7   7      108.54      122.88     12.80 o 
  -6   7   7        5.51        5.80      3.63 o 
  -5   7   7       52.15       22.46      8.71 o 
  -4   7   7        4.19        7.33      7.33 o 
  -3   7   7     1004.35      974.19     49.24 o 
  -2   7   7      673.20      694.41     39.06 o 
  -1   7   7      861.78      838.09     42.32 o 
   0   7   7        0.62        4.58      5.96 o 
   1   7   7      864.86      819.70     40.02 o 
   7   7   7      108.24       92.60     15.13 o 
   8   7   7       32.16       23.27      7.16 o 
   9   7   7        9.64       24.29      9.16 o 
  10   7   7       22.30       18.79      7.33 o 
  11   7   7       45.72       52.71     10.08 o 
 -11   8   7       28.08       40.79      7.79 o 
 -10   8   7       18.71        8.71      5.04 o 
  -9   8   7      105.19      108.06     11.29 o 
  -7   8   7      140.03      143.04     18.80 o 
  -6   8   7       52.44       40.79     11.00 o 
  -5   8   7      352.70      359.73     31.66 o 
  -4   8   7       52.56       67.37     13.75 o 
  -3   8   7      257.86      223.84     23.39 o 
  -2   8   7      423.24      378.70     29.38 o 
  -1   8   7     1289.50     1296.91     58.05 o 
   0   8   7       74.75       73.80     12.38 o 
   1   8   7     1290.01     1366.02     58.05 o 
   7   8   7      140.57      129.28     18.34 o 
   8   8   7        5.72        5.56      4.83 o 
   9   8   7      103.83      121.48     16.96 o 
  10   8   7       18.37       12.37      6.87 o 
  11   8   7       27.97       33.91      7.33 o 
 -10   9   7       11.85       26.12      6.87 o 
  -9   9   7       96.96       93.97     14.21 o 
  -6   9   7      100.56       66.01     14.21 o 
  -5   9   7       72.34       73.33     13.75 o 
  -4   9   7       90.96       76.55     15.13 o 
  -3   9   7      783.83      848.01     48.72 o 
  -2   9   7       61.17       57.75     12.37 o 
  -1   9   7      721.41      784.91     44.58 o 
   0   9   7       21.19       21.54      8.25 o 
   4   9   7       91.67       78.38     14.67 o 
   6   9   7      100.86       99.47     16.50 o 
   7   9   7      209.09      188.02     22.01 o 
   8   9   7      119.87      138.84     13.57 o 
   9   9   7       96.91      121.95     26.13 o 
  10   9   7       11.71       19.70      7.79 o 
  -9  10   7       32.03       42.62      9.62 o 
  -8  10   7       47.41       46.29     11.00 o 
  -5  10   7      118.31       94.89     16.96 o 
  -4  10   7      651.36      668.34     44.56 o 
  -3  10   7      453.19      485.17     36.72 o 
  -2  10   7     1281.32     1323.87     64.47 o 
  -1  10   7      470.47      496.70     36.27 o 
   0  10   7     2644.45     2734.92    101.38 o 
   3  10   7      451.49      427.33     35.80 o 
   4  10   7      650.26      656.41     30.85 o 
   5  10   7      118.84      136.61     18.80 o 
   6  10   7      113.97       95.81     16.04 o 
   7  10   7       13.85       -0.46      6.42 o 
   8  10   7       47.64       43.56     13.75 o 
   9  10   7       31.17       31.47      9.39 o 
  10  10   7       23.52       28.41      7.33 o 
  -3  11   7      940.09     1043.36     57.48 o 
  -2  11   7       81.03       95.63     11.47 o 
  -1  11   7      565.40      552.78     27.76 o 
   0  11   7      562.13      564.81     39.03 o 
   1  11   7      563.96      549.20     39.95 o 
   2  11   7       81.15       91.88     13.29 o 
   3  11   7      937.48      964.05     39.01 o 
   4  11   7       21.02       23.83     10.54 o 
   5  11   7        2.51       11.00      7.33 o 
   6  11   7       37.13       38.50     10.54 o 
   7  11   7      103.51       98.56     16.04 o 
   8  11   7       27.56       39.24      7.24 o 
   9  11   7        1.21       -2.02      4.04 o 
  -2  12   7      320.63      306.00     28.90 o 
  -1  12   7     1451.95     1482.07     71.87 o 
   0  12   7      443.50      449.80     36.26 o 
   1  12   7     1450.83     1400.06     69.57 o 
   2  12   7      324.23      324.81     30.74 o 
   3  12   7      266.37      249.52     26.60 o 
   4  12   7       88.59      128.80     18.79 o 
   5  12   7      464.54      466.61     26.39 o 
   6  12   7       83.44       88.92     15.13 o 
   7  12   7       85.74       96.72     14.67 o 
   8  12   7       71.82       80.24      9.06 o 
  -2  13   7       23.87       31.16     10.54 o 
  -1  13   7       86.06       64.17     13.75 o 
   0  13   7     1015.07     1105.75     59.79 o 
   1  13   7       87.05       88.01     16.50 o 
   2  13   7       23.93       19.71      9.17 o 
   3  13   7      117.18      104.98     17.42 o 
   4  13   7       41.04       40.33     10.54 o 
   5  13   7      150.91      159.23     13.75 o 
   6  13   7       33.99       25.21      9.17 o 
   7  13   7       68.64       87.62      9.56 o 
   8  13   7       28.67       40.56      9.17 o 
  -1  14   7       85.89      107.26     17.42 o 
   0  14   7       60.66       57.75     12.37 o 
   1  14   7       85.90       94.88     16.04 o 
   2  14   7      102.17       93.97     16.04 o 
   3  14   7       34.86       29.33     11.00 o 
   4  14   7       20.43        9.62      6.87 o 
   5  14   7       78.95      100.26     10.53 o 
   6  14   7       26.32       41.24      9.17 o 
  -5  15   7       31.69       29.79      8.25 o 
  -1  15   7       72.00       86.63     14.21 o 
   0  15   7        6.10        5.96      6.42 o 
   1  15   7       73.23       90.30     15.58 o 
   2  15   7        4.24        7.79      7.79 o 
   3  15   7        8.73        7.33      6.42 o 
   4  15   7       41.27       35.68      6.46 o 
   5  15   7       31.88       46.67      6.46 o 
  -3  16   7       19.41       15.12      6.42 o 
  -2  16   7       28.08       24.75      7.79 o 
  -1  16   7       13.22        9.78      3.85 o 
   0  16   7        9.94       17.29      4.21 o 
   1  16   7       13.23       20.16      7.33 o 
   2  16   7       27.81       34.37      8.25 o 
   3  16   7       19.73       18.64      4.14 o 
   0   0   8    12403.65    12466.51    323.03 o 
   1   0   8      137.32      109.30      8.43 o 
   2   0   8      651.44      712.18     23.24 o 
   3   0   8       33.55       30.71      7.33 o 
   4   0   8      449.31      439.01     27.55 o 
   5   0   8        1.09       -1.37      4.58 o 
   6   0   8       32.89       16.96      7.33 o 
   7   0   8        3.07        3.67      7.33 o 
   8   0   8        3.36        3.67      5.50 o 
   9   0   8      123.93      135.27     11.88 o 
  10   0   8        1.81        2.11      4.83 o 
  11   0   8        2.46       -2.18      4.37 o 
  12   0   8       65.91       62.55      9.85 o 
 -12   1   8        2.51       -1.86      3.72 o 
 -11   1   8        1.54        0.18      6.19 o 
 -10   1   8       25.42       37.75      7.76 o 
  -9   1   8       80.00       79.55      8.52 o 
  -8   1   8        8.59       16.04      7.79 o 
  -7   1   8      204.21      188.94     20.64 o 
  -5   1   8       95.52       90.31     12.84 o 
  -4   1   8     1233.47     1221.47     50.70 o 
  -3   1   8      724.50      679.32     34.04 o 
  -2   1   8       44.81       31.17      7.33 o 
  -1   1   8      682.41      608.94     27.14 o 
   0   1   8      939.15      833.72     25.56 o 
   1   1   8      677.20      613.94     20.96 o 
   2   1   8       43.63       39.62      5.16 o 
   3   1   8      724.92      780.51     37.25 o 
   4   1   8     1237.50     1211.35     50.70 o 
   5   1   8       96.83       78.52      8.43 o 
   6   1   8       35.63       23.83      9.17 o 
   7   1   8      203.84      210.49     22.01 o 
   8   1   8        8.56        9.16      6.87 o 
   9   1   8       79.98       82.77     16.27 o 
  10   1   8       25.76       29.31      6.31 o 
  11   1   8        1.49       -2.09      4.17 o 
  12   1   8        2.45        3.67      5.04 o 
 -12   2   8       26.98       25.61      5.48 o 
 -11   2   8       38.69       33.50      6.78 o 
 -10   2   8       56.39       53.26      8.75 o 
  -9   2   8        7.03        9.74      3.45 o 
  -8   2   8       64.87       55.46     12.37 o 
  -7   2   8      102.25      100.39     15.13 o 
  -6   2   8       87.23      101.30     14.67 o 
  -5   2   8      418.07      448.04     29.38 o 
  -4   2   8      153.22      161.87     16.51 o 
  -3   2   8     1464.57     1375.60     54.47 o 
  -2   2   8     1834.25     1987.89     69.41 o 
  -1   2   8      773.42      747.38     34.52 o 
   0   2   8     5525.43     5994.45    162.53 o 
   1   2   8      774.05      727.33     23.88 o 
   2   2   8     1829.82     2029.53     48.16 o 
   3   2   8     1458.43     1374.17     54.47 o 
   4   2   8      152.05      159.44     11.35 o 
   5   2   8      420.54      405.75     19.48 o 
   6   2   8       86.97      102.22     15.13 o 
   7   2   8      102.89      120.10     17.42 o 
   8   2   8       65.67       50.87     11.92 o 
   9   2   8        7.05       -2.29      6.87 o 
 -12   3   8        0.11       -0.26      5.04 o 
 -11   3   8        9.09        4.08      3.52 o 
 -10   3   8      111.31      115.97     12.27 o 
  -9   3   8       47.87       51.54     10.08 o 
  -8   3   8      344.82      367.13     22.32 o 
  -7   3   8        9.13       13.75      7.79 o 
  -6   3   8      287.49      279.38     24.31 o 
  -5   3   8      159.05      175.62     18.80 o 
  -4   3   8       69.34       69.21     11.46 o 
  -3   3   8      372.72      362.19     25.25 o 
  -2   3   8      885.49      928.92     41.89 o 
  -1   3   8     3498.38     3823.87    115.29 o 
   0   3   8     2404.43     2605.55     83.56 o 
   1   3   8     3504.40     3884.67    113.90 o 
   2   3   8      882.89      883.41     27.76 o 
   3   3   8      372.52      405.57     24.33 o 
   4   3   8       69.95       62.54      7.76 o 
   5   3   8      158.33      168.28     18.34 o 
   6   3   8      287.94      266.08     24.31 o 
   7   3   8        9.17        6.42      6.42 o 
   8   3   8      344.85      357.42     31.20 o 
 -12   4   8        0.23       -2.29      4.58 o 
 -11   4   8       10.97       14.66      5.18 o 
 -10   4   8       81.25       71.97      9.91 o 
  -9   4   8        8.58        4.79      4.37 o 
  -8   4   8       50.58       42.64      8.26 o 
  -6   4   8       35.12       31.62      9.17 o 
  -5   4   8       59.49       58.67     11.00 o 
  -4   4   8        0.69        0.00      5.96 o 
  -3   4   8      464.80      508.36     31.23 o 
  -2   4   8     4166.92     4602.35    137.93 o 
  -1   4   8     1841.93     1832.01     66.14 o 
   0   4   8        2.69        6.42      5.96 o 
   1   4   8     1830.81     1799.53     63.36 o 
   2   4   8     4166.35     4751.96    136.06 o 
   3   4   8      471.55      539.14     29.85 o 
   4   4   8        0.70        8.71      5.96 o 
   5   4   8       59.92       71.04     11.92 o 
   6   4   8       32.67       35.75     10.54 o 
   7   4   8       41.41       58.66     12.83 o 
 -12   5   8       12.09        6.42      4.12 o 
 -11   5   8       22.29       14.43     11.23 o 
 -10   5   8       21.72       16.13      5.66 o 
  -9   5   8       22.66       17.27      6.19 o 
  -8   5   8       41.49       28.87     10.54 o 
  -6   5   8       92.65       89.84     15.13 o 
  -5   5   8       11.58       16.95      9.62 o 
  -4   5   8      103.01      116.90     16.04 o 
  -3   5   8      103.23       86.64     13.29 o 
  -2   5   8     1001.90     1059.31     48.34 o 
  -1   5   8     2266.36     2496.21     85.23 o 
   0   5   8      616.03      596.09     31.71 o 
   1   5   8     2266.29     2347.52     78.74 o 
   3   5   8      105.17      106.81     12.84 o 
   4   5   8      100.93       82.06     12.84 o 
   5   5   8       11.62       14.66      7.79 o 
   6   5   8       92.39       94.43     15.13 o 
 -11   6   8        2.65        9.37      4.35 o 
 -10   6   8        2.76        0.07      8.02 o 
  -9   6   8       24.68       27.30      6.71 o 
  -8   6   8        6.10        6.87      5.50 o 
  -7   6   8       73.21       81.13     15.13 o 
  -6   6   8      131.31      138.57     12.65 o 
  -5   6   8       53.22       47.66     11.92 o 
  -4   6   8      128.28      132.49     17.42 o 
  -3   6   8       46.79       65.54     12.37 o 
  -2   6   8      234.05      239.44     21.56 o 
  -1   6   8      542.33      607.26     34.45 o 
   0   6   8     1157.95     1406.82     57.12 o 
   1   6   8      539.38      593.01     32.61 o 
   4   6   8      128.99      146.71     16.96 o 
   7   6   8       73.85      124.21     18.79 o 
   8   6   8        6.36        2.75      6.42 o 
   9   6   8       24.19       19.71      7.33 o 
  10   6   8        2.68        1.37      5.04 o 
  11   6   8        2.56        1.37      3.21 o 
 -11   7   8       17.31       22.00      6.87 o 
 -10   7   8        3.75        5.07      4.37 o 
  -9   7   8      107.23      105.81     11.78 o 
  -8   7   8       12.81       15.12      8.25 o 
  -7   7   8        7.20        9.66      4.17 o 
  -6   7   8       83.24       78.39     17.19 o 
  -5   7   8       19.80        8.71      6.87 o 
  -4   7   8      199.61      174.72     20.18 o 
  -3   7   8      272.02      302.30     26.61 o 
  -2   7   8      978.36      965.32     49.23 o 
  -1   7   8      781.30      753.55     41.38 o 
   0   7   8        4.39       -1.37      4.58 o 
   1   7   8      787.52      801.38     40.46 o 
   7   7   8        6.71        2.75      6.19 o 
   8   7   8       12.74       20.77      6.42 o 
   9   7   8      106.86      102.22     14.67 o 
  10   7   8        3.71        4.12      4.58 o 
  11   7   8       17.17       15.12      5.04 o 
 -11   8   8       24.64       27.50      6.87 o 
 -10   8   8        0.03        0.00      3.52 o 
  -9   8   8       56.95       59.56     10.54 o 
  -6   8   8      208.08      207.26     16.64 o 
  -5   8   8      173.15      151.77     21.09 o 
  -4   8   8       14.52       15.12      7.79 o 
  -3   8   8      178.47      174.70     21.09 o 
  -2   8   8      216.67      223.35     23.39 o 
  -1   8   8      766.04      826.01     45.51 o 
   0   8   8      152.11      139.39     16.96 o 
   6   8   8      208.29      180.22     21.09 o 
   7   8   8       32.35       33.91     10.08 o 
   8   8   8       68.46       65.29      9.25 o 
   9   8   8       57.12       65.35     10.31 o 
  10   8   8        0.03        3.67      5.04 o 
  11   8   8       24.35       21.54      5.96 o 
 -10   9   8        9.19       18.79      6.87 o 
  -9   9   8        9.68        6.42      5.04 o 
  -5   9   8       48.09       17.42     10.54 o 
  -4   9   8      113.72      140.27     19.71 o 
  -3   9   8      219.14      193.07     22.47 o 
  -2   9   8      627.12      649.05     42.26 o 
  -1   9   8      127.42      121.95     17.42 o 
   0   9   8      273.49      246.33     23.85 o 
   6   9   8       90.11       66.46     13.75 o 
   7   9   8       35.99       30.70     10.08 o 
   8   9   8       47.98       51.16     14.21 o 
   9   9   8        9.60       -1.78      3.56 o 
  10   9   8        9.58        5.96      5.04 o 
 -10  10   8        6.51        8.71      4.58 o 
  -9  10   8       13.35       10.54      5.04 o 
  -8  10   8        8.94        6.42      4.12 o 
  -4  10   8      173.30      196.24     24.30 o 
  -3  10   8      163.40      160.02     21.55 o 
  -2  10   8     1032.52     1027.68     56.12 o 
  -1  10   8      158.03      145.80     19.72 o 
   0  10   8      515.65      491.72     35.35 o 
   3  10   8      161.66      181.11     22.01 o 
   4  10   8      172.16      165.02     18.34 o 
   5  10   8       39.30       38.50     10.54 o 
   6  10   8       43.38       44.45     11.46 o 
   7  10   8        2.23        2.29      5.96 o 
   8  10   8        8.90        6.63      4.17 o 
   9  10   8       13.37       13.29      4.86 o 
  10  10   8        6.38        6.42      3.67 o 
  -2  11   8      344.59      342.69     22.38 o 
  -1  11   8      859.71      847.11     35.92 o 
   0  11   8     1559.35     1514.52     72.82 o 
   1  11   8      853.09      791.58     49.65 o 
   2  11   8      344.57      334.47     30.74 o 
   3  11   8      429.71      435.55     35.80 o 
   4  11   8      323.85      353.71     31.20 o 
   5  11   8      210.83      216.91     50.90 o 
   6  11   8      101.19      128.81     18.34 o 
   7  11   8       64.48       55.50      8.92 o 
   8  11   8      153.68      170.98     16.74 o 
   9  11   8        8.78       13.21      4.12 o 
  -2  12   8     1859.53     1961.40     85.36 o 
  -1  12   8      324.37      284.90     28.44 o 
   0  12   8      133.22      167.79     22.46 o 
   1  12   8      324.42      336.28     31.20 o 
   2  12   8     1863.14     1835.92     82.59 o 
   3  12   8       42.90       73.78     15.12 o 
   4  12   8      212.35      204.07     23.39 o 
   5  12   8        1.09        0.31      8.48 o 
   6  12   8       78.47       79.30     13.75 o 
   7  12   8        3.30        0.35      4.81 o 
   8  12   8       13.05       16.88      4.50 o 
  -2  13   8      336.59      328.50     29.36 o 
  -1  13   8      112.94      110.48     17.42 o 
   0  13   8       10.55        2.29      5.96 o 
   1  13   8      111.47      127.44     19.25 o 
   2  13   8      337.44      347.31     31.20 o 
   3  13   8       87.76       72.42     14.67 o 
   4  13   8      151.26      125.63     17.88 o 
   5  13   8       58.84       71.77      9.01 o 
   6  13   8       87.59      100.59     10.21 o 
   7  13   8       13.09       10.24      3.63 o 
  -2  14   8       64.36       62.79     11.46 o 
  -1  14   8       16.96        6.42      5.50 o 
   0  14   8       49.50       64.16     13.29 o 
   1  14   8       17.09        0.00      6.87 o 
   2  14   8       64.41       56.37     12.37 o 
   3  14   8       84.33       75.63     14.21 o 
   4  14   8       30.19       31.38      6.64 o 
   5  14   8       22.64       22.38      6.19 o 
   6  14   8        9.23        7.59      5.55 o 
  -1  15   8       16.34       17.87      6.87 o 
   0  15   8       21.08       19.25      8.25 o 
   1  15   8       16.65       11.00      5.96 o 
   2  15   8        8.29       10.54      6.42 o 
   3  15   8       31.82       27.32      5.94 o 
   4  15   8       22.64       19.79      3.86 o 
  -2  16   8       33.78       34.83      8.25 o 
  -1  16   8        5.12        7.22      3.19 o 
   0  16   8       54.65       55.93      9.40 o 
   1  16   8        5.33        5.50      5.04 o 
   2  16   8       33.64       29.33      7.79 o 
   1   0   9       37.54       38.87      5.83 o 
   2   0   9      128.79      136.22     10.09 o 
   3   0   9       88.21       80.22     11.46 o 
   4   0   9        1.55       10.08      6.87 o 
   5   0   9      711.02      686.21     37.69 o 
   6   0   9        0.02        2.29      5.96 o 
   7   0   9        0.11        5.04      6.87 o 
   8   0   9      121.59      120.89     10.35 o 
   9   0   9        2.39       -3.26      7.10 o 
  10   0   9       19.33       32.73      7.04 o 
  11   0   9        9.13       13.86      5.06 o 
  12   0   9       24.98       39.61      5.61 o 
 -12   1   9       11.34       11.64      4.81 o 
 -11   1   9        1.33        2.35      8.94 o 
 -10   1   9      131.36      124.88     12.73 o 
  -9   1   9        5.19        7.82      4.69 o 
  -8   1   9       73.26       83.30     14.44 o 
  -7   1   9       78.95       74.25     13.75 o 
  -6   1   9      187.54      186.64     19.72 o 
  -5   1   9      371.13      379.09     27.54 o 
  -4   1   9      819.02      812.68     40.93 o 
  -3   1   9      206.24      206.40     18.35 o 
  -2   1   9     3948.22     4061.64    122.91 o 
  -1   1   9      613.48      655.80     25.28 o 
   0   1   9     2829.57     3024.59     67.42 o 
   1   1   9      609.74      648.25     40.22 o 
   2   1   9     3955.11     4043.66    225.26 o 
   3   1   9      204.75      246.31     20.18 o 
   4   1   9      820.31      855.92     42.31 o 
   5   1   9      370.76      406.37     26.85 o 
   6   1   9      188.87      172.88     19.72 o 
   7   1   9       78.70       77.92     14.67 o 
   8   1   9       73.29       69.65      9.46 o 
   9   1   9        5.26       10.08      8.25 o 
  10   1   9      130.57      124.24     17.88 o 
  11   1   9        1.27        7.79      5.96 o 
 -12   2   9       25.65       23.02      5.18 o 
 -11   2   9       22.10       15.70      5.06 o 
 -10   2   9      119.68      119.72     12.45 o 
  -9   2   9       47.84       41.63      7.93 o 
  -8   2   9       40.86       43.52      8.71 o 
  -7   2   9      105.51       84.35     14.21 o 
  -6   2   9       10.26       15.12      6.42 o 
  -5   2   9      251.67      278.43     23.39 o 
  -4   2   9      243.89      260.09     22.02 o 
  -3   2   9      469.14      496.43     30.31 o 
  -2   2   9       95.32       95.35     13.29 o 
  -1   2   9     1706.53     1823.51     66.10 o 
   0   2   9     3069.73     3342.11     73.87 o 
   1   2   9     1702.37     1951.05     48.67 o 
   2   2   9       94.20       87.56     12.38 o 
   3   2   9      472.29      529.97     31.69 o 
   4   2   9      242.13      256.44     21.56 o 
   5   2   9      249.45      295.61     17.35 o 
   6   2   9       10.73       15.58      8.25 o 
   7   2   9      107.47       88.01     15.13 o 
   8   2   9       41.10       47.66     11.92 o 
 -12   3   9       12.70        8.34      3.05 o 
 -11   3   9        1.25        0.68      4.58 o 
 -10   3   9        3.86        2.29      9.16 o 
  -9   3   9       35.01       36.63      7.43 o 
  -8   3   9       29.57       27.29      6.48 o 
  -7   3   9       15.22       16.50      8.25 o 
  -6   3   9       29.19       30.25      9.17 o 
  -5   3   9      176.37      163.24     18.34 o 
  -4   3   9      951.31      893.11     45.55 o 
  -3   3   9        8.69       16.04      7.79 o 
  -2   3   9      154.06      176.54     17.43 o 
  -1   3   9     1135.50     1246.47     51.61 o 
   0   3   9      448.45      493.69     28.47 o 
   1   3   9     1131.13     1231.24     48.84 o 
   2   3   9      156.15      191.93     12.21 o 
   3   3   9        8.05        9.02      4.23 o 
   4   3   9      954.86      963.16     32.86 o 
   5   3   9      174.35      145.36     17.88 o 
   6   3   9       29.94       27.04     10.54 o 
   7   3   9       14.78        2.75      5.96 o 
   8   3   9       29.52       15.12      9.17 o 
 -12   4   9       22.27       22.00      5.96 o 
 -11   4   9       47.56       52.54      7.90 o 
 -10   4   9        3.23        9.52      4.95 o 
  -9   4   9       15.82        5.62      4.37 o 
  -8   4   9       28.51       25.50      7.33 o 
  -6   4   9      354.43      371.21     29.83 o 
  -5   4   9      271.00      261.47     24.77 o 
  -4   4   9       25.86       27.04      8.71 o 
  -3   4   9       78.58       78.84     13.29 o 
  -2   4   9     2075.07     2071.18     76.80 o 
  -1   4   9     5042.51     5707.06    166.54 o 
   0   4   9      847.49      914.19     42.33 o 
   1   4   9     5022.90     5700.45    162.78 o 
   3   4   9       78.28       86.63     12.38 o 
   4   4   9       25.91       20.62      7.79 o 
   5   4   9      268.75      255.97     23.85 o 
   6   4   9      354.35      348.73     28.91 o 
   7   4   9       50.58       55.00     12.83 o 
   8   4   9       28.18       16.04      6.87 o 
 -11   5   9       25.15       31.38      6.46 o 
 -10   5   9        0.65        2.09      3.63 o 
  -9   5   9       77.32       67.71     10.31 o 
  -8   5   9       36.84       55.45     14.66 o 
  -7   5   9       19.77       24.29      9.62 o 
  -6   5   9       30.20       17.87      5.96 o 
  -5   5   9      483.81      522.00     35.81 o 
  -4   5   9      774.65      822.39     45.97 o 
  -3   5   9        1.53       -1.83      5.96 o 
  -2   5   9       74.57      110.47     15.13 o 
  -1   5   9     1641.10     1778.23     68.32 o 
   0   5   9      395.13      437.47     28.00 o 
   1   5   9     1625.37     1760.10     66.47 o 
   4   5   9      772.26      819.62     42.75 o 
   5   5   9      484.22      493.08     33.97 o 
   6   5   9       29.71       25.66      8.71 o 
   7   5   9       19.24       15.58      7.79 o 
   8   5   9       37.46       38.95     12.83 o 
 -11   6   9       10.81       11.55      4.04 o 
 -10   6   9       10.57       10.10      4.49 o 
  -9   6   9       65.34       76.45     10.17 o 
  -8   6   9       13.25        4.58      6.87 o 
  -7   6   9       47.88       38.50     10.54 o 
  -6   6   9       32.81       33.45     10.54 o 
  -5   6   9      230.20      237.11     24.77 o 
  -4   6   9      371.33      402.92     31.21 o 
  -3   6   9      226.16      179.79     19.72 o 
  -2   6   9      183.91      176.09     19.26 o 
  -1   6   9      202.47      199.96     19.72 o 
   0   6   9      134.44      157.26     16.51 o 
   1   6   9      202.54      199.96     18.80 o 
   4   6   9      373.01      386.40     28.91 o 
   7   6   9       49.00       47.66     11.00 o 
   8   6   9       13.23       22.00     10.54 o 
 -11   7   9       10.59       10.08      5.96 o 
 -10   7   9        1.71        1.10      3.39 o 
  -9   7   9        0.51       -2.58      5.15 o 
  -8   7   9        3.61        0.92      6.87 o 
  -7   7   9        2.51        6.87      8.71 o 
  -6   7   9       78.06       96.71     17.42 o 
  -5   7   9      107.82      105.43     16.96 o 
  -4   7   9      117.57      124.69     17.88 o 
  -3   7   9       54.64       62.79     12.83 o 
  -2   7   9      239.49      288.96     26.14 o 
  -1   7   9       72.31       71.04     13.29 o 
   0   7   9       15.65       28.87      9.16 o 
   6   7   9       76.01       72.42     14.21 o 
   7   7   9        2.36       -5.04     10.08 o 
   8   7   9        3.45        5.96      5.96 o 
   9   7   9        0.54       -3.44      6.87 o 
 -10   8   9        6.12        5.79      3.07 o 
  -9   8   9       41.99       40.35      7.45 o 
  -8   8   9        6.22       14.21      6.87 o 
  -5   8   9       36.61       49.95     11.92 o 
  -4   8   9      236.49      239.41     25.68 o 
  -3   8   9       94.71      123.31     18.79 o 
  -2   8   9       76.81       76.55     13.75 o 
  -1   8   9       60.16       82.50     13.75 o 
   0   8   9       14.04        3.21      5.96 o 
   7   8   9       18.42       11.00      8.71 o 
   8   8   9        6.17        0.00      4.58 o 
   9   8   9       42.65       42.16     10.54 o 
 -10   9   9       54.51       74.71     10.54 o 
  -9   9   9       31.33       26.12      7.79 o 
  -4   9   9      195.98      221.02     24.76 o 
  -3   9   9     1170.43     1146.04     60.29 o 
  -2   9   9       55.55       27.96      9.17 o 
  -1   9   9      471.41      457.68     34.43 o 
   0   9   9     1250.18     1291.99     61.70 o 
   4   9   9      198.20      178.84     22.01 o 
   6   9   9       42.38       53.16     12.37 o 
   7   9   9       70.11       77.42     10.54 o 
   8   9   9        0.14       -0.55      3.81 o 
   9   9   9       31.65       44.04      7.24 o 
  -9  10   9        6.01        3.67      4.58 o 
  -3  10   9       59.93       47.21     12.37 o 
  -2  10   9      170.95      145.72     14.25 o 
  -1  10   9     1147.28     1254.06     63.05 o 
   0  10   9     3911.04     4289.38    144.14 o 
   1  10   9     1150.02     1096.22     59.37 o 
   2  10   9      172.87      157.73     21.09 o 
   3  10   9       60.80       49.96     12.37 o 
   4  10   9      161.67      157.26     20.63 o 
   5  10   9      227.16      216.92     23.85 o 
   6  10   9       65.34       84.79     14.21 o 
   7  10   9       41.87       44.16      7.89 o 
   8  10   9       37.46       22.12      5.81 o 
   9  10   9        5.82        2.62      6.19 o 
  -8  11   9        1.00        4.58      4.12 o 
  -2  11   9      319.59      337.65     31.20 o 
  -1  11   9      159.27      141.67     20.17 o 
   0  11   9     1677.01     1629.02     77.00 o 
   1  11   9      158.84      132.04     20.17 o 
   2  11   9      322.79      299.12     29.36 o 
   3  11   9      535.17      554.17     40.40 o 
   4  11   9      323.06      345.00     30.74 o 
   5  11   9       16.23       16.55      6.19 o 
   6  11   9       50.35       57.10      9.62 o 
   7  11   9       26.99       24.75      6.26 o 
   8  11   9        1.04        1.24      3.12 o 
   9  11   9        6.59        1.00      2.41 o 
  -2  12   9       46.42       42.62     11.46 o 
  -1  12   9      345.51      360.17     32.12 o 
   0  12   9       28.96       37.12     11.46 o 
   1  12   9      345.79      369.34     33.03 o 
   2  12   9       45.86       39.87     11.92 o 
   3  12   9        6.51        4.12      7.33 o 
   4  12   9        4.85       10.08      8.25 o 
   5  12   9       67.68       90.91     10.36 o 
   6  12   9       39.04       38.36      5.81 o 
   7  12   9        6.24        9.56      4.73 o 
   8  12   9       62.62       79.36      7.76 o 
  -2  13   9        5.41       -2.52      5.04 o 
  -1  13   9      118.68      131.11     18.34 o 
   0  13   9        0.78       17.41      9.16 o 
   1  13   9      118.64      123.32     18.80 o 
   2  13   9        5.44        0.00      6.87 o 
   3  13   9       51.57       48.58     12.37 o 
   4  13   9       69.21       68.15      8.91 o 
   5  13   9       13.01       22.52      4.51 o 
   6  13   9        6.82       13.66      5.20 o 
   7  13   9       34.24       33.72      7.33 o 
  -2  14   9       13.46        7.33      5.04 o 
  -1  14   9       19.85        4.12      5.96 o 
   0  14   9       46.05       33.46     10.54 o 
   1  14   9       20.15       27.50     10.08 o 
   2  14   9       13.62        8.71      6.87 o 
   3  14   9       16.65       22.22      5.99 o 
   4  14   9       69.32       68.85      6.97 o 
   5  14   9       49.40       60.70      5.23 o 
  -1  15   9        3.61        3.67      4.12 o 
   0  15   9       66.65       69.67     11.92 o 
   1  15   9        3.65        8.25      5.50 o 
   2  15   9       41.92       50.41     10.54 o 
   3  15   9        2.28        3.92      4.37 o 
   4  15   9       23.63       29.19      3.58 o 
   0   0  10     4525.34     4895.26    144.25 o 
   1   0  10        7.85        9.82      3.63 o 
   2   0  10       16.72       17.64      4.86 o 
   3   0  10       20.77       15.58      8.25 o 
   4   0  10       45.83       34.37      8.25 o 
   5   0  10       14.41       13.75      7.33 o 
   6   0  10       46.71       53.16     11.46 o 
   7   0  10        1.48       -3.44      6.87 o 
   8   0  10      126.15      116.73     13.10 o 
   9   0  10        6.89        7.79      8.25 o 
  10   0  10       10.20       18.84      5.16 o 
  11   0  10       10.59       12.88      5.73 o 
  12   0  10        3.20        0.00      4.58 o 
 -12   1  10       13.59       13.53      3.96 o 
 -11   1  10        1.91       -1.37      5.96 o 
 -10   1  10      237.14      236.79     17.37 o 
  -9   1  10      208.45      224.55     17.47 o 
  -8   1  10      253.20      270.79     29.35 o 
  -7   1  10       16.61       19.25      9.16 o 
  -6   1  10      254.56      269.70     24.31 o 
  -5   1  10      112.14      133.86     16.96 o 
  -4   1  10      679.28      682.91     38.60 o 
  -3   1  10        3.71        0.92      5.96 o 
  -2   1  10      366.63      343.34     25.25 o 
  -1   1  10      516.11      563.41     22.41 o 
   0   1  10       27.33       16.12      6.42 o 
   1   1  10      515.95      588.14     22.88 o 
   2   1  10      365.46      450.99     19.59 o 
   3   1  10        3.41        6.42      5.96 o 
   4   1  10      680.38      665.91     38.14 o 
   5   1  10      114.11      124.48     11.50 o 
   6   1  10      255.46      237.60     23.85 o 
   7   1  10       16.12       14.66      8.25 o 
   8   1  10      252.62      253.13     18.80 o 
   9   1  10      209.34      245.80     26.60 o 
  10   1  10      238.05      277.93     27.06 o 
  11   1  10        1.93       -0.92      5.96 o 
 -12   2  10       27.89       24.08      5.50 o 
 -11   2  10        9.89       14.71      5.15 o 
 -10   2  10       51.68       48.64      7.90 o 
  -9   2  10       67.50       60.20      9.25 o 
  -8   2  10        5.03        2.75      3.56 o 
  -7   2  10       44.75       55.91     13.29 o 
  -6   2  10       85.32       82.51     14.21 o 
  -5   2  10       68.81       82.50     13.29 o 
  -4   2  10      181.71      163.25     18.34 o 
  -3   2  10      282.18      311.06     24.77 o 
  -2   2  10      124.53      118.75     14.67 o 
  -1   2  10      195.58      220.15     19.72 o 
   0   2  10        1.37       -0.32      3.72 o 
   1   2  10      197.68      212.22     13.28 o 
   2   2  10      123.74      110.49     15.13 o 
   3   2  10      278.50      266.56     23.40 o 
   4   2  10      181.46      167.80     13.28 o 
   5   2  10       67.60       61.37      8.71 o 
   6   2  10       86.53      116.43     17.42 o 
   7   2  10       42.42       42.62     12.37 o 
   8   2  10        4.83       -4.12      8.25 o 
 -11   3  10       18.29       14.71      4.37 o 
 -10   3  10       55.97       65.18      9.20 o 
  -9   3  10       48.40       45.83      8.58 o 
  -8   3  10      177.81      187.65     16.31 o 
  -7   3  10       68.05       62.52     13.29 o 
  -6   3  10      147.42      152.21     19.26 o 
  -5   3  10      247.49      249.98     23.85 o 
  -4   3  10      935.20      969.26     49.22 o 
  -3   3  10       39.80       49.95     12.37 o 
  -2   3  10      383.81      387.41     27.08 o 
  -1   3  10      836.37      870.31     42.78 o 
   0   3  10        9.63       18.33      6.42 o 
   1   3  10      837.17      963.70     43.24 o 
   2   3  10      382.82      380.06     24.33 o 
   3   3  10       41.19       55.73      7.43 o 
   4   3  10      929.62      964.64     47.38 o 
   5   3  10      246.09      214.66     21.56 o 
   6   3  10      147.76      171.01     20.63 o 
   7   3  10       67.01       64.62     13.29 o 
   8   3  10      178.82      156.36     21.09 o 
 -11   4  10       21.73       17.30      5.04 o 
 -10   4  10        3.14       -0.42      4.04 o 
  -9   4  10       14.65       12.97      4.99 o 
  -8   4  10        8.76        7.33      5.96 o 
  -7   4  10        9.91        5.04      5.50 o 
  -6   4  10        9.09        8.71      6.42 o 
  -5   4  10      781.89      836.55     47.34 o 
  -4   4  10       79.60       89.38     15.13 o 
  -3   4  10      459.84      452.23     31.68 o 
  -2   4  10      589.56      650.52     38.13 o 
  -1   4  10      397.82      470.05     30.30 o 
   0   4  10       12.35       11.46      6.42 o 
   1   4  10      397.97      465.46     28.46 o 
   3   4  10      460.18      461.41     29.38 o 
   4   4  10       79.18       86.17     13.29 o 
   5   4  10      783.24      799.32     45.04 o 
   6   4  10        9.09        2.75      6.42 o 
   7   4  10        9.92       11.17      5.39 o 
   8   4  10        8.96       -3.21      6.42 o 
 -11   5  10       26.77       29.48      5.81 o 
 -10   5  10        0.96       -0.20      4.58 o 
  -9   5  10       29.85       28.71      6.36 o 
  -8   5  10       57.42       64.62     14.67 o 
  -7   5  10       78.12       78.84     15.58 o 
  -6   5  10      104.36      115.52     17.42 o 
  -5   5  10      393.46      415.78     33.04 o 
  -4   5  10      892.36      921.10     50.58 o 
  -3   5  10      901.90      891.35     48.29 o 
  -2   5  10       21.40       16.96      7.79 o 
  -1   5  10      477.27      439.88     30.30 o 
   0   5  10      341.71      338.67     25.70 o 
   1   5  10      475.23      496.81     30.76 o 
   4   5  10      893.37      905.93     46.91 o 
   5   5  10      395.15      428.63     32.12 o 
   6   5  10      103.10       98.55     16.50 o 
   7   5  10       78.02       82.04     15.58 o 
   8   5  10       57.93       56.37     12.37 o 
 -11   6  10        2.22        6.12      3.52 o 
 -10   6  10       85.69       86.94      9.79 o 
  -9   6  10       47.76       53.27      8.59 o 
  -8   6  10       45.39       49.95     13.29 o 
  -7   6  10       73.21       58.67     13.75 o 
  -6   6  10       60.95       77.21     10.85 o 
  -5   6  10       13.80        5.50      6.87 o 
  -4   6  10      107.12      122.40     17.88 o 
  -3   6  10      133.68      115.53     16.96 o 
  -2   6  10      140.83      143.05     17.42 o 
  -1   6  10       60.47       70.58     12.83 o 
   0   6  10      241.45      226.13     21.56 o 
   1   6  10       61.10       69.21     11.46 o 
   6   6  10       60.72       79.75     15.58 o 
   7   6  10       73.02       68.75     14.21 o 
   8   6  10       45.28       46.75     12.83 o 
   9   6  10       46.61       65.99     13.29 o 
 -10   7  10       80.86       80.91      9.20 o 
  -9   7  10       10.96       25.04      6.05 o 
  -8   7  10       23.19       23.37      9.62 o 
  -7   7  10        0.15       -3.21      6.87 o 
  -6   7  10       21.04        2.75      6.42 o 
  -5   7  10       22.77       28.87     11.00 o 
  -4   7  10       20.97       10.54      6.87 o 
  -3   7  10       29.96       18.79      8.71 o 
  -2   7  10       81.24       49.04     12.38 o 
  -1   7  10       46.20       48.12     11.00 o 
   0   7  10       21.93       27.95      8.25 o 
   5   7  10       22.76       17.73      6.13 o 
   6   7  10       21.43       24.75      9.62 o 
   7   7  10        0.17       -3.44      6.87 o 
   8   7  10       23.01       19.70      8.71 o 
   9   7  10       10.84       16.04      8.25 o 
 -10   8  10       38.61       40.30      9.85 o 
  -9   8  10       15.67       13.76     10.77 o 
  -5   8  10      216.41      296.25     29.81 o 
  -4   8  10      121.74      123.32     18.34 o 
  -3   8  10      276.38      310.08     28.90 o 
  -2   8  10       68.40       79.29     14.67 o 
  -1   8  10      143.65      135.71     18.80 o 
   0   8  10        0.00       -3.89      7.79 o 
   4   8  10      121.08      105.90     16.50 o 
   5   8  10      215.74      196.27     24.31 o 
   6   8  10      258.22      240.89     49.99 o 
   7   8  10       88.58       71.96     16.04 o 
   8   8  10       14.13       19.70     10.08 o 
   9   8  10       15.69       11.46      6.87 o 
  -9   9  10        3.10        4.12      5.04 o 
  -4   9  10      455.42      409.43     35.34 o 
  -3   9  10      206.44      211.40     24.76 o 
  -2   9  10      573.20      553.35     39.95 o 
  -1   9  10      454.27      483.34     36.26 o 
   0   9  10      319.54      314.72     27.99 o 
   3   9  10      208.11      188.02     22.47 o 
   4   9  10      459.29      448.91     35.34 o 
   5   9  10        8.19        2.29      8.25 o 
   6   9  10       28.02       29.35      7.24 o 
   7   9  10       78.23       86.17     15.58 o 
   8   9  10       17.35       15.12      7.79 o 
   9   9  10        2.98        4.58      5.96 o 
  -9  10  10       77.96       74.26     10.54 o 
  -2  10  10      476.70      480.79     26.62 o 
  -1  10  10      331.26      362.46     40.83 o 
   0  10  10        8.50       17.41      8.71 o 
   1  10  10      332.75      305.09     29.82 o 
   2  10  10      477.80      453.07     36.26 o 
   3  10  10      924.52      981.67     56.10 o 
   4  10  10      213.27      217.37     24.30 o 
   5  10  10       28.92       29.33     11.46 o 
   6  10  10       52.54       52.15      9.03 o 
   7  10  10      118.39      113.69     17.42 o 
   8  10  10        8.92        5.50      7.79 o 
   9  10  10       77.52      112.76     13.75 o 
  -8  11  10       30.90       40.33      7.79 o 
  -2  11  10        5.68       -3.21      7.79 o 
  -1  11  10      711.53      713.50     46.86 o 
   0  11  10      146.69      137.08     19.71 o 
   1  11  10      710.11      690.07     46.40 o 
   2  11  10        5.62        0.92      6.87 o 
   3  11  10       42.31       63.70     13.29 o 
   4  11  10      705.66      780.13     47.78 o 
   5  11  10       43.83       44.61      6.19 o 
   6  11  10       29.44       21.70      4.90 o 
   7  11  10       22.20       16.96      7.79 o 
   8  11  10       30.81       33.00      7.79 o 
  -2  12  10      193.56      190.76     22.47 o 
  -1  12  10        2.16        5.04      7.33 o 
   0  12  10        2.65       -0.46      5.96 o 
   1  12  10        2.44        4.12      7.33 o 
   2  12  10      196.51      204.06     24.30 o 
   3  12  10        3.35        0.46      6.87 o 
   4  12  10        8.01       14.48      4.60 o 
   5  12  10      239.40      243.35     11.92 o 
   6  12  10        9.59       14.66      4.03 o 
   7  12  10        0.85        1.04      3.52 o 
  -2  13  10       62.81       77.00     14.21 o 
  -1  13  10       36.39       28.41      9.62 o 
   0  13  10       15.49       11.91      7.33 o 
   1  13  10       36.13       26.12     10.08 o 
   2  13  10       62.98       63.25     13.75 o 
   3  13  10        6.12        9.61      4.65 o 
   4  13  10       53.21       50.35      6.04 o 
   5  13  10       20.35       22.38      3.85 o 
   6  13  10       11.88        9.70      2.86 o 
  -1  14  10       46.76       46.29     10.54 o 
   0  14  10        0.29       -3.89      7.79 o 
   1  14  10       46.31       54.08     11.46 o 
   2  14  10       39.45       40.33     11.00 o 
   3  14  10       20.33       27.62      4.58 o 
   4  14  10       12.98       17.27      3.23 o 
   5  14  10       27.09       37.88      4.78 o 
   1  15  10       45.65       56.83     10.54 o 
   2  15  10       51.63       57.96      7.61 o 
   3  15  10       15.16       12.60      3.04 o 
   1   0  11        3.92       12.43      5.27 o 
   2   0  11        0.88        1.88      4.29 o 
   3   0  11       69.10       83.42     13.29 o 
   4   0  11      564.91      628.77     38.12 o 
   5   0  11      667.28      647.81     39.51 o 
   6   0  11       32.61       29.31      7.11 o 
   7   0  11      638.07      588.53     29.71 o 
   8   0  11        5.83        9.62      7.33 o 
   9   0  11       23.24       30.24     11.00 o 
  10   0  11        5.85        7.79      5.50 o 
  11   0  11       74.41       96.71     14.21 o 
 -11   1  11        2.22        4.99      4.04 o 
 -10   1  11      477.33      479.90     24.10 o 
  -9   1  11      101.22       95.43     11.34 o 
  -8   1  11      117.15      105.89     18.34 o 
  -7   1  11       46.69       40.72     17.19 o 
  -6   1  11      326.01      333.54     28.45 o 
  -5   1  11      273.13      380.27     29.82 o 
  -4   1  11      294.84      291.32     25.69 o 
  -3   1  11      196.70      191.70     20.18 o 
  -2   1  11      494.30      501.93     32.60 o 
  -1   1  11      108.36      116.25     10.37 o 
   0   1  11       59.51       53.01      7.61 o 
   1   1  11      107.81      130.97     11.02 o 
   2   1  11      497.46      489.08     32.15 o 
   3   1  11      195.47      204.99     20.18 o 
   4   1  11      295.36      249.57     23.40 o 
   5   1  11      271.62      338.22     26.83 o 
   6   1  11      326.01      303.72     27.99 o 
   7   1  11       48.02       51.57      7.40 o 
   8   1  11      116.74      141.19     20.63 o 
   9   1  11      101.23      101.76     17.42 o 
  10   1  11      475.05      540.33     37.64 o 
  11   1  11        2.12       16.95      7.33 o 
 -11   2  11       21.55       34.95      6.38 o 
 -10   2  11       70.29       74.85     15.13 o 
  -9   2  11      202.14      207.02     16.45 o 
  -8   2  11       92.48      105.43     17.88 o 
  -7   2  11      116.01      118.46     13.13 o 
  -6   2  11       67.38       86.63     15.13 o 
  -5   2  11      239.59      244.92     24.31 o 
  -4   2  11      135.19      154.05     18.34 o 
  -3   2  11      281.42      333.06     26.61 o 
  -2   2  11      218.04      200.89     19.72 o 
  -1   2  11      118.04      131.12     16.05 o 
   0   2  11      196.35      210.26     14.08 o 
   1   2  11      118.44      110.58     10.36 o 
   2   2  11      217.26      182.08     19.72 o 
   3   2  11      278.79      304.16     25.69 o 
   4   2  11      135.75      145.36     12.80 o 
   5   2  11      241.84      229.25     18.35 o 
   6   2  11       68.38       80.67     15.13 o 
   7   2  11      116.69      112.74     15.13 o 
   8   2  11       91.91       90.30     16.50 o 
 -11   3  11        5.20        6.72      3.85 o 
 -10   3  11        0.34       -0.92      4.54 o 
  -9   3  11      109.34      116.40     12.40 o 
  -8   3  11       79.23       84.79     16.50 o 
  -7   3  11       40.60       39.41      7.78 o 
  -6   3  11       44.55       39.87     10.54 o 
  -5   3  11       36.23       38.04     11.00 o 
  -4   3  11       63.61       66.92     13.75 o 
  -3   3  11      234.50      262.82     24.31 o 
  -2   3  11       58.95       42.17      9.62 o 
  -1   3  11      217.28      228.87     21.10 o 
   0   3  11        6.13        6.42      4.58 o 
   1   3  11      219.45      223.37     19.72 o 
   3   3  11      235.76      255.02     21.56 o 
   4   3  11       60.22       61.42     12.37 o 
   5   3  11       36.53       42.16     11.00 o 
   6   3  11       46.18       36.66     10.54 o 
   7   3  11       39.90       32.71      7.56 o 
   8   3  11       77.80       84.34     16.04 o 
 -11   4  11        5.75        4.95      7.33 o 
 -10   4  11       26.19       27.79      6.31 o 
  -9   4  11       55.91       62.36     11.23 o 
  -8   4  11       30.01       38.49     11.91 o 
  -7   4  11      262.72      266.03     28.44 o 
  -6   4  11       67.13       77.46     14.67 o 
  -5   4  11      469.57      524.69     37.18 o 
  -4   4  11      125.76      124.70     17.42 o 
  -3   4  11      660.84      710.32     42.27 o 
  -2   4  11       18.54       45.83     12.37 o 
  -1   4  11      597.11      635.33     37.21 o 
   0   4  11        2.64        4.58      6.42 o 
   1   4  11      596.40      666.56     36.29 o 
   4   4  11      125.65      121.49     16.50 o 
   5   4  11      465.02      458.58     33.51 o 
   6   4  11       68.39       64.17     13.75 o 
   7   4  11      259.34      276.47     20.22 o 
   8   4  11       30.33       44.45     13.29 o 
 -11   5  11        5.58        5.04      3.30 o 
 -10   5  11       13.92       23.64      5.73 o 
  -9   5  11       31.39       38.12      7.60 o 
  -8   5  11       13.74       13.75      8.25 o 
  -7   5  11      202.53      232.03     26.60 o 
  -6   5  11        1.12       -1.60      4.21 o 
  -5   5  11      231.58      235.73     25.22 o 
  -4   5  11      430.59      435.12     33.51 o 
  -3   5  11       19.88       17.41      8.25 o 
  -2   5  11       85.33       90.30     14.21 o 
  -1   5  11       50.41       44.46     11.00 o 
   0   5  11      256.99      253.21     22.94 o 
   1   5  11       49.72       49.50      9.62 o 
   5   5  11      233.99      248.12     24.31 o 
   6   5  11        1.02       -2.15      4.29 o 
   7   5  11      201.47      203.60     24.30 o 
   8   5  11       13.65        1.37      6.42 o 
   9   5  11       31.48       27.04      9.62 o 
 -10   6  11       51.04       60.85      9.85 o 
  -9   6  11        9.21        9.44      4.58 o 
  -8   6  11       22.96       22.91      8.25 o 
  -7   6  11      115.89      119.65     18.79 o 
  -6   6  11      430.22      447.39     25.63 o 
  -5   6  11      489.28      435.65     35.81 o 
  -4   6  11      137.89      154.96     20.63 o 
  -3   6  11      117.86      137.99     19.25 o 
  -2   6  11       10.89        8.71      6.42 o 
  -1   6  11      171.36      170.12     20.18 o 
   0   6  11      456.59      448.04     31.68 o 
   5   6  11      487.26      502.02     30.99 o 
   6   6  11      428.14      483.28     26.59 o 
   7   6  11      117.46      124.23     19.25 o 
   8   6  11       23.07       11.46      9.17 o 
   9   6  11        9.09        6.42      6.87 o 
 -10   7  11       18.54       24.16      5.15 o 
  -9   7  11        9.75        9.34      7.33 o 
  -8   7  11        9.32        8.71      7.33 o 
  -7   7  11      120.90      114.61     18.34 o 
  -5   7  11      198.58      200.39     24.30 o 
  -4   7  11       52.03       57.29     12.83 o 
  -3   7  11      157.81      187.98     22.92 o 
  -2   7  11       74.38       89.84     15.58 o 
  -1   7  11      148.07      130.21     17.88 o 
   0   7  11       12.18        1.37      6.42 o 
   4   7  11       52.80       60.50     13.75 o 
   5   7  11      196.94      193.98     16.68 o 
   6   7  11      168.31      195.02     40.35 o 
   7   7  11      118.54      128.36     19.25 o 
   8   7  11        9.24       12.83      7.79 o 
   9   7  11        9.90        2.29      6.42 o 
 -10   8  11       34.24       40.30      7.56 o 
  -9   8  11       82.03       88.37      9.38 o 
  -4   8  11       98.38       84.80     15.59 o 
  -3   8  11      210.12      242.13     26.14 o 
  -2   8  11      166.41      144.43     19.72 o 
  -1   8  11       68.52       95.79     15.58 o 
   0   8  11      186.69      208.18     22.47 o 
   3   8  11      212.67      197.06     16.20 o 
   4   8  11       97.73       97.07     11.66 o 
   5   8  11       95.08       96.03     11.94 o 
   6   8  11      217.06      241.99     19.49 o 
   7   8  11       10.97        4.58      6.42 o 
   8   8  11       56.24       89.37     15.58 o 
   9   8  11       81.55       81.13     12.83 o 
  -9   9  11        8.86       11.91      5.50 o 
  -3   9  11       35.28       32.08     11.46 o 
  -2   9  11       84.73       79.07     10.37 o 
  -1   9  11      280.86      323.66     21.08 o 
   0   9  11      116.27      112.77     17.88 o 
   1   9  11      280.78      303.20     29.36 o 
   2   9  11       84.65      113.44     13.75 o 
   3   9  11       35.61       35.92      8.41 o 
   4   9  11      435.82      426.86     40.16 o 
   5   9  11      349.25      362.91     23.20 o 
   6   9  11      434.40      443.66     25.31 o 
   7   9  11       20.05       14.66      7.79 o 
   8   9  11       18.24       20.16      8.25 o 
   9   9  11        8.87        8.25      5.96 o 
  -2  10  11      229.95      175.19     22.47 o 
  -1  10  11        0.82       -4.35      8.71 o 
   0  10  11       22.64       22.91      9.17 o 
   1  10  11        0.72       -3.44      6.87 o 
   2  10  11      228.72      243.02     18.16 o 
   3  10  11      375.08      388.68     23.52 o 
   4  10  11       49.79       42.96      8.22 o 
   5  10  11        8.39        5.87      4.83 o 
   6  10  11       65.42       63.38     11.92 o 
   7  10  11      112.74      125.61     17.42 o 
   8  10  11       11.02       15.12      7.79 o 
  -8  11  11       26.48       44.45      8.25 o 
  -1  11  11       83.44       81.13     15.58 o 
   0  11  11        0.51        1.83      5.96 o 
   1  11  11       82.63       88.92     16.04 o 
   2  11  11       52.41       48.57      8.70 o 
   3  11  11      115.52      103.42     12.15 o 
   4  11  11      116.59      129.25     13.52 o 
   5  11  11       16.09        2.10      5.27 o 
   6  11  11       51.58       60.86      8.68 o 
   7  11  11       31.86       33.00     10.08 o 
   8  11  11       26.30       25.66      7.33 o 
  -1  12  11       13.07       10.08      7.33 o 
   0  12  11        7.58        2.29      5.96 o 
   1  12  11       13.01       10.54      7.79 o 
   2  12  11       56.25       55.46     13.29 o 
   3  12  11       54.84       45.65      8.48 o 
   4  12  11        2.88        5.90      3.81 o 
   5  12  11       39.44       35.14      5.44 o 
   6  12  11        4.40        8.43      5.27 o 
   7  12  11        4.27        9.16      5.50 o 
   0  13  11      145.46      141.67     19.26 o 
   1  13  11        1.84       -0.92      6.42 o 
   2  13  11       29.44       37.12     10.54 o 
   3  13  11        8.10       16.37      5.28 o 
   4  13  11       17.89       16.63      4.17 o 
   5  13  11       33.15       27.97      5.66 o 
   6  13  11        1.17        2.03      3.44 o 
   0  14  11       24.76       26.58      8.25 o 
   1  14  11       34.13       41.61      7.79 o 
   2  14  11       10.10        7.14      4.58 o 
   3  14  11       49.97       50.27      6.12 o 
   4  14  11        1.57       -0.21      4.81 o 
   0  15  11        1.10        0.46      3.21 o 
   1  15  11       50.78       50.42      9.17 o 
   0   0  12     1189.07     1077.72     51.12 o 
   1   0  12       20.03       13.94      4.69 o 
   2   0  12      184.48      200.39     15.59 o 
   3   0  12        0.00        7.79      7.79 o 
   4   0  12      328.87      324.84     27.99 o 
   5   0  12      587.28      534.12     37.20 o 
   6   0  12       54.77       76.49     10.68 o 
   7   0  12      758.67      802.86     35.55 o 
   8   0  12      641.67      736.29     48.69 o 
   9   0  12       83.56       82.51     15.58 o 
  10   0  12        6.54       18.33      7.33 o 
  11   0  12       42.66       59.58     11.00 o 
 -11   1  12      101.68      140.28     16.96 o 
 -10   1  12        9.77       12.60      4.36 o 
  -9   1  12      206.85      214.35     16.26 o 
  -8   1  12       25.25       17.87      9.17 o 
  -7   1  12      438.07      417.68     24.66 o 
  -6   1  12      594.87      609.39     28.90 o 
  -5   1  12     1324.09     1357.30     64.48 o 
  -4   1  12      170.45      163.24     20.18 o 
  -3   1  12      317.17      299.15     26.15 o 
  -2   1  12      165.07      154.53     18.34 o 
  -1   1  12       32.07       44.81      7.16 o 
   0   1  12       42.22       25.57      9.85 o 
   1   1  12       33.06       53.78     13.29 o 
   2   1  12      165.83      149.48     18.80 o 
   3   1  12      319.71      307.87     26.61 o 
   4   1  12      169.85      182.95     21.55 o 
   5   1  12     1326.66     1336.36     44.93 o 
   6   1  12      595.52      569.47     40.41 o 
   7   1  12      437.47      442.19     20.55 o 
   8   1  12       25.67       27.04      9.17 o 
   9   1  12      207.06      223.79     25.22 o 
  10   1  12        9.97       12.37      7.79 o 
  11   1  12      101.07      146.70     16.04 o 
 -11   2  12       21.60       23.28      4.69 o 
 -10   2  12      106.24      124.51     11.75 o 
  -9   2  12       91.30       90.44     10.79 o 
  -8   2  12       20.45       16.96      9.17 o 
  -7   2  12       48.47       37.96      7.57 o 
  -6   2  12      119.88      107.82     15.59 o 
  -5   2  12      346.37      334.03     29.37 o 
  -4   2  12      536.60      538.63     37.19 o 
  -3   2  12       78.79       88.01     15.13 o 
  -2   2  12       22.98       36.20     10.54 o 
  -1   2  12       61.24       49.96     10.54 o 
   0   2  12        1.79        2.29      5.96 o 
   1   2  12       62.64       79.88     10.77 o 
   2   2  12       23.50       28.41      9.62 o 
   3   2  12       77.89       87.09     15.13 o 
   4   2  12      539.60      521.83     25.49 o 
   5   2  12      344.54      323.93     20.12 o 
   6   2  12      120.12      128.76     11.33 o 
   7   2  12       48.80       50.05      6.99 o 
   8   2  12       20.67       19.51      8.02 o 
   9   2  12       92.33       96.72     16.50 o 
 -11   3  12        3.19        0.19      2.96 o 
 -10   3  12        7.75        4.86      5.73 o 
  -9   3  12       68.36       81.66     10.54 o 
  -8   3  12       92.48       67.38     14.21 o 
  -7   3  12      207.75      207.27     25.68 o 
  -6   3  12      227.22      241.93     18.48 o 
  -5   3  12      121.15      132.49     18.34 o 
  -4   3  12      714.97      702.58     43.65 o 
  -3   3  12       74.05       64.63     12.38 o 
  -2   3  12       43.58       44.45     10.54 o 
  -1   3  12        7.53       14.21      8.25 o 
   0   3  12        1.43       -3.67      7.33 o 
   1   3  12        7.20        4.12      5.04 o 
   4   3  12      723.77      786.24     44.57 o 
   5   3  12      121.57      118.27     16.96 o 
   6   3  12      227.34      225.76     24.08 o 
   7   3  12      205.77      223.78     24.76 o 
   8   3  12       93.03      109.55     18.34 o 
 -11   4  12       13.32       24.18      4.49 o 
 -10   4  12       38.87       29.95      5.93 o 
  -9   4  12        4.40        0.88      3.63 o 
  -8   4  12       59.76       60.50     14.21 o 
  -7   4  12       83.16       99.92     18.33 o 
  -6   4  12      329.13      272.65     25.00 o 
  -5   4  12      174.39      167.82     21.09 o 
  -4   4  12       34.61       28.87     10.54 o 
  -3   4  12       98.54       98.55     16.04 o 
  -2   4  12      237.92      261.89     24.77 o 
  -1   4  12      188.31      156.37     18.80 o 
   0   4  12       54.09       71.04     12.37 o 
   1   4  12      187.00      207.73     20.18 o 
   5   4  12      175.96      199.00     22.47 o 
   6   4  12      327.92      313.64     21.08 o 
   7   4  12       82.88       85.25     15.58 o 
   8   4  12       58.07       50.87     13.29 o 
 -10   5  12        6.43        5.52      4.12 o 
  -9   5  12       45.37       48.10      8.10 o 
  -8   5  12      134.75      129.74     19.25 o 
  -7   5  12       43.57       41.70     12.37 o 
  -6   5  12      110.11      108.18     18.34 o 
  -5   5  12       13.01        8.27     10.08 o 
  -4   5  12      373.05      369.85     32.12 o 
  -3   5  12       56.79       95.79     16.04 o 
  -2   5  12       75.06       71.04     13.75 o 
  -1   5  12       24.37       43.53     10.08 o 
   0   5  12      633.59      700.10     40.88 o 
   5   5  12       12.76        8.71      3.63 o 
   6   5  12      110.24      116.04     10.39 o 
   7   5  12       43.39       35.75     11.92 o 
   8   5  12      134.72      139.37     19.25 o 
   9   5  12       44.92       63.25     12.83 o 
 -10   6  12       17.05       30.78      5.34 o 
  -9   6  12       36.20       35.56      6.83 o 
  -8   6  12      100.59       87.09     16.04 o 
  -7   6  12      204.31      218.74     25.22 o 
  -6   6  12      119.10      121.02     18.80 o 
  -5   6  12       13.65        7.04      5.28 o 
  -4   6  12      139.55      121.49     17.88 o 
  -3   6  12      106.43      116.89     18.34 o 
  -2   6  12      172.19      152.23     19.72 o 
  -1   6  12       76.92       88.92     14.67 o 
   0   6  12       35.41       52.24     11.92 o 
   4   6  12      138.48      131.15     13.45 o 
   5   6  12       13.58       19.26      5.81 o 
   6   6  12      117.62      109.99     12.64 o 
   7   6  12      202.10      214.61     24.76 o 
   8   6  12      101.78       90.30     16.04 o 
   9   6  12       35.47       40.79     10.08 o 
 -10   7  12       10.84       10.45      3.90 o 
  -9   7  12        6.74        1.30      4.58 o 
  -8   7  12       33.87       55.45     12.37 o 
  -7   7  12      152.76      157.72     20.63 o 
  -6   7  12      104.13      133.39     19.71 o 
  -4   7  12       23.10       31.16      9.62 o 
  -3   7  12      142.20      151.29     20.63 o 
  -2   7  12       78.78      103.59     16.96 o 
  -1   7  12       93.43       84.80     14.67 o 
   0   7  12        0.28       -1.37      6.42 o 
   3   7  12      140.18      134.46     13.37 o 
   4   7  12       23.10       13.49      8.25 o 
   5   7  12      216.14      220.94     17.83 o 
   6   7  12      103.92      106.38     18.11 o 
   7   7  12      151.95      154.05     21.55 o 
   8   7  12       33.69       51.79     13.29 o 
   9   7  12        6.66       -2.98      5.96 o 
  -9   8  12       75.12       81.63      8.22 o 
  -3   8  12      154.91      166.43     22.01 o 
  -2   8  12       32.71       44.45     11.00 o 
  -1   8  12       20.71       21.54      8.71 o 
   0   8  12      120.72      121.48     18.34 o 
   1   8  12       20.34       10.08      6.42 o 
   2   8  12       32.77       20.73      6.59 o 
   3   8  12      155.39      139.20     11.14 o 
   4   8  12      211.81      230.53     15.38 o 
   5   8  12      232.36      210.61     21.10 o 
   6   8  12      127.74      133.93     13.75 o 
   7   8  12      288.04      313.77     28.90 o 
   8   8  12       28.60       23.37      8.71 o 
   9   8  12       75.12       69.67     11.46 o 
  -9   9  12       37.14       22.92      6.42 o 
  -1   9  12      116.27      125.22     11.03 o 
   0   9  12        4.99       -3.67      7.79 o 
   1   9  12      117.33      103.14     16.96 o 
   2   9  12       11.08       11.82      5.04 o 
   3   9  12      173.82      162.12     12.44 o 
   4   9  12      141.30      120.65     10.48 o 
   5   9  12      411.22      412.78     24.16 o 
   6   9  12       79.24       86.45     17.88 o 
   7   9  12       61.77       46.29     11.00 o 
   8   9  12       12.58       13.29      6.87 o 
   9   9  12       36.91       42.16      9.17 o 
  -8  10  12        0.40       -0.46      4.12 o 
  -1  10  12        3.13       -3.21      6.42 o 
   0  10  12        2.11       -3.44      6.87 o 
   1  10  12        3.22        0.46      7.79 o 
   2  10  12      169.52      191.34     16.21 o 
   3  10  12       26.61       27.44      5.63 o 
   4  10  12       74.15       78.48      8.64 o 
   5  10  12       70.15       67.35      9.66 o 
   6  10  12      116.26      143.74     27.51 o 
   7  10  12       44.75       52.70     11.92 o 
   8  10  12        0.44        5.96      5.04 o 
  -1  11  12        1.95       13.75      6.87 o 
   0  11  12        7.25        2.29      6.42 o 
   1  11  12        2.01       -1.37      8.25 o 
   2  11  12       39.92       31.16     11.00 o 
   3  11  12       64.74       64.26      8.04 o 
   4  11  12      119.79      126.72     10.39 o 
   5  11  12       18.49       12.89      6.87 o 
   6  11  12       18.01       13.58     12.14 o 
   7  11  12       23.39       25.66      8.25 o 
  -1  12  12       50.34       66.91     12.83 o 
   0  12  12       24.16       28.87      9.62 o 
   1  12  12       49.72       54.27      8.87 o 
   2  12  12       13.49        7.78      5.39 o 
   3  12  12       10.39       11.99      3.86 o 
   4  12  12       20.77       26.83      7.10 o 
   5  12  12       24.35       37.87      7.24 o 
   6  12  12       15.37       12.65      3.96 o 
   0  13  12      139.40      166.89     19.26 o 
   1  13  12        4.46        6.42      6.42 o 
   2  13  12       14.54       16.04      6.42 o 
   3  13  12        9.50        5.66      4.04 o 
   4  13  12       12.37       14.45      4.83 o 
   5  13  12       17.83       13.68      4.37 o 
   0  14  12       17.64       17.87      5.96 o 
   1  14  12        2.34       -2.29      4.58 o 
   2  14  12       59.55       77.00     12.38 o 
   3  14  12        2.32       -2.52      5.04 o 
   1   0  13       23.00       34.17      7.11 o 
   2   0  13       72.92       92.13     15.13 o 
   3   0  13        2.28       -3.67      7.33 o 
   4   0  13     2054.37     2044.20     84.52 o 
   5   0  13        1.52        8.48      5.66 o 
   6   0  13       16.69       19.34      5.08 o 
   7   0  13       83.73       81.13     15.58 o 
   8   0  13      317.72      341.78     31.65 o 
   9   0  13       26.06       51.33     12.83 o 
  10   0  13        0.02        2.75      4.12 o 
  11   0  13        5.93        7.33      5.50 o 
 -10   1  13       70.18       77.46     13.75 o 
  -9   1  13        9.49        9.16      6.87 o 
  -8   1  13        4.49       15.58      9.16 o 
  -7   1  13      180.62      193.04     24.30 o 
  -6   1  13     1280.28     1269.39     54.81 o 
  -5   1  13      236.99      213.26     23.39 o 
  -4   1  13      135.49      108.65     16.50 o 
  -3   1  13      161.48      133.88     17.88 o 
  -2   1  13       98.91       92.60     15.59 o 
  -1   1  13        9.75       22.00      7.79 o 
   0   1  13       65.90       75.21      9.52 o 
   1   1  13        9.04       10.33      4.83 o 
   2   1  13       96.79      101.31     16.50 o 
   3   1  13      161.77      150.39     19.72 o 
   4   1  13      134.61      131.58     18.80 o 
   5   1  13      236.38      207.91     16.85 o 
   6   1  13     1283.80     1337.36     38.98 o 
   7   1  13      181.42      143.52     20.63 o 
   8   1  13        4.35       -3.21      6.42 o 
   9   1  13        9.42       14.21      5.96 o 
  10   1  13       70.52       92.13     14.21 o 
 -10   2  13       56.48       71.69      8.35 o 
  -9   2  13        7.24       10.68      6.19 o 
  -8   2  13        1.93        5.50      7.33 o 
  -7   2  13      106.18       95.35     17.42 o 
  -6   2  13      396.96      359.61     22.86 o 
  -5   2  13      476.90      503.57     37.18 o 
  -4   2  13     1851.65     1819.17     78.91 o 
  -3   2  13      200.75      233.42     24.30 o 
  -2   2  13       78.85       73.34     13.75 o 
  -1   2  13       43.22       30.71      8.25 o 
   0   2  13        0.47        5.96      6.87 o 
   1   2  13       43.08       43.54      9.62 o 
   2   2  13       77.74       78.84     14.21 o 
   3   2  13      200.66      223.97     16.51 o 
   4   2  13     1853.77     1725.75     65.99 o 
   5   2  13      476.30      426.45     33.97 o 
   6   2  13      399.63      408.90     19.77 o 
   7   2  13      106.03      121.35     13.43 o 
   8   2  13        1.91       -3.21      6.87 o 
   9   2  13        7.02       17.87      8.71 o 
 -10   3  13       21.99       17.05      4.62 o 
  -9   3  13       32.69       43.45     15.35 o 
  -8   3  13       12.72       12.83      7.79 o 
  -7   3  13       43.90       36.66     11.92 o 
  -6   3  13       99.92       94.89     18.34 o 
  -5   3  13      771.87      759.53     34.40 o 
  -4   3  13      511.89      512.37     37.65 o 
  -3   3  13      139.59      117.83     17.88 o 
  -2   3  13      138.82      154.50     19.71 o 
  -1   3  13      150.81      104.08     16.51 o 
   0   3  13       20.39       30.70     10.08 o 
   1   3  13      149.89      148.09     17.42 o 
   5   3  13      768.52      763.93     23.89 o 
   6   3  13      100.00      103.92     13.37 o 
   7   3  13       44.22       45.83     11.92 o 
   8   3  13       12.39       16.04      8.71 o 
 -10   4  13       16.84       21.66      6.64 o 
  -9   4  13        2.94        1.54      3.52 o 
  -8   4  13       42.81       33.91     11.00 o 
  -7   4  13       66.68       51.33     11.92 o 
  -6   4  13      303.69      309.65     30.74 o 
  -5   4  13      142.37      130.37     13.93 o 
  -4   4  13       59.30       35.29     11.00 o 
  -3   4  13        6.60       11.00      6.87 o 
  -2   4  13      114.07      141.19     19.25 o 
  -1   4  13       48.66       53.16     11.46 o 
   0   4  13       52.90       55.91     11.46 o 
   5   4  13      144.05      159.49     15.59 o 
   6   4  13      303.52      296.25     51.84 o 
   7   4  13       66.57       77.00     15.12 o 
   8   4  13       43.14       69.66     14.21 o 
 -10   5  13       12.62       14.43      4.21 o 
  -9   5  13       14.61       11.69      4.73 o 
  -8   5  13       29.05       34.37     11.00 o 
  -7   5  13        0.70        2.75      5.96 o 
  -6   5  13       23.14       15.12      9.17 o 
  -5   5  13      236.04      208.20     17.51 o 
  -4   5  13      362.71      360.04     22.55 o 
  -3   5  13       11.34       10.08      8.25 o 
  -2   5  13      137.88      124.70     17.88 o 
  -1   5  13      147.35      132.96     18.34 o 
   0   5  13      632.52      621.95     39.96 o 
   4   5  13      363.76      364.52     23.03 o 
   5   5  13      238.37      235.53     29.81 o 
   6   5  13       22.93       23.67      6.50 o 
   7   5  13        0.69        9.16      6.87 o 
   8   5  13       28.76       32.08     11.46 o 
  -9   6  13        5.87        6.10      5.96 o 
  -8   6  13       46.75       42.62     11.46 o 
  -7   6  13       28.94       21.08      9.62 o 
  -6   6  13       53.33       59.12     13.29 o 
  -5   6  13       83.20       90.75     16.50 o 
  -4   6  13      213.17      215.53     25.22 o 
  -3   6  13        2.61       -3.67      7.33 o 
  -2   6  13       31.23       29.79     10.08 o 
  -1   6  13      198.20      202.68     22.93 o 
   0   6  13        9.35       12.83      7.79 o 
   3   6  13        2.66        2.83      4.62 o 
   4   6  13      215.00      193.06     16.54 o 
   5   6  13       82.35       81.44     11.15 o 
   6   6  13       53.22       52.36      9.17 o 
   7   6  13       28.74       21.08      9.17 o 
   8   6  13       47.58       32.54      9.62 o 
   9   6  13        5.99        5.96      5.04 o 
  -9   7  13       45.06       51.09      6.71 o 
  -8   7  13       23.31       22.45      7.79 o 
  -7   7  13       30.94       45.83     11.46 o 
  -6   7  13      315.32      315.17     29.36 o 
  -3   7  13       31.62       42.62     12.83 o 
  -2   7  13        4.85        8.25      7.33 o 
  -1   7  13       11.57       16.95      8.71 o 
   0   7  13       25.00       24.30      6.46 o 
   1   7  13       11.68       12.37      8.71 o 
   2   7  13        4.67        3.38      4.37 o 
   3   7  13       31.52       23.27     21.54 o 
   4   7  13       73.95       56.20     10.31 o 
   5   7  13      177.63      174.64     15.88 o 
   6   7  13      311.71      303.29     20.41 o 
   7   7  13       30.51       39.41     11.00 o 
   8   7  13       23.56       23.37      9.17 o 
   9   7  13       45.07       46.29     10.08 o 
  -9   8  13       25.50       19.71      5.96 o 
  -1   8  13       46.83       39.41     11.46 o 
   0   8  13        6.99        0.46      5.04 o 
   1   8  13       45.91       44.45     11.46 o 
   2   8  13       40.95       31.58      7.13 o 
   3   8  13       16.09       18.87      6.31 o 
   4   8  13      193.97      149.90     14.87 o 
   5   8  13      113.77      105.52     12.48 o 
   6   8  13       52.06       55.78     19.71 o 
   7   8  13       30.13       36.66     10.54 o 
   8   8  13      133.07      156.80     18.80 o 
   9   8  13       25.69       35.29      7.79 o 
   0   9  13        8.14        4.58      5.50 o 
   1   9  13      133.02      172.83     22.46 o 
   2   9  13       54.28       33.98      6.69 o 
   3   9  13      133.65      118.38     13.29 o 
   4   9  13       40.84       42.67      8.10 o 
   5   9  13       36.95       47.97     13.52 o 
   6   9  13       54.99       52.39     16.04 o 
   7   9  13       29.26       33.91      9.17 o 
   8   9  13       11.14        5.96      5.96 o 
   0  10  13       39.72       31.62      9.62 o 
   1  10  13       48.60       44.46     11.92 o 
   2  10  13        6.86        0.00      6.87 o 
   3  10  13       72.53       66.04      9.69 o 
   4  10  13       23.56       25.65      6.64 o 
   5  10  13       54.69       42.26      7.90 o 
   6  10  13       45.85       50.10      8.48 o 
   7  10  13       18.14        9.17      6.42 o 
   0  11  13        1.14        5.96      5.04 o 
   1  11  13       14.75       11.00      6.87 o 
   2  11  13       19.83       16.50      8.71 o 
   3  11  13        4.84        0.40      4.73 o 
   4  11  13       39.09       32.65      6.96 o 
   5  11  13       11.14        7.81      4.04 o 
   6  11  13       12.49       13.11      4.18 o 
   0  12  13       91.69       74.72     13.75 o 
   1  12  13       44.44       44.00     11.46 o 
   2  12  13       35.13       38.50     11.46 o 
   3  12  13       11.72       18.33      5.73 o 
   4  12  13       25.69       40.44      6.83 o 
   5  12  13        0.07       -2.03      4.06 o 
   0  13  13       12.32       30.24      8.71 o 
   1  13  13       22.00       13.29      6.42 o 
   2  13  13        7.29       -0.92      5.04 o 
   3  13  13       24.91       39.41     10.08 o 
   4  13  13       10.83       14.21      4.29 o 
   0  14  13       20.97       13.75      5.96 o 
   1  14  13        7.87        7.79      5.04 o 
   0   0  14     2942.16     2921.05    106.61 o 
   1   0  14       23.53       20.38      5.76 o 
   2   0  14       28.83       54.99     13.29 o 
   3   0  14     1417.46     1420.38     67.72 o 
   4   0  14     5533.79     5520.05    177.28 o 
   5   0  14       30.34       31.81      5.23 o 
   6   0  14      210.14      253.59     27.97 o 
   7   0  14      177.99      168.28     22.47 o 
   8   0  14       15.89       14.21      7.79 o 
   9   0  14       47.79       31.16     10.08 o 
  10   0  14        7.47        5.96      4.58 o 
 -10   1  14       15.30       21.08      8.25 o 
  -9   1  14        0.52       -3.44      6.87 o 
  -8   1  14       11.13       14.66      7.79 o 
  -7   1  14       97.48      103.14     17.42 o 
  -6   1  14       58.57       55.46     14.21 o 
  -5   1  14       49.61       63.51      9.88 o 
  -4   1  14      531.58      569.79     39.95 o 
  -3   1  14      229.37      217.39     23.39 o 
  -2   1  14      185.91      213.22     23.39 o 
  -1   1  14      389.05      417.15     32.12 o 
   0   1  14      558.58      572.47     26.95 o 
   1   1  14      388.09      352.90     21.24 o 
   2   1  14      187.13      204.97     22.93 o 
   3   1  14      229.58      216.01     23.85 o 
   4   1  14      532.84      535.30     26.94 o 
   5   1  14       49.87       62.72      7.47 o 
   6   1  14       59.16       69.83      9.91 o 
   7   1  14       97.66       99.93     16.96 o 
   8   1  14       10.98        3.67      5.50 o 
   9   1  14        0.51        1.37      5.04 o 
  10   1  14       15.88       47.20     10.08 o 
 -10   2  14       12.98       18.33      6.42 o 
  -9   2  14        0.61       11.00      6.87 o 
  -8   2  14       89.45       75.81      9.52 o 
  -7   2  14      415.39      419.92     35.80 o 
  -6   2  14       86.30       71.05     14.67 o 
  -5   2  14       58.23       50.73      9.62 o 
  -4   2  14      266.72      258.33     23.59 o 
  -3   2  14      570.33      509.27     37.20 o 
  -2   2  14       52.76       48.58     12.83 o 
  -1   2  14       65.92       72.42     13.75 o 
   0   2  14      175.21      141.69     17.88 o 
   1   2  14       66.49       66.00     12.38 o 
   4   2  14      265.52      252.45     12.69 o 
   5   2  14       58.58       68.04      7.01 o 
   6   2  14       88.01       91.42      9.54 o 
   7   2  14      414.90      491.06     38.09 o 
   8   2  14       88.84       75.17     14.21 o 
   9   2  14        0.54       -0.46      4.58 o 
 -10   3  14        1.56        5.74      3.72 o 
  -9   3  14        3.23        6.50      3.52 o 
  -8   3  14       24.65       17.87      7.79 o 
  -7   3  14       74.53       69.67     14.21 o 
  -6   3  14        8.45        8.71      7.33 o 
  -5   3  14      102.74       95.35     17.88 o 
  -4   3  14        8.54        4.62      4.76 o 
  -3   3  14      121.75      124.69     18.80 o 
  -2   3  14      296.33      279.37     26.61 o 
  -1   3  14       65.40       56.83     12.83 o 
   0   3  14      136.40      130.20     17.88 o 
   4   3  14        8.58        4.13      3.42 o 
   5   3  14      101.97      116.73     13.11 o 
   6   3  14        8.53        9.71      5.20 o 
   7   3  14       75.05       86.63     16.50 o 
 -10   4  14       19.28       20.41      4.49 o 
  -9   4  14        5.97        3.43      5.04 o 
  -8   4  14       10.32        2.75      5.96 o 
  -7   4  14       15.95       23.37     10.08 o 
  -6   4  14        5.20       13.29      8.71 o 
  -5   4  14      225.20      221.96     26.14 o 
  -4   4  14       27.07       29.70      8.08 o 
  -3   4  14      240.21      244.69     14.99 o 
  -2   4  14        9.08       11.00      5.96 o 
  -1   4  14        5.29       -3.67      7.33 o 
   0   4  14      409.29      328.60     28.45 o 
   3   4  14      241.24      244.69     18.32 o 
   4   4  14       27.10       26.32      5.08 o 
   5   4  14      227.08      182.30     16.20 o 
   6   4  14        4.84       -1.43      3.85 o 
   7   4  14       15.83        6.87      6.87 o 
  -9   5  14        6.04        6.64      3.89 o 
  -8   5  14       15.79       39.87     11.46 o 
  -7   5  14       28.79       32.54     10.54 o 
  -6   5  14       16.16       11.00      9.16 o 
  -5   5  14      182.14      184.79     23.38 o 
  -4   5  14        7.77        8.71      5.04 o 
  -3   5  14       72.81       55.39      9.25 o 
  -2   5  14       82.12       73.34     14.67 o 
  -1   5  14      168.56      147.64     20.17 o 
   0   5  14      155.21      160.01     19.71 o 
   2   5  14       81.87       68.75     14.21 o 
   3   5  14       73.06       90.14     11.15 o 
   4   5  14        8.10       14.89      5.83 o 
   5   5  14      182.78      191.67     16.37 o 
   6   5  14       16.23        6.86     18.33 o 
   7   5  14       28.86       28.87      9.62 o 
   8   5  14       15.57        5.50      6.87 o 
  -9   6  14       22.52       19.72     13.52 o 
  -8   6  14       38.37       53.62     11.46 o 
  -7   6  14       67.63       72.42     14.21 o 
  -6   6  14       39.86       26.12     10.08 o 
  -5   6  14       68.60       72.87     15.12 o 
  -4   6  14      118.05      106.81     17.88 o 
  -2   6  14      236.28      188.95     23.39 o 
  -1   6  14       73.23       63.71     13.29 o 
   0   6  14        7.60        9.85      4.86 o 
   1   6  14       72.41       61.88     12.83 o 
   2   6  14      235.92      200.52     16.37 o 
   3   6  14      255.42      255.54     18.95 o 
   4   6  14      116.68      115.47     12.95 o 
   5   6  14       67.65       43.95     11.23 o 
   6   6  14       39.73       41.59      7.93 o 
   7   6  14       66.80       66.92     14.21 o 
   8   6  14       38.52       34.37     10.08 o 
  -8   7  14       27.87       36.66      9.17 o 
  -7   7  14        2.85       10.54      7.33 o 
  -6   7  14       57.44       66.46     13.29 o 
   0   7  14      119.69      162.28     21.55 o 
   1   7  14      130.39      116.44     18.34 o 
   2   7  14       31.69       17.11      9.62 o 
   3   7  14       77.00       81.50     11.33 o 
   4   7  14        5.86        2.86      4.17 o 
   5   7  14      110.82      109.36     12.45 o 
   6   7  14       57.03       51.95      8.41 o 
   7   7  14        2.86        6.87      7.79 o 
   8   7  14       27.60       28.87      8.71 o 
   0   8  14      108.10       67.84     14.67 o 
   1   8  14        6.11       11.00      7.33 o 
   2   8  14       13.53       10.38     10.54 o 
   3   8  14       30.39       21.22      6.46 o 
   4   8  14      274.38      229.47     18.16 o 
   5   8  14       32.66       27.16      8.71 o 
   6   8  14       13.56       10.96      5.28 o 
   7   8  14       52.08       56.37     12.37 o 
   8   8  14        0.79        3.67      4.58 o 
   0   9  14      149.16      125.16     18.80 o 
   1   9  14       79.94       63.25     15.13 o 
   2   9  14       26.43       16.50      9.62 o 
   3   9  14        7.33        9.42      4.37 o 
   4   9  14       49.17       41.39      8.47 o 
   5   9  14        5.25        5.36      4.81 o 
   6   9  14       25.73       33.16      6.64 o 
   7   9  14       17.08       11.46      7.33 o 
   0  10  14       74.10       83.42     14.67 o 
   1  10  14        1.48       13.75      8.25 o 
   2  10  14       17.91       21.08      9.62 o 
   3  10  14        1.56        1.54      3.96 o 
   4  10  14        9.52        2.13      5.73 o 
   5  10  14       17.90       25.17      6.16 o 
   6  10  14        0.25       -3.21      6.42 o 
   7  10  14       27.14       24.75      6.87 o 
   0  11  14       31.39       32.08      9.62 o 
   1  11  14       30.67       28.87     10.54 o 
   2  11  14       22.19       22.00      9.17 o 
   3  11  14       26.65       22.96      6.06 o 
   4  11  14       24.57       24.25     10.31 o 
   5  11  14       10.22       16.19      3.81 o 
   6  11  14       10.64       11.16      4.04 o 
   0  12  14        4.86       -1.37      5.04 o 
   1  12  14        4.22       17.87      8.25 o 
   2  12  14       10.64       14.66      8.25 o 
   3  12  14       32.48       28.87      9.17 o 
   4  12  14       29.30       30.28      7.56 o 
   0  13  14        7.56        4.58      3.67 o 
   1  13  14        1.51        7.79      5.50 o 
   2  13  14       81.79      103.14     13.29 o 
   1   0  15     1194.87     1243.29     63.06 o 
   2   0  15      242.94      267.39     27.06 o 
   3   0  15      763.82      772.34     27.93 o 
   4   0  15      655.39      628.62     25.17 o 
   5   0  15       12.16       10.95      4.49 o 
   6   0  15      148.81      162.76     22.47 o 
   7   0  15        0.58       -3.21      6.42 o 
   8   0  15       19.14       25.66      8.25 o 
   9   0  15        0.90       -3.21      6.42 o 
  -9   1  15        2.87        2.29      5.04 o 
  -8   1  15        1.05        0.46      5.96 o 
  -7   1  15        5.81        3.21      5.50 o 
  -6   1  15      193.48      184.80     23.39 o 
  -5   1  15      140.08      133.87     20.63 o 
  -4   1  15      248.95      271.35     16.22 o 
  -3   1  15      560.27      575.01     23.59 o 
  -2   1  15     1066.25     1061.84     57.05 o 
  -1   1  15      403.38      413.03     33.50 o 
   0   1  15       35.80       37.12     11.92 o 
   1   1  15      401.88      357.50     31.21 o 
   2   1  15     1063.01     1086.67     57.97 o 
   3   1  15      562.87      559.24     23.50 o 
   4   1  15      251.55      269.93     13.77 o 
   5   1  15      139.20      108.99     12.92 o 
   6   1  15      193.73      198.55     16.53 o 
   7   1  15        5.80        1.37      5.04 o 
   8   1  15        1.01        6.42      6.42 o 
   9   1  15        3.05        9.62      7.33 o 
  -9   2  15       38.14       53.16     11.46 o 
  -8   2  15       11.98        0.00      5.96 o 
  -7   2  15        0.29       11.00      7.33 o 
  -6   2  15        9.15        7.79      5.96 o 
  -5   2  15       52.18       38.96     11.00 o 
  -4   2  15       59.06       64.39      8.37 o 
  -3   2  15      850.41      815.32     34.94 o 
  -2   2  15       22.62       16.47      5.34 o 
  -1   2  15      391.48      408.88     33.04 o 
   0   2  15        6.98       11.00      7.79 o 
   2   2  15       21.41       12.74      5.01 o 
   3   2  15      848.52      796.43     28.48 o 
   4   2  15       59.61       40.38      7.23 o 
   5   2  15       53.60       62.95     15.81 o 
   6   2  15        9.40        1.99     12.37 o 
   7   2  15        0.29        3.67      5.50 o 
   8   2  15       12.15       17.87      6.42 o 
   9   2  15       37.96       47.66     10.08 o 
  -9   3  15        5.00        1.25      3.52 o 
  -8   3  15        9.33        9.06      4.36 o 
  -7   3  15        8.62       -2.98      5.96 o 
  -6   3  15        8.63        9.62      9.16 o 
  -5   3  15      154.06      152.67     21.55 o 
  -4   3  15       35.87       25.24      6.50 o 
  -3   3  15      154.79      146.61     14.26 o 
  -2   3  15       90.29       86.92      8.91 o 
  -1   3  15      117.58      118.55     12.45 o 
   0   3  15      213.77      210.03     23.39 o 
   1   3  15      119.40      122.21     13.13 o 
   2   3  15       88.50       81.65      7.33 o 
   3   3  15      152.92      163.78     17.48 o 
   4   3  15       35.27       30.37      5.62 o 
   5   3  15      152.34      154.74     12.35 o 
   6   3  15        8.87        0.80      5.91 o 
  -9   4  15        6.92        5.23      3.39 o 
  -8   4  15        3.00        0.00      4.58 o 
  -7   4  15       72.23       62.79     13.29 o 
  -6   4  15        0.01        0.00      7.33 o 
  -5   4  15       32.34       38.95     11.00 o 
  -4   4  15       70.25       72.42     15.58 o 
  -3   4  15      148.64      154.78     12.17 o 
  -2   4  15      181.51      173.98     12.60 o 
  -1   4  15       18.03        7.69      4.03 o 
   0   4  15      108.52       97.46     11.63 o 
   1   4  15       18.58       12.51      5.50 o 
   2   4  15      184.01      172.83     12.69 o 
   3   4  15      148.60      152.10     12.24 o 
   4   4  15       69.58       68.19      8.27 o 
   5   4  15       32.01       29.74      6.92 o 
   6   4  15        0.02        5.67      4.69 o 
  -9   5  15        1.25        2.83      3.47 o 
  -8   5  15        2.13        4.12      5.50 o 
  -7   5  15       44.64       27.50      9.62 o 
  -6   5  15       20.63       35.74     11.00 o 
  -5   5  15       93.56      117.80     18.79 o 
  -4   5  15      119.98      128.36     19.25 o 
  -3   5  15        8.23       11.91      8.71 o 
  -2   5  15       88.02       79.73     10.68 o 
  -1   5  15       62.06       65.08     13.75 o 
   0   5  15       69.02       87.08     10.96 o 
   1   5  15       60.49       48.58     12.83 o 
   2   5  15       86.60       62.84     14.67 o 
   3   5  15        8.73        9.54     10.08 o 
   4   5  15      118.95      114.75     10.67 o 
   5   5  15       93.42      113.01     13.24 o 
   6   5  15       20.25       19.48      5.83 o 
   7   5  15       44.70       42.16     11.46 o 
  -8   6  15        5.86        3.21      4.58 o 
  -7   6  15       55.26       71.04     13.75 o 
  -6   6  15        3.28        0.46      5.50 o 
  -5   6  15       83.87       97.17     16.50 o 
  -4   6  15       93.72      106.34     17.42 o 
   0   6  15       12.31       12.83      6.87 o 
   1   6  15      126.35       78.39     15.59 o 
   2   6  15      124.87      137.10     21.78 o 
   3   6  15      210.02      186.00     27.29 o 
   4   6  15       94.17       82.52      8.93 o 
   5   6  15       83.22       78.60      8.61 o 
   6   6  15        3.31       -0.32      3.85 o 
   7   6  15       55.69       52.71     11.92 o 
  -8   7  15        2.74        2.75      4.58 o 
  -7   7  15       19.26       44.45     10.54 o 
  -6   7  15       56.12       74.25     13.29 o 
   0   7  15       93.43       89.84     16.04 o 
   1   7  15       37.18       38.04     11.92 o 
   2   7  15       53.20       60.73      9.85 o 
   3   7  15      111.87      113.16     12.78 o 
   4   7  15       17.38       15.87      5.61 o 
   5   7  15       70.03       69.42      8.17 o 
   6   7  15       55.38       48.00      8.22 o 
   7   7  15       19.30       33.51      6.16 o 
   0   8  15       42.16       42.16     10.54 o 
   1   8  15      170.74      151.31     20.63 o 
   2   8  15       15.85       14.21      9.16 o 
   3   8  15       28.14       26.35      7.13 o 
   4   8  15        2.46        2.16      5.96 o 
   5   8  15       13.49       12.24      3.90 o 
   6   8  15       10.62        6.42      6.42 o 
   7   8  15       13.96        5.32      3.72 o 
   0   9  15        9.31        9.62      7.33 o 
   1   9  15       38.91       42.16     11.92 o 
   2   9  15       10.99        7.33      6.87 o 
   3   9  15        9.37        5.54      4.95 o 
   4   9  15       39.68       42.82     15.81 o 
   5   9  15        1.71        0.98      3.87 o 
   6   9  15        1.61        0.61      3.85 o 
   7   9  15        2.42        5.04      5.50 o 
   0  10  15        0.02       11.91      7.79 o 
   1  10  15        9.83       10.54      7.33 o 
   2  10  15       10.06       12.83      7.79 o 
   3  10  15       92.83       94.40     11.00 o 
   4  10  15        7.58        9.85      4.81 o 
   5  10  15        4.34        5.23      2.89 o 
   6  10  15       13.63       16.50      4.54 o 
   0  11  15       55.30       68.75     11.92 o 
   1  11  15       18.16       31.16      9.16 o 
   2  11  15       19.09       22.45      7.79 o 
   3  11  15        7.62        6.87      6.87 o 
   4  11  15       25.19       31.64      9.85 o 
   5  11  15        2.27       -1.62      3.24 o 
   0  12  15        0.34        7.33      5.50 o 
   1  12  15       16.59       21.08      6.87 o 
   2  12  15       18.60       19.70      7.79 o 
   3  12  15        6.75        3.21      5.04 o 
   0   0  16     3625.01     3416.94     88.33 o 
   1   0  16     1101.11     1153.83     31.35 o 
   2   0  16       12.82       13.34      5.03 o 
   3   0  16      229.76      200.67     17.19 o 
   4   0  16       40.61       45.92      7.06 o 
   5   0  16        4.51        3.67      6.87 o 
   6   0  16        0.43       -3.21      6.42 o 
   7   0  16       47.70       47.21     11.92 o 
   8   0  16       14.24        4.58      5.04 o 
   9   0  16       23.22       27.50      9.17 o 
  -9   1  16        6.04        7.79      5.04 o 
  -8   1  16        1.50       -2.52      5.04 o 
  -7   1  16       21.28       27.04      9.17 o 
  -6   1  16       25.29       17.87      8.71 o 
  -5   1  16       29.88       19.71      8.71 o 
  -4   1  16        0.41       -0.79      8.71 o 
  -3   1  16      174.07      168.73     21.55 o 
  -2   1  16      459.12      463.41     21.02 o 
  -1   1  16      912.17      991.87     27.81 o 
   0   1  16      172.60      152.20     10.69 o 
   1   1  16      914.03      952.45     31.66 o 
   2   1  16      458.08      464.19     21.19 o 
   3   1  16      175.33      170.83     15.56 o 
   4   1  16        0.37        1.49      3.12 o 
   5   1  16       29.88       20.85      6.16 o 
   6   1  16       25.48       49.03     12.37 o 
   7   1  16       21.40       15.58      8.25 o 
   8   1  16        1.59       -0.46      4.58 o 
   9   1  16        6.24        6.87      5.96 o 
  -9   2  16        2.44        2.75      5.04 o 
  -8   2  16        6.62       31.16      9.16 o 
  -7   2  16        7.76       16.50      8.25 o 
  -6   2  16       81.05       76.55     15.58 o 
  -5   2  16       22.26       16.50      7.79 o 
  -4   2  16       41.97       47.71      8.73 o 
  -3   2  16       11.02        9.16      7.79 o 
  -2   2  16      220.23      237.78     14.81 o 
  -1   2  16       38.32       37.50      5.15 o 
   0   2  16      463.68      387.35     16.51 o 
   1   2  16       38.57       29.16      5.36 o 
   2   2  16      221.96      204.54     13.83 o 
   3   2  16       11.09       19.62      7.79 o 
   4   2  16       42.99       53.64      7.45 o 
   5   2  16       22.57       18.56      4.92 o 
   6   2  16       80.27       88.04     11.23 o 
   7   2  16        7.59       10.54      7.79 o 
   8   2  16        6.83        9.62      6.87 o 
  -9   3  16        2.78       -2.52      5.04 o 
  -8   3  16       10.46       13.29      6.87 o 
  -7   3  16       11.37       13.75      8.25 o 
  -6   3  16        5.68        4.58      5.50 o 
  -5   3  16      102.89      115.97     19.25 o 
  -4   3  16        5.46        5.43      4.04 o 
  -3   3  16       23.05       24.56     10.31 o 
  -2   3  16      121.54      123.65     13.28 o 
  -1   3  16      368.82      343.74     23.05 o 
   0   3  16       99.57       99.63      8.35 o 
   1   3  16      369.06      380.37     19.14 o 
   2   3  16      120.15      114.31     10.37 o 
   3   3  16       22.17       19.05      6.64 o 
   4   3  16        5.66        8.41      4.22 o 
   5   3  16      102.17      110.49      9.86 o 
   6   3  16        5.67        7.72      4.40 o 
   7   3  16       11.08       22.00      8.25 o 
  -8   4  16        4.05        4.81      3.56 o 
  -7   4  16        3.71       -2.52      5.04 o 
  -6   4  16       16.53        2.29      5.50 o 
  -5   4  16        0.55       -3.21      6.42 o 
  -4   4  16        2.87        1.83      5.50 o 
  -3   4  16       36.72       20.62      9.62 o 
  -2   4  16        9.65        4.99      4.04 o 
  -1   4  16       48.63       31.59      6.83 o 
   0   4  16        0.00       -0.96      3.95 o 
   1   4  16       49.36       45.81      8.58 o 
   2   4  16        9.61        7.21      5.21 o 
   3   4  16       36.05       33.23      6.00 o 
   4   4  16        2.74        3.04      3.44 o 
   5   4  16        0.63        2.98      3.25 o 
   6   4  16       16.82       18.33      8.71 o 
  -8   5  16        0.18        1.59      2.98 o 
  -7   5  16       24.13       34.37     10.08 o 
  -6   5  16       19.73       17.87      7.33 o 
  -5   5  16       24.61       31.16     10.54 o 
  -4   5  16       80.17       84.80     15.13 o 
  -3   5  16       23.73       21.08      8.71 o 
  -2   5  16       22.81       27.85      6.26 o 
  -1   5  16      122.52       81.60     15.59 o 
   0   5  16      716.96      671.30     32.32 o 
   1   5  16      122.38      109.75     12.95 o 
   2   5  16       22.01       30.40      6.25 o 
   3   5  16       23.91       18.70      4.59 o 
   4   5  16       79.16       82.73      8.93 o 
   5   5  16       24.66       32.54      9.17 o 
   6   5  16       19.29       10.93      5.15 o 
   7   5  16       24.58       11.46      5.04 o 
  -8   6  16        9.98       15.55      4.37 o 
  -7   6  16        8.46       11.46      5.96 o 
  -6   6  16        0.47        3.67      5.04 o 
  -5   6  16        2.29       -0.92      5.04 o 
  -4   6  16       30.13       45.83     11.91 o 
  -2   6  16       15.28        9.16      5.04 o 
  -1   6  16      178.82      195.33     24.30 o 
   0   6  16      180.54      168.74     22.01 o 
   1   6  16      178.48      208.17     24.76 o 
   2   6  16       15.72       18.87      7.10 o 
   3   6  16       10.40        6.11      4.17 o 
   4   6  16       29.93       34.13      5.78 o 
   5   6  16        2.34        3.95      3.93 o 
   6   6  16        0.48       -0.80      4.50 o 
   7   6  16        8.59       16.95      6.87 o 
  -7   7  16        2.21        5.50      4.58 o 
  -2   7  16      296.04      291.29     27.98 o 
   0   7  16        1.15        0.46      6.42 o 
   1   7  16       72.48       69.67     14.67 o 
   2   7  16      293.85      281.66     28.90 o 
   3   7  16        1.71       -0.40      3.63 o 
   4   7  16        5.17        4.97      4.45 o 
   5   7  16       32.43       32.64      5.52 o 
   6   7  16       14.17        9.92      7.56 o 
   7   7  16        2.13        1.83      3.67 o 
  -2   8  16       42.04       54.54     12.37 o 
   0   8  16       39.76       24.75      9.62 o 
   1   8  16       46.11       29.33     10.54 o 
   2   8  16       41.90       32.54     10.08 o 
   3   8  16       15.24       14.24      5.66 o 
   4   8  16       83.92       94.23     10.11 o 
   5   8  16       14.93       15.11      4.02 o 
   6   8  16       32.81       37.36      6.64 o 
   0   9  16       11.92       13.29      5.96 o 
   1   9  16       35.47       30.25     10.54 o 
   2   9  16        5.45        4.12      6.42 o 
   3   9  16        7.06        5.02      4.50 o 
   4   9  16       53.21       62.25      7.03 o 
   5   9  16       14.10        8.90      3.52 o 
   6   9  16       21.87       22.66      6.19 o 
  -2  10  16        4.37       -2.29      4.58 o 
   0  10  16       31.92       40.33      9.62 o 
   1  10  16       17.67       13.75      6.42 o 
   2  10  16        4.68       -0.46      6.87 o 
   3  10  16        2.60       -0.92      4.21 o 
   4  10  16        2.07        2.61      2.96 o 
   5  10  16       11.55       16.21      4.37 o 
  -2  11  16        5.20       13.75      5.50 o 
   0  11  16       23.52       32.54      8.25 o 
   1  11  16       90.82       88.47     13.29 o 
   2  11  16        5.30        2.75      4.58 o 
   3  11  16       23.82       23.44      5.73 o 
   1   0  17       31.40       29.77      7.57 o 
   2   0  17       27.81       31.88     11.69 o 
   3   0  17       78.87       88.46     16.04 o 
   4   0  17       43.69       43.67      8.26 o 
   5   0  17       94.11       98.93     11.61 o 
   6   0  17       11.88       30.24     10.08 o 
   7   0  17        3.03       14.66      7.33 o 
   8   0  17        1.09       -1.83      5.04 o 
  -8   1  17        8.07        4.58      4.58 o 
  -7   1  17       24.93       17.41      6.87 o 
  -6   1  17       55.96       81.12     15.58 o 
  -5   1  17       12.54       13.37      4.99 o 
  -4   1  17       59.84       45.59      8.58 o 
  -3   1  17       20.14       17.41      8.25 o 
  -2   1  17      682.29      631.81     30.53 o 
  -1   1  17       58.51       38.62      8.35 o 
   0   1  17       97.00       89.37      9.94 o 
   1   1  17       59.71       52.65      7.20 o 
   2   1  17      682.79      655.08     25.63 o 
   3   1  17       19.80       27.69      8.48 o 
   4   1  17       59.08       64.83      8.21 o 
   5   1  17       12.75        7.19      4.06 o 
   6   1  17       55.67       78.37     14.67 o 
   7   1  17       24.98       36.66     11.00 o 
   8   1  17        8.32       14.66      7.33 o 
  -8   2  17        3.11        5.50      5.04 o 
  -7   2  17        0.48        0.46      5.50 o 
  -6   2  17       59.43       89.37     16.50 o 
  -5   2  17       28.86       21.08      9.62 o 
  -4   2  17       93.57       92.06     11.12 o 
  -3   2  17       32.38       32.70      7.70 o 
  -2   2  17       49.18       37.43      7.93 o 
  -1   2  17      469.50      458.88     26.11 o 
   0   2  17       64.23       61.08      8.13 o 
   1   2  17      472.81      433.37     20.49 o 
   2   2  17       50.12       58.12      7.41 o 
   3   2  17       32.08       22.91      6.80 o 
   4   2  17       94.25       91.39     10.01 o 
   5   2  17       30.00       33.89      6.07 o 
   6   2  17       60.50       70.58     14.21 o 
   7   2  17        0.45       -2.29      6.42 o 
   8   2  17        3.06       -2.29      4.58 o 
  -8   3  17       13.61       16.04      6.42 o 
  -7   3  17       13.36       12.83      7.79 o 
  -6   3  17       24.59       32.54     10.08 o 
  -5   3  17      148.00      138.46     20.17 o 
  -4   3  17       61.24       60.96     13.29 o 
  -3   3  17       77.67       66.82     11.46 o 
  -2   3  17      227.03      234.18     36.46 o 
  -1   3  17       41.75       31.96      7.16 o 
   0   3  17       41.13       35.51      6.00 o 
   1   3  17       40.64       35.67      6.24 o 
   2   3  17      227.05      239.02     19.03 o 
   3   3  17       76.75       67.83     10.36 o 
   4   3  17       59.90       64.89      8.25 o 
   5   3  17      147.90      169.30     12.15 o 
   6   3  17       24.43       26.63      6.19 o 
  -8   4  17        3.30        5.96      5.96 o 
  -7   4  17       31.37       39.87     10.08 o 
  -6   4  17        2.56        4.12      5.50 o 
  -5   4  17       10.38       11.46      7.33 o 
  -4   4  17      172.28      170.57     22.01 o 
  -3   4  17      112.36      146.23     20.63 o 
  -2   4  17      178.40      184.98     16.31 o 
  -1   4  17       32.08       27.50     11.00 o 
   0   4  17      187.34      163.63     15.38 o 
   1   4  17       31.74       39.44      8.22 o 
   2   4  17      178.74      176.34     16.05 o 
   3   4  17      111.19      123.77     13.10 o 
   4   4  17      171.68      186.57     13.74 o 
   5   4  17        9.98        4.96      3.95 o 
   6   4  17        2.67       -0.92      5.50 o 
  -7   5  17       13.50       12.83      6.87 o 
  -6   5  17       13.15        7.33      5.96 o 
  -5   5  17        8.19        6.42      5.04 o 
  -4   5  17        6.26       11.46      6.42 o 
  -3   5  17       48.21       44.46     11.00 o 
  -2   5  17       64.46       52.27      8.80 o 
  -1   5  17      126.98       99.48     16.50 o 
   0   5  17       44.55       49.25      8.58 o 
   1   5  17      126.14      103.90     12.13 o 
   2   5  17       64.90       43.13      8.75 o 
   3   5  17       48.32       35.33      8.71 o 
   4   5  17        6.29       16.25     11.68 o 
   5   5  17        8.28        7.26      4.37 o 
   6   5  17       12.73       13.29      6.87 o 
  -7   6  17        1.99        6.42      4.58 o 
  -6   6  17       23.62       27.04      8.25 o 
  -5   6  17        2.39       11.91      6.42 o 
  -4   6  17       41.94       44.91     11.46 o 
  -2   6  17       12.09       13.75      8.25 o 
  -1   6  17       83.70       70.59     15.13 o 
   0   6  17       78.97       59.18     11.00 o 
   1   6  17       85.94       82.39     11.48 o 
   2   6  17       11.51        5.00      5.28 o 
   3   6  17        1.29       -2.64      5.28 o 
   4   6  17       41.58       41.23      7.16 o 
   5   6  17        2.37        3.00      4.29 o 
   6   6  17       23.33       31.62      9.17 o 
  -2   7  17      116.83      108.19     16.50 o 
  -1   7  17       29.25       27.04      9.62 o 
   0   7  17       13.17        3.88      9.39 o 
   1   7  17       29.29       16.73      5.68 o 
   2   7  17      116.13      103.63     12.48 o 
   3   7  17        8.69        4.58      5.51 o 
   4   7  17       13.54       13.40      4.38 o 
   5   7  17       20.35       20.19      5.18 o 
   6   7  17        8.06       20.62      7.33 o 
  -2   8  17       12.74       16.50      7.79 o 
  -1   8  17        6.02        1.37      6.42 o 
   0   8  17       92.61       93.60     12.15 o 
   1   8  17        6.00       -1.22      4.69 o 
   2   8  17       12.48       15.49      6.02 o 
   3   8  17       14.63       18.62      4.55 o 
   4   8  17       13.70        7.43      5.38 o 
   5   8  17        7.53       10.50      4.81 o 
  -2   9  17       33.54       28.87      7.33 o 
  -1   9  17       34.74       32.08      9.17 o 
   0   9  17        0.69        4.65      4.05 o 
   1   9  17       35.23       37.41      6.78 o 
   2   9  17       33.67       25.80      6.31 o 
   3   9  17        5.83        8.97      4.73 o 
   4   9  17       34.35       39.77      6.48 o 
   5   9  17       26.36       34.79      7.10 o 
  -2  10  17       15.02        6.42      3.67 o 
  -1  10  17        8.23       19.25      8.71 o 
   0  10  17        2.91        6.99      3.73 o 
   1  10  17        7.88       13.24      4.50 o 
   2  10  17       15.24       23.20      5.48 o 
   3  10  17       29.44       35.38      8.94 o 
   0  11  17        8.45        9.16      6.42 o 
   0   0  18       14.32       14.21      7.79 o 
   1   0  18       10.53        5.20      8.94 o 
   2   0  18      101.77      107.27     12.63 o 
   3   0  18      177.54      148.56     20.18 o 
   4   0  18      160.98      203.94     22.47 o 
   5   0  18       16.68       10.48      9.85 o 
   6   0  18       22.42       36.20     10.54 o 
   7   0  18       59.72       80.21     13.29 o 
  -7   1  18        7.36       19.70      7.33 o 
  -6   1  18      135.15      129.75     17.88 o 
  -5   1  18       30.88       21.83      9.17 o 
  -4   1  18        0.87       -2.43      4.86 o 
  -3   1  18       51.92       68.98     10.37 o 
  -2   1  18      182.20      168.83     15.07 o 
  -1   1  18      129.82      122.65     13.29 o 
   0   1  18        9.70       10.66      5.96 o 
   1   1  18      128.86      118.68     13.28 o 
   2   1  18      184.13      171.94     15.24 o 
   3   1  18       50.59       47.66     12.37 o 
   4   1  18        0.80        4.00      7.79 o 
   5   1  18       30.08       35.24      6.93 o 
   6   1  18      134.36      182.47     21.09 o 
   7   1  18        7.53       20.16      7.79 o 
  -7   2  18        2.81        0.92      4.58 o 
  -6   2  18       39.66       47.20     11.46 o 
  -5   2  18      128.21      121.49     18.34 o 
  -4   2  18      175.65      226.30     23.84 o 
  -3   2  18       22.23       19.14      6.19 o 
  -2   2  18        1.37       -0.49      4.62 o 
  -1   2  18      110.78      106.84     12.30 o 
   0   2  18       42.53       35.89      6.12 o 
   1   2  18      110.12      111.43     10.13 o 
   2   2  18        1.32        4.00      4.40 o 
   3   2  18       22.33       18.22      9.62 o 
   4   2  18      174.39      200.69     13.18 o 
   5   2  18      127.26      174.73     14.44 o 
   6   2  18       40.36       43.08     10.08 o 
   7   2  18        2.91        5.50      4.58 o 
  -7   3  18        6.43       20.62      7.33 o 
  -6   3  18        0.88        0.00      6.42 o 
  -5   3  18       16.10       15.12      7.33 o 
  -4   3  18       27.79       35.74     11.00 o 
  -3   3  18      143.66      139.83     20.63 o 
  -2   3  18       59.05       59.82      9.07 o 
  -1   3  18       97.92       92.36     17.19 o 
   0   3  18       17.33        4.87      5.36 o 
   1   3  18       97.84      105.76     28.42 o 
   2   3  18       59.68       46.06      9.13 o 
   3   3  18      143.54      146.54     14.08 o 
   4   3  18       27.96       39.05      6.13 o 
   5   3  18       15.99       22.92      4.67 o 
   6   3  18        0.85       31.62      9.62 o 
  -7   4  18       46.42       51.79     10.08 o 
  -6   4  18       29.18       35.29      9.62 o 
  -5   4  18       47.10       70.12     13.29 o 
  -4   4  18      126.64       88.94     15.13 o 
  -3   4  18       60.53       42.17     11.00 o 
  -2   4  18       18.42       17.94      5.81 o 
  -1   4  18        1.44        1.83      5.96 o 
   0   4  18        0.63       -1.22      4.49 o 
   1   4  18        1.33        6.89      5.81 o 
   2   4  18       18.49       17.85      6.38 o 
   3   4  18       61.40       50.52      7.28 o 
   4   4  18      127.87      142.40     10.83 o 
   5   4  18       47.84       63.82      8.22 o 
  -6   5  18       14.65       14.21      6.42 o 
  -5   5  18       12.25       14.21      6.87 o 
  -4   5  18        2.21       -0.92      5.04 o 
  -3   5  18       57.31       46.75     11.46 o 
  -2   5  18       39.53       43.44      7.89 o 
  -1   5  18        9.34        7.33      5.96 o 
   0   5  18       18.85       20.63      5.68 o 
   1   5  18        9.33       12.55      6.64 o 
   2   5  18       39.51       34.13      7.24 o 
   3   5  18       58.75       47.91      8.26 o 
   4   5  18        2.35       -2.20      4.40 o 
   5   5  18       12.57       12.74      4.95 o 
   6   5  18       14.46        8.71      5.04 o 
  -6   6  18       20.31       24.29      6.87 o 
  -5   6  18       57.12       69.67     11.46 o 
  -4   6  18       68.69       78.84     13.29 o 
  -2   6  18       11.43       15.58      7.79 o 
  -1   6  18       64.08       53.62     12.37 o 
   0   6  18        8.46       -1.41      4.15 o 
   1   6  18       64.46       67.31     10.20 o 
   2   6  18       11.28       17.79      6.31 o 
   3   6  18       20.51       16.03      5.94 o 
   4   6  18       69.01       76.12      9.40 o 
   5   6  18       57.59       68.58      8.15 o 
   6   6  18       20.50       33.45      7.33 o 
  -2   7  18       50.53       59.58     11.92 o 
  -1   7  18       81.79      107.26     16.50 o 
   0   7  18       34.96       45.85      7.76 o 
   1   7  18       81.81       87.34     14.67 o 
   2   7  18       50.70       42.80      7.76 o 
   3   7  18        3.18       -1.62      7.10 o 
   4   7  18        3.45        8.28      4.15 o 
   5   7  18       20.73       24.53      4.95 o 
  -2   8  18        6.28        9.16      5.50 o 
  -1   8  18       54.34       57.29     11.46 o 
   0   8  18       55.44       59.58      8.41 o 
   1   8  18       55.40       79.75     14.67 o 
   2   8  18        6.27        8.02      4.54 o 
   3   8  18        1.35       -2.75      5.50 o 
   4   8  18       22.91       23.96      5.34 o 
  -2   9  18       30.52       29.33      7.33 o 
  -1   9  18        4.21        5.04      4.58 o 
   0   9  18       31.57       32.08      5.28 o 
   1   9  18        4.01        3.99      3.30 o 
   2   9  18       31.04       26.91      6.65 o 
   3   9  18        0.13        3.99      3.30 o 
   1   0  19        0.51        1.12      4.29 o 
   2   0  19        4.54        0.81      3.89 o 
   3   0  19      107.64      106.89     11.83 o 
   4   0  19       15.06        9.15      4.36 o 
   5   0  19        5.35       -1.70      3.39 o 
   6   0  19        0.15        8.25      7.33 o 
  -6   1  19       15.15       21.08      7.79 o 
  -5   1  19       73.67      120.09     16.96 o 
  -4   1  19        6.76       10.78      5.15 o 
  -3   1  19       14.99        4.75      5.96 o 
  -2   1  19        3.84        4.46      3.95 o 
  -1   1  19       41.96       40.03      8.08 o 
   0   1  19      136.40      144.13     14.25 o 
   1   1  19       42.15       29.99      7.43 o 
   2   1  19        3.63        2.38      3.81 o 
   3   1  19       15.21       16.36      5.96 o 
   4   1  19        7.02        6.82      4.29 o 
   5   1  19       73.83      105.14     10.35 o 
   6   1  19       15.67       10.54      6.42 o 
  -6   2  19        6.67        5.96      5.96 o 
  -5   2  19       58.23       69.21     13.29 o 
  -4   2  19       66.71       87.08     15.13 o 
  -3   2  19       25.34       30.70     10.08 o 
  -2   2  19        9.06        5.46      3.61 o 
  -1   2  19      103.14      116.10     12.63 o 
   0   2  19        1.02        4.58      4.86 o 
   1   2  19      102.68      112.47     12.27 o 
   2   2  19        9.30        4.58      7.33 o 
   3   2  19       25.20       28.41      6.64 o 
   4   2  19       67.78       74.69     13.52 o 
   5   2  19       57.86       71.53      8.35 o 
   6   2  19        6.80       15.58      6.42 o 
  -6   3  19        5.33       -2.29      4.58 o 
  -5   3  19        4.07       -2.52      5.04 o 
  -4   3  19        5.04        5.04      6.87 o 
  -3   3  19       33.24       15.12      6.42 o 
  -2   3  19       31.32       39.26      7.11 o 
  -1   3  19       18.10       16.96      8.25 o 
   0   3  19        1.77        1.37      5.04 o 
   1   3  19       17.80        7.62      5.04 o 
   2   3  19       31.03       33.68      7.45 o 
   3   3  19       33.16       33.37      6.00 o 
   4   3  19        5.01       -1.92      3.85 o 
   5   3  19        4.21        3.04      3.07 o 
   6   3  19        5.26        2.29      4.12 o 
  -6   4  19        2.19       -0.46      4.58 o 
  -5   4  19      123.32      155.42     17.88 o 
  -4   4  19       21.38       29.33      8.71 o 
  -3   4  19       22.36       16.96      8.25 o 
  -2   4  19       17.02       25.53      5.94 o 
  -1   4  19       68.36       65.78      9.06 o 
   0   4  19        3.67        0.92      4.21 o 
   1   4  19       67.71       47.14      8.22 o 
   2   4  19       17.12       11.46      5.51 o 
   3   4  19       22.78       26.01      5.03 o 
   4   4  19       21.39       24.53      4.93 o 
   5   4  19      124.44      152.21     15.59 o 
  -5   5  19       30.27       47.66      9.17 o 
  -4   5  19       16.10       33.45      9.16 o 
  -3   5  19       62.74       75.63     13.29 o 
  -2   5  19        3.97        1.60      3.56 o 
  -1   5  19       22.59       21.08      8.71 o 
   0   5  19        1.64        8.94      9.16 o 
   1   5  19       22.87       19.21      5.66 o 
   2   5  19        3.96        7.81      3.98 o 
   3   5  19       62.77       56.30      8.68 o 
   4   5  19       15.99       14.89      5.18 o 
   5   5  19       30.40       30.70      6.87 o 
  -2   6  19       18.40       14.66      5.96 o 
  -1   6  19       20.83       16.50      6.42 o 
   0   6  19        8.63       11.91      5.18 o 
   1   6  19       20.67       22.31      5.94 o 
   2   6  19       18.63       22.82      7.56 o 
   3   6  19       19.13       25.38      6.26 o 
   4   6  19       49.45       49.88     11.00 o 
  -2   7  19       29.73       30.25      7.33 o 
  -1   7  19       24.81       33.00      8.71 o 
   0   7  19        8.99        8.62      3.95 o 
   1   7  19       24.52       21.77      5.66 o 
   2   7  19       29.79       28.73      6.26 o 
   3   7  19       11.22        9.31      4.18 o 
   4   7  19        7.32        3.89      3.24 o 
  -2   8  19       16.54       19.70      5.96 o 
  -1   8  19       24.52       27.50      7.33 o 
   0   8  19       20.31       45.07      6.46 o 
   1   8  19       24.11       16.31      4.62 o 
   2   8  19       16.30       15.12      4.54 o 
   0   0  20        2.62        3.21      6.42 o 
   1   0  20        7.63        1.99      4.69 o 
   2   0  20       38.33       29.08      5.20 o 
   3   0  20        1.00       -2.03      4.06 o 
   4   0  20       13.02       11.32      4.37 o 
   5   0  20       46.96       51.33     10.54 o 
  -5   1  20        1.54        9.62      5.96 o 
  -4   1  20        1.69       -2.75      5.50 o 
  -3   1  20       14.53       13.01      7.79 o 
  -2   1  20       11.97       16.91      4.98 o 
  -1   1  20        0.62        7.43      4.95 o 
   0   1  20       51.01       45.13      8.26 o 
   1   1  20        0.61        1.67      4.04 o 
   2   1  20       12.07       14.73      5.66 o 
   3   1  20       14.12       10.24      7.79 o 
   4   1  20        1.72        3.26      3.85 o 
   5   1  20        1.41       -0.92      5.04 o 
  -5   2  20       30.27       49.04     10.08 o 
  -4   2  20        1.05        0.92      5.04 o 
  -3   2  20       20.33       19.25      7.33 o 
  -2   2  20        8.33       25.28      6.16 o 
  -1   2  20       26.45       30.25      9.62 o 
   0   2  20        1.85        3.21      5.50 o 
   1   2  20       26.20       26.58      9.62 o 
   2   2  20        8.23       12.78      8.25 o 
   3   2  20       20.23       28.53      6.26 o 
   4   2  20        1.07        4.62      3.52 o 
   5   2  20       29.74       48.13      6.50 o 
  -5   3  20       18.64       10.08      4.58 o 
  -4   3  20        1.69        4.12      5.50 o 
  -3   3  20        5.22       18.79      7.79 o 
  -2   3  20       20.00       16.73      4.73 o 
  -1   3  20       19.42       17.64      5.18 o 
   0   3  20        3.56        9.62      6.87 o 
   1   3  20       19.40       16.04      7.79 o 
   2   3  20       20.01       19.93      5.81 o 
   3   3  20        5.12        2.86      3.96 o 
   4   3  20        1.76        1.60      3.89 o 
   5   3  20       19.01       16.36      3.81 o 
  -4   4  20        1.72       -2.29      4.58 o 
  -3   4  20        0.31        5.50      5.04 o 
  -2   4  20        5.97        8.25      5.50 o 
  -1   4  20        2.54        0.82      3.67 o 
   0   4  20       23.55       38.24      7.33 o 
   1   4  20        2.42       10.54      8.25 o 
   2   4  20        5.96       -6.64     13.29 o 
   3   4  20        0.34       -1.86      3.72 o 
   4   4  20        1.76        3.97      3.44 o 
  -4   5  20        2.76        1.83      4.12 o 
  -3   5  20       24.55       15.58      5.96 o 
  -2   5  20        0.49        5.62      3.52 o 
  -1   5  20       43.19       37.12      8.71 o 
   0   5  20        5.35       15.58      6.87 o 
   1   5  20       43.41       54.54     12.37 o 
   2   5  20        0.53        6.87      5.96 o 
   3   5  20       24.50       35.29      8.71 o 
   4   5  20        2.66        5.04      3.67 o 
  -2   6  20        8.00        0.46      3.21 o 
  -1   6  20       26.45       38.95      8.71 o 
   0   6  20        1.17        0.46      5.04 o 
   1   6  20       26.40       27.98      5.51 o 
   2   6  20        7.67        1.44      3.39 o 
   3   6  20       21.40       24.03      4.83 o 
  -1   7  20       26.45       33.00      7.33 o 
   0   7  20        1.53        4.12      4.12 o 
   1   7  20       26.76       35.72      5.34 o 
   1   0  21        6.00        3.21      9.62 o 
   2   0  21       16.15       13.04      5.01 o 
   3   0  21        0.04        0.46      4.58 o 
  -3   1  21       28.48       34.83      8.71 o 
  -2   1  21       14.32       16.04      7.79 o 
  -1   1  21        0.50       -5.84     11.68 o 
   0   1  21        3.61        5.96      5.50 o 
   1   1  21        0.52       -0.46      5.04 o 
   2   1  21       13.75       13.49      4.69 o 
   3   1  21       28.37       45.17     14.89 o 
  -3   2  21        7.89       15.12      6.42 o 
  -2   2  21       15.90       21.81      7.56 o 
  -1   2  21        5.74        2.61      3.72 o 
   0   2  21        0.05        8.71      7.33 o 
   1   2  21        5.84        7.79      6.42 o 
   2   2  21       15.94       18.82      4.83 o 
   3   2  21        7.88        9.10      3.47 o 
  -3   3  21       15.52       23.83      7.33 o 
  -2   3  21        0.79       -0.52      3.21 o 
  -1   3  21        4.12        2.11      5.04 o 
   0   3  21        0.00       -1.78      3.56 o 
   1   3  21        4.11        4.67      3.96 o 
   2   3  21        0.83        0.69      3.56 o 
   3   3  21       15.66       15.35      3.89 o 
  -2   4  21       24.73       28.15      4.95 o 
  -1   4  21       28.28       35.21      6.13 o 
   0   4  21       25.28       31.86     10.54 o 
   1   4  21       28.45       34.14      7.10 o 
   2   4  21       24.61       27.28      7.56 o 
   0   5  21        6.30       13.75      6.42 o 
                                                 
