# Supplementary material for: Spirolones A–E, five spiroketals from a productive saline soil derived Penicillium raistrickii
Source: Front Microbiol. 2024 Nov 22;15:1495396. doi: 10.3389/fmicb.2024.1495396 (PMC11621928; doi:10.3389/fmicb.2024.1495396)
Supplement: Supplementary file 1 [file Data_Sheet_1.zip › X-ray-1/161206a.hkl]

   0   0  -2  154.88    3.78
   0   0  -3    0.20    0.03
   0   0   5    0.20    0.06
   0   0  -5    0.07    0.04
   0   0   6  236.53    6.07
   0   0  -6  238.86    5.87
   0   0   6  237.08    5.92
   0   0   7   -0.11    0.10
   0   0   8  253.94    6.58
   0   0   9   -0.10    0.12
   0   0  10  104.52    3.08
   0   0  11    0.09    0.10
   0   0  12   23.40    1.11
   0   0  13    0.02    0.12
   0   0  14   63.02    2.30
   0   0  15   -0.04    0.13
   0   0  16   74.48    2.71
   0   0  16   72.67    2.67
   0   0  17    0.14    0.14
   0   0  18    0.31    0.17
   0   0  19   -0.26    0.22
   0   0  20    0.07    0.14
   0   0  21    0.06    0.12
   0   0 -22   -0.21    0.13
   0   1  -1    2.97    0.16
   0   1   3   26.01    0.67
   0  -1   3   24.82    0.78
   0  -1   4    4.88    0.27
   0   1   4    5.66    0.19
   0  -1   5   57.13    1.62
   0   1  -5   57.24    1.55
   0  -1   6   11.18    0.53
   0   1  -6   12.22    0.44
   0   1   6   11.60    0.52
   0  -1   6   10.64    0.49
   0  -1   7   34.69    1.14
   0  -1   7   36.00    1.22
   0   1   7   34.60    1.19
   0   1  -7   36.48    1.05
   0   1   8   17.58    0.77
   0  -1   8   18.62    0.80
   0   1   9   65.19    2.04
   0  -1   9   64.87    2.06
   0   1  10    0.50    0.15
   0  -1  10    0.22    0.12
   0  -1  11    1.13    0.24
   0   1  11    1.18    0.23
   0  -1  12    0.35    0.13
   0   1  12    0.78    0.19
   0   1  13    1.54    0.28
   0  -1  13    1.75    0.31
   0  -1  14   12.35    0.83
   0   1  14   12.58    0.83
   0   1  15    0.81    0.26
   0   1  16    2.93    0.44
   0  -1  16    3.18    0.46
   0   1  16    3.63    0.48
   0   1  16    3.53    0.49
   0   1  17    2.16    0.38
   0  -1  17    1.48    0.32
   0   1  17    2.19    0.38
   0   1  18    0.12    0.13
   0  -1  18    0.38    0.17
   0   1  19    3.04    0.43
   0  -1  19    3.25    0.45
   0   1  20    1.01    0.26
   0  -1  20    0.96    0.25
   0   1  21    0.13    0.12
   0   1 -22    0.71    0.18
   0  -1 -22    0.47    0.16
   0   2   0  191.96    4.84
   0   2  -1  157.63    4.04
   0   2  -2   82.50    2.21
   0  -2   3   16.81    0.65
   0  -2   4   47.78    1.45
   0   2   5   11.22    0.35
   0   2   5   11.41    0.48
   0  -2   5   10.74    0.50
   0   2   6   21.30    0.61
   0   2   6   21.86    0.81
   0  -2   6   21.93    0.84
   0   2   7    2.82    0.26
   0   2  -7    3.06    0.22
   0  -2   7    3.40    0.30
   0   2   8  130.19    3.52
   0  -2   8  123.31    3.55
   0   2   9   71.45    2.21
   0  -2   9   72.16    2.28
   0   2  10   -0.05    0.11
   0  -2  10    0.04    0.12
   0   2  11    4.42    0.42
   0  -2  11    4.76    0.45
   0   2  12    0.05    0.13
   0   2  13    0.13    0.15
   0   2  14    3.09    0.39
   0   2  15    0.24    0.17
   0   2  16    7.86    0.71
   0   2  16    7.85    0.70
   0  -2  16    8.49    0.73
   0   2  16    9.46    0.74
   0  -2  17    1.08    0.27
   0   2  17    1.70    0.34
   0   2  17    1.20    0.31
   0   2  18    1.06    0.28
   0   2  18    0.81    0.23
   0  -2  18    0.52    0.19
   0   2  19    0.11    0.15
   0  -2  19    0.09    0.15
   0   2  20    0.07    0.12
   0   2  21    0.19    0.16
   0   2 -22   -0.02    0.08
   0   2  22    0.14    0.11
   0  -2 -22    0.08    0.11
   0   3   0    0.07    0.07
   0   3   1  257.49    6.41
   0   3  -1  248.65    6.44
   0   3   2  494.60   12.17
   0   3  -2  491.35   12.23
   0   3  -3   61.33    1.79
   0   3   4    1.44    0.15
   0  -3   5   13.75    0.65
   0   3   5   12.89    0.56
   0  -3   6    0.69    0.15
   0   3   6    0.36    0.10
   0   3   7   51.07    1.62
   0   3   8   56.13    1.80
   0   3   9   10.75    0.62
   0   3  10    0.40    0.14
   0   3  11    0.14    0.10
   0   3  12   -0.11    0.16
   0   3  13    0.67    0.22
   0   3  14    2.84    0.39
   0   3  15    4.58    0.51
   0   3  16    2.39    0.38
   0  -3  16    2.18    0.37
   0   3  16    2.14    0.36
   0   3  16    1.98    0.35
   0   3  17    0.89    0.25
   0   3  17    0.82    0.24
   0  -3  17    0.63    0.20
   0   3  18    0.00    0.13
   0  -3  18    0.39    0.18
   0   3  18    0.00    0.14
   0   3  19    0.03    0.11
   0   3  20    0.21    0.15
   0   3 -21   -0.06    0.11
   0   3  21   -0.03    0.11
   0  -3 -22   -0.11    0.10
   0   3 -22    0.02    0.07
   0   3  22   -0.07    0.09
   0   4   0   47.31    1.52
   0   4   1   36.63    1.25
   0   4  -1   37.40    1.27
   0   4   2    2.00    0.18
   0   4   2    2.04    0.22
   0   4  -2    1.55    0.21
   0   4   3    2.24    0.21
   0   4  -3    1.60    0.20
   0   4   3    1.76    0.18
   0   4   4    0.13    0.07
   0   4   4    0.04    0.07
   0   4   5    4.91    0.33
   0   4   5    4.83    0.31
   0   4   6    7.70    0.44
   0   4   7   20.61    0.86
   0   4   8    0.14    0.13
   0   4   9   19.87    0.92
   0   4  10    0.25    0.14
   0   4  11    0.10    0.14
   0   4  12    1.55    0.27
   0   4  13    1.22    0.25
   0   4  14    7.16    0.62
   0   4  15    2.00    0.35
   0  -4  15    1.70    0.32
   0   4  15    2.65    0.39
   0   4  16   -0.06    0.15
   0  -4  16   -0.10    0.18
   0   4  16    0.07    0.13
   0   4  17    3.37    0.46
   0   4  17    3.77    0.49
   0   4  18   -0.01    0.12
   0   4  18   -0.05    0.17
   0   4  19   -0.04    0.13
   0   4  19    0.08    0.13
   0   4  20    0.65    0.21
   0   4 -20    0.97    0.22
   0   4  21    0.44    0.15
   0   4 -21    0.90    0.19
   0   4  22   -0.13    0.08
   0   5   0   -0.14    0.15
   0   5  -1   11.52    0.63
   0   5   1   11.65    0.63
   0   5   1   11.89    0.54
   0   5   2   19.37    0.75
   0   5  -2   20.52    0.87
   0   5   2   18.36    0.84
   0   5   3   11.35    0.59
   0   5   3   10.75    0.53
   0   5   4   93.49    2.76
   0   5   4   98.67    2.71
   0   5   5   17.37    0.74
   0   5   6   10.20    0.56
   0   5   7  150.43    4.14
   0   5   8   12.97    0.69
   0   5   9    9.53    0.61
   0   5  10    7.38    0.56
   0   5  11    5.52    0.50
   0   5  12   15.24    0.89
   0   5  13   13.54    0.87
   0   5  14    3.49    0.43
   0   5  15    2.07    0.36
   0   5  15    1.74    0.32
   0   5  16   14.37    1.00
   0   5  16   14.84    0.99
   0   5  17    1.06    0.26
   0   5  17    1.09    0.27
   0   5  18    0.43    0.15
   0   5  18    0.48    0.22
   0   5  19    0.02    0.14
   0   5  19    0.42    0.18
   0   5  20    0.34    0.15
   0   5  21    0.30    0.14
   0   6   0   71.31    2.12
   0   6   1   38.96    1.30
   0   6   2   21.03    0.84
   0   6   3   74.59    2.21
   0   6   4   13.66    0.66
   0   6   5   34.26    1.24
   0   6   6    2.68    0.29
   0   6   7   76.10    2.37
   0   6   8   30.54    1.24
   0   6   9    3.43    0.36
   0   6  10    4.93    0.47
   0   6  11    9.76    0.69
   0   6  12    1.14    0.26
   0   6  13    0.28    0.17
   0   6  14    0.22    0.15
   0   6  14    0.21    0.15
   0   6  15    0.28    0.15
   0   6  16    3.68    0.48
   0   6  17    1.04    0.26
   0   6  17    1.52    0.30
   0   6  18   -0.09    0.16
   0   6  18    0.01    0.11
   0   6  19    0.30    0.16
   0   6  19    0.22    0.16
   0   6  20    0.01    0.11
   0   6  21    0.12    0.09
   0   7   0    0.09    0.12
   0   7   1    1.77    0.23
   0   7   2   56.98    1.83
   0   7   3    3.59    0.33
   0   7   4    3.26    0.31
   0   7   5   17.08    0.82
   0   7   6   -0.06    0.13
   0   7   7    0.10    0.13
   0   7   8   -0.03    0.10
   0   7   9    0.63    0.20
   0   7  10    0.61    0.18
   0   7  11    0.03    0.14
   0   7  12   -0.03    0.14
   0   7  13    0.63    0.21
   0   7  13    0.44    0.19
   0   7  14    3.54    0.47
   0   7  15    1.96    0.35
   0   7  16    0.01    0.14
   0   7  17   -0.06    0.12
   0   7  17    0.35    0.22
   0   7  18    0.84    0.23
   0   7  18    1.14    0.25
   0   7  19    0.27    0.17
   0   7  19    0.14    0.10
   0   7  20    0.09    0.09
   0   8   0  197.10    5.34
   0   8  -1   66.71    2.11
   0   8   1   62.62    2.07
   0   8   2   99.42    2.95
   0   8   3    1.60    0.24
   0   8   4    0.68    0.17
   0   8   5    0.32    0.16
   0   8   6   33.80    1.37
   0   8   7    1.61    0.27
   0   8   8    3.04    0.37
   0   8   9    0.07    0.13
   0   8  10   -0.41    0.17
   0   8  11    4.54    0.49
   0   8  12    2.65    0.40
   0   8  13    0.01    0.11
   0   8  14    1.48    0.32
   0   8  15    0.92    0.23
   0   8  16    0.54    0.21
   0   8  17    1.75    0.33
   0   8  17    2.28    0.34
   0   8  18    1.34    0.25
   0   8  18    1.25    0.27
   0   8  19    0.92    0.21
   0   8  19    1.03    0.19
   0   8  20    0.18    0.09
   0   9   0    0.05    0.11
   0   9   1    6.11    0.48
   0   9  -1    6.12    0.49
   0   9  -2    7.35    0.56
   0   9   2    7.45    0.55
   0   9   3    4.83    0.44
   0   9   4    0.88    0.21
   0   9   5    5.78    0.50
   0   9   6    0.33    0.18
   0   9   7    0.47    0.18
   0   9   8    5.37    0.52
   0   9   9   28.06    1.34
   0   9  10    6.86    0.61
   0   9  11    2.46    0.39
   0   9  12   -0.08    0.17
   0   9  13    0.10    0.12
   0   9  14    2.73    0.41
   0   9  15    0.21    0.16
   0   9  16    0.29    0.13
   0   9  17    0.18    0.19
   0   9  17    0.06    0.10
   0   9  18    0.70    0.15
   0   9  18    0.70    0.18
   0   9  19    0.15    0.10
   0  10   0    1.06    0.25
   0  10   1    1.85    0.29
   0  10  -1    2.22    0.32
   0  10   2    9.87    0.68
   0  10  -2   10.19    0.70
   0  10   3   21.53    1.07
   0  10  -3   20.97    1.09
   0  10   4    0.72    0.19
   0  10   5    1.00    0.22
   0  10   6    7.03    0.60
   0  10   7   59.08    2.19
   0  10   8   10.71    0.77
   0  10   9   92.25    3.10
   0  10  10    0.38    0.19
   0  10  11    0.50    0.20
   0  10  12   -0.10    0.15
   0  10  13    0.69    0.21
   0  10  14    1.82    0.32
   0  10  15    0.26    0.17
   0  10  16    0.88    0.21
   0  10  17    0.14    0.10
   0  10  17    0.17    0.14
   0  10  18    0.08    0.13
   0  11   0    0.06    0.14
   0  11   1    2.96    0.38
   0  11  -1    3.50    0.42
   0  11  -2    3.91    0.45
   0  11   2    3.13    0.39
   0  11  -3    0.83    0.24
   0  11   3    0.48    0.18
   0  11   4   11.57    0.78
   0  11  -4   10.85    0.81
   0  11  -5    7.44    0.65
   0  11   5    6.68    0.60
   0  11   6    3.69    0.44
   0  11   7   12.30    0.85
   0  11   8   32.86    1.58
   0  11   9   35.33    1.67
   0  11  10    2.99    0.43
   0  11  11    0.04    0.13
   0  11  12    0.05    0.14
   0  11  13    0.13    0.11
   0  11  14    0.70    0.21
   0  11  15    1.50    0.26
   0  11  16    0.71    0.18
   0  11  17    0.20    0.14
   0  12   0    4.19    0.48
   0  12  -1    1.08    0.27
   0  12   1    0.75    0.23
   0  12   2    0.30    0.18
   0  12  -2    0.15    0.12
   0  12   3    0.04    0.12
   0  12  -3   -0.21    0.15
   0  12   4    0.14    0.11
   0  12  -4    0.00    0.14
   0  12   4    0.29    0.15
   0  12   5    5.71    0.59
   0  12  -5    5.90    0.59
   0  12   5    6.11    0.59
   0  12   6   -0.11    0.14
   0  12  -6    0.05    0.15
   0  12   7    9.80    0.79
   0  12   8    3.66    0.49
   0  12   9    0.81    0.25
   0  12  10   -0.01    0.13
   0  12  11    0.05    0.13
   0  12  12    0.63    0.21
   0  12  13    1.63    0.30
   0  12  14   -0.03    0.11
   0  12  15    0.16    0.12
   0  12  16    1.00    0.21
   0  13   0    0.11    0.14
   0  13   0   -0.50    0.20
   0  13  -1    6.30    0.60
   0  13   1    5.57    0.59
   0  13   1    6.21    0.59
   0  13   2    4.68    0.54
   0  13  -2    4.65    0.53
   0  13   2    4.77    0.52
   0  13   3    0.79    0.23
   0  13   4    1.87    0.34
   0  13   5    3.36    0.45
   0  13   6    0.05    0.12
   0  13   7   24.04    1.30
   0  13   8    0.05    0.13
   0  13   9    0.38    0.20
   0  13  10    0.26    0.16
   0  13  11    3.09    0.42
   0  13  12    3.64    0.42
   0  13  13    0.66    0.19
   0  13  14    0.10    0.08
   0  14   0    6.43    0.63
   0  14  -1    1.19    0.28
   0  14   1    1.44    0.30
   0  14  -2    2.78    0.42
   0  14   2    2.34    0.38
   0  14   3    0.10    0.13
   0  14   4    0.11    0.12
   0  14   5   -0.02    0.12
   0  14   6    0.52    0.21
   0  14   7    1.26    0.27
   0  14   8    1.40    0.29
   0  14   9    0.73    0.23
   0  14  10   -0.43    0.17
   0  14  11    0.58    0.18
   0  14  12    0.39    0.13
   0  14  13    0.30    0.13
   0  15   0   -0.16    0.13
   0  15   1    5.88    0.58
   0  15  -1    6.05    0.58
   0  15   2    1.19    0.26
   0  15  -2    0.98    0.25
   0  15   3    3.15    0.43
   0  15  -3    3.68    0.46
   0  15   4    2.13    0.34
   0  15  -4    1.99    0.33
   0  15   5    0.05    0.12
   0  15   6    0.31    0.19
   0  15   7    0.13    0.14
   0  15   8    0.42    0.18
   0  15   9    1.52    0.26
   0  15  11    0.01    0.07
   0  16   0    0.30    0.17
   0  16   1    1.00    0.22
   0  16  -1    0.91    0.25
   0  16   2    1.97    0.32
   0  16  -2    2.16    0.32
   0  16   3    0.00    0.12
   0  16  -3    0.04    0.13
   0  16   4    2.05    0.32
   0  16  -4    1.70    0.28
   0  16  -5    3.94    0.41
   0  16   5    3.78    0.42
   0  16  -6    0.29    0.13
   0  16   6   -0.06    0.12
   0  16   7    0.28    0.13
   0  16  -7    0.46    0.13
   0  16  -8    1.04    0.18
   0  16   8    1.45    0.24
   0  16   9    0.21    0.09
   0  17   0    0.04    0.08
   0  17  -1    2.65    0.31
   0  17   1    2.28    0.29
   0  17   2    0.66    0.17
   0  17  -2    0.46    0.15
   0  17   3    0.12    0.11
   0  17  -3   -0.03    0.09
   0  17  -4    0.24    0.11
   0  17   4   -0.04    0.08
   0  17   5    0.40    0.12
   0  17   6   -0.02    0.08
   1   0   0    0.03    0.03
   1   0  -1  119.19    2.97
   1   0  -2   72.65    1.87
  -1   0   3   19.14    0.59
   1   0  -3   20.30    0.60
  -1   0  -3   18.86    0.54
  -1   0   4   40.40    1.12
   1   0  -4   39.38    1.11
   1   0  -5  113.87    2.97
  -1   0  -5  115.86    2.84
   1   0  -6   38.95    1.16
  -1   0  -6   40.31    1.03
   1   0   6   42.94    1.27
  -1   0   6   40.84    1.29
   1   0   7   19.65    0.78
  -1   0   7   20.59    0.81
   1   0  -7   19.38    0.67
  -1   0   8    2.29    0.26
   1   0   8    2.47    0.26
   1   0   9    0.94    0.18
  -1   0   9    0.73    0.18
  -1   0  10    0.22    0.13
   1   0  10    0.21    0.10
   1   0  11    0.39    0.16
  -1   0  11    0.16    0.15
  -1   0  12    0.33    0.15
   1   0  12    0.28    0.14
   1   0  13    0.80    0.21
  -1   0  13    0.67    0.23
  -1   0  14    0.59    0.23
   1   0  14    0.35    0.15
  -1   0  15   27.01    1.37
   1   0  16   23.68    1.31
  -1   0  16   25.47    1.34
  -1   0  16   24.09    1.31
   1   0  16   27.02    1.38
   1   0  17    0.57    0.22
  -1   0  17    0.74    0.25
   1   0  18   -0.07    0.16
  -1   0  18    0.32    0.18
   1   0  19   -0.02    0.15
  -1   0  19    0.06    0.12
   1   0  20    0.09    0.15
  -1   0  20    0.00    0.14
   1   0  21   -0.11    0.12
   1   0 -21    0.31    0.16
   1   0 -22    0.19    0.14
   1   1 -22    0.89    0.20
   1   1 -21    0.06    0.12
  -1   1  21   -0.45    0.15
   1  -1  20    0.09    0.14
  -1   1  20    0.25    0.17
  -1   1  19    0.97    0.26
   1  -1  19    0.77    0.24
  -1   1  18    2.79    0.41
   1  -1  18    2.55    0.41
  -1   1  17    0.67    0.24
   1  -1  17    1.01    0.28
   1  -1  16   21.33    1.21
  -1   1  16   22.50    1.23
  -1   1  16   21.68    1.22
  -1   1  16   20.78    1.18
  -1   1  15    9.00    0.73
  -1   1  14    9.09    0.70
  -1   1  13    0.48    0.17
   1  -1  12    1.10    0.25
  -1   1  12    0.88    0.20
   1  -1  11    2.49    0.32
  -1   1  11    2.58    0.32
  -1   1  10   12.25    0.69
   1  -1  10   12.28    0.69
   1  -1   9   14.81    0.73
  -1   1   9   13.71    0.71
   1  -1   8   13.81    0.65
  -1   1   8   12.63    0.64
  -1   1   7   35.85    1.21
   1   1  -7   34.11    1.08
   1  -1   7   34.43    1.19
  -1   1   6   57.45    1.72
  -1   1   6   57.86    1.57
   1   1  -6   57.07    1.62
   1  -1   6   56.46    1.70
  -1   1   5    7.89    0.31
   1   1  -5    7.09    0.33
   1   1  -4   22.11    0.72
  -1   1   4   23.53    0.69
  -1   1   3   66.59    1.75
   1   1  -3   68.01    1.79
   1   1  -2  183.10    4.56
   1   1  -1   88.90    2.26
   1   1   0   36.65    0.98
   1   1   1   89.82    2.24
   1   1   2  183.00    4.46
  -1   1  -3   65.20    1.75
  -1   1  -4   23.45    0.73
  -1  -1   6   56.95    1.76
   1   1   6   61.28    1.72
   1   1   7   35.13    1.19
  -1  -1   7   33.42    1.22
  -1  -1   8   13.15    0.66
   1   1   8   13.52    0.63
  -1  -1   9   13.16    0.71
   1   1   9   14.91    0.70
   1   1  10   13.07    0.69
  -1  -1  10   12.50    0.72
   1   1  11    2.99    0.34
  -1  -1  11    2.71    0.34
  -1  -1  12    1.46    0.28
   1   1  12    0.88    0.22
  -1  -1  13    0.33    0.18
   1   1  13    0.15    0.13
  -1  -1  14    7.60    0.67
   1   1  14    7.77    0.64
   1   1  15    7.79    0.68
   1   1  16   19.64    1.17
   1   1  16   21.98    1.22
  -1  -1  16   20.49    1.19
   1   1  17    1.47    0.32
  -1  -1  17    0.92    0.25
   1   1  17    1.07    0.26
  -1  -1  18    2.64    0.40
   1   1  18    2.53    0.42
   1   1  19    0.67    0.24
  -1  -1  19    0.64    0.22
  -1  -1  20    0.07    0.12
   1   1  20    0.00    0.13
   1   1  21   -0.01    0.11
   1  -1 -22    0.84    0.19
   1   2 -22    0.15    0.09
  -1   2  21    0.10    0.11
   1   2 -21    0.01    0.12
  -1   2  20    0.66    0.21
  -1   2  19    2.36    0.38
   1  -2  19    2.70    0.40
   1  -2  18    2.09    0.37
  -1   2  18    2.55    0.39
   1  -2  17   10.25    0.82
  -1   2  17    9.75    0.79
   1  -2  16    0.87    0.23
  -1   2  16    0.83    0.23
  -1   2  16    0.71    0.22
  -1   2  16    0.85    0.22
  -1   2  15    8.91    0.72
  -1   2  14    1.58    0.30
  -1   2  13    0.67    0.18
  -1   2  12    1.09    0.23
  -1   2  11    2.86    0.35
  -1   2  10    4.80    0.43
  -1   2   9   39.45    1.43
  -1   2   8   16.24    0.75
  -1   2   7   54.00    1.67
   1   2  -7   51.53    1.56
  -1   2   6   60.06    1.76
  -1   2   6   59.02    1.60
   1   2  -6   56.57    1.69
   1   2  -5    4.84    0.29
  -1   2   5    4.94    0.31
  -1   2   5    5.47    0.26
  -1   2   4    1.43    0.12
  -1  -2  -2  174.59    4.38
  -1  -2  -1  195.66    4.91
  -1  -2   0   65.58    1.77
  -1   2  -3   65.75    1.87
  -1   2  -4    1.57    0.17
  -1  -2   5    5.35    0.34
  -1   2  -5    5.55    0.31
  -1  -2   6   59.84    1.81
  -1  -2   6   62.29    1.81
   1   2   6   57.66    1.74
   1   2   7   53.30    1.63
  -1  -2   7   53.31    1.70
  -1  -2   7   53.76    1.70
  -1  -2   8   15.61    0.76
   1   2   8   15.97    0.71
  -1  -2   9   41.54    1.52
   1   2   9   42.81    1.46
   1   2  10    4.80    0.40
  -1  -2  10    4.42    0.42
   1   2  11    2.48    0.31
  -1  -2  11    2.33    0.33
  -1  -2  12    1.46    0.31
   1   2  12    1.93    0.29
   1   2  13    0.95    0.21
   1   2  14    1.44    0.27
   1   2  16    0.64    0.21
   1   2  16    0.64    0.21
  -1  -2  16    0.63    0.19
  -1  -2  17   10.16    0.79
   1   2  17    9.18    0.76
   1   2  17    8.94    0.77
   1   2  18    2.34    0.37
  -1  -2  18    2.42    0.38
   1   2  18    2.54    0.40
   1   2  19    2.62    0.40
  -1  -2  19    2.30    0.36
   1   2  20    0.58    0.21
   1   2  21    0.17    0.14
  -1   2 -22    0.16    0.11
   1  -2 -22    0.21    0.13
   1   2  22    0.02    0.09
  -1   3  22    0.14    0.09
   1   3 -22    0.17    0.10
  -1   3  21   -0.04    0.09
   1   3 -21    0.18    0.14
  -1   3  20    0.46    0.16
   1   3 -20    0.31    0.16
  -1   3  19    0.37    0.18
   1  -3  18    1.61    0.34
  -1   3  18    2.36    0.38
  -1   3  17    0.60    0.20
   1  -3  17    0.81    0.25
  -1   3  16    7.16    0.67
   1  -3  16    6.71    0.65
  -1   3  16    8.51    0.70
   1  -3  15    2.70    0.40
  -1   3  15    2.48    0.37
  -1   3  14    1.24    0.28
  -1   3  13    2.27    0.36
  -1   3  12    0.31    0.18
  -1   3  11    4.99    0.46
  -1   3  10   18.92    0.93
  -1   3   9   27.05    1.12
  -1   3   8   81.92    2.47
  -1   3   7  159.35    4.29
  -1   3   6   21.84    0.85
  -1   3   5    8.23    0.44
  -1   3   4   14.61    0.59
  -1  -3  -1  263.21    6.65
  -1  -3   0   30.26    1.02
  -1   3  -2   12.40    0.58
  -1   3  -3   62.07    1.88
  -1   3  -4   13.79    0.64
  -1  -3   4   13.97    0.65
  -1  -3   5    9.14    0.52
  -1   3  -5    8.86    0.48
   1   3   5    9.17    0.43
   1  -3  -6   22.75    0.79
  -1  -3   6   20.97    0.92
   1   3   6   21.86    0.81
   1  -3  -7  157.07    4.15
   1   3   7  159.21    4.22
   1   3   8   83.22    2.44
   1   3   9   26.72    1.06
   1   3  10   20.95    0.94
   1   3  11    4.87    0.43
   1   3  12    0.09    0.11
   1   3  13    3.23    0.38
   1   3  15    2.89    0.41
   1   3  15    2.41    0.40
  -1  -3  16    8.07    0.71
   1   3  16    8.03    0.71
   1   3  16    8.78    0.75
  -1  -3  17    0.59    0.22
   1   3  17    0.74    0.25
   1   3  17    0.96    0.24
   1   3  18    1.68    0.33
   1   3  18    2.92    0.43
   1   3  19    0.28    0.15
   1   3  19    0.06    0.14
   1   3  20    0.35    0.17
   1  -3 -21    0.13    0.14
   1   3  21    0.08    0.11
   1  -3 -22    0.19    0.12
   1   3  22    0.18    0.10
  -1   4  21    0.71    0.18
   1   4 -21    0.83    0.20
   1   4 -20   -0.07    0.11
  -1   4  20    0.09    0.09
   1   4 -19    1.58    0.29
  -1   4  19    1.28    0.27
  -1   4  18    0.04    0.13
  -1   4  17    0.60    0.24
  -1   4  16    0.55    0.19
   1  -4  16    0.84    0.24
  -1   4  15    0.26    0.14
  -1   4  15    0.22    0.16
   1  -4  15    0.01    0.16
  -1   4  14   -0.11    0.16
  -1   4  13    1.16    0.25
  -1   4  12    3.41    0.41
  -1   4  11   13.83    0.81
  -1   4  10   10.24    0.66
  -1   4   9  121.65    3.55
  -1   4   8   39.61    1.43
  -1   4   7  113.91    3.23
  -1   4   6   45.45    1.50
  -1   4   5   22.21    0.86
  -1   4   4   17.70    0.72
  -1   4   3   10.09    0.48
  -1   4   2   23.38    0.83
  -1  -4   0  251.01    6.49
  -1   4  -1  163.53    4.47
  -1  -4   1  169.22    4.49
   1   4   2   24.81    0.83
  -1  -4   2   24.03    0.97
   1   4   3   10.10    0.44
   1   4   3    9.77    0.43
  -1   4  -3    8.42    0.53
  -1  -4   3    9.37    0.56
   1   4   4   20.17    0.73
  -1   4  -4   19.76    0.87
   1  -4  -5   22.86    0.80
   1   4   5   23.20    0.85
   1   4   6   48.67    1.50
   1  -4  -6   46.89    1.44
   1   4   7  114.74    3.19
   1   4   8   38.91    1.37
   1   4   9  121.52    3.47
   1   4  10   10.14    0.62
   1   4  11   14.51    0.79
   1   4  12    4.53    0.44
   1   4  15    0.42    0.19
  -1  -4  15    0.18    0.12
   1   4  16    1.02    0.27
   1   4  16    0.98    0.26
   1   4  17    0.72    0.24
   1   4  17    0.99    0.27
   1   4  18    0.07    0.17
   1   4  18    0.24    0.19
   1   4  19    1.19    0.27
   1   4  19    0.85    0.24
   1   4  20    0.23    0.18
   1   4  21    0.90    0.21
   1  -4 -21    0.59    0.17
   1   4  22    0.08    0.08
  -1   5  21    0.23    0.13
  -1   5  20    0.81    0.19
  -1   5  19    0.46    0.19
  -1   5  18    0.16    0.13
  -1   5  17    2.17    0.36
  -1   5  16    1.78    0.34
  -1   5  15    1.42    0.30
  -1   5  14    3.22    0.44
  -1   5  13    2.90    0.40
  -1   5  12    0.95    0.22
  -1   5  11    0.97    0.24
  -1   5  10    9.58    0.66
  -1   5   9   38.52    1.48
  -1   5   8   53.89    1.84
  -1   5   7    9.45    0.57
  -1   5   6   38.87    1.37
  -1   5   5    5.88    0.41
  -1   5   4   30.06    1.08
  -1   5   3    3.84    0.30
  -1   5   2   24.99    0.92
  -1   5   1   86.85    2.55
  -1   5   1   81.85    2.37
  -1   5   0   38.28    1.40
  -1   5   0   38.05    1.25
  -1   5  -1   80.29    2.54
   1   5   1   84.42    2.31
   1   5   2   23.66    0.86
   1   5   2   25.83    0.93
   1   5   3    5.00    0.32
   1   5   3    3.91    0.28
   1   5   4   29.84    1.03
   1   5   5    6.06    0.38
   1   5   6   40.94    1.37
   1   5   7    9.81    0.55
   1   5   8   50.68    1.70
   1   5   9   38.13    1.44
   1   5  10   10.82    0.67
   1   5  11    1.08    0.21
   1   5  15    1.06    0.28
   1   5  16    2.42    0.41
   1   5  16    2.37    0.39
   1   5  17    2.02    0.36
   1   5  17    2.50    0.39
   1   5  18    0.43    0.21
   1   5  18    0.14    0.18
   1   5  19    0.39    0.17
   1   5  19    0.45    0.18
   1   5  20    1.19    0.27
   1   5  21   -0.03    0.10
   1  -5 -21    0.00    0.08
  -1   6  21    0.48    0.13
  -1   6  20    0.85    0.19
  -1   6  19    0.36    0.14
  -1   6  18    1.17    0.27
  -1   6  17    1.54    0.33
  -1   6  16    4.26    0.53
  -1   6  14    1.39    0.29
  -1   6  13    4.42    0.50
  -1   6  12    1.94    0.32
  -1   6  11    3.71    0.44
  -1   6  10    1.54    0.28
  -1   6   9    4.36    0.43
  -1   6   8   13.22    0.75
  -1   6   7   55.83    1.90
  -1   6   6    2.08    0.27
  -1   6   5   11.34    0.62
  -1   6   4    4.82    0.38
  -1   6   3   11.93    0.61
  -1   6   2    8.88    0.50
  -1   6   1   24.68    0.96
  -1   6   0   93.28    2.68
   1   6   1   26.40    0.96
   1   6   2    8.52    0.46
   1   6   3   11.89    0.58
   1   6   4    4.88    0.35
   1   6   5   11.08    0.57
   1   6   6    2.59    0.27
   1   6   7   53.93    1.79
   1   6   8   12.91    0.71
   1   6   9    4.36    0.41
   1   6  10    1.51    0.25
   1   6  14    1.35    0.28
   1   6  15    1.71    0.34
   1   6  16    4.54    0.54
   1   6  17    1.84    0.37
   1   6  17    1.76    0.34
   1   6  18    1.29    0.31
   1   6  18    1.62    0.32
   1   6  19    0.62    0.20
   1   6  19    0.37    0.17
   1   6  20    0.63    0.17
   1   6  20    0.59    0.17
   1   6  21    0.30    0.10
  -1   7  20    0.72    0.16
  -1   7  19    0.72    0.19
  -1   7  18    2.34    0.36
  -1   7  17    0.59    0.21
  -1   7  13    0.37    0.19
  -1   7  12    1.85    0.32
  -1   7  11    2.84    0.39
  -1   7  10    1.05    0.24
  -1   7   9    1.55    0.29
  -1   7   8   16.39    0.90
  -1   7   7   18.22    0.92
  -1   7   6    8.23    0.57
  -1   7   5    2.93    0.32
  -1   7   4   11.59    0.65
  -1   7   3    0.83    0.18
  -1   7   2   16.40    0.78
  -1   7   1    7.13    0.48
  -1   7   0  106.26    3.19
   1   7   0  117.48    3.19
   1   7   1    7.38    0.46
  -1   7  -1    7.02    0.48
   1   7   2   17.34    0.77
   1   7   3    0.81    0.16
   1   7   4   10.90    0.59
   1   7   5    3.20    0.31
   1   7   6    8.10    0.53
   1   7   7   17.82    0.87
   1   7   8   17.43    0.88
   1   7  13    0.27    0.19
   1   7  14    2.54    0.40
   1   7  15    0.83    0.26
   1   7  16    1.52    0.32
   1   7  17    0.49    0.22
   1   7  17    0.28    0.15
   1   7  18    2.18    0.33
   1   7  18    1.54    0.32
   1   7  19    0.48    0.17
   1   7  19    0.47    0.18
   1   7  20    0.77    0.16
   1   7  20    0.79    0.17
  -1   8  19    0.60    0.16
  -1   8  18    1.25    0.25
  -1   8  17    0.03    0.14
  -1   8  13    0.86    0.25
  -1   8  12    0.47    0.19
  -1   8  11    2.09    0.34
  -1   8  10    2.96    0.41
  -1   8   9    1.80    0.30
  -1   8   8   17.97    0.99
  -1   8   7   28.15    1.26
  -1   8   6    1.38    0.24
  -1   8   5    3.22    0.35
  -1   8   4    1.81    0.27
  -1   8   3    6.86    0.51
  -1   8   2    2.52    0.32
  -1   8   1    9.31    0.60
   1   8  -1   10.49    0.61
   1   8   0    7.07    0.48
  -1   8   0    5.54    0.46
  -1   8  -1    8.53    0.58
   1   8   1    8.10    0.53
   1   8   2    2.87    0.30
   1   8   3    8.12    0.53
   1   8   4    1.10    0.20
   1   8   5    3.91    0.37
   1   8   6    1.35    0.23
   1   8   7   29.65    1.26
   1   8  12    0.22    0.14
   1   8  13    0.97    0.25
   1   8  14    0.24    0.16
   1   8  15    3.30    0.45
   1   8  16    0.64    0.23
   1   8  17   -0.13    0.15
   1   8  17    0.07    0.14
   1   8  18    1.37    0.29
   1   8  18    2.01    0.30
   1   8  19    0.32    0.13
   1   8  19    0.40    0.16
   1   8  20    0.04    0.08
  -1   9  19   -0.13    0.10
  -1   9  18    0.11    0.10
  -1   9  17    0.70    0.20
  -1   9  12    2.52    0.41
  -1   9  12    2.86    0.42
  -1   9  12    2.80    0.42
  -1   9  11    6.71    0.64
  -1   9  11    7.39    0.66
  -1   9  10   10.53    0.79
  -1   9   9    9.97    0.75
  -1   9   8    2.66    0.38
  -1   9   7   17.08    0.97
  -1   9   6    4.65    0.47
  -1   9   5    2.05    0.31
  -1   9   4    1.34    0.26
  -1   9   3    3.90    0.40
  -1   9   2   56.21    1.98
  -1   9   1   11.63    0.71
   1   9  -1   11.77    0.71
   1   9   0    1.66    0.26
  -1   9   0    1.51    0.27
   1   9   1   12.33    0.70
  -1   9  -1   11.73    0.72
   1   9   2   58.05    1.95
  -1   9  -2   54.85    2.00
   1   9   3    4.23    0.39
   1   9   4    1.07    0.22
   1   9   5    1.93    0.27
   1   9   6    4.77    0.45
   1   9  11    6.61    0.64
   1   9  12    2.25    0.37
   1   9  13    3.77    0.49
   1   9  14    1.38    0.33
   1   9  15    0.92    0.26
   1   9  16    0.66    0.23
   1   9  17    0.74    0.22
   1   9  17    0.87    0.20
   1   9  18    0.07    0.12
   1   9  18    0.10    0.09
   1   9  19    0.06    0.09
   1   9  19    0.03    0.08
  -1  10  18    0.15    0.08
  -1  10  17    0.42    0.19
  -1  10  12   -0.08    0.14
  -1  10  11   -0.13    0.19
  -1  10  10    6.96    0.68
  -1  10  10    8.74    0.72
  -1  10   9   27.25    1.37
  -1  10   8    3.18    0.43
  -1  10   7   10.82    0.79
  -1  10   6   31.76    1.45
  -1  10   5    1.44    0.30
  -1  10   4    4.52    0.47
   1  10  -3    4.12    0.45
  -1  10   3    3.44    0.40
   1  10  -2   13.72    0.83
  -1  10   2   14.30    0.85
  -1  10   1   11.21    0.74
   1  10  -1   10.98    0.72
   1  10   0    6.29    0.52
  -1  10   0    7.21    0.58
  -1  10  -1   12.20    0.78
   1  10   1   12.44    0.75
   1  10   2   15.45    0.85
  -1  10  -2   12.05    0.80
   1  10   3    3.84    0.42
  -1  10  -3    3.58    0.42
   1  10   4    5.08    0.46
  -1  10  -4    4.28    0.50
   1  10   5    1.39    0.25
   1  10   9   23.82    1.29
   1  10  10    6.65    0.65
   1  10  11   -0.21    0.15
   1  10  12    0.01    0.17
   1  10  13    0.97    0.26
   1  10  14    0.30    0.18
   1  10  15    0.23    0.16
   1  10  16    0.30    0.14
   1  10  17    0.23    0.15
   1  10  17    0.34    0.13
   1  10  18   -0.10    0.10
   1  10  18    0.17    0.12
  -1  11  17    0.00    0.07
  -1  11  12    0.30    0.15
  -1  11  11    1.77    0.34
  -1  11  10   15.53    1.02
  -1  11   9    3.09    0.44
  -1  11   8   17.75    1.10
  -1  11   8   19.07    1.11
  -1  11   7   11.90    0.86
  -1  11   7   12.17    0.85
  -1  11   6   39.30    1.70
  -1  11   5    6.23    0.58
   1  11  -4    1.52    0.30
  -1  11   4    1.37    0.31
  -1  11   3    2.18    0.32
   1  11  -3    2.44    0.35
  -1  11   2    5.82    0.54
   1  11  -2    6.25    0.56
   1  11  -1    4.90    0.48
  -1  11   1    5.09    0.51
   1  11   0    0.13    0.13
  -1  11   0    0.21    0.15
   1  11   1    5.78    0.53
  -1  11  -1    4.34    0.48
   1  11   2    6.39    0.56
  -1  11  -2    5.43    0.54
   1  11   3    2.25    0.32
  -1  11  -3    2.80    0.40
  -1  11  -4    0.95    0.25
  -1  11  -5    6.04    0.61
  -1  11  -6   38.87    1.74
   1  11   7   11.96    0.87
   1  11   8   17.22    1.08
   1  11   9    2.88    0.44
   1  11  10   15.02    1.01
   1  11  11    1.94    0.35
   1  11  12   -0.03    0.18
   1  11  13    0.24    0.15
   1  11  14    0.63    0.23
   1  11  15    0.68    0.20
   1  11  16    1.93    0.29
   1  11  17    0.00    0.12
   1  11  17    0.03    0.09
  -1  12  16    0.49    0.13
  -1  12  12    1.46    0.28
  -1  12  11    0.22    0.16
  -1  12  10    0.11    0.16
  -1  12   9    7.85    0.70
  -1  12   8    6.21    0.62
  -1  12   7   32.17    1.56
  -1  12   6    0.32    0.16
   1  12  -6    0.60    0.23
  -1  12   5    3.88    0.48
   1  12  -5    4.66    0.55
  -1  12   5    4.77    0.53
   1  12  -4    1.71    0.33
  -1  12   4    1.76    0.33
  -1  12   4    1.50    0.28
  -1  12   3    0.43    0.18
   1  12  -3    0.31    0.13
   1  12  -2    1.98    0.33
  -1  12   2    1.47    0.30
  -1  12   1    5.22    0.54
   1  12  -1    4.81    0.51
   1  12   0    5.93    0.57
  -1  12   0    6.84    0.62
  -1  12  -1    5.45    0.56
   1  12   1    5.27    0.52
  -1  12  -2    1.63    0.31
  -1  12  -3    0.55    0.20
   1  12   4    1.91    0.34
  -1  12  -4    1.60    0.32
   1  12   5    4.27    0.50
  -1  12  -5    4.93    0.55
   1  12   6    0.74    0.26
  -1  12  -6    0.73    0.25
   1  12   7   30.39    1.51
   1  12   8    7.33    0.68
   1  12   9    8.05    0.72
   1  12  10    0.09    0.16
   1  12  11    0.23    0.17
   1  12  12    0.99    0.26
   1  12  12    1.36    0.29
   1  12  13    0.96    0.25
   1  12  14    0.39    0.18
   1  12  15    0.46    0.15
   1  12  16    0.35    0.13
   1  12  16    0.71    0.16
  -1  13  10    0.62    0.21
  -1  13   9    2.86    0.40
  -1  13   8    2.41    0.38
  -1  13   7    1.40    0.30
  -1  13   6    0.78    0.23
  -1  13   5    3.30    0.45
  -1  13   4    2.26    0.36
  -1  13   3    0.27    0.12
  -1  13   2    0.35    0.19
   1  13  -2    0.29    0.19
  -1  13   2   -0.10    0.18
   1  13  -1    6.53    0.60
  -1  13   1    5.39    0.57
  -1  13   1    5.08    0.55
  -1  13   0    2.43    0.40
  -1  13   0    2.06    0.35
   1  13   0    2.03    0.35
  -1  13  -1    5.86    0.58
   1  13   1    4.96    0.55
  -1  13  -1    5.29    0.55
   1  13   2    0.28    0.16
  -1  13  -2    0.14    0.19
   1  13   3    0.46    0.19
   1  13   4    2.42    0.39
   1  13   5    3.14    0.44
   1  13   6    0.99    0.27
   1  13   7    1.92    0.36
   1  13   8    2.78    0.42
   1  13   9    2.69    0.41
   1  13  10    0.57    0.22
   1  13  11   -0.02    0.14
   1  13  12    0.14    0.14
   1  13  13    0.29    0.14
   1  13  14    0.17    0.12
   1  13  15    0.00    0.07
  -1  14  10    1.01    0.23
  -1  14   9    0.09    0.13
  -1  14   8    0.14    0.12
  -1  14   7    2.34    0.38
  -1  14   6    0.96    0.25
  -1  14   5    1.44    0.31
  -1  14   4    1.58    0.31
  -1  14   3    1.30    0.28
  -1  14   2    4.83    0.54
   1  14  -1    5.17    0.56
  -1  14   1    4.20    0.51
  -1  14   0    3.97    0.48
   1  14   0    3.49    0.47
   1  14   1    5.32    0.57
  -1  14  -1    4.20    0.50
  -1  14  -2    4.35    0.50
   1  14   2    4.52    0.52
  -1  14  -3    1.72    0.31
   1  14   3    1.28    0.30
   1  14   4    1.83    0.34
   1  14   5    1.58    0.32
   1  14   6    1.20    0.28
   1  14   7    2.07    0.35
   1  14   8    0.00    0.15
   1  14   9    0.60    0.22
   1  14  10    1.18    0.25
   1  14  11    0.72    0.22
   1  14  11    1.06    0.24
   1  14  12   -0.05    0.10
   1  14  13    0.17    0.11
  -1  15   9    0.08    0.09
  -1  15   8    0.39    0.15
  -1  15   7    1.89    0.31
  -1  15   6    0.17    0.15
  -1  15   5    1.32    0.27
  -1  15   4    1.82    0.31
  -1  15   3    0.89    0.24
   1  15  -3    0.59    0.21
   1  15  -2    2.43    0.39
  -1  15   2    3.41    0.42
   1  15  -1    6.97    0.63
  -1  15   1    6.05    0.57
   1  15   0    1.79    0.34
  -1  15   0    2.16    0.34
   1  15   1    6.81    0.63
  -1  15  -1    7.25    0.62
   1  15   2    2.94    0.41
   1  15   3    0.61    0.21
   1  15   4    1.86    0.33
   1  15   5    1.05    0.26
   1  15   6   -0.07    0.13
   1  15   7    1.97    0.34
   1  15   8    0.24    0.13
   1  15   9    0.18    0.12
   1  15  10    1.24    0.23
   1  15  11    1.10    0.20
   1  15  12    0.15    0.09
   1  16  -9    0.71    0.15
  -1  16   8    0.18    0.09
   1  16  -8    0.13    0.11
  -1  16   7    0.25    0.11
   1  16  -7    0.17    0.13
  -1  16   6    0.97    0.20
   1  16  -6    1.32    0.24
   1  16  -5    1.42    0.26
  -1  16   5    1.50    0.25
   1  16  -4    0.23    0.16
  -1  16   4    0.26    0.13
   1  16  -3    0.13    0.12
  -1  16   3    0.36    0.15
   1  16  -2    0.63    0.21
  -1  16   2    0.86    0.20
   1  16  -1    1.64    0.30
  -1  16   1    1.33    0.25
   1  16   0    0.23    0.15
   1  16   1    1.09    0.26
   1  16   2    0.79    0.21
   1  16   3   -0.07    0.16
   1  16   4    0.35    0.17
   1  16   5    1.17    0.24
   1  16   6    1.23    0.25
   1  16   7    0.44    0.16
   1  16   8    0.12    0.11
   1  16   9    0.52    0.16
   1  16  10    1.12    0.18
   1  17  -6    0.14    0.09
   1  17  -5    0.30    0.12
   1  17  -4    1.79    0.25
   1  17  -3    0.47    0.16
   1  17  -2    0.27    0.14
   1  17  -1    0.83    0.19
   1  17   0    0.42    0.15
   1  17   1    0.79    0.20
   1  17   2    0.17    0.12
   1  17   3    0.29    0.14
   1  17   4    2.12    0.28
   1  17   5    0.10    0.10
   1  17   6    0.39    0.13
   1  17   7    0.04    0.07
  -2   0   0   62.37    1.65
  -2   0  -1    0.23    0.05
   2   0  -1    0.30    0.08
  -2   0  -2    0.84    0.08
   2   0  -2    1.14    0.12
  -2   0  -3    0.11    0.04
   2   0  -3    0.18    0.08
  -2   0  -4   50.67    1.30
   2   0  -4   48.38    1.42
  -2   0  -5    0.51    0.05
  -2   0   5    0.37    0.09
  -2   0  -5    0.37    0.05
  -2   0   5    0.33    0.09
   2   0  -5    0.55    0.10
   2   0  -6    0.37    0.09
   2   0   6    0.36    0.09
  -2   0   6    0.30    0.10
  -2   0   7   10.61    0.55
   2   0   7    9.69    0.49
  -2   0   8   15.07    0.73
   2   0   8   15.85    0.70
  -2   0   9    2.72    0.31
   2   0   9    3.16    0.29
   2   0  10    0.42    0.15
  -2   0  10    0.35    0.15
  -2   0  11   -0.02    0.15
   2   0  11    0.09    0.12
  -2   0  12    4.73    0.47
   2   0  12    4.05    0.41
  -2   0  13    2.01    0.33
  -2   0  14    1.20    0.29
  -2   0  15    5.83    0.59
   2   0  16    0.16    0.16
   2   0  16    0.47    0.22
  -2   0  16    0.13    0.14
  -2   0  16    0.58    0.25
  -2   0  17    0.94    0.24
   2   0  17    0.43    0.20
   2   0  18    2.27    0.40
  -2   0  18    2.40    0.38
   2   0  19    0.11    0.16
  -2   0  19   -0.04    0.10
   2   0 -20    0.54    0.20
   2   0  20    0.53    0.19
  -2   0  20    0.79    0.20
   2   0  21    0.27    0.15
   2   0 -21    0.30    0.16
   2   0 -22    0.30    0.13
   2   1 -22    0.15    0.09
   2   1 -21    0.35    0.17
   2   1 -20    0.38    0.19
  -2   1  20    0.62    0.18
   2  -1  20    0.17    0.12
  -2   1  19    0.09    0.10
   2  -1  19    0.11    0.17
  -2   1  18    3.88    0.47
   2  -1  18    3.47    0.46
   2  -1  17   13.89    0.95
  -2   1  17   13.62    0.93
  -2   1  16    9.58    0.78
  -2   1  16   10.96    0.81
   2  -1  16    9.69    0.79
  -2   1  15   23.08    1.24
  -2   1  14    4.65    0.51
  -2   1  13    2.02    0.34
  -2   1  12    3.37    0.40
  -2   1  11   10.93    0.71
  -2   1  10    7.48    0.55
  -2   1   9   86.91    2.63
  -2   1   8    0.68    0.16
  -2   1   7    6.36    0.41
   2   1  -7    6.27    0.37
  -2   1   7    5.67    0.33
  -2   1   6    2.55    0.24
  -2   1   6    2.89    0.22
   2   1  -6    2.70    0.23
  -2   1   5   82.61    2.29
   2   1  -5   80.28    2.24
   2   1  -4   12.13    0.50
  -2   1   4   12.42    0.51
   2   1  -3  140.67    3.63
  -2  -1  -2  352.31    8.52
   2   1  -2  341.33    8.61
  -2  -1  -1  320.57    7.92
   2   1  -1  324.17    7.95
   2   1   0   55.00    1.48
  -2  -1   0   54.92    1.49
   2   1   1  325.02    7.98
   2   1   2  357.19    8.72
  -2   1  -5   80.81    2.17
  -2  -1   5   77.95    2.23
   2   1   6    4.81    0.28
  -2  -1   6    4.59    0.32
  -2  -1   7    5.04    0.37
   2   1   7    5.73    0.35
  -2  -1   8    0.87    0.17
   2   1   8    0.86    0.15
  -2  -1   9   81.34    2.61
   2   1   9   90.98    2.56
  -2  -1  10    9.52    0.63
   2   1  10   10.07    0.58
  -2  -1  11   10.65    0.70
  -2  -1  12    3.26    0.41
  -2  -1  13    2.21    0.36
  -2  -1  14    4.47    0.50
  -2  -1  15   23.62    1.26
   2   1  16    9.40    0.78
   2   1  16   10.56    0.82
  -2  -1  16   10.36    0.80
  -2  -1  17   14.11    0.95
   2   1  17   13.71    0.96
   2   1  17   14.95    0.99
   2   1  18    3.61    0.47
  -2  -1  18    3.88    0.47
  -2  -1  19    0.04    0.10
   2   1  19    0.07    0.15
   2  -1 -20    0.27    0.18
   2   1  20    0.37    0.17
   2  -1 -21    0.31    0.15
   2   1  21    0.28    0.14
   2  -1 -22    0.00    0.11
   2   2 -22    0.12    0.09
   2   2 -21    0.29    0.16
  -2   2  21    0.62    0.16
   2   2 -20    0.69    0.22
  -2   2  20    0.44    0.17
  -2   2  19    0.13    0.14
   2   2 -19    0.09    0.13
   2  -2  19    0.14    0.14
   2  -2  18    0.05    0.16
  -2   2  18   -0.06    0.13
  -2   2  17    0.84    0.24
   2  -2  17    0.79    0.25
   2  -2  16    5.10    0.56
  -2   2  16    5.62    0.58
  -2   2  16    4.83    0.54
   2  -2  15    0.38    0.17
  -2   2  15    0.34    0.16
  -2   2  14    1.06    0.28
  -2   2  13    1.60    0.30
  -2   2  12    0.79    0.23
  -2   2  11    4.38    0.43
  -2   2  10    2.59    0.32
  -2   2   9    2.08    0.29
  -2   2   8   42.96    1.50
  -2   2   7   52.63    1.70
  -2   2   6   82.40    2.22
   2   2  -6   78.69    2.28
  -2   2   6   79.57    2.32
  -2   2   5   51.87    1.50
  -2   2   5   49.68    1.56
   2   2  -5   52.44    1.54
  -2  -2  -4    1.33    0.10
   2   2  -4    0.91    0.13
  -2   2   4    1.04    0.14
   2   2  -3    6.29    0.34
  -2  -2  -3    7.21    0.28
   2   2  -2   84.89    2.28
   2   2  -1  213.19    5.36
   2   2   0   80.50    2.13
   2   2   1  212.78    5.30
   2   2   2   85.51    2.19
   2   2   3    7.08    0.26
  -2  -2   4    0.95    0.14
   2  -2  -4    1.20    0.14
  -2  -2   5   51.84    1.55
  -2   2  -5   48.86    1.56
  -2   2  -6   84.31    2.33
   2   2   6   81.80    2.26
  -2  -2   6   80.07    2.37
   2   2   7   55.83    1.68
  -2  -2   7   56.91    1.79
  -2  -2   8   43.71    1.53
   2   2   8   43.99    1.42
  -2  -2   9    1.91    0.27
  -2  -2  10    2.41    0.33
  -2  -2  11    3.97    0.43
  -2  -2  12    0.62    0.21
  -2  -2  13    1.72    0.31
   2   2  15    0.37    0.15
   2   2  15    0.18    0.16
   2   2  16    4.90    0.55
   2   2  16    4.07    0.51
  -2  -2  16    4.40    0.51
   2   2  17    1.39    0.30
   2   2  17    1.44    0.30
  -2  -2  17    0.97    0.25
   2   2  18    0.12    0.16
   2   2  18   -0.06    0.17
  -2  -2  18    0.20    0.17
   2   2  19    0.10    0.16
   2   2  20    0.12    0.15
   2  -2 -20    0.48    0.19
   2  -2 -21    0.34    0.14
   2   2  21    0.49    0.16
  -2   2 -22    0.31    0.11
   2   2  22    0.32    0.12
   2  -2 -22    0.23    0.12
  -2   3  21    0.05    0.07
   2   3 -21   -0.09    0.09
   2   3 -20    0.45    0.17
  -2   3  20    0.30    0.13
  -2   3  19    0.87    0.21
   2   3 -19    0.84    0.23
  -2   3  18    1.29    0.28
   2  -3  18    1.32    0.28
  -2   3  17    5.89    0.60
   2  -3  17    4.30    0.52
   2  -3  16    2.47    0.40
  -2   3  16    2.91    0.42
  -2   3  15    1.94    0.34
   2  -3  15    1.99    0.34
  -2   3  15    1.75    0.33
  -2   3  14    6.09    0.58
  -2   3  13    3.37    0.43
  -2   3  12    0.97    0.23
  -2   3  11    0.92    0.21
  -2   3  10    8.44    0.59
  -2   3   9    3.85    0.38
  -2   3   8   20.18    0.91
  -2   3   7    3.88    0.34
  -2   3   6    1.57    0.21
  -2   3   6    1.70    0.18
  -2   3   5    0.04    0.07
  -2   3   5    0.15    0.08
   2   3  -4    9.10    0.46
  -2   3   4    8.92    0.45
  -2   3   3   17.80    0.70
  -2  -3  -3   19.27    0.69
   2   3  -3   19.70    0.72
  -2   3   2    8.22    0.40
  -2  -3  -2    8.66    0.41
  -2  -3  -1   41.63    1.27
  -2  -3   0   94.75    2.58
   2   3   2    7.84    0.33
   2   3   3   19.30    0.61
   2  -3  -3   19.78    0.70
  -2   3  -4    8.87    0.52
   2   3   4    9.24    0.32
   2  -3  -4    8.76    0.43
  -2   3  -5    0.08    0.11
   2  -3  -5    0.05    0.09
  -2  -3   6    1.83    0.23
   2   3   6    1.74    0.18
   2  -3  -6    1.69    0.19
  -2   3  -6    1.38    0.20
   2  -3  -7    3.57    0.30
  -2  -3   7    3.63    0.34
  -2  -3   8   18.94    0.89
   2  -3  -8   19.40    0.82
  -2  -3   9    4.22    0.41
   2  -3  -9    4.16    0.35
   2  -3 -10    8.28    0.53
   2   3  15    1.92    0.35
   2   3  15    1.60    0.31
   2  -3 -15    2.11    0.34
  -2  -3  15    1.49    0.29
   2   3  16    2.09    0.37
   2   3  16    2.40    0.39
  -2  -3  16    2.95    0.42
   2   3  17    4.80    0.55
   2   3  17    5.63    0.60
   2   3  18    1.15    0.31
   2   3  18    0.87    0.26
   2   3  19    0.74    0.23
   2   3  19    0.73    0.23
   2   3  20    0.53    0.19
   2  -3 -20    0.35    0.17
   2   3  21   -0.04    0.11
   2  -3 -21    0.07    0.11
   2   3  22    0.04    0.07
   2   4 -21    0.67    0.17
  -2   4  21    0.57    0.14
  -2   4  20    0.09    0.09
   2   4 -20    0.33    0.15
  -2   4  19    0.67    0.20
   2   4 -19    0.45    0.17
  -2   4  18    0.33    0.17
   2   4 -18    0.46    0.19
   2   4 -17    4.37    0.53
  -2   4  17    3.71    0.48
  -2   4  16    0.14    0.13
   2  -4  16    0.08    0.12
  -2   4  15    3.58    0.47
  -2   4  15    4.35    0.50
   2  -4  15    3.41    0.46
  -2   4  14    0.24    0.13
  -2   4  13    3.08    0.42
  -2   4  12    5.71    0.54
  -2   4  11    1.00    0.27
  -2   4  10   14.16    0.83
  -2   4   9   44.77    1.66
  -2   4   8   98.43    2.95
  -2   4   7   62.41    2.00
  -2   4   6  126.98    3.54
  -2   4   5   29.39    1.08
  -2   4   4   10.76    0.54
  -2   4   3    1.13    0.17
  -2  -4  -3    1.41    0.19
  -2   4   2   45.87    1.42
  -2  -4  -2   45.62    1.48
  -2   4   1  136.65    3.59
  -2  -4  -1  133.63    3.70
  -2   4   0   76.96    2.23
  -2  -4   0   82.81    2.37
  -2  -4   1  128.23    3.56
  -2  -4   2   50.28    1.65
   2  -4  -3    1.08    0.14
  -2   4  -3    1.27    0.22
  -2   4  -4    9.41    0.59
   2  -4  -4    9.78    0.47
   2  -4  -5   31.78    1.08
   2  -4  -6  129.73    3.52
   2  -4  -7   60.11    1.85
   2  -4  -8  101.63    2.91
   2  -4 -15    3.75    0.46
   2   4  15    3.78    0.49
   2   4  15    3.78    0.49
   2  -4 -16    0.27    0.14
   2   4  16   -0.11    0.19
   2   4  16    0.26    0.17
   2   4  17    3.74    0.49
   2   4  17    3.95    0.50
   2   4  18    0.45    0.22
   2   4  18    0.34    0.18
   2   4  19    0.33    0.17
   2   4  19    0.17    0.17
   2   4  20    0.10    0.15
   2  -4 -20   -0.48    0.17
   2  -4 -21    0.74    0.17
   2   4  21    0.41    0.15
  -2   5  20    0.15    0.10
   2   5 -20    0.09    0.12
   2   5 -19   -0.02    0.11
  -2   5  19    0.09    0.11
  -2   5  18    0.78    0.23
   2   5 -18    1.10    0.26
   2   5 -17    1.26    0.30
  -2   5  17    1.04    0.25
  -2   5  16    0.52    0.18
   2   5 -16    0.70    0.21
   2   5 -15    1.89    0.34
  -2   5  15    1.58    0.32
  -2   5  14    1.60    0.32
  -2   5  13    2.72    0.39
  -2   5  12    1.55    0.30
  -2   5  11    1.97    0.31
  -2   5  10    0.37    0.17
  -2   5   9    2.41    0.33
  -2   5   8   23.01    1.05
  -2   5   7    1.33    0.22
  -2   5   6   17.37    0.82
  -2   5   5    4.62    0.36
  -2   5   4    4.53    0.35
  -2   5   3    2.25    0.24
  -2   5   2   15.64    0.70
  -2  -5  -2   17.34    0.78
  -2   5   1   90.59    2.58
  -2  -5  -1   92.44    2.73
  -2   5   0    8.08    0.45
   2   5   1   88.76    2.42
   2   5   2   15.79    0.61
   2   5   3    2.19    0.20
   2  -5  -5    4.27    0.32
   2  -5  -6   16.46    0.72
   2  -5  -7    1.92    0.22
   2   5  14    1.50    0.31
   2  -5 -15    1.67    0.31
   2   5  15    1.03    0.26
   2  -5 -16    0.62    0.23
   2   5  16    0.67    0.25
   2   5  16    0.70    0.23
   2   5  17    0.91    0.27
   2   5  17    0.97    0.27
   2   5  18    0.88    0.24
   2   5  18    0.60    0.21
   2  -5 -19    0.29    0.17
   2   5  19    0.12    0.13
   2   5  19    0.12    0.16
   2   5  20    0.15    0.13
   2   5  21    0.25    0.14
  -2   6  20    0.01    0.07
  -2   6  19    0.32    0.13
  -2   6  18    0.34    0.17
  -2   6  17    0.30    0.18
  -2   6  16    0.20    0.11
  -2   6  14    4.12    0.51
  -2   6  13    0.65    0.22
  -2   6  12    3.32    0.43
  -2   6  11    0.19    0.14
  -2   6  10    3.12    0.38
  -2   6   9    3.84    0.42
  -2   6   8    5.22    0.47
  -2   6   7   12.99    0.75
  -2   6   6   22.41    1.01
  -2   6   5    2.09    0.28
  -2   6   4    7.57    0.50
  -2   6   3    5.53    0.41
  -2   6   2   25.29    1.00
  -2   6   1   50.29    1.63
  -2   6   0    0.57    0.15
  -2   6  -1   46.15    1.60
   2   6   1   50.90    1.52
   2   6   2   24.70    0.90
   2   6   3    6.77    0.40
   2  -6 -14    4.59    0.50
   2   6  14    4.12    0.51
   2  -6 -15    3.41    0.45
   2   6  15    2.46    0.43
   2  -6 -16    0.28    0.17
   2   6  16    0.59    0.23
   2   6  17    0.10    0.15
   2   6  17    0.12    0.18
   2   6  18    0.32    0.19
   2   6  18    0.46    0.20
   2   6  19    0.33    0.17
   2   6  19    0.66    0.19
   2   6  20    0.00    0.11
   2   6  20    0.06    0.10
   2   6  21    0.04    0.08
  -2   7  19    0.66    0.16
  -2   7  18    1.30    0.26
  -2   7  17    2.36    0.36
  -2   7  16    6.35    0.61
  -2   7  13    0.18    0.16
  -2   7  12    2.26    0.37
  -2   7  11    1.96    0.34
  -2   7  10    1.07    0.27
  -2   7   9    6.30    0.57
  -2   7   8   20.98    1.07
  -2   7   7   15.11    0.85
  -2   7   6   17.10    0.89
  -2   7   5   19.63    0.94
  -2   7   4    7.38    0.52
  -2   7   3   57.47    1.91
  -2   7   2   79.30    2.45
  -2   7   1   49.50    1.69
  -2   7   0   51.90    1.75
   2   7   0   51.16    1.66
  -2   7  -1   48.34    1.69
   2   7   1   50.75    1.61
   2   7   2   78.37    2.31
   2  -7 -13    0.11    0.14
   2   7  13    0.04    0.13
   2  -7 -14    0.21    0.14
   2   7  14    0.63    0.22
   2  -7 -15    1.49    0.29
   2   7  15    1.06    0.31
   2   7  16    6.14    0.63
   2   7  17    2.11    0.38
   2   7  17    2.40    0.39
   2   7  18    0.82    0.23
   2   7  18    1.04    0.25
   2   7  19    0.66    0.21
   2   7  19    0.60    0.18
   2   7  20    0.10    0.10
   2   7  20    0.04    0.08
  -2   8  19    0.43    0.13
  -2   8  18    0.20    0.12
  -2   8  17    0.36    0.17
  -2   8  16    1.19    0.27
  -2   8  12    0.97    0.24
  -2   8  11    3.15    0.43
  -2   8  10    1.73    0.32
  -2   8   9    1.67    0.30
  -2   8   8    4.87    0.51
  -2   8   7    8.25    0.64
  -2   8   6    1.91    0.31
  -2   8   5    0.50    0.16
  -2   8   4    6.21    0.51
  -2   8   3    1.09    0.23
  -2   8   2    2.66    0.33
  -2   8   1   17.89    0.90
   2   8  -1   18.07    0.85
  -2   8   0    3.49    0.37
   2   8   0    3.68    0.34
   2   8   1   18.25    0.82
  -2   8  -1   16.10    0.86
  -2   8  -2    1.61    0.27
   2   8  12    0.42    0.19
   2  -8 -12    0.49    0.22
   2   8  13    0.62    0.22
   2  -8 -13    0.75    0.22
   2   8  14    0.50    0.22
   2  -8 -14    0.04    0.15
   2   8  15    0.31    0.20
   2   8  16    0.71    0.22
   2   8  17    0.26    0.16
   2   8  17    0.45    0.23
   2   8  18    0.22    0.14
   2   8  18    0.13    0.14
   2   8  19    0.33    0.14
   2   8  19    0.33    0.14
   2   8  20    0.26    0.11
  -2   9  18    0.64    0.16
  -2   9  17    0.63    0.16
  -2   9  11    1.71    0.32
  -2   9  11    1.74    0.32
  -2   9  10   12.05    0.87
  -2   9   9    0.61    0.20
  -2   9   8   14.13    0.92
  -2   9   7    1.26    0.27
  -2   9   6    1.16    0.26
  -2   9   5    0.13    0.14
  -2   9   4    3.86    0.43
  -2   9   3    6.01    0.51
  -2   9   2   11.10    0.72
   2   9  -2   11.51    0.71
  -2   9   1    0.82    0.24
   2   9  -1    0.50    0.15
  -2   9   0    8.90    0.63
   2   9   0    8.97    0.59
  -2   9  -1    1.18    0.24
  -2   9  -2   11.33    0.74
  -2   9  -3    5.68    0.52
   2   9  11    2.17    0.36
   2  -9 -11    2.77    0.40
   2  -9 -12    0.39    0.18
   2   9  12    0.17    0.12
   2   9  13    0.85    0.25
   2  -9 -13    0.67    0.18
   2   9  14    0.36    0.21
   2   9  15    0.16    0.15
   2   9  16    0.09    0.14
   2   9  17    0.51    0.20
   2   9  17    0.61    0.19
   2   9  18    0.72    0.18
   2   9  18    0.43    0.16
   2   9  19    0.14    0.11
   2   9  19    0.69    0.16
  -2  10  17    0.14    0.08
  -2  10  16   -0.05    0.10
  -2  10  11    3.82    0.49
  -2  10  10   11.05    0.84
  -2  10  10    9.89    0.80
  -2  10   9    3.37    0.45
  -2  10   9    2.98    0.43
  -2  10   8   22.34    1.22
  -2  10   7   28.75    1.40
  -2  10   6   28.25    1.37
  -2  10   5    4.41    0.48
  -2  10   4   12.58    0.83
   2  10  -3    9.67    0.68
  -2  10   3    8.49    0.68
   2  10  -2    3.38    0.39
  -2  10   2    3.44    0.41
   2  10  -1    1.01    0.21
  -2  10   1    0.75    0.22
  -2  10   0    1.07    0.24
  -2  10  -1    0.98    0.24
  -2  10  -2    3.08    0.40
  -2  10  -3    8.77    0.68
  -2  10  -4   11.70    0.82
  -2  10  -5    5.67    0.57
   2  10   9    3.44    0.46
   2  10  10    9.87    0.79
   2 -10 -11    5.51    0.56
   2  10  11    5.07    0.56
   2 -10 -12    4.46    0.50
   2  10  12    3.84    0.50
   2  10  13    0.00    0.15
   2  10  14    0.46    0.21
   2  10  15    0.28    0.17
   2  10  16   -0.01    0.15
   2  10  17    0.39    0.16
   2  10  17    0.62    0.18
   2  10  18    0.34    0.14
   2  10  18    0.26    0.12
  -2  11  16    0.30    0.12
  -2  11  10   -0.07    0.17
  -2  11   9    7.36    0.68
  -2  11   8    7.65    0.70
  -2  11   8    7.29    0.68
  -2  11   7    2.17    0.37
  -2  11   7    2.01    0.34
  -2  11   6   17.80    1.07
  -2  11   5    1.03    0.29
  -2  11   4    1.19    0.27
   2  11  -4    1.52    0.30
  -2  11   3    2.51    0.38
   2  11  -3    2.71    0.38
  -2  11   2    0.20    0.15
  -2  11   1    2.99    0.41
  -2  11   0    0.09    0.14
  -2  11  -1    3.49    0.43
  -2  11  -2   -0.07    0.12
  -2  11  -3    2.11    0.35
  -2  11  -4    1.38    0.29
  -2  11  -5    0.82    0.27
  -2  11  -6   18.93    1.13
   2  11   7    1.73    0.32
  -2  11  -7    2.31    0.39
   2  11   8    7.29    0.67
   2  11   9    6.52    0.64
   2  11  10    0.02    0.15
   2 -11 -11    1.26    0.31
   2  11  11    0.89    0.24
   2  11  12    0.68    0.24
   2  11  13    0.36    0.19
   2  11  14    0.48    0.20
   2  11  15    0.49    0.17
   2  11  16    0.06    0.10
   2  11  17    0.13    0.09
   2  11  17    0.14    0.09
  -2  12  10    4.16    0.49
  -2  12   9    0.93    0.25
  -2  12   8   42.51    1.85
  -2  12   7    6.67    0.63
   2  12  -6   26.27    1.39
  -2  12   6   27.98    1.40
   2  12  -5   15.26    0.98
  -2  12   5   16.20    1.02
  -2  12   4    0.09    0.13
  -2  12   3    3.68    0.45
  -2  12   2    1.59    0.32
  -2  12   1    0.23    0.17
  -2  12   0    3.88    0.46
  -2  12  -1    0.12    0.17
   2  12   2    1.25    0.27
  -2  12  -2    1.61    0.30
  -2  12  -3    4.25    0.49
   2  12   3    3.94    0.49
  -2  12  -4    0.44    0.21
   2  12   4    0.32    0.18
  -2  12  -5   13.97    0.96
   2  12   5   15.40    1.00
   2  12   6   28.13    1.43
  -2  12  -6   28.09    1.44
   2  12   7    7.08    0.67
   2  12   8   39.79    1.79
   2  12   9    0.87    0.26
   2  12  10    4.45    0.53
   2  12  11    1.21    0.29
   2  12  12    0.22    0.19
   2  12  12    0.13    0.15
   2  12  13    0.84    0.25
   2  12  14    0.32    0.18
   2  12  15    0.43    0.17
   2  12  16    1.97    0.26
   2  12  16    1.85    0.25
  -2  13  10    1.68    0.31
  -2  13   9   -0.10    0.11
  -2  13   8    7.16    0.64
  -2  13   7    0.68    0.23
   2  13   0    0.90    0.27
   2  13   1    1.17    0.28
   2  13   2    1.77    0.34
   2  13   3    0.45    0.19
   2  13   4    2.18    0.36
   2  13   5    2.99    0.43
   2  13   6    0.39    0.19
   2  13   7    0.43    0.20
   2  13   8    7.57    0.68
   2  13   9    0.00    0.15
   2  13  10    1.38    0.30
   2  13  11    0.81    0.23
   2  13  12    0.35    0.14
   2  13  13   -0.02    0.11
   2  13  14    2.25    0.29
   2  13  15    0.81    0.16
  -2  14   9    0.16    0.11
  -2  14   8    1.37    0.25
   2  14  -1   11.07    0.84
   2  14   0    0.63    0.21
   2  14   1   10.92    0.84
   2  14   2    1.23    0.28
   2  14   3    1.71    0.31
   2  14   4    0.52    0.17
   2  14   5    0.40    0.20
   2  14   6    0.65    0.24
   2  14   7    2.05    0.35
   2  14   8    1.23    0.27
   2  14   9    0.19    0.15
   2  14  10    0.88    0.24
   2  14  11    0.08    0.11
   2  14  11    0.28    0.18
   2  14  12    1.68    0.27
   2  14  13    1.81    0.25
   2  15  -3    3.17    0.43
   2  15  -2    0.41    0.20
   2  15  -1    0.21    0.17
   2  15   0    3.29    0.45
   2  15   1    0.06    0.14
   2  15   2    0.57    0.22
   2  15   3    3.37    0.44
   2  15   4    0.83    0.22
   2  15   5    0.29    0.19
   2  15   6    0.72    0.24
   2  15   7    0.17    0.17
   2  15   8    0.23    0.14
   2  15   9    1.10    0.23
   2  15  10    1.31    0.24
   2  15  10    1.22    0.23
   2  15  11    0.37    0.14
   2  15  12    0.26    0.11
   2  16  -9    0.41    0.12
   2  16  -8    0.76    0.18
   2  16  -7    0.54    0.17
   2  16  -6    0.24    0.13
   2  16  -5    1.22    0.25
   2  16  -4    0.91    0.22
   2  16  -3    0.23    0.15
   2  16  -2   -0.08    0.13
   2  16  -1    0.09    0.16
   2  16   0   -0.13    0.17
   2  16   1    0.04    0.12
   2  16   2   -0.15    0.18
   2  16   3    0.05    0.13
   2  16   4    0.97    0.23
   2  16   5    1.16    0.24
   2  16   6    0.24    0.15
   2  16   7    0.75    0.18
   2  16   8    0.64    0.17
   2  16   9    0.17    0.12
   2  16   9    0.05    0.09
   2  16   9    0.18    0.08
   2  17  -6    2.42    0.27
   2  17  -5    0.45    0.13
   2  17  -4    0.12    0.12
   2  17  -3    2.19    0.29
   2  17  -2    0.28    0.14
   2  17  -1    0.30    0.14
   2  17   0    0.02    0.10
   2  17   0    0.11    0.08
   2  17   1    0.31    0.13
   2  17   2    0.20    0.14
   2  17   3    2.16    0.29
   2  17   4    0.06    0.11
   2  17   5    0.40    0.14
   2  17   6    2.07    0.25
   2  17   6    2.38    0.26
   2  17   7    0.13    0.08
  -3   0   0    0.04    0.06
  -3   0  -1  729.82   17.82
   3   0   3  112.42    2.91
  -3   0   3  111.13    2.92
  -3   0  -3  106.60    2.82
  -3   0  -4    4.58    0.23
  -3   0   4    4.86    0.30
  -3   0   4    4.88    0.30
   3   0   4    4.53    0.28
  -3   0  -5    0.05    0.04
  -3   0   5    0.03    0.08
  -3   0   6   34.22    1.18
  -3   0   7   41.91    1.43
  -3   0   8    0.67    0.16
  -3   0   9    1.75    0.25
  -3   0  10    0.34    0.18
  -3   0  11    1.82    0.29
  -3   0  12    0.17    0.17
  -3   0  13   -0.09    0.16
  -3   0  14   30.83    1.47
   3   0  15   17.60    1.08
  -3   0  15   16.20    1.04
   3   0  15   16.62    1.04
   3   0  16    4.32    0.53
   3   0  16    4.43    0.53
   3   0  17    1.93    0.35
   3   0  18    3.24    0.44
   3   0 -19    2.29    0.37
   3   0  19    2.37    0.36
   3   0  20   -0.11    0.15
   3   0 -20   -0.03    0.11
   3   0 -21    0.01    0.10
   3   0 -22    0.12    0.10
   3   1 -22    0.07    0.08
   3   1 -21    0.76    0.19
   3  -1  20    0.49    0.20
   3   1 -20    0.15    0.13
   3  -1  19    0.25    0.18
   3   1 -19   -0.01    0.14
   3   1 -18    1.49    0.32
   3  -1  18    1.52    0.32
   3  -1  17    0.38    0.18
   3  -1  16    3.68    0.47
  -3   1  15   13.03    0.90
   3  -1  15   12.04    0.88
   3  -1  15   12.48    0.89
  -3   1  14    4.74    0.51
  -3   1  13    2.92    0.39
  -3   1  12    6.52    0.57
  -3   1  11    4.18    0.44
  -3   1  10    0.02    0.13
  -3   1   9    4.50    0.40
  -3   1   8   14.77    0.74
  -3   1   7    1.96    0.24
  -3   1   6    3.32    0.29
  -3   1   5   44.56    1.42
   3   1  -4   36.21    1.18
  -3   1   4   35.94    1.16
  -3   1   4   34.22    1.15
  -3  -1  -4   37.86    1.02
  -3   1   3   37.84    1.20
   3   1  -3   36.11    1.20
  -3  -1  -2  475.97   11.68
   3   1  -2  471.54   11.77
   3  -1   2  480.03   11.76
   3   1  -1  304.55    7.58
  -3  -1  -1  302.95    7.54
   3   1   0  132.12    3.32
  -3  -1   0  133.48    3.33
  -3  -1   1  291.74    7.42
   3   1   1  300.55    7.37
   3  -1  -2  480.96   11.88
  -3  -1   3   35.84    1.20
   3  -1  -3   38.20    1.20
   3   1   4   37.46    1.14
  -3  -1   4   36.10    1.15
  -3  -1   4   36.64    1.19
   3   1   5   49.34    1.41
  -3  -1   5   43.70    1.44
  -3  -1   6    3.76    0.30
  -3  -1   7    1.23    0.19
  -3  -1   8   16.97    0.81
  -3  -1   9    5.37    0.44
  -3  -1  10    0.14    0.13
  -3  -1  11    4.47    0.44
  -3  -1  12    6.71    0.58
  -3  -1  13    3.28    0.43
  -3  -1  14    4.71    0.52
  -3  -1  15   11.79    0.88
   3   1  15   12.21    0.88
   3   1  15   12.53    0.90
   3   1  16    3.78    0.48
   3   1  16    3.67    0.48
   3   1  17    0.81    0.26
   3   1  17    0.44    0.20
   3   1  18    1.04    0.27
   3  -1 -19    0.51    0.20
   3   1  19    0.25    0.14
   3   1  20    0.09    0.11
   3  -1 -20    0.43    0.17
   3  -1 -21    1.32    0.26
   3   1  21    0.67    0.18
   3  -1 -22   -0.11    0.09
   3   2 -22    0.15    0.09
   3   2 -21    0.33    0.14
   3   2 -20    0.42    0.16
   3   2 -19    0.67    0.22
   3  -2  18    0.30    0.17
   3   2 -18    0.57    0.22
   3   2 -17    0.85    0.28
   3  -2  17    0.61    0.21
   3  -2  16    0.20    0.17
   3  -2  15   17.18    1.07
  -3   2  15   18.27    1.08
  -3   2  14   11.09    0.81
  -3   2  13    5.09    0.53
  -3   2  12    1.92    0.33
  -3   2  11    7.26    0.58
  -3   2  10    6.78    0.54
  -3   2   9   10.81    0.66
  -3   2   8   29.80    1.18
  -3   2   7    3.56    0.33
  -3   2   6   34.56    1.22
  -3   2   5   18.82    0.76
  -3   2   4    6.15    0.37
  -3   2   4    7.51    0.39
   3   2  -3    1.63    0.18
  -3   2   3    1.78    0.18
  -3   2   3    1.79    0.18
   3   2  -2   62.34    1.78
  -3   2   2   60.55    1.76
   3   2  -1  149.03    3.87
   3  -2   0   16.69    0.62
   3   2   0   14.86    0.58
   3   2   1  144.92    3.78
   3  -2  -1  150.11    3.85
   3   2   1  148.10    3.83
   3  -2  -2   59.84    1.73
   3   2   2   59.32    1.70
   3   2   2   59.73    1.63
   3   2   3    1.35    0.12
   3   2   3    1.36    0.15
   3  -2  -3    1.68    0.19
   3  -2  -4    7.05    0.40
  -3  -2   4    6.62    0.37
   3   2   4    7.40    0.37
   3   2   5   21.51    0.75
   3  -2  -5   20.54    0.81
  -3  -2   5   19.37    0.79
  -3  -2   6   33.99    1.20
  -3  -2   7    3.92    0.34
  -3  -2   8   29.77    1.18
  -3  -2   9   11.54    0.69
  -3  -2  10    5.81    0.51
  -3  -2  11    6.63    0.56
  -3  -2  12    1.90    0.33
   3  -2 -13    5.21    0.49
  -3  -2  13    4.49    0.50
   3  -2 -15   17.11    1.06
   3   2  15   17.55    1.08
   3   2  15   17.32    1.08
   3   2  16    0.62    0.22
   3   2  16    0.28    0.17
   3   2  17    0.52    0.21
   3   2  17    0.48    0.21
   3   2  18    0.66    0.25
   3   2  18    0.24    0.15
   3   2  19    0.58    0.20
   3  -2 -19    0.66    0.21
   3  -2 -20    0.70    0.21
   3   2  20    0.55    0.18
   3  -2 -21    0.29    0.14
   3   2  21    0.14    0.09
   3   3 -21    0.52    0.16
   3   3 -20    0.41    0.17
   3   3 -19    0.33    0.14
   3   3 -18    3.05    0.45
   3   3 -17    1.73    0.35
   3  -3  17    1.23    0.27
   3   3 -16    0.77    0.23
   3  -3  16    0.32    0.19
   3  -3  15    3.29    0.44
  -3   3  15    3.10    0.44
  -3   3  14    2.72    0.41
  -3   3  13    2.57    0.39
  -3   3  12    1.41    0.27
  -3   3  11    5.73    0.53
  -3   3  10    1.09    0.27
  -3   3   9    0.35    0.17
  -3   3   8    7.89    0.55
  -3   3   7   47.70    1.63
  -3   3   6   58.00    1.85
  -3   3   5   38.79    1.32
  -3   3   4   26.65    0.97
  -3  -3  -3   24.03    0.81
  -3   3   3   21.19    0.82
   3   3  -2   22.90    0.83
  -3   3   2   22.36    0.81
  -3   3   1    7.36    0.37
   3   3  -1    6.74    0.37
  -3   3   0   16.18    0.61
   3   3   0   15.27    0.60
   3  -3  -1    7.10    0.39
   3   3   1    7.07    0.35
   3   3   2   23.79    0.78
   3  -3  -2   23.12    0.85
   3   3   3   22.92    0.74
   3   3   3   22.53    0.80
   3  -3  -3   22.88    0.84
   3  -3  -4   28.21    1.00
   3   3   4   27.92    0.94
   3  -3  -5   37.70    1.30
   3   3   5   40.66    1.23
  -3   3  -5   38.96    1.41
   3  -3  -6   59.86    1.85
  -3  -3   6   59.32    1.88
   3  -3  -7   43.64    1.52
  -3  -3   7   47.25    1.58
  -3  -3   8    9.39    0.59
   3  -3  -8    8.33    0.53
  -3  -3   9    0.30    0.17
   3  -3  -9    0.13    0.11
  -3  -3  10    1.13    0.24
   3  -3 -10    1.28    0.22
   3  -3 -11    5.56    0.47
   3   3  15    3.90    0.49
   3  -3 -15    4.07    0.49
   3   3  15    2.78    0.40
   3   3  16    0.44    0.20
   3   3  16    0.39    0.21
   3   3  17    1.39    0.31
   3   3  17    1.57    0.33
   3   3  18    3.26    0.42
   3   3  18    3.12    0.45
   3   3  19    0.95    0.25
   3  -3 -19    0.65    0.20
   3   3  19    0.56    0.24
   3   3  20    0.04    0.14
   3  -3 -20    0.08    0.11
   3  -3 -21    0.32    0.12
   3   3  21    0.35    0.12
   3   4 -21    0.34    0.14
   3   4 -20    0.12    0.11
   3   4 -19    0.37    0.18
   3   4 -18    0.92    0.24
   3   4 -17    3.19    0.45
   3   4 -16    0.45    0.21
  -3   4  15    3.27    0.45
   3   4 -15    3.43    0.47
   3  -4  15    3.43    0.46
  -3   4  14    5.66    0.58
   3   4 -14    4.90    0.55
   3  -4  14    5.43    0.57
  -3   4  13    0.24    0.15
  -3   4  12    2.15    0.35
  -3   4  11   15.46    0.92
  -3   4  10    9.85    0.69
  -3   4   9    1.72    0.29
  -3   4   8   11.07    0.68
  -3   4   7   49.51    1.71
  -3   4   6   66.01    2.09
  -3   4   5   40.85    1.41
  -3   4   4   19.55    0.82
  -3   4   3   30.31    1.06
  -3  -4  -3   28.24    1.06
  -3  -4  -2   10.37    0.54
  -3   4   2    9.52    0.50
  -3   4   1   12.73    0.59
  -3  -4  -1   14.55    0.66
  -3   4   0   11.61    0.54
   3   4   0   11.55    0.54
   3   4   1   12.04    0.53
  -3   4  -1   11.55    0.55
   3   4   2    9.56    0.44
   3  -4  -3   32.51    1.12
   3  -4  -4   20.28    0.82
   3   4   4   20.40    0.76
   3  -4  -5   40.65    1.37
   3  -4  -6   67.11    2.06
   3  -4  -7   51.21    1.69
   3  -4  -8   11.74    0.65
   3  -4  -9    1.89    0.27
   3  -4 -10   10.05    0.64
   3  -4 -14    5.61    0.57
   3   4  14    5.04    0.56
   3   4  15    3.37    0.47
   3  -4 -15    3.54    0.48
   3   4  15    3.05    0.44
   3  -4 -16    1.03    0.28
   3   4  16    0.52    0.18
   3   4  16    0.68    0.23
   3   4  17    2.50    0.39
   3   4  17    2.90    0.42
   3   4  18    1.09    0.27
   3  -4 -18    0.96    0.26
   3   4  18    1.26    0.30
   3   4  19    0.55    0.19
   3  -4 -19    0.61    0.19
   3   4  19    0.54    0.19
   3   4  20   -0.11    0.12
   3  -4 -20   -0.06    0.11
   3  -4 -21    0.42    0.14
   3   4  21    0.19    0.10
   3   5 -20    0.34    0.13
   3   5 -19    1.65    0.29
   3   5 -18    1.02    0.25
   3   5 -17    0.97    0.24
   3   5 -16    0.46    0.19
   3   5 -15    0.26    0.19
   3   5 -14    1.05    0.26
  -3   5  14    1.39    0.32
  -3   5  13    0.22    0.18
  -3   5  12    2.09    0.35
  -3   5  11    0.38    0.18
  -3   5  10   19.38    1.05
  -3   5   9   -0.04    0.13
  -3   5   8    1.89    0.29
  -3   5   7   15.22    0.81
  -3   5   6   19.96    0.93
  -3   5   5    1.41    0.23
  -3   5   4    7.43    0.48
  -3   5   3    4.90    0.37
  -3   5   2   51.45    1.65
  -3   5   1   26.17    0.99
  -3   5   0   17.83    0.76
  -3   5  -1   25.11    0.97
   3   5   2   51.40    1.57
   3  -5  -5    1.39    0.20
   3  -5  -6   19.07    0.85
   3  -5  -7   15.14    0.76
   3  -5  -8    2.33    0.28
   3  -5 -14    1.91    0.33
   3   5  14    2.03    0.36
   3  -5 -15    0.04    0.13
   3   5  15    0.48    0.21
   3  -5 -16    0.49    0.19
   3   5  16    0.40    0.19
   3   5  16    0.35    0.15
   3   5  17    0.58    0.23
   3   5  17    0.96    0.27
   3   5  18    0.95    0.26
   3   5  18    1.12    0.25
   3   5  19    1.13    0.25
   3   5  19    1.34    0.29
   3   5  20    0.77    0.19
   3   5  21    0.50    0.12
  -3   6  13   -0.08    0.16
  -3   6  12    2.55    0.40
  -3   6  11    3.01    0.42
  -3   6  10    2.52    0.37
  -3   6   9    3.92    0.43
  -3   6   8    1.43    0.27
  -3   6   7   20.17    1.01
  -3   6   6   19.69    0.96
  -3   6   5   17.39    0.86
  -3   6   4    5.39    0.43
  -3   6   3   30.63    1.20
  -3   6   2    8.40    0.53
  -3   6   1   11.14    0.61
  -3   6   0   47.82    1.61
  -3   6  -1   12.05    0.64
  -3   6  -2    9.02    0.56
   3   6  13    0.12    0.13
   3  -6 -13   -0.01    0.16
   3  -6 -14    5.47    0.57
   3   6  14    5.68    0.60
   3  -6 -15    4.61    0.52
   3   6  15    3.42    0.48
   3   6  16    0.07    0.15
   3  -6 -16    0.16    0.14
   3   6  16    0.18    0.20
   3   6  17    0.00    0.15
   3   6  17   -0.18    0.18
   3   6  18    0.29    0.17
   3   6  18    0.42    0.20
   3   6  19    0.54    0.18
   3   6  19    0.57    0.21
   3   6  20    0.59    0.16
   3   6  20    0.46    0.14
  -3   7  13    0.93    0.28
  -3   7  12    3.30    0.45
  -3   7  11    4.10    0.50
  -3   7  10    0.41    0.19
  -3   7   9    1.37    0.28
  -3   7   8    6.59    0.58
  -3   7   7   21.17    1.07
  -3   7   6   12.73    0.78
  -3   7   5    3.89    0.40
  -3   7   4    8.21    0.58
  -3   7   3   31.95    1.29
  -3   7   2   19.36    0.92
  -3   7   1   48.36    1.69
  -3   7   0    1.11    0.20
  -3   7  -1   46.80    1.65
  -3   7  -2   19.21    0.92
   3   7  12    2.29    0.38
   3   7  12    3.11    0.43
   3  -7 -12    3.35    0.44
   3  -7 -13    1.02    0.23
   3   7  13    0.08    0.13
   3   7  14    1.69    0.36
   3  -7 -14    1.85    0.34
   3  -7 -15    2.45    0.38
   3   7  15    2.49    0.41
   3  -7 -16    0.08    0.12
   3   7  16    0.00    0.16
   3   7  16   -0.12    0.14
   3  -7 -17    0.21    0.15
   3   7  17    0.22    0.18
   3   7  17   -0.18    0.20
   3   7  18   -0.20    0.17
   3   7  18    0.11    0.15
   3   7  19    0.23    0.14
   3   7  19    0.18    0.12
   3   7  20    0.27    0.12
   3   7  20    0.29    0.11
  -3   8  12    3.63    0.48
  -3   8  11    5.28    0.57
  -3   8  10    6.76    0.63
  -3   8   9    2.69    0.41
  -3   8   8    3.81    0.46
  -3   8   7    4.88    0.51
  -3   8   6    2.62    0.37
  -3   8   5   -0.08    0.16
  -3   8   4   20.72    1.04
  -3   8   3   19.98    1.00
  -3   8   2   19.31    0.97
  -3   8   1   28.31    1.22
  -3   8   0   17.76    0.90
  -3   8  -1   28.09    1.22
  -3   8  -2   20.78    1.01
  -3   8  -3   20.77    1.03
   3  -8 -11    4.51    0.51
   3   8  11    4.08    0.49
   3  -8 -12    3.00    0.41
   3   8  12    3.32    0.46
   3   8  12    2.82    0.40
   3  -8 -13    0.48    0.19
   3   8  13    0.34    0.20
   3   8  14    0.40    0.21
   3  -8 -14    0.52    0.19
   3  -8 -15    0.59    0.22
   3   8  15    0.56    0.22
   3  -8 -16    0.28    0.18
   3   8  16    0.34    0.17
   3  -8 -17    0.47    0.19
   3   8  17    0.42    0.17
   3   8  17    0.34    0.16
   3   8  18   -0.21    0.15
   3   8  18    0.03    0.13
   3   8  19    0.12    0.11
   3   8  19   -0.05    0.12
  -3   9  11    0.70    0.25
  -3   9  10    4.61    0.54
  -3   9   9   24.90    1.31
  -3   9   8    4.21    0.49
  -3   9   7   18.45    1.06
  -3   9   6    8.33    0.67
  -3   9   5    0.77    0.25
  -3   9   4    1.32    0.28
  -3   9   3    7.70    0.62
  -3   9   2   -0.08    0.14
  -3   9   1    6.83    0.56
  -3   9   0    0.02    0.13
  -3   9  -1    7.53    0.59
  -3   9  -2    0.07    0.13
  -3   9  -3    7.41    0.60
  -3   9  -4    0.84    0.25
  -3   9  -5    0.88    0.25
   3   9  10    4.10    0.49
   3   9  11    0.74    0.25
   3  -9 -11    0.83    0.27
   3   9  12    3.07    0.46
   3   9  12    3.79    0.48
   3  -9 -12    3.69    0.47
   3  -9 -13    2.31    0.37
   3   9  13    2.89    0.44
   3  -9 -14    0.22    0.13
   3   9  14    0.19    0.14
   3  -9 -15    0.13    0.14
   3   9  15    0.11    0.17
   3  -9 -16    0.17    0.13
   3   9  16    0.04    0.15
   3   9  17    0.19    0.17
   3   9  17    0.20    0.13
   3   9  18    0.10    0.09
   3   9  18    0.07    0.12
   3   9  19    0.54    0.14
   3   9  19    0.56    0.14
  -3  10   9    1.03    0.27
  -3  10   8    3.49    0.47
  -3  10   7   10.57    0.80
  -3  10   6   15.11    0.96
  -3  10   5   24.05    1.25
  -3  10   4    4.26    0.49
  -3  10   3    0.24    0.16
  -3  10   2    3.91    0.46
  -3  10   1    8.24    0.65
  -3  10   0    0.80    0.24
  -3  10  -1    7.32    0.62
  -3  10  -2    3.71    0.44
  -3  10  -3    0.26    0.19
  -3  10  -4    3.96    0.48
  -3  10  -5   24.43    1.26
  -3  10  -6   12.93    0.91
  -3  10  -7    9.31    0.78
   3  10   8    3.95    0.48
   3  10   9    1.09    0.27
   3  10  10   21.35    1.22
   3  10  11    8.62    0.73
   3 -10 -11    8.32    0.72
   3  10  12    0.60    0.22
   3  10  12    0.56    0.20
   3 -10 -12    0.64    0.22
   3 -10 -13    1.29    0.27
   3  10  13    1.63    0.34
   3 -10 -14    0.06    0.11
   3  10  14    0.00    0.14
   3 -10 -15    1.85    0.29
   3  10  15    2.33    0.37
   3  10  16    0.07    0.13
   3  10  16   -0.11    0.13
   3  10  17    0.58    0.16
   3  10  17    0.97    0.21
   3  10  18   -0.14    0.10
   3  10  18   -0.03    0.09
  -3  11   7   22.69    1.25
  -3  11   6    5.21    0.58
  -3  11   5    6.67    0.63
  -3  11   4    2.70    0.40
  -3  11   3    0.51    0.20
  -3  11   2    4.67    0.50
  -3  11   1    1.19    0.25
  -3  11   0    0.78    0.22
  -3  11  -1    0.92    0.25
  -3  11  -2    4.08    0.48
  -3  11  -3    0.78    0.23
  -3  11  -4    2.29    0.37
  -3  11  -5    6.39    0.62
   3  11   5    6.15    0.61
  -3  11  -6    4.93    0.54
   3  11   6    3.88    0.49
   3  11   7   21.72    1.21
  -3  11  -7   20.18    1.19
   3  11   8    9.49    0.78
   3  11   9   12.07    0.88
   3  11  10    1.39    0.29
   3  11  11    2.23    0.38
   3 -11 -11    2.28    0.37
   3 -11 -12    1.64    0.30
   3  11  12    1.47    0.34
   3  11  12    0.99    0.28
   3 -11 -13    0.00    0.13
   3  11  13    0.02    0.17
   3 -11 -14    0.51    0.17
   3  11  14    0.49    0.21
   3  11  15    0.15    0.15
   3  11  16    0.39    0.16
   3  11  16    0.64    0.19
   3  11  17    0.65    0.15
   3  11  17    0.72    0.17
  -3  12   4    5.30    0.57
  -3  12   3    0.92    0.26
  -3  12   2    0.36    0.18
  -3  12   1    2.26    0.38
  -3  12   0   -0.04    0.17
   3  12   1    2.32    0.36
  -3  12  -1    2.13    0.36
  -3  12  -2    0.53    0.21
   3  12   2    0.37    0.17
  -3  12  -3    0.95    0.25
   3  12   3    0.92    0.25
  -3  12  -4    4.55    0.52
   3  12   4    5.50    0.58
   3  12   5    5.82    0.59
   3  12   6    8.03    0.71
   3  12   7    5.44    0.58
   3  12   8    1.61    0.33
   3  12   9    0.09    0.16
   3  12  10    0.01    0.15
   3  12  11    1.20    0.28
   3 -12 -11    0.83    0.21
   3 -12 -12    0.15    0.14
   3  12  12    0.38    0.18
   3  12  12    0.28    0.13
   3 -12 -13    0.30    0.14
   3  12  13    0.55    0.21
   3  12  14    0.63    0.20
   3  12  15    0.07    0.11
   3  12  16    0.33    0.12
   3  12  16    0.77    0.16
   3  13   0    1.91    0.33
   3  13   1    0.85    0.25
   3  13   2    1.02    0.25
   3  13   3    6.85    0.65
   3  13   4    1.90    0.35
   3  13   5    0.79    0.24
   3  13   6    1.12    0.27
   3  13   7    2.29    0.38
   3  13   8    1.58    0.32
   3  13   9    1.06    0.27
   3 -13 -10    0.14    0.12
   3  13  10    0.32    0.19
   3  13  11    0.33    0.18
   3 -13 -11    0.38    0.15
   3 -13 -12    0.09    0.12
   3  13  12    0.16    0.13
   3  13  13    0.86    0.22
   3  13  14    0.53    0.15
   3  13  15    0.22    0.11
   3  14  -1    3.12    0.44
   3  14   0    0.78    0.24
   3  14   1    3.82    0.49
   3  14   2    0.58    0.22
   3  14   3    1.77    0.32
   3  14   4    0.44    0.21
   3  14   5    0.01    0.15
   3  14   6    0.90    0.28
   3  14   7    0.64    0.24
   3  14   8    1.65    0.31
   3  14   9    0.48    0.18
   3 -14  -9    0.49    0.19
   3  14  10    0.47    0.18
   3 -14 -10    0.55    0.17
   3  14  10    0.73    0.17
   3 -14 -11    1.06    0.20
   3  14  11    1.39    0.27
   3  14  11    0.86    0.21
   3  14  12   -0.06    0.11
   3  14  13    0.47    0.15
   3  15  -4   -0.16    0.15
   3  15  -3    4.90    0.53
   3  15  -2    2.50    0.39
   3  15  -1    1.27    0.28
   3  15   0    0.28    0.20
   3  15   1    1.46    0.32
   3  15   2    2.62    0.40
   3  15   3    4.40    0.50
   3  15   4    0.10    0.14
   3  15   5    1.37    0.29
   3  15   6    0.30    0.16
   3  15   7    0.16    0.14
   3  15   8    0.64    0.20
   3 -15  -8    0.56    0.17
   3  15   9    0.15    0.13
   3  15   9    0.26    0.13
   3 -15  -9   -0.08    0.09
   3  15  10    0.31    0.11
   3  15  10    0.34    0.15
   3  15  10    0.20    0.10
   3  15  11    3.27    0.33
   3  16  -9    0.44    0.13
   3  16  -8    0.44    0.14
   3  16  -7    0.33    0.14
   3  16  -6    0.89    0.21
   3  16  -5    1.30    0.25
   3  16  -4    0.78    0.22
   3  16  -3    0.12    0.16
   3  16  -2    0.32    0.16
   3  16  -1    2.07    0.28
   3  16  -1    2.54    0.35
   3  16   0    0.18    0.13
   3  16   1    2.20    0.34
   3  16   2    0.14    0.12
   3  16   3    0.05    0.13
   3  16   4    0.08    0.12
   3  16   5    1.32    0.24
   3  16   6    0.76    0.19
   3 -16  -7    0.44    0.14
   3  16   7    0.20    0.13
   3  16   7    0.55    0.14
   3  16   8    0.14    0.10
   3  16   8    0.20    0.09
   3  16   9    0.20    0.11
   3  16   9    0.24    0.11
   3  17  -6    0.00    0.07
   3  17  -5    0.28    0.12
   3  17  -4    0.34    0.13
   3  17  -3    0.45    0.15
   3  17  -2    0.75    0.18
   3  17  -1    0.45    0.14
   3  17   0    0.23    0.11
   3  17   0    0.03    0.09
   3  17   1    0.75    0.17
   3  17   1    0.90    0.19
   3  17   2    0.98    0.18
   3  17   2    0.83    0.19
   3  17   3    0.43    0.15
   3  17   3    0.39    0.13
   3  17   4    0.28    0.11
   3  17   4    0.28    0.12
   3  17   5    0.17    0.10
   3  17   5    0.13    0.09
   3  17   6    0.08    0.07
   3  17   6   -0.07    0.10
   4   0   0  994.21   24.40
  -4   0   0 1000.00   24.38
   4   0   0  996.47   24.34
   4   0  -1  275.54    7.12
   4   0   1  281.18    7.13
  -4   0  -1  284.79    7.09
   4   0  -1  276.88    7.09
  -4   0   1  287.51    7.13
   4   0  -2  192.58    4.87
  -4   0  -2  190.32    4.82
   4   0  -2  185.68    4.86
   4   0   2  181.79    4.88
   4   0   3   72.08    2.11
  -4   0  -3   73.22    2.02
   4   0  -3   74.01    2.08
  -4   0  -4   12.57    0.50
   4   0   4   13.12    0.59
  -4   0   4   11.94    0.55
   4   0  -4   12.86    0.56
  -4   0   5   26.31    0.98
   4   0  -5   28.53    0.96
  -4   0   6   81.38    2.39
  -4   0   7    9.79    0.57
  -4   0   8    9.56    0.60
  -4   0   9    0.22    0.15
  -4   0  10    0.75    0.18
  -4   0  11   13.69    0.83
  -4   0  12    7.08    0.61
  -4   0  13   44.26    1.83
  -4   0  14  118.01    3.79
   4   0  15   13.15    0.92
   4   0  15   13.04    0.93
  -4   0  15   14.83    0.97
   4   0  16    0.87    0.24
   4   0  16    0.94    0.27
   4   0 -16    1.21    0.30
   4   0 -17    1.05    0.29
   4   0  17    0.88    0.23
   4   0 -18    4.97    0.56
   4   0  18    3.99    0.47
   4   0 -19    0.32    0.19
   4   0  19    0.13    0.11
   4   0 -20    0.17    0.13
   4   0  20    0.33    0.14
   4   0 -21   -0.01    0.11
   4   1 -21    0.09    0.11
   4   1 -20   -0.06    0.12
   4   1 -19    0.23    0.17
   4  -1  19    0.24    0.15
   4   1 -18   -0.10    0.15
   4  -1  18   -0.11    0.15
   4   1 -17    1.01    0.27
   4  -1  17    0.98    0.26
   4   1 -16    0.20    0.20
   4  -1  16   -0.18    0.15
   4   1 -15    5.85    0.63
  -4   1  15    6.10    0.62
   4  -1  15    5.80    0.59
  -4   1  14   12.41    0.87
  -4   1  13    2.37    0.36
  -4   1  12    3.56    0.44
  -4   1  11    6.35    0.56
  -4   1  10   14.86    0.84
  -4   1   9   17.67    0.89
  -4   1   8   26.50    1.10
  -4   1   7   13.43    0.69
  -4   1   6    7.62    0.47
   4   1  -6    8.30    0.44
   4   1  -5   71.24    2.05
  -4   1   5   69.16    2.09
   4   1  -4   90.76    2.53
  -4   1   4   90.30    2.53
  -4  -1  -3   21.90    0.74
  -4   1   3   20.77    0.76
   4   1  -3   20.77    0.79
  -4  -1  -2    8.79    0.41
   4  -1   2    8.12    0.45
   4   1  -2    8.55    0.44
   4   1  -1   24.05    0.82
   4  -1   1   23.10    0.86
   4   1  -1   23.51    0.86
  -4  -1  -1   23.72    0.83
   4   1  -1   24.55    0.87
  -4  -1   0   31.50    1.06
   4  -1   0   33.29    1.09
  -4   1   0   32.55    1.07
   4  -1   0   32.88    1.08
   4   1   0   32.16    1.08
   4  -1  -1   24.31    0.86
  -4   1  -1   23.33    0.83
   4   1   1   23.55    0.86
   4  -1  -1   23.69    0.86
   4   1   2    9.03    0.46
   4  -1  -2    9.01    0.44
   4  -1  -2    8.17    0.44
  -4   1  -2    7.84    0.40
  -4   1  -3   19.68    0.72
   4  -1  -3   20.07    0.79
   4  -1  -3   20.61    0.76
   4   1   3   21.61    0.80
  -4  -1   4   92.08    2.52
   4  -1  -4   92.35    2.51
   4  -1  -4   88.64    2.58
   4   1   4   92.93    2.57
  -4   1  -4   89.75    2.46
  -4  -1   5   71.64    2.13
   4   1   5   74.81    2.13
   4   1   6    7.82    0.44
  -4  -1   6    7.45    0.46
  -4  -1   7   13.81    0.69
  -4  -1   8   26.28    1.10
  -4  -1   9   18.61    0.92
  -4  -1  10   14.49    0.83
  -4  -1  11    5.44    0.51
  -4  -1  12    3.99    0.47
  -4  -1  13    2.87    0.41
   4  -1 -14   11.58    0.82
  -4  -1  14   11.74    0.84
   4   1  15    6.35    0.62
   4  -1 -15    6.36    0.59
   4   1  15    5.94    0.61
  -4  -1  15    4.80    0.55
   4   1  16   -0.05    0.14
   4  -1 -16    0.09    0.11
   4   1  16    0.04    0.11
   4   1  17    1.40    0.30
   4  -1 -17    1.57    0.35
   4   1  17    1.30    0.29
   4   1  18   -0.06    0.13
   4  -1 -18    0.28    0.17
   4  -1 -19    0.16    0.15
   4   1  19    0.14    0.12
   4  -1 -20    0.12    0.13
   4   1  20    0.03    0.11
   4  -1 -21    0.21    0.11
   4   2 -21    0.15    0.12
   4   2 -20    0.02    0.11
   4   2 -19    1.90    0.33
   4   2 -18    4.36    0.52
   4  -2  18    5.40    0.52
   4   2 -17    2.27    0.39
   4  -2  17    1.80    0.31
   4   2 -16    0.95    0.26
   4  -2  16    1.13    0.28
  -4   2  15    1.74    0.33
   4   2 -15    1.47    0.34
   4  -2  15    1.03    0.25
   4   2 -14    4.78    0.57
  -4   2  14    5.31    0.56
   4  -2  14    6.64    0.61
  -4   2  13   39.42    1.71
  -4   2  12   11.73    0.81
  -4   2  11    3.36    0.40
  -4   2  10    3.56    0.40
  -4   2   9    5.67    0.48
  -4   2   8    3.53    0.36
  -4   2   7    1.83    0.24
  -4   2   6   13.30    0.67
  -4   2   5   29.40    1.08
  -4   2   4   62.98    1.89
  -4   2   3   48.32    1.48
  -4   2   2    7.02    0.37
   4   2  -2    7.39    0.42
   4   2  -1   51.87    1.59
   4   2   0    5.30    0.32
   4   2   0    4.24    0.31
   4   2   1   50.17    1.51
   4   2   1   51.58    1.57
   4  -2  -1   51.69    1.56
   4  -2  -1   52.21    1.58
   4  -2  -2    7.15    0.42
   4   2   2    7.25    0.37
   4  -2  -2    7.13    0.39
   4   2   2    7.14    0.41
   4   2   3   49.20    1.51
   4  -2  -3   50.19    1.55
   4  -2  -3   46.65    1.46
   4   2   4   63.84    1.89
   4  -2  -4   64.14    1.94
   4  -2  -4   63.96    1.83
  -4  -2   4   62.30    1.85
   4   2   5   31.73    1.08
   4  -2  -5   29.88    1.12
  -4  -2   5   29.58    1.08
   4   2   6   13.59    0.63
  -4  -2   6   13.94    0.68
   4  -2  -6   15.11    0.71
  -4  -2   7    1.46    0.23
   4  -2  -7    1.47    0.23
   4  -2  -8    3.56    0.35
  -4  -2   8    3.39    0.35
  -4  -2   9    6.06    0.50
   4  -2  -9    5.12    0.46
   4  -2 -10    3.64    0.40
  -4  -2  10    3.68    0.42
   4  -2 -11    3.19    0.39
  -4  -2  11    3.15    0.40
  -4  -2  12   10.83    0.79
   4  -2 -12   11.84    0.78
  -4  -2  13   38.85    1.67
   4  -2 -13   35.99    1.58
   4  -2 -14    5.72    0.58
   4   2  14    4.67    0.52
   4   2  14    5.42    0.55
   4  -2 -14    6.15    0.57
   4  -2 -15    0.54    0.21
   4   2  15    1.03    0.26
   4   2  15    1.06    0.27
   4   2  16    1.37    0.29
   4   2  16    1.15    0.30
   4  -2 -16    0.96    0.26
   4   2  17    1.54    0.31
   4   2  17    2.20    0.37
   4  -2 -17    2.26    0.39
   4   2  18    3.78    0.48
   4  -2 -18    4.97    0.54
   4   2  18    4.36    0.48
   4  -2 -19    1.93    0.33
   4   2  19    1.34    0.27
   4  -2 -20    0.06    0.10
   4   2  20    0.15    0.12
   4  -2 -21   -0.08    0.09
   4   2  21   -0.01    0.08
   4   3 -21    0.04    0.12
   4   3 -20    0.09    0.12
   4   3 -19    0.11    0.15
   4   3 -18    0.78    0.24
   4   3 -17    1.33    0.29
   4   3 -16    0.08    0.12
   4  -3  16    0.16    0.13
   4   3 -15    0.59    0.23
   4  -3  15    0.52    0.18
   4   3 -14    0.34    0.17
  -4   3  14    0.04    0.13
   4  -3  14   -0.04    0.15
  -4   3  13   11.16    0.82
  -4   3  12   15.29    0.95
  -4   3  11    1.46    0.30
  -4   3  10   21.07    1.07
  -4   3   9   19.41    0.99
  -4   3   8    1.51    0.25
  -4   3   7   64.27    2.10
  -4   3   6   47.38    1.62
  -4   3   5   18.25    0.81
  -4   3   4   13.74    0.65
  -4   3   3    4.03    0.30
  -4   3   2   15.47    0.65
  -4   3   1    6.78    0.38
  -4   3   0    7.33    0.39
  -4   3  -1    6.86    0.37
   4   3   1    6.94    0.41
   4   3   1    7.20    0.39
   4   3   2   16.66    0.64
   4  -3  -2   15.84    0.70
   4   3   2   16.42    0.68
  -4   3  -2   15.58    0.63
   4   3   3    4.32    0.32
   4  -3  -3    3.96    0.32
   4   3   4   14.09    0.64
   4  -3  -4   14.97    0.69
   4  -3  -5   16.84    0.80
   4   3   5   19.39    0.77
   4  -3  -6   46.64    1.60
  -4  -3   7   63.01    2.05
   4  -3  -7   63.04    2.05
   4  -3  -8    1.47    0.25
  -4  -3   8    1.26    0.23
   4  -3  -9   21.01    1.00
  -4  -3   9   20.85    1.02
   4  -3 -10   20.97    1.03
   4  -3 -11    1.34    0.27
   4  -3 -12   17.11    0.97
   4  -3 -14    0.10    0.13
   4   3  14    0.03    0.12
   4   3  14    0.15    0.14
   4  -3 -15    0.67    0.23
   4   3  15    0.68    0.21
   4   3  15    0.64    0.20
   4   3  16    0.18    0.16
   4   3  16    0.04    0.15
   4  -3 -16    0.35    0.17
   4   3  17    1.30    0.29
   4   3  17    1.47    0.32
   4  -3 -17    1.49    0.33
   4   3  18    0.58    0.19
   4  -3 -18    0.99    0.25
   4   3  18    1.01    0.27
   4   3  19   -0.02    0.11
   4  -3 -19   -0.08    0.13
   4  -3 -20   -0.05    0.12
   4   3  20    0.12    0.12
   4  -3 -21    0.23    0.11
   4   3  21    0.24    0.10
   4   4 -20   -0.05    0.10
   4   4 -19    0.64    0.19
   4   4 -18    1.94    0.33
   4   4 -17    3.72    0.48
   4   4 -16    0.04    0.12
   4   4 -15    1.58    0.34
  -4   4  14    0.70    0.26
   4   4 -14    0.60    0.24
  -4   4  13    0.77    0.24
  -4   4  12    0.63    0.23
  -4   4  11    2.72    0.38
  -4   4  10    1.95    0.33
  -4   4   9    0.59    0.19
  -4   4   8    0.00    0.13
  -4   4   7    4.47    0.42
  -4   4   6   23.02    1.01
  -4   4   5    5.33    0.41
  -4   4   4    3.63    0.32
  -4   4   3   13.10    0.64
  -4   4   2    2.17    0.23
  -4   4   1    1.67    0.20
  -4   4   0    0.38    0.11
  -4   4  -1    1.94    0.21
  -4   4  -2    3.57    0.29
   4   4   2    2.09    0.24
   4   4   3   12.56    0.60
   4  -4  -3   11.92    0.62
   4   4   4    3.29    0.29
   4  -4  -4    3.46    0.32
   4  -4  -5    4.82    0.39
   4   4   5    5.12    0.36
   4  -4  -6   23.17    0.99
   4  -4  -7    5.00    0.43
   4  -4  -8    0.19    0.13
   4  -4  -9    0.45    0.17
   4  -4 -10    1.88    0.29
   4  -4 -11    2.65    0.36
   4  -4 -14    0.73    0.24
   4   4  14    0.61    0.20
   4   4  14    0.44    0.16
   4  -4 -15    1.30    0.31
   4   4  15    1.54    0.30
   4   4  15    1.60    0.33
   4  -4 -16    0.08    0.16
   4   4  16   -0.03    0.14
   4   4  16    0.06    0.13
   4  -4 -16    0.19    0.19
   4   4  17    3.39    0.47
   4  -4 -17    4.49    0.51
   4   4  17    4.24    0.48
   4   4  18    3.15    0.40
   4  -4 -18    3.45    0.43
   4   4  18    2.67    0.40
   4   4  19    0.56    0.18
   4   4  19    0.44    0.19
   4  -4 -19    0.60    0.19
   4  -4 -20    0.17    0.10
   4   4  20    0.02    0.08
   4   5 -20    0.04    0.09
   4   5 -19    0.73    0.20
   4   5 -18   -0.02    0.11
   4   5 -17    0.25    0.14
   4   5 -16    1.85    0.33
   4   5 -15    2.80    0.42
   4   5 -14    0.19    0.11
  -4   5  13    8.02    0.69
   4   5 -13    7.66    0.70
  -4   5  12    8.06    0.70
  -4   5  11    9.48    0.73
  -4   5  10   20.03    1.10
  -4   5   9   17.89    1.00
  -4   5   8    2.55    0.35
  -4   5   7    3.55    0.38
  -4   5   6    7.82    0.56
  -4   5   5    5.32    0.44
  -4   5   4    8.34    0.54
  -4   5   3   42.35    1.49
  -4   5   2   11.81    0.63
  -4   5   1    4.47    0.36
  -4   5   0    7.58    0.47
  -4   5  -1    4.75    0.37
  -4   5  -2   11.99    0.61
  -4   5  -3   40.67    1.46
   4   5   3   44.14    1.44
   4   5   4    7.71    0.47
   4  -5  -5    6.39    0.47
   4   5   5    6.37    0.42
   4  -5  -6    7.89    0.54
   4  -5  -7    4.23    0.40
   4  -5  -8    1.79    0.28
   4  -5  -9   17.83    0.93
   4  -5 -10   19.70    1.02
   4  -5 -13    7.53    0.70
   4   5  13    8.34    0.72
   4  -5 -14    0.41    0.21
   4   5  14    0.26    0.16
   4  -5 -15    2.51    0.40
   4   5  15    2.49    0.40
   4   5  15    2.51    0.41
   4  -5 -16    1.71    0.34
   4   5  16    2.17    0.37
   4   5  16    1.53    0.31
   4   5  17    0.65    0.22
   4   5  17    0.14    0.16
   4   5  18   -0.07    0.12
   4   5  18   -0.04    0.16
   4   5  19    0.39    0.16
   4   5  19    0.26    0.16
   4   5  20    0.11    0.08
   4   6 -18    1.72    0.29
   4   6 -17    0.98    0.25
   4   6 -16    1.00    0.26
   4   6 -15    2.32    0.38
   4   6 -14    2.33    0.39
  -4   6  13    4.70    0.55
  -4   6  12    2.65    0.39
  -4   6  11    3.38    0.45
  -4   6  10    2.67    0.39
  -4   6   9    8.78    0.68
  -4   6   8    2.89    0.38
  -4   6   7   13.59    0.82
  -4   6   6    6.30    0.52
  -4   6   5    7.44    0.56
  -4   6   4   38.77    1.47
  -4   6   3    0.40    0.15
  -4   6   2    1.19    0.21
  -4   6   1   21.99    0.96
  -4   6   0    4.83    0.40
  -4   6  -1   22.74    0.98
  -4   6  -2    1.21    0.20
  -4   6  -3    0.57    0.17
   4   6   4   37.94    1.35
   4  -6  -8    3.20    0.37
   4  -6  -9    8.42    0.63
   4  -6 -12    2.77    0.41
   4   6  12    2.95    0.42
   4  -6 -13    4.35    0.51
   4   6  13    4.06    0.51
   4  -6 -14    2.62    0.41
   4   6  14    2.42    0.39
   4  -6 -15    1.57    0.31
   4   6  15    2.07    0.37
   4   6  15    1.78    0.34
   4  -6 -16    0.77    0.23
   4   6  16    0.71    0.23
   4   6  16    0.75    0.20
   4   6  17    1.04    0.25
   4   6  17    0.78    0.20
   4   6  18    1.84    0.29
   4   6  18    1.43    0.29
   4   6  19    1.32    0.23
   4   6  19    0.84    0.19
   4   6  20    0.66    0.15
  -4   7  12    0.68    0.21
  -4   7  11    1.25    0.28
  -4   7  10    0.23    0.15
  -4   7   9    2.72    0.39
  -4   7   8    3.81    0.44
  -4   7   7    0.16    0.16
  -4   7   6    0.55    0.19
  -4   7   5    1.20    0.24
  -4   7   4    4.64    0.45
  -4   7   3    3.85    0.40
  -4   7   2    0.81    0.20
  -4   7   1    4.19    0.40
  -4   7   0    3.09    0.34
  -4   7  -1    4.34    0.41
  -4   7  -2    0.99    0.21
  -4   7  -3    3.49    0.38
   4   7   4    5.56    0.43
  -4   7  -4    5.03    0.46
   4   7  11    1.32    0.30
   4   7  12    0.50    0.20
   4  -7 -12    0.14    0.15
   4  -7 -13    1.44    0.31
   4   7  13    0.99    0.27
   4  -7 -14    0.09    0.12
   4   7  14    0.03    0.14
   4  -7 -15    0.36    0.16
   4   7  15    0.33    0.19
   4  -7 -16   -0.04    0.11
   4   7  16    0.30    0.22
   4   7  16    0.18    0.15
   4  -7 -17    0.18    0.14
   4   7  17    0.30    0.19
   4   7  17    0.43    0.18
   4   7  18    0.14    0.11
   4   7  18    0.24    0.16
   4   7  19    0.06    0.10
   4   7  19    0.11    0.10
  -4   8  11    1.85    0.34
  -4   8  10    2.69    0.40
  -4   8   9    5.22    0.56
  -4   8   8    0.33    0.17
  -4   8   7    1.47    0.30
  -4   8   6    0.61    0.19
  -4   8   5    0.36    0.17
  -4   8   4    4.18    0.45
  -4   8   3   11.75    0.76
  -4   8   2   24.20    1.15
  -4   8   1    3.40    0.40
  -4   8   0   24.93    1.15
  -4   8  -1    2.91    0.36
  -4   8  -2   23.79    1.12
  -4   8  -3   11.43    0.73
  -4   8  -4    3.51    0.41
  -4   8  -5    0.87    0.22
   4   8  10    2.31    0.36
   4   8  11    2.27    0.37
   4  -8 -11    1.96    0.35
   4  -8 -12    4.27    0.53
   4   8  12    5.07    0.57
   4   8  12    5.65    0.57
   4  -8 -13    3.16    0.44
   4   8  13    3.39    0.48
   4  -8 -14    5.19    0.56
   4   8  14    4.80    0.56
   4  -8 -15    0.17    0.17
   4   8  15   -0.09    0.19
   4  -8 -16    2.49    0.35
   4   8  16    1.78    0.32
   4   8  16    1.83    0.32
   4  -8 -17    0.38    0.16
   4   8  17   -0.08    0.15
   4   8  17    0.20    0.15
   4   8  18    0.55    0.16
   4   8  18    0.49    0.17
   4   8  19    1.41    0.20
   4   8  19    1.31    0.20
  -4   9  10    8.92    0.77
  -4   9   9    4.82    0.54
  -4   9   8    3.06    0.43
  -4   9   7    1.67    0.33
  -4   9   6    1.15    0.28
  -4   9   5    4.28    0.48
  -4   9   4   16.03    0.96
  -4   9   3    0.02    0.14
  -4   9   2   13.06    0.84
  -4   9   1   11.51    0.77
  -4   9   0    1.13    0.25
  -4   9  -1    9.93    0.71
  -4   9  -2   13.29    0.83
  -4   9  -3    0.00    0.12
  -4   9  -4   15.26    0.91
  -4   9  -5    3.77    0.44
  -4   9  -6    1.18    0.28
  -4   9  -7    1.71    0.32
   4   9   9    3.90    0.48
   4   9  10    9.78    0.77
   4   9  11   10.15    0.79
   4  -9 -11    8.40    0.74
   4   9  12    2.55    0.38
   4   9  12    2.77    0.41
   4  -9 -12    2.58    0.40
   4  -9 -13    1.00    0.25
   4   9  13    0.85    0.25
   4  -9 -14    0.79    0.24
   4   9  14    1.03    0.29
   4  -9 -15    1.23    0.26
   4   9  15    0.54    0.22
   4  -9 -16    1.33    0.25
   4   9  16    1.31    0.28
   4   9  16    1.43    0.27
   4   9  17    0.96    0.20
   4   9  17    0.75    0.20
   4   9  18   -0.04    0.09
   4   9  18    0.28    0.12
  -4  10   8    4.28    0.53
  -4  10   7   14.55    0.97
  -4  10   6   16.53    1.04
  -4  10   5   43.08    1.84
  -4  10   4   12.07    0.86
  -4  10   3    5.97    0.58
  -4  10   2    0.54    0.23
  -4  10   1    3.37    0.43
  -4  10   0   11.49    0.80
  -4  10  -1    4.29    0.47
  -4  10  -2    0.32    0.19
  -4  10  -3    5.89    0.56
  -4  10  -4    9.83    0.75
  -4  10  -5   40.79    1.74
  -4  10  -6   14.65    0.96
   4  10   7   14.60    0.96
  -4  10  -7   13.98    0.94
   4  10   8    3.98    0.48
  -4  10  -8    3.18    0.45
   4  10   9    3.43    0.45
   4  10  10    4.74    0.53
   4 -10 -11    0.97    0.27
   4  10  11    0.91    0.24
   4  10  12    1.80    0.32
   4  10  12    1.55    0.33
   4 -10 -12    1.76    0.33
   4 -10 -13    0.64    0.20
   4  10  13    0.47    0.21
   4  10  14   -0.10    0.17
   4 -10 -14    0.15    0.12
   4 -10 -15    0.32    0.14
   4  10  15    0.11    0.14
   4 -10 -16    0.16    0.10
   4  10  16    0.07    0.12
   4  10  16   -0.08    0.12
   4  10  17    0.04    0.08
   4  10  17    0.16    0.11
  -4  11   6   17.49    1.09
  -4  11   5    7.53    0.68
  -4  11   4    7.05    0.66
  -4  11   3    4.59    0.54
  -4  11   2    0.77    0.24
  -4  11   1    1.61    0.31
  -4  11   0    0.54    0.22
  -4  11  -1    1.62    0.29
  -4  11  -2    0.54    0.21
   4  11   3    4.16    0.48
  -4  11  -3    3.95    0.48
  -4  11  -4    5.48    0.56
   4  11   4    5.56    0.57
  -4  11  -5    8.16    0.69
   4  11   5    8.11    0.70
  -4  11  -6   17.10    1.06
   4  11   6   17.75    1.07
   4  11   7    0.52    0.23
   4  11   8    7.71    0.68
   4  11   9    7.52    0.67
   4  11  10   16.98    1.04
   4  11  11    3.12    0.43
   4 -11 -11    2.53    0.38
   4 -11 -12    2.80    0.39
   4  11  12    3.22    0.44
   4  11  12    2.30    0.36
   4 -11 -13    0.83    0.21
   4  11  13    0.55    0.22
   4 -11 -14    0.76    0.20
   4  11  14    0.31    0.15
   4 -11 -15    0.49    0.15
   4  11  15    0.92    0.22
   4 -11 -16    0.11    0.09
   4  11  16    0.29    0.12
   4  11  16    0.14    0.09
  -4  12   2    1.41    0.30
  -4  12   1    1.08    0.27
  -4  12   0   -0.25    0.20
  -4  12  -1    0.92    0.26
   4  12   1    0.66    0.22
  -4  12  -2    1.52    0.32
   4  12   2    1.40    0.30
   4  12   3    0.75    0.21
   4  12   4    1.83    0.34
   4  12   5    2.46    0.38
   4  12   6    0.90    0.26
   4  12   7    2.81    0.41
   4  12   8    4.45    0.51
   4  12   9    0.22    0.18
   4  12  10    0.53    0.17
   4  12  10    0.22    0.18
   4 -12 -10    0.20    0.15
   4  12  11    0.18    0.17
   4  12  11    0.15    0.14
   4 -12 -11    0.07    0.13
   4 -12 -12    0.74    0.21
   4  12  12    0.43    0.18
   4 -12 -13    0.85    0.19
   4  12  13    0.93    0.24
   4 -12 -14    0.51    0.15
   4  12  14    0.84    0.21
   4 -12 -15    0.11    0.07
   4  12  15    0.11    0.09
   4  12  15    0.28    0.13
   4  13   0    0.93    0.25
   4  13   1   -0.06    0.15
   4  13   2    2.64    0.41
   4  13   3    5.05    0.56
   4  13   4    1.73    0.32
   4  13   5    2.83    0.42
   4  13   6    0.31    0.15
   4  13   7    0.88    0.23
   4  13   8    2.74    0.39
   4  13   9    1.57    0.28
   4  13   9    1.40    0.27
   4  13  10    1.04    0.21
   4  13  10    1.16    0.25
   4 -13 -10    1.11    0.23
   4 -13 -11    0.55    0.18
   4  13  11    0.22    0.13
   4  13  11    0.37    0.18
   4 -13 -12    0.25    0.14
   4  13  12    0.39    0.16
   4 -13 -13    0.27    0.12
   4  13  13    0.36    0.15
   4  13  14    0.32    0.12
   4  14  -2    0.46    0.20
   4  14  -1    0.15    0.15
   4  14   0   -0.08    0.14
   4  14   1    0.08    0.15
   4  14   2    0.23    0.14
   4  14   3    1.74    0.32
   4  14   4    0.22    0.17
   4  14   5    1.07    0.27
   4  14   6    0.34    0.16
   4  14   7    0.21    0.15
   4  14   8    0.68    0.20
   4  14   8    0.69    0.21
   4  14   9    1.56    0.26
   4 -14  -9    1.41    0.26
   4  14   9    1.53    0.27
   4  14  10    0.49    0.16
   4  14  10    0.40    0.15
   4  14  10    0.28    0.13
   4 -14 -10    0.36    0.13
   4 -14 -11   -0.10    0.10
   4  14  11    0.11    0.12
   4 -14 -12    0.05    0.09
   4  14  12    0.26    0.13
   4  15  -5    0.25    0.17
   4  15  -4    0.21    0.17
   4  15  -3    0.56    0.21
   4  15  -2    0.47    0.19
   4  15  -1    3.29    0.40
   4  15  -1    2.98    0.40
   4  15   0    7.60    0.65
   4  15   0    7.73    0.62
   4  15   1    2.81    0.38
   4  15   1    2.24    0.36
   4  15   2    0.76    0.20
   4  15   3    0.37    0.14
   4  15   4    0.35    0.18
   4  15   5    0.42    0.18
   4  15   5    0.39    0.18
   4  15   6    0.02    0.13
   4  15   6    0.26    0.16
   4  15   7    0.84    0.21
   4  15   7    0.72    0.19
   4  15   8    0.35    0.14
   4 -15  -8    0.52    0.16
   4  15   8    0.43    0.14
   4  15   9    0.81    0.16
   4 -15  -9    0.49    0.16
   4  15   9    0.68    0.17
   4  15   9    0.49    0.14
   4 -15 -10    0.18    0.10
   4  15  10    0.12    0.08
   4  16  -8    0.05    0.07
   4  16  -7    0.08    0.10
   4  16  -6    1.73    0.25
   4  16  -5    2.02    0.28
   4  16  -4    1.97    0.28
   4  16  -3    0.53    0.18
   4  16  -2    2.55    0.34
   4  16  -1    0.99    0.23
   4  16   0    0.33    0.14
   4  16   0    0.07    0.12
   4  16   1    1.39    0.24
   4  16   1    1.01    0.21
   4  16   2    2.79    0.35
   4  16   2    2.49    0.32
   4  16   3    0.30    0.14
   4  16   3    0.52    0.18
   4  16   4    2.09    0.29
   4  16   4    1.95    0.28
   4  16   5    1.47    0.23
   4  16   5    1.64    0.24
   4  16   6    2.08    0.27
   4  16   6    1.73    0.25
   4 -16  -7    0.07    0.10
   4  16   7    0.09    0.08
   4  16   7    0.22    0.12
   4  16   8    0.02    0.06
   4  16   8    0.16    0.09
   4  16   8    0.09    0.08
   4  17  -4   -0.15    0.10
   4  17  -3    0.01    0.07
   4  17  -2    0.25    0.11
   4  17  -1   -0.08    0.10
   4  17   0    0.27    0.12
   4  17   1    0.13    0.08
   4  17   1    0.01    0.08
   4  17   2    0.16    0.12
   4  17   2    0.11    0.08
   4  17   3    0.32    0.11
   4  17   3    0.37    0.12
   4  17   4   -0.01    0.08
   4  17   4    0.14    0.09
   5   0   0    0.23    0.12
   5   0   0    0.08    0.08
   5   0  -1    0.44    0.11
   5   0   1    0.30    0.11
   5   0  -1    0.36    0.12
   5   0   2    4.54    0.35
   5   0  -2    4.83    0.35
   5   0  -2    5.39    0.37
   5   0   3   32.48    1.17
   5   0  -3   31.72    1.14
   5   0  -3   32.82    1.15
   5   0  -4    5.24    0.39
   5   0  -4    5.65    0.38
   5   0   4    5.38    0.39
   5   0  -5    0.49    0.13
   5   0  -5    0.48    0.15
  -5   0   6    4.78    0.37
  -5   0   7    1.72    0.24
  -5   0   8   -0.03    0.10
  -5   0   9   14.93    0.82
  -5   0  10    0.30    0.16
  -5   0  11   14.10    0.86
  -5   0  12   11.63    0.81
  -5   0  13    0.19    0.17
   5   0 -13    0.18    0.18
   5   0  14    0.71    0.22
   5   0 -14    0.66    0.22
  -5   0  14    0.46    0.21
   5   0 -14    0.98    0.28
   5   0  15    0.21    0.12
   5   0 -15    0.28    0.17
   5   0 -16    0.08    0.15
   5   0 -17    2.09    0.38
   5   0  17    2.21    0.34
   5   0 -18    0.52    0.21
   5   0  18    0.09    0.10
   5   0 -19   -0.05    0.11
   5   0  19   -0.03    0.10
   5   0 -20    1.12    0.23
   5   0 -21    0.55    0.16
   5   1 -21    0.32    0.12
   5   1 -20    0.21    0.13
   5   1 -19    2.62    0.37
   5   1 -18    0.28    0.17
   5  -1  18    0.68    0.20
   5   1 -17    0.31    0.20
   5  -1  17    0.28    0.13
   5   1 -16    0.43    0.19
   5   1 -15    2.92    0.45
  -5   1  14    1.57    0.31
   5   1 -14    1.15    0.30
  -5   1  13    4.65    0.51
  -5   1  12   29.47    1.40
  -5   1  11    8.29    0.65
  -5   1  10    2.92    0.37
  -5   1   9    8.26    0.60
  -5   1   8    1.97    0.28
  -5   1   7    1.35    0.22
   5   1  -6   31.13    1.16
  -5   1   6   32.28    1.20
  -5   1   5   15.13    0.70
   5   1  -5   15.76    0.72
   5   1  -4   23.05    0.92
   5   1  -3    9.79    0.53
   5   1  -3   10.02    0.54
   5   1  -2   44.52    1.44
   5  -1   2   44.82    1.49
   5   1  -2   46.02    1.49
   5   1  -1    7.14    0.44
   5   1  -1    7.20    0.41
   5  -1   1    6.22    0.42
   5   1   0    0.12    0.08
   5   1   0   -0.04    0.10
   5  -1   0    0.09    0.12
   5   1   1    7.00    0.43
   5  -1  -1    6.81    0.43
   5  -1  -1    6.85    0.42
   5  -1  -2   45.07    1.47
   5  -1  -2   45.12    1.48
   5   1   2   44.91    1.48
   5   1   3    9.87    0.55
   5  -1  -3   10.48    0.56
   5  -1  -3   10.39    0.54
   5  -1  -4   22.97    0.90
   5   1   4   21.95    0.91
   5  -1  -4   22.77    0.93
   5   1   5   15.24    0.72
   5  -1  -5   15.83    0.76
   5  -1  -6   30.63    1.22
   5   1   6   31.46    1.17
   5  -1  -7    1.19    0.23
  -5  -1   7    1.80    0.25
  -5  -1   8    1.78    0.26
   5  -1  -8    1.64    0.26
   5  -1  -9    8.24    0.62
  -5  -1   9    9.41    0.63
   5  -1 -10    2.63    0.35
  -5  -1  10    2.80    0.36
   5  -1 -11    7.95    0.63
  -5  -1  11    6.78    0.59
   5  -1 -12   28.17    1.36
  -5  -1  12   29.86    1.40
  -5  -1  13    4.64    0.53
   5  -1 -13    4.43    0.51
   5   1  14    1.13    0.27
  -5  -1  14    1.08    0.26
   5  -1 -14    1.64    0.36
   5  -1 -14    1.70    0.34
   5  -1 -15    2.41    0.42
   5   1  15    2.35    0.38
   5   1  16    0.49    0.19
   5  -1 -16    0.42    0.19
   5  -1 -17    0.18    0.15
   5   1  17    0.14    0.11
   5  -1 -18    0.80    0.25
   5   1  18    0.75    0.19
   5  -1 -19    2.53    0.36
   5   1  19    2.11    0.29
   5  -1 -20   -0.02    0.11
   5  -1 -21    0.32    0.13
   5   2 -21    0.41    0.13
   5   2 -20    1.07    0.22
   5   2 -19    1.51    0.29
   5   2 -18    2.65    0.40
   5   2 -17    0.46    0.21
   5   2 -16    0.36    0.17
   5   2 -15    0.85    0.24
  -5   2  14    0.92    0.23
   5   2 -14    1.34    0.31
  -5   2  13   10.97    0.81
  -5   2  12    7.28    0.64
  -5   2  11    5.34    0.53
  -5   2  10    1.80    0.29
  -5   2   9    6.07    0.51
  -5   2   8    9.76    0.64
  -5   2   7    4.22    0.39
   5   2  -6   21.60    0.92
  -5   2   6   22.70    0.98
  -5   2   5   14.27    0.70
   5   2  -5   13.97    0.69
   5   2  -4   60.15    1.89
  -5   2   4   59.49    1.85
   5   2  -3  103.93    2.95
   5   2  -2   67.21    2.05
   5   2  -1   14.74    0.63
   5   2  -1   15.25    0.69
   5   2   0   19.89    0.83
   5  -2  -1   14.41    0.68
   5   2   1   14.44    0.68
   5  -2  -2   66.08    2.01
   5   2   2   64.74    2.00
   5  -2  -2   65.63    1.99
   5   2   3  102.09    2.89
   5  -2  -3  103.06    2.87
   5  -2  -3   98.34    2.90
   5  -2  -4   56.37    1.78
   5   2   4   57.84    1.82
   5  -2  -4   58.89    1.87
   5  -2  -5   13.50    0.73
   5   2   5   15.18    0.70
   5  -2  -6   22.29    1.01
   5   2   6   23.00    0.94
  -5  -2   7    4.06    0.37
   5  -2  -7    4.27    0.41
  -5  -2   8    9.17    0.60
   5  -2  -8    8.48    0.60
   5  -2  -9    6.53    0.54
  -5  -2   9    6.36    0.53
  -5  -2  10    1.15    0.25
   5  -2 -10    1.53    0.29
  -5  -2  11    5.39    0.52
   5  -2 -11    4.59    0.49
  -5  -2  12    7.07    0.62
   5  -2 -12    7.05    0.62
   5  -2 -13    9.29    0.74
   5  -2 -14    1.25    0.28
   5   2  14    1.18    0.28
   5  -2 -14    1.77    0.34
   5  -2 -14    1.72    0.32
   5  -2 -15    1.73    0.36
   5   2  15    1.04    0.27
   5   2  16    0.29    0.16
   5   2  16    0.42    0.20
   5  -2 -16    0.54    0.21
   5   2  17    0.73    0.22
   5   2  17    0.74    0.23
   5  -2 -17    0.75    0.24
   5  -2 -18    3.47    0.44
   5   2  18    4.10    0.44
   5  -2 -19    1.70    0.28
   5   2  19    1.44    0.24
   5  -2 -20    1.11    0.23
   5   2  20    1.01    0.18
   5   3 -20    0.22    0.10
   5   3 -19   -0.06    0.11
   5   3 -18    0.33    0.16
   5   3 -17    3.02    0.44
   5   3 -16    2.53    0.42
   5   3 -15    3.33    0.47
   5   3 -14    2.08    0.39
  -5   3  13   16.38    1.03
   5   3 -13   16.69    1.09
  -5   3  12    2.89    0.40
  -5   3  11    0.83    0.24
  -5   3  10    5.45    0.52
  -5   3   9    3.56    0.40
  -5   3   8    3.83    0.41
  -5   3   7    4.09    0.39
   5   3  -7    4.06    0.36
  -5   3   6   13.90    0.73
   5   3  -6   12.55    0.68
  -5   3   5   52.05    1.70
   5   3  -5   47.89    1.66
   5   3  -4   24.68    1.02
  -5   3   4   26.14    1.02
  -5   3   3   67.81    2.05
   5   3  -3   66.66    2.07
   5   3  -2   52.46    1.73
  -5   3   2   54.36    1.67
   5   3  -1   30.00    1.12
   5   3   0   32.20    1.18
   5   3   1   30.00    1.12
   5   3   2   51.06    1.68
   5  -3  -2   52.34    1.71
   5   3   3   62.36    1.98
   5  -3  -3   65.32    2.03
   5  -3  -4   24.27    1.03
   5   3   4   25.56    1.01
   5   3   5   49.41    1.63
   5  -3  -5   47.85    1.68
   5   3   6   13.85    0.69
   5  -3  -6   13.49    0.75
   5  -3  -7    3.65    0.38
   5  -3  -8    3.67    0.40
   5  -3  -9    3.17    0.39
   5  -3 -10    4.68    0.47
   5  -3 -11    0.92    0.24
   5  -3 -12    2.58    0.37
   5  -3 -13   16.50    1.05
   5  -3 -13   15.99    1.04
   5   3  13   16.49    1.04
   5  -3 -13   17.43    1.03
   5  -3 -14    2.82    0.42
   5   3  14    1.95    0.35
   5  -3 -14    2.89    0.44
   5  -3 -15    3.03    0.46
   5   3  15    3.52    0.46
   5  -3 -15    3.54    0.48
   5   3  16    2.44    0.36
   5  -3 -16    2.48    0.39
   5   3  16    2.31    0.37
   5  -3 -17    3.87    0.48
   5   3  17    3.67    0.44
   5   3  17    3.54    0.46
   5   3  18    0.48    0.16
   5   3  18    0.33    0.17
   5  -3 -18    0.71    0.21
   5  -3 -19    0.04    0.10
   5   3  19    0.09    0.09
   5  -3 -20    0.43    0.15
   5   3  20    0.31    0.10
   5   4 -20    1.72    0.25
   5   4 -19    3.39    0.39
   5   4 -18    1.53    0.29
   5   4 -17    0.25    0.16
   5   4 -16   -0.10    0.14
   5   4 -15    0.85    0.24
   5   4 -14    4.84    0.57
  -5   4  13    2.80    0.42
   5   4 -13    2.89    0.44
  -5   4  12    3.66    0.46
  -5   4  11   11.43    0.81
  -5   4  10   18.20    1.03
  -5   4   9    5.70    0.54
  -5   4   8    1.28    0.24
  -5   4   7    4.68    0.44
  -5   4   6   62.32    2.09
  -5   4   5   86.11    2.65
  -5   4   4    2.65    0.29
  -5   4   3   12.87    0.66
  -5   4   2    9.75    0.54
  -5   4   1    0.99    0.16
   5   4  -1    1.17    0.20
   5   4   0   10.68    0.59
   5   4   1    1.14    0.19
   5   4   2    9.16    0.54
   5  -4  -3   11.49    0.65
   5   4   3   10.83    0.60
   5  -4  -4    2.71    0.32
   5   4   4    2.72    0.29
   5   4   5   88.09    2.64
   5  -4  -5   88.81    2.73
   5  -4  -6   60.60    2.05
   5  -4  -7    4.08    0.41
   5  -4  -8    1.55    0.26
   5  -4  -9    5.58    0.52
   5  -4 -10   17.39    0.98
   5  -4 -11    9.99    0.73
   5  -4 -12    4.34    0.49
   5  -4 -13    3.12    0.45
   5   4  13    3.80    0.47
   5  -4 -14    3.97    0.51
   5   4  14    3.98    0.49
   5  -4 -15    0.52    0.20
   5   4  15    0.78    0.23
   5  -4 -16    0.02    0.16
   5   4  16    0.02    0.10
   5   4  16    0.16    0.13
   5   4  17    0.06    0.10
   5   4  17    0.19    0.17
   5   4  18    1.41    0.24
   5   4  18    1.37    0.27
   5   4  19    3.32    0.34
   5   4  20    1.69    0.21
   5   5 -19    1.04    0.20
   5   5 -18    0.31    0.15
   5   5 -17    0.14    0.11
   5   5 -16    0.68    0.23
   5   5 -15    2.57    0.41
   5   5 -14    4.03    0.51
  -5   5  13    4.68    0.54
   5   5 -13    4.39    0.54
  -5   5  12    0.00    0.16
   5   5 -12    0.44    0.23
  -5   5  11    5.14    0.55
  -5   5  10    9.06    0.72
  -5   5   9   11.37    0.78
  -5   5   8    0.37    0.21
  -5   5   7    2.71    0.35
  -5   5   6    9.96    0.67
  -5   5   5   53.05    1.87
  -5   5   4   10.16    0.63
  -5   5   3    6.02    0.46
  -5   5   2   24.80    1.04
  -5   5   1    2.41    0.28
  -5   5   0    8.68    0.53
  -5   5  -1    1.89    0.23
   5   5   1    2.27    0.27
   5   5   2   23.42    0.99
   5   5   3    6.73    0.46
   5   5   4    9.33    0.57
   5   5   5   53.75    1.78
   5  -5  -5   51.99    1.86
   5  -5  -6    9.24    0.63
   5  -5  -7    2.78    0.36
   5  -5  -8    0.32    0.17
   5  -5  -9   10.74    0.74
   5  -5 -10    9.34    0.70
   5  -5 -11    5.41    0.53
   5  -5 -12    0.19    0.13
   5   5  12    0.19    0.10
   5  -5 -13    4.46    0.54
   5   5  13    5.76    0.59
   5  -5 -14    4.27    0.51
   5   5  14    4.09    0.50
   5  -5 -15    2.03    0.35
   5   5  15    3.05    0.41
   5   5  15    2.26    0.37
   5   5  16    0.91    0.24
   5   5  16    0.51    0.19
   5   5  17    0.25    0.13
   5   5  17    0.06    0.14
   5   5  18    0.26    0.14
   5   5  18    0.30    0.17
   5   5  19    0.67    0.15
   5   6 -19    1.08    0.19
   5   6 -18    1.52    0.25
   5   6 -17    0.26    0.14
   5   6 -16   -0.02    0.11
   5   6 -15    2.12    0.36
   5   6 -14    1.59    0.33
   5   6 -13    1.98    0.36
  -5   6  12    0.19    0.15
   5   6 -12    0.11    0.18
  -5   6  11    9.49    0.78
  -5   6  10    0.12    0.15
  -5   6   9    5.17    0.54
  -5   6   8    1.04    0.26
  -5   6   7    0.43    0.19
  -5   6   6    0.26    0.16
  -5   6   5    5.63    0.50
  -5   6   4    6.97    0.54
  -5   6   3    2.37    0.31
  -5   6   2   10.84    0.66
  -5   6   1    1.85    0.26
  -5   6   0    0.66    0.17
  -5   6  -1    1.82    0.25
  -5   6  -2   10.46    0.63
   5   6   2   11.21    0.65
   5   6   3    1.98    0.27
  -5   6  -3    1.75    0.24
   5   6   4    7.47    0.52
   5  -6 -11   11.61    0.85
   5   6  11   10.26    0.80
   5  -6 -12    0.34    0.17
   5   6  12    0.51    0.19
   5  -6 -13    1.87    0.36
   5   6  13    1.69    0.33
   5  -6 -14    0.69    0.26
   5   6  14    1.18    0.29
   5  -6 -15    1.90    0.35
   5   6  15    1.50    0.32
   5   6  15    1.73    0.31
   5  -6 -16   -0.12    0.16
   5   6  16    0.17    0.11
   5   6  16    0.16    0.14
   5   6  17    0.11    0.12
   5   6  17    0.01    0.15
   5   6  18    1.45    0.23
   5   6  18    1.56    0.28
   5   6  19    0.84    0.16
   5   6  19    0.93    0.19
  -5   7  11    4.37    0.53
  -5   7  10    0.63    0.24
  -5   7   9    2.30    0.37
  -5   7   8    0.19    0.15
  -5   7   7    0.49    0.19
  -5   7   6    9.33    0.70
  -5   7   5    3.20    0.40
  -5   7   4   11.76    0.75
  -5   7   3    2.01    0.30
  -5   7   2   10.23    0.68
  -5   7   1    4.36    0.42
  -5   7   0   16.58    0.87
  -5   7  -1    4.36    0.41
  -5   7  -2    8.11    0.58
   5   7   2    9.39    0.60
   5   7   3    1.63    0.26
  -5   7  -3    1.61    0.25
  -5   7  -4   11.13    0.71
   5   7   4   12.17    0.70
   5   7  10    0.45    0.20
   5  -7 -10    0.33    0.18
   5  -7 -11    4.48    0.53
   5   7  11    3.98    0.50
   5  -7 -12    5.05    0.56
   5   7  12    4.58    0.54
   5  -7 -13    3.77    0.48
   5   7  13    3.85    0.50
   5  -7 -14    2.14    0.37
   5   7  14    2.62    0.40
   5  -7 -15    1.66    0.33
   5   7  15    1.58    0.29
   5   7  15    1.25    0.31
   5  -7 -16    0.64    0.22
   5   7  16    0.67    0.18
   5   7  16    0.84    0.24
   5   7  17    0.39    0.16
   5   7  17    0.49    0.16
   5   7  18    0.50    0.14
   5   7  18    0.58    0.17
   5   7  19    0.00    0.09
  -5   8  10    6.46    0.65
  -5   8   9    1.09    0.26
  -5   8   8    3.31    0.46
  -5   8   7    7.84    0.69
  -5   8   6    3.85    0.46
  -5   8   5    0.55    0.19
  -5   8   4    6.01    0.55
  -5   8   3    9.71    0.70
  -5   8   2    1.09    0.23
  -5   8   1    1.09    0.23
  -5   8   0    0.04    0.11
  -5   8  -1    1.46    0.28
  -5   8  -2    0.89    0.23
   5   8   2    0.88    0.21
  -5   8  -3    9.51    0.67
   5   8   3    9.99    0.66
  -5   8  -4    5.24    0.50
  -5   8  -5    0.55    0.18
   5  -8 -10    4.28    0.53
   5  -8 -11    1.87    0.35
   5   8  11    2.32    0.39
   5  -8 -12    4.12    0.52
   5   8  12    5.04    0.56
   5  -8 -13    2.20    0.38
   5   8  13    2.40    0.39
   5  -8 -14    0.42    0.18
   5   8  14    0.80    0.24
   5  -8 -15    0.42    0.19
   5   8  15    0.13    0.14
   5   8  15    0.29    0.13
   5  -8 -16    0.36    0.17
   5   8  16    0.37    0.14
   5   8  16    0.26    0.15
   5   8  17    0.33    0.12
   5   8  17    0.12    0.13
   5   8  18    0.48    0.12
   5   8  18    0.54    0.16
  -5   9   8    0.38    0.23
  -5   9   7    1.60    0.30
  -5   9   6    3.75    0.47
  -5   9   5    6.63    0.62
  -5   9   4    1.66    0.32
  -5   9   3    0.66    0.19
  -5   9   2    2.66    0.39
  -5   9   1    2.04    0.32
  -5   9   0    1.71    0.29
  -5   9  -1    2.61    0.37
  -5   9  -2    1.58    0.30
   5   9   2    3.07    0.37
  -5   9  -3    0.72    0.22
   5   9   3    0.65    0.19
  -5   9  -4    0.94    0.23
  -5   9  -5    5.79    0.56
   5  -9 -10    0.05    0.18
   5  -9 -11    7.86    0.71
   5   9  11    7.96    0.72
   5  -9 -12    8.65    0.73
   5   9  12    9.34    0.76
   5  -9 -13    0.71    0.23
   5   9  13    1.30    0.27
   5  -9 -14    0.04    0.11
   5   9  14    0.25    0.19
   5  -9 -15    0.03    0.10
   5   9  15    0.19    0.15
   5   9  15   -0.16    0.15
   5  -9 -16    0.23    0.15
   5   9  16    0.33    0.13
   5   9  16    0.04    0.12
   5   9  17    0.62    0.14
   5   9  17    0.93    0.19
  -5  10   7    2.07    0.37
  -5  10   6   10.07    0.80
  -5  10   5    2.98    0.44
  -5  10   4    2.71    0.40
  -5  10   3   10.00    0.78
  -5  10   2    0.45    0.20
  -5  10   1    0.54    0.21
  -5  10   0    1.91    0.34
  -5  10  -1    0.98    0.25
  -5  10  -2    0.18    0.11
   5  10   2    0.30    0.13
  -5  10  -3    9.02    0.72
  -5  10  -4    2.47    0.36
   5  10   5    2.30    0.36
  -5  10  -5    2.25    0.36
  -5  10  -6    8.37    0.69
   5  10   6    9.93    0.76
   5  10   7    2.98    0.41
   5  10   8    0.84    0.23
   5  10   9    4.73    0.52
   5 -10 -10    0.64    0.25
   5 -10 -11    0.04    0.13
   5  10  11    0.25    0.18
   5 -10 -12    1.34    0.28
   5  10  12    1.61    0.32
   5 -10 -13    0.96    0.26
   5  10  13    0.89    0.23
   5 -10 -14    0.51    0.17
   5  10  14    0.60    0.22
   5 -10 -15    0.05    0.10
   5  10  15    0.13    0.12
   5  10  15    0.17    0.11
   5 -10 -16    0.27    0.13
   5  10  16    0.44    0.14
   5  10  17    0.25    0.09
  -5  11   4   11.47    0.87
  -5  11   3    6.27    0.62
  -5  11   2    1.60    0.31
   5  11  -2    2.36    0.37
  -5  11   1    0.72    0.22
  -5  11   0    2.19    0.36
  -5  11  -1    0.22    0.17
   5  11   1    0.90    0.24
  -5  11  -2    1.70    0.33
   5  11   2    1.70    0.32
  -5  11  -3    5.88    0.59
   5  11   3    6.72    0.63
  -5  11  -4   10.92    0.82
   5  11   4   12.00    0.85
   5  11   5    4.88    0.53
   5  11   6    3.22    0.43
   5  11   7    0.24    0.16
   5  11   8    3.57    0.46
   5  11   8    5.79    0.56
   5  11   9    0.52    0.20
   5  11   9    0.25    0.14
   5 -11 -10    0.68    0.24
   5  11  10    1.21    0.25
   5  11  10    0.93    0.21
   5 -11 -11    0.18    0.14
   5  11  11   -0.05    0.10
   5 -11 -12    0.45    0.18
   5  11  12    0.15    0.14
   5 -11 -13    0.18    0.12
   5  11  13    0.16    0.13
   5 -11 -14    0.31    0.14
   5  11  14    0.35    0.13
   5  11  14    0.41    0.17
   5 -11 -15   -0.09    0.10
   5  11  15   -0.06    0.10
   5  11  16    0.41    0.12
   5  12  -2    1.08    0.26
   5  12  -1    2.43    0.40
   5  12   0    0.26    0.13
   5  12   1    2.52    0.38
   5  12   2    0.47    0.17
   5  12   3    1.58    0.32
   5  12   4    4.67    0.52
   5  12   5    4.16    0.50
   5  12   6   10.54    0.79
   5  12   7    9.58    0.76
   5  12   7   10.73    0.79
   5  12   8    0.17    0.15
   5  12   8   -0.20    0.19
   5  12   9    2.18    0.33
   5  12   9    1.77    0.31
   5  12  10    6.10    0.54
   5 -12 -10    5.00    0.51
   5  12  10    4.65    0.51
   5  12  10    5.35    0.49
   5 -12 -11    0.75    0.21
   5  12  11    0.78    0.22
   5  12  11    0.77    0.19
   5 -12 -12    0.77    0.21
   5  12  12    0.89    0.24
   5 -12 -13   -0.02    0.11
   5  12  13   -0.15    0.15
   5 -12 -14    0.21    0.12
   5  12  14    0.08    0.10
   5  13  -2    1.19    0.26
   5  13  -1   -0.17    0.18
   5  13  -1   -0.19    0.18
   5  13   0    2.02    0.38
   5  13   0    1.16    0.26
   5  13   1   -0.03    0.12
   5  13   1   -0.10    0.13
   5  13   2    0.77    0.25
   5  13   3    0.47    0.18
   5  13   4    1.02    0.24
   5  13   5    2.11    0.37
   5  13   5    2.19    0.35
   5  13   6    1.33    0.28
   5  13   6    1.52    0.29
   5  13   7    3.19    0.41
   5  13   7    3.75    0.44
   5  13   8    1.38    0.26
   5  13   8    1.76    0.30
   5  13   9    0.69    0.20
   5  13   9    0.47    0.16
   5 -13  -9    0.33    0.16
   5 -13 -10    0.40    0.17
   5  13  10    0.57    0.19
   5  13  10    0.41    0.15
   5  13  10    0.58    0.17
   5 -13 -11    0.57    0.17
   5  13  11    0.65    0.18
   5 -13 -12    0.26    0.13
   5  13  12    0.34    0.14
   5 -13 -13    0.62    0.15
   5  13  13    0.49    0.13
   5  14  -3    5.20    0.53
   5  14  -2    0.79    0.21
   5  14  -1    1.30    0.26
   5  14  -1    1.29    0.29
   5  14   0   -0.11    0.13
   5  14   0    0.15    0.17
   5  14   1    1.20    0.25
   5  14   1    1.09    0.26
   5  14   2    0.89    0.25
   5  14   2    0.96    0.27
   5  14   3    5.60    0.56
   5  14   3    5.45    0.54
   5  14   4    0.64    0.21
   5  14   4    0.96    0.26
   5  14   5    2.64    0.39
   5  14   5    2.16    0.34
   5  14   6    0.87    0.23
   5  14   6    1.17    0.25
   5  14   7    2.14    0.33
   5  14   7    2.23    0.32
   5  14   8    0.63    0.18
   5  14   8    0.36    0.14
   5 -14  -9    1.20    0.22
   5  14   9    1.47    0.26
   5  14   9    1.38    0.22
   5  14   9    1.26    0.22
   5 -14 -10    0.59    0.17
   5  14  10    0.93    0.17
   5  14  10    0.90    0.21
   5 -14 -11    1.75    0.23
   5  14  11    2.24    0.27
   5  15  -9   -0.01    0.08
   5  15  -8    0.11    0.09
   5  15  -7    0.65    0.18
   5  15  -6    0.95    0.21
   5  15  -5    0.46    0.17
   5  15  -4    1.88    0.31
   5  15  -3    0.48    0.18
   5  15  -2    0.15    0.16
   5  15  -1    2.61    0.33
   5  15  -1    2.70    0.36
   5  15   0    1.13    0.23
   5  15   0    0.98    0.24
   5  15   1    2.61    0.35
   5  15   1    2.31    0.34
   5  15   2    0.34    0.16
   5  15   2    0.15    0.14
   5  15   3    0.68    0.21
   5  15   3    0.57    0.18
   5  15   4    2.09    0.32
   5  15   4    1.64    0.28
   5  15   5    0.65    0.20
   5  15   5    0.58    0.18
   5  15   6    0.59    0.17
   5  15   6    0.78    0.18
   5  15   7    1.04    0.21
   5  15   7    1.00    0.19
   5 -15  -8    0.28    0.13
   5  15   8    0.16    0.11
   5  15   8    0.24    0.12
   5  15   8   -0.05    0.09
   5 -15  -9   -0.04    0.09
   5  15   9   -0.03    0.07
   5  16  -6    1.11    0.19
   5  16  -5    0.39    0.12
   5  16  -4    0.19    0.12
   5  16  -3    1.39    0.23
   5  16  -2    0.29    0.12
   5  16  -1    1.50    0.24
   5  16   0   -0.22    0.11
   5  16   0    0.08    0.11
   5  16   1    1.51    0.23
   5  16   1    1.13    0.21
   5  16   2    0.22    0.11
   5  16   2    0.43    0.15
   5  16   3    1.43    0.23
   5  16   3    1.33    0.22
   5  16   4    0.23    0.12
   5  16   4    0.35    0.13
   5  16   5    0.55    0.15
   5  16   5    0.35    0.12
   5 -16  -6    0.72    0.15
   5  16   6    1.17    0.18
   5  16   6    1.03    0.17
   6   0   0   13.88    0.72
   6   0   0   14.51    0.68
   6   0  -1    2.83    0.30
   6   0   1    3.33    0.33
   6   0  -1    2.98    0.29
   6   0  -2    0.93    0.18
   6   0   2    1.12    0.22
   6   0  -2    0.82    0.16
   6   0  -3   11.73    0.65
   6   0   3   12.16    0.67
   6   0  -3   11.92    0.65
   6   0  -4    4.68    0.38
   6   0  -4    4.42    0.40
   6   0   4    4.19    0.38
   6   0  -5    6.20    0.49
   6   0  -5    6.70    0.46
   6   0  -6    0.63    0.19
   6   0  -7    0.40    0.16
   6   0  -8    0.37    0.16
   6   0  -9    0.05    0.13
   6   0 -10    1.16    0.25
   6   0 -11    0.53    0.21
  -6   0  11    0.75    0.23
   6   0 -12    1.52    0.32
  -6   0  12    1.81    0.34
  -6   0  13    0.25    0.18
   6   0 -13    0.45    0.17
   6   0 -13    0.62    0.25
   6   0 -14    5.53    0.61
   6   0 -15    3.55    0.49
   6   0 -16   -0.07    0.14
   6   0 -17    0.66    0.22
   6   0 -18    0.79    0.23
   6   0 -19    0.18    0.16
   6   0 -20    0.06    0.12
   6   1 -20    0.11    0.09
   6   1 -19    0.46    0.17
   6   1 -18    2.83    0.39
   6   1 -17    1.77    0.34
   6   1 -16    0.39    0.19
   6   1 -15    4.03    0.51
   6   1 -14    1.21    0.31
   6   1 -13   26.37    1.37
  -6   1  13   29.96    1.43
   6   1 -13   26.11    1.45
   6   1 -12   12.91    0.89
  -6   1  12   13.61    0.89
  -6   1  11    7.27    0.62
  -6   1  10    5.88    0.53
  -6   1   9    4.07    0.43
   6   1  -6    1.45    0.26
   6   1  -5   32.66    1.27
   6   1  -5   31.94    1.25
   6   1  -4  165.84    4.51
   6   1  -4  161.39    4.49
   6   1  -3  148.61    4.09
   6   1  -3  144.45    4.05
   6  -1   2  102.41    2.99
   6   1  -2  105.25    2.94
   6   1  -2   97.06    2.97
   6   1  -1    3.64    0.36
   6  -1   1    3.38    0.35
   6  -1   0    0.67    0.17
   6   1   0    0.52    0.16
   6  -1  -1    3.25    0.32
   6   1   1    3.45    0.34
   6   1   2  102.96    3.00
   6  -1  -2  101.16    2.98
   6  -1  -2  102.73    2.98
   6   1   3  143.44    4.09
   6  -1  -3  151.02    4.09
   6  -1  -3  145.58    4.10
   6  -1  -4  167.48    4.41
   6   1   4  152.78    4.40
   6  -1  -4  159.16    4.44
   6  -1  -5   32.55    1.30
   6   1   5   31.53    1.24
   6  -1  -6    1.32    0.24
   6  -1  -7    1.71    0.28
   6  -1  -8    0.52    0.20
   6  -1  -9    3.77    0.43
   6  -1 -10    5.18    0.52
   6  -1 -11    6.62    0.61
   6  -1 -12   12.40    0.88
   6  -1 -13   29.66    1.47
   6  -1 -13   29.47    1.45
   6  -1 -13   27.92    1.48
   6   1  14    1.32    0.28
   6  -1 -14    1.75    0.34
   6  -1 -15    4.18    0.52
   6   1  15    4.46    0.50
   6  -1 -16    1.07    0.27
   6  -1 -17    1.71    0.32
   6  -1 -18    3.98    0.46
   6  -1 -19    0.23    0.14
   6  -1 -20    0.22    0.12
   6   2 -20    0.75    0.18
   6   2 -19    0.13    0.13
   6   2 -18    1.03    0.25
   6   2 -17    1.95    0.36
   6   2 -16    1.67    0.34
   6   2 -15    0.17    0.13
   6   2 -14    1.55    0.32
   6   2 -13    7.65    0.72
  -6   2  13    8.00    0.69
  -6   2  12    2.67    0.38
   6   2 -12    1.99    0.35
  -6   2  11    1.89    0.33
  -6   2  10    1.80    0.31
  -6   2   9    0.33    0.14
  -6   2   8    2.21    0.32
   6   2  -6   17.34    0.86
   6   2  -5   11.36    0.66
   6   2  -4    8.11    0.53
   6   2  -4    7.68    0.53
   6   2  -3    7.15    0.50
   6   2  -3    6.71    0.46
   6   2  -2   31.48    1.14
   6   2  -2   28.13    1.16
   6   2  -1   27.26    1.11
   6   2   0    0.87    0.20
   6   2   1   25.41    1.05
   6  -2  -1   24.89    1.03
   6  -2  -2   27.01    1.14
   6   2   2   32.23    1.20
   6   2   3    6.99    0.49
   6  -2  -3    7.43    0.51
   6   2   4    8.28    0.55
   6  -2  -4    7.76    0.55
   6   2   5   12.26    0.69
   6  -2  -5   12.62    0.73
   6   2   6   17.53    0.85
   6  -2  -6   16.47    0.89
   6  -2  -7    6.95    0.56
   6  -2  -8    2.23    0.33
   6  -2  -9    0.34    0.18
   6  -2 -10    2.54    0.38
   6  -2 -11    1.76    0.33
   6  -2 -12    2.94    0.46
   6  -2 -12    2.48    0.40
   6  -2 -12    3.01    0.43
   6  -2 -13    8.69    0.74
   6  -2 -13    8.87    0.73
   6  -2 -13    9.18    0.77
   6  -2 -14    1.70    0.34
   6   2  14    1.97    0.35
   6  -2 -14    2.32    0.40
   6   2  15    0.35    0.21
   6  -2 -15   -0.19    0.16
   6   2  16    1.68    0.32
   6  -2 -16    2.17    0.37
   6  -2 -17    1.54    0.31
   6  -2 -18    0.94    0.22
   6  -2 -19    0.34    0.14
   6  -2 -20    0.66    0.15
   6   3 -20    0.94    0.19
   6   3 -19   -0.05    0.10
   6   3 -18    0.00    0.14
   6   3 -17    0.71    0.22
   6   3 -16    0.10    0.12
   6   3 -15    0.21    0.20
   6   3 -14    0.19    0.16
   6   3 -13    2.07    0.40
  -6   3  12    5.37    0.56
   6   3 -12    5.17    0.58
  -6   3  11    0.87    0.23
  -6   3  10    3.32    0.42
  -6   3   9    0.66    0.20
  -6   3   8    6.09    0.53
  -6   3   7    0.60    0.18
   6   3  -6    1.63    0.24
   6   3  -5    3.20    0.35
   6   3  -4   14.35    0.76
   6   3  -3    1.96    0.25
   6   3  -3    1.74    0.26
   6   3  -2   19.65    0.92
   6   3  -1    5.80    0.45
   6   3   0    0.37    0.16
   6   3   1    6.61    0.48
   6   3   2   19.84    0.91
   6  -3  -3    1.35    0.23
   6   3   3    1.65    0.25
   6  -3  -4   14.24    0.78
   6   3   4   13.61    0.73
   6   3   5    2.99    0.32
   6  -3  -5    3.15    0.37
   6   3   6    1.86    0.26
   6  -3  -6    0.96    0.23
   6  -3  -7    0.20    0.14
   6  -3  -8    5.80    0.53
   6  -3  -9    0.59    0.23
   6  -3 -10    3.73    0.45
   6  -3 -11    0.80    0.23
   6  -3 -12    5.45    0.57
   6  -3 -12    4.40    0.51
   6  -3 -13    1.69    0.35
   6   3  13    2.82    0.40
   6  -3 -13    2.16    0.36
   6  -3 -14   -0.01    0.16
   6   3  14    0.46    0.17
   6  -3 -14    0.20    0.16
   6  -3 -15   -0.06    0.19
   6  -3 -15    0.33    0.17
   6   3  15   -0.14    0.11
   6   3  16    0.26    0.16
   6  -3 -16    0.10    0.12
   6   3  17    0.47    0.14
   6  -3 -17    0.74    0.21
   6  -3 -18    0.69    0.21
   6  -3 -19    0.05    0.09
   6   4 -19   -0.01    0.10
   6   4 -18    0.77    0.21
   6   4 -17    0.09    0.12
   6   4 -16    0.05    0.12
   6   4 -15    0.00    0.16
   6   4 -14    0.29    0.19
   6   4 -13    6.75    0.67
  -6   4  12    5.41    0.58
   6   4 -12    6.50    0.65
  -6   4  11    1.69    0.32
  -6   4  10    0.19    0.14
  -6   4   9    8.09    0.65
  -6   4   8    0.69    0.20
   6   4  -7    6.80    0.54
  -6   4   7    7.97    0.61
   6   4  -6   22.02    1.04
  -6   4   6   22.77    1.08
   6   4  -5   10.74    0.67
  -6   4   5   10.69    0.66
   6   4  -4   22.84    1.04
   6   4  -3   14.16    0.77
   6   4  -2    4.59    0.41
   6   4  -1   13.93    0.75
   6   4   0    0.22    0.14
   6   4   1   12.74    0.71
   6   4   2    4.15    0.39
   6   4   3   14.99    0.79
   6   4   4   23.88    1.04
   6  -4  -4   22.96    1.09
   6  -4  -5   10.55    0.70
   6   4   5   10.88    0.66
   6   4   6   23.49    1.05
   6  -4  -6   23.73    1.14
   6  -4  -7    6.51    0.55
   6  -4  -8    0.78    0.23
   6  -4  -9    7.60    0.63
   6  -4 -10    0.06    0.14
   6  -4 -11    1.40    0.30
   6  -4 -12    6.70    0.66
   6  -4 -12    6.96    0.64
   6  -4 -13    5.27    0.59
   6   4  13    7.53    0.67
   6  -4 -14   -0.08    0.13
   6   4  14    0.01    0.11
   6  -4 -15    0.09    0.14
   6   4  15    0.16    0.15
   6   4  16    0.40    0.19
   6   4  17   -0.02    0.12
   6   5 -19   -0.09    0.10
   6   5 -18    0.31    0.14
   6   5 -17    0.16    0.13
   6   5 -16    0.39    0.16
   6   5 -15    0.78    0.24
   6   5 -14    0.24    0.20
   6   5 -13    0.33    0.20
   6   5 -12    2.36    0.40
  -6   5  11   -0.01    0.13
   6   5 -11   -0.06    0.13
  -6   5  10    2.52    0.38
  -6   5   9    0.39    0.13
  -6   5   8    1.96    0.33
   6   5  -7    3.82    0.42
  -6   5   7    4.19    0.46
   6   5  -6    1.81    0.27
  -6   5   6    1.93    0.30
   6   5  -5    1.86    0.29
  -6   5   5    1.91    0.29
   6   5  -4    3.42    0.38
  -6   5   4    3.68    0.38
   6   5  -3    5.25    0.46
   6   5  -2    1.30    0.25
   6   5  -1    0.43    0.16
   6   5   0    3.70    0.37
   6   5   1    0.35    0.14
   6   5   2    1.18    0.22
   6   5   3    6.00    0.48
   6   5   4    2.75    0.33
   6   5   5    1.61    0.25
   6  -5  -7    3.64    0.43
   6  -5  -8    2.06    0.33
   6  -5  -9    0.56    0.19
   6  -5 -10    2.15    0.36
   6  -5 -11   -0.10    0.15
   6  -5 -11   -0.02    0.12
   6  -5 -12    2.69    0.41
   6   5  12    2.51    0.39
   6  -5 -12    2.40    0.38
   6  -5 -13    0.42    0.18
   6   5  13    0.64    0.23
   6  -5 -14   -0.26    0.21
   6   5  14    0.54    0.20
   6  -5 -15    0.41    0.18
   6   5  15    0.44    0.18
   6  -5 -16    0.14    0.15
   6   5  16    0.35    0.17
   6   5  17    0.29    0.15
   6   5  18    0.19    0.11
   6   6 -18    0.53    0.15
   6   6 -17    0.59    0.18
   6   6 -16    0.08    0.11
   6   6 -15    0.01    0.12
   6   6 -14    0.57    0.22
   6   6 -13    1.29    0.29
   6   6 -12    2.64    0.41
  -6   6  11   10.08    0.80
   6   6 -11    9.41    0.78
   6   6 -10    1.72    0.34
  -6   6  10    1.65    0.33
  -6   6   9    0.73    0.23
   6   6  -8    2.84    0.36
  -6   6   8    3.25    0.43
   6   6  -7    0.54    0.18
  -6   6   7    0.25    0.16
   6   6  -6    1.97    0.31
  -6   6   6    2.05    0.32
  -6   6   5    0.62    0.20
   6   6  -5    0.29    0.16
   6   6  -4    8.21    0.62
  -6   6   4    8.57    0.63
   6   6  -3    3.62    0.39
  -6   6   3    4.33    0.42
   6   6  -2    1.51    0.26
   6   6  -1    3.28    0.38
   6   6   0    0.55    0.18
   6   6   1    3.89    0.40
   6   6   2    0.97    0.22
   6   6   3    4.12    0.41
   6   6   4    8.51    0.60
   6   6   5    0.42    0.16
   6  -6 -10    1.74    0.34
   6  -6 -11   10.67    0.84
   6   6  11   10.40    0.80
   6  -6 -12    2.24    0.39
   6   6  12    2.54    0.39
   6  -6 -13    1.38    0.33
   6   6  13    0.98    0.23
   6  -6 -14    0.77    0.24
   6   6  14    1.02    0.25
   6  -6 -15    0.02    0.13
   6   6  15   -0.03    0.11
   6  -6 -16    0.02    0.15
   6   6  16   -0.05    0.13
   6   6  17    0.69    0.20
   6   6  18    0.73    0.16
   6   7 -15    1.62    0.29
   6   7 -14    1.45    0.29
   6   7 -13    6.87    0.64
   6   7 -12    2.91    0.43
  -6   7  10    0.06    0.14
  -6   7   9    2.11    0.38
   6   7  -8    2.06    0.34
  -6   7   8    1.31    0.29
   6   7  -7    0.07    0.10
  -6   7   7    0.20    0.13
  -6   7   6    0.34    0.16
  -6   7   5    2.27    0.35
  -6   7   4   19.95    1.06
  -6   7   3   13.36    0.83
   6   7  -2    8.86    0.65
  -6   7   2    9.19    0.65
   6   7  -1    3.78    0.42
   6   7   0    0.62    0.19
   6   7   1    3.61    0.39
   6   7   2    8.42    0.61
   6   7   3   13.58    0.80
   6   7   4   20.35    1.02
   6  -7  -9    1.58    0.31
   6  -7 -10    0.54    0.21
   6  -7 -11    3.27    0.49
   6   7  11    5.03    0.54
   6  -7 -12    2.72    0.42
   6   7  12    1.93    0.35
   6  -7 -13    6.69    0.65
   6   7  13    6.54    0.61
   6  -7 -14    1.19    0.27
   6   7  14    1.08    0.25
   6  -7 -15    1.08    0.27
   6   7  15    1.02    0.24
   6  -7 -16    0.08    0.12
   6   7  16    0.41    0.17
   6   7  17    0.45    0.16
   6   7  18    0.25    0.10
   6   8  -8    4.35    0.49
  -6   8   8    4.71    0.54
  -6   8   7    0.89    0.24
  -6   8   6    2.32    0.37
  -6   8   5    3.93    0.47
  -6   8   4    3.48    0.45
  -6   8   3    1.74    0.30
  -6   8   2    0.47    0.19
   6   8  -1    4.83    0.48
  -6   8   1    4.64    0.47
   6   8   0    0.73    0.20
   6   8   1    4.55    0.46
   6   8   2    0.31    0.14
   6   8   3    2.37    0.34
   6   8   8    3.93    0.46
   6  -8 -10    4.02    0.56
   6   8  10    6.20    0.61
   6  -8 -11    4.84    0.55
   6   8  11    5.69    0.58
   6  -8 -12    3.05    0.44
   6   8  12    2.80    0.41
   6  -8 -13    0.72    0.25
   6   8  13    1.58    0.31
   6  -8 -14    0.31    0.18
   6   8  14    0.18    0.15
   6  -8 -15    0.04    0.10
   6   8  15    0.32    0.18
   6  -8 -16    0.86    0.21
   6   8  16    0.77    0.20
   6   8  17    0.06    0.09
  -6   9   7    1.44    0.31
  -6   9   6    2.22    0.39
  -6   9   5    9.65    0.79
  -6   9   4    9.50    0.76
  -6   9   3    0.91    0.26
  -6   9   2    3.50    0.43
   6   9  -1    1.19    0.25
  -6   9   1    0.73    0.19
   6   9   0    0.31    0.12
  -6   9   0    1.02    0.25
   6   9   1    0.70    0.21
   6   9   2    2.93    0.37
   6   9   3    1.01    0.23
   6   9   5    9.58    0.77
   6   9   6    1.78    0.33
   6   9   7    2.17    0.36
   6   9   8    1.45    0.30
   6   9   9    1.16    0.27
   6  -9 -10    0.53    0.21
   6   9  10    0.76    0.24
   6  -9 -11    9.19    0.78
   6   9  11   10.10    0.78
   6  -9 -12    1.46    0.31
   6   9  12    2.24    0.35
   6  -9 -13    0.73    0.24
   6   9  13    1.43    0.28
   6  -9 -14    0.83    0.21
   6   9  14    0.59    0.20
   6  -9 -15   -0.03    0.13
   6   9  15    0.05    0.11
   6  -9 -16    0.64    0.18
   6   9  16    0.37    0.13
  -6  10   4    8.97    0.75
  -6  10   3    2.47    0.39
  -6  10   2    1.59    0.31
   6  10  -2    2.08    0.36
   6  10  -2    1.91    0.34
  -6  10   1    1.43    0.29
   6  10  -1    1.73    0.32
   6  10  -1    1.95    0.35
   6  10   0    0.14    0.13
  -6  10   0    0.16    0.13
   6  10   0    0.22    0.11
   6  10   1    1.69    0.30
   6  10   1    1.86    0.34
   6  10   2    1.91    0.31
   6  10   2    1.66    0.32
   6  10   3    1.67    0.32
   6  10   4    8.47    0.73
   6  10   5    0.37    0.15
   6  10   6    4.72    0.53
   6  10   7    2.09    0.35
   6  10   8    0.97    0.25
   6  10   9    1.85    0.31
   6 -10 -10    1.28    0.32
   6  10  10    1.03    0.25
   6 -10 -11    1.11    0.26
   6  10  11    1.63    0.30
   6 -10 -12    2.49    0.39
   6  10  12    3.69    0.44
   6 -10 -13    0.90    0.22
   6  10  13    1.27    0.25
   6 -10 -14   -0.30    0.15
   6  10  14   -0.02    0.12
   6 -10 -15    0.38    0.14
   6  10  15    0.34    0.14
   6  11  -2    1.60    0.32
   6  11  -1    2.10    0.36
   6  11   0    0.32    0.18
   6  11   1    2.46    0.39
   6  11   2    1.14    0.28
   6  11   3    0.43    0.17
   6  11   4    5.09    0.57
   6  11   5    3.14    0.45
   6  11   6    4.34    0.51
   6  11   7    0.84    0.23
   6  11   8    2.81    0.40
   6 -11  -9    1.03    0.26
   6  11   9    1.45    0.30
   6 -11 -10    0.22    0.19
   6  11  10    0.67    0.18
   6  11  10    0.47    0.17
   6 -11 -11    1.45    0.29
   6  11  11    1.22    0.25
   6 -11 -12    0.09    0.10
   6  11  12    0.62    0.18
   6 -11 -13    0.34    0.14
   6  11  13    0.24    0.12
   6 -11 -14    0.28    0.13
   6  11  14    0.21    0.12
   6 -11 -15    0.10    0.09
   6  12  -2    1.28    0.30
   6  12  -1    1.19    0.28
   6  12  -1    0.80    0.22
   6  12   0   -0.08    0.17
   6  12   0    0.10    0.13
   6  12   1    0.66    0.23
   6  12   1    1.15    0.25
   6  12   2    0.86    0.23
   6  12   2    0.82    0.23
   6  12   3    4.11    0.51
   6  12   4    8.50    0.72
   6  12   5    6.28    0.62
   6  12   6    5.43    0.56
   6  12   7    1.94    0.33
   6  12   8    1.73    0.30
   6 -12  -9    0.83    0.22
   6  12   9    0.95    0.23
   6  12   9    0.72    0.21
   6 -12 -10    0.28    0.16
   6  12  10    0.28    0.16
   6  12  10    0.39    0.14
   6 -12 -11    0.08    0.14
   6  12  11    0.31    0.17
   6 -12 -12    0.22    0.14
   6  12  12    0.32    0.11
   6 -12 -13    0.40    0.14
   6  12  13    0.12    0.08
   6  13  -3    0.03    0.13
   6  13  -2    6.11    0.56
   6  13  -2    6.47    0.59
   6  13  -1    0.21    0.14
   6  13  -1    0.40    0.16
   6  13   0   -0.12    0.15
   6  13   0    0.09    0.11
   6  13   1    0.07    0.14
   6  13   1    0.10    0.12
   6  13   2    6.18    0.60
   6  13   2    6.12    0.56
   6  13   3   -0.05    0.16
   6  13   3    0.13    0.13
   6  13   4    7.53    0.65
   6  13   4    7.57    0.61
   6  13   5    0.15    0.16
   6  13   5    0.08    0.11
   6  13   6    0.75    0.22
   6  13   7    0.55    0.20
   6 -13  -8    2.12    0.32
   6  13   8    2.26    0.31
   6  13   9    0.32    0.14
   6  13   9    0.53    0.16
   6 -13  -9    0.07    0.13
   6 -13 -10    0.17    0.14
   6  13  10    0.24    0.09
   6  13  10    0.21    0.11
   6 -13 -11   -0.02    0.09
   6  13  11    0.13    0.12
   6 -13 -12    1.86    0.24
   6  14  -5    1.01    0.23
   6  14  -4    2.19    0.33
   6  14  -3    2.93    0.38
   6  14  -2    0.37    0.16
   6  14  -1    0.31    0.15
   6  14  -1    0.70    0.23
   6  14   0    0.09    0.13
   6  14   0    0.12    0.12
   6  14   1    0.17    0.16
   6  14   1    0.44    0.16
   6  14   2    0.10    0.13
   6  14   2    0.26    0.12
   6  14   3    2.55    0.37
   6  14   3    2.79    0.35
   6  14   4    1.69    0.30
   6  14   4    2.38    0.32
   6  14   5    0.19    0.16
   6  14   5    0.64    0.18
   6  14   6    0.60    0.22
   6  14   6    0.29    0.13
   6  14   7    0.90    0.20
   6 -14  -8    0.29    0.14
   6  14   8    0.33    0.12
   6  14   8   -0.06    0.10
   6 -14  -9    1.00    0.22
   6  14   9    1.49    0.21
   6  14   9    0.82    0.17
   6 -14 -10    0.41    0.14
   6  15  -7    0.29    0.10
   6  15  -6    0.75    0.16
   6  15  -5    0.86    0.18
   6  15  -4    0.94    0.20
   6  15  -3    0.11    0.12
   6  15  -2    0.61    0.18
   6  15  -1    0.64    0.18
   6  15  -1    0.43    0.14
   6  15   0    2.80    0.33
   6  15   0    2.54    0.31
   6  15   1    0.37    0.13
   6  15   1    0.27    0.13
   6  15   2    0.68    0.19
   6  15   2    0.72    0.18
   6  15   3   -0.09    0.12
   6  15   3    0.17    0.10
   6  15   4    1.18    0.22
   6  15   4    0.94    0.18
   6  15   5    0.64    0.16
   6  15   5    0.63    0.15
   6  15   6    0.57    0.14
   6  15   6    0.44    0.12
   6  15   6    0.34    0.12
   6 -15  -7    0.17    0.11
   6  15   7    0.20    0.10
   6 -15  -8    0.01    0.08
   6  16  -2    0.86    0.16
   6  16  -1    0.12    0.08
   6  16   0    0.17    0.10
   6  16   1    0.40    0.11
   6  16   1    0.37    0.12
   6  16   2    0.51    0.14
   6  16   3    0.42    0.11
   6  16   4    0.11    0.07
   7   0   0    0.00    0.15
   7   0  -1    1.90    0.29
   7   0   1    2.07    0.30
   7   0  -1    2.14    0.28
   7   0  -2   65.33    2.18
   7   0   2   65.38    2.19
   7   0  -2   65.70    2.13
   7   0   3   39.57    1.54
   7   0  -3   42.13    1.54
   7   0  -3   41.27    1.55
   7   0  -4   26.28    1.13
   7   0  -4   24.13    1.12
   7   0  -5    2.97    0.33
   7   0  -5    3.50    0.38
   7   0  -6    2.24    0.32
   7   0  -7    0.47    0.17
   7   0  -8    0.08    0.16
   7   0  -9    0.11    0.15
   7   0 -10   -0.16    0.15
   7   0 -11   12.89    0.90
   7   0 -11   12.73    0.93
   7   0 -12   17.40    1.07
   7   0 -12   17.55    1.12
   7   0 -13    1.77    0.34
   7   0 -14    3.67    0.49
   7   0 -15   -0.19    0.14
   7   0 -16    1.03    0.26
   7   0 -17    0.32    0.16
   7   0 -18    1.75    0.29
   7   0 -19    0.84    0.19
   7   1 -19    0.74    0.18
   7   1 -18    0.43    0.16
   7   1 -17    0.38    0.15
   7   1 -16    0.59    0.20
   7   1 -15    0.07    0.12
   7   1 -14    2.25    0.38
   7   1 -13    4.21    0.53
   7   1 -12    9.45    0.75
   7   1 -12    8.70    0.77
   7   1 -11    1.24    0.27
   7   1 -11    0.49    0.20
   7   1 -10    0.42    0.20
   7   1  -9    1.62    0.30
   7   1  -8    4.12    0.45
   7   1  -7    1.90    0.30
   7   1  -6    2.83    0.35
   7   1  -5    0.70    0.18
   7   1  -5    0.77    0.18
   7   1  -4    5.50    0.46
   7   1  -4    4.90    0.44
   7   1  -3    9.93    0.63
   7   1  -3    9.99    0.63
   7   1  -2   18.98    0.93
   7   1  -2   19.65    0.90
   7   1  -1    5.05    0.45
   7  -1   1    4.61    0.44
   7   1   0    0.38    0.15
   7  -1   0    0.55    0.18
   7   1   1    4.19    0.40
   7  -1  -1    4.49    0.42
   7   1   2   18.41    0.93
   7  -1  -2   19.91    0.94
   7  -1  -2   18.92    0.92
   7   1   3    9.95    0.66
   7  -1  -3   10.65    0.66
   7  -1  -3   10.48    0.66
   7   1   4    5.78    0.49
   7  -1  -4    5.85    0.48
   7  -1  -4    5.59    0.48
   7   1   5    0.66    0.21
   7  -1  -5    0.89    0.23
   7  -1  -6    2.67    0.36
   7  -1  -7    1.55    0.29
   7  -1  -8    4.59    0.48
   7  -1  -9    1.70    0.32
   7  -1 -10    0.32    0.18
   7  -1 -11    0.98    0.29
   7  -1 -11    1.12    0.28
   7  -1 -11    1.23    0.27
   7  -1 -12    9.24    0.75
   7  -1 -12    9.70    0.77
   7  -1 -12    9.99    0.81
   7  -1 -13    3.13    0.45
   7  -1 -14    2.18    0.37
   7  -1 -15    0.03    0.11
   7  -1 -16    0.34    0.18
   7  -1 -17    0.80    0.24
   7  -1 -18    0.44    0.17
   7  -1 -19    1.02    0.20
   7   2 -19    0.28    0.13
   7   2 -18    0.02    0.10
   7   2 -17    0.01    0.12
   7   2 -16    0.36    0.18
   7   2 -15    0.24    0.16
   7   2 -14    9.15    0.78
   7   2 -13    2.08    0.38
   7   2 -12    0.92    0.25
   7   2 -12    0.74    0.22
   7   2 -11    2.72    0.41
   7   2 -11    2.44    0.40
   7   2 -10    1.22    0.29
   7   2  -9    1.84    0.31
   7   2  -8    2.19    0.33
   7   2  -7    0.07    0.11
   7   2  -6   11.36    0.71
   7   2  -6   11.21    0.73
   7   2  -5    7.40    0.56
   7   2  -5    6.60    0.53
   7   2  -4    1.21    0.23
   7   2  -4    0.84    0.18
   7   2  -3   18.15    0.93
   7   2  -3   18.73    0.89
   7   2  -2   13.65    0.78
   7   2  -1    2.29    0.32
   7   2   0    6.56    0.51
   7   2   1    2.70    0.33
   7   2   2   13.07    0.76
   7  -2  -2   13.24    0.76
   7   2   3   18.80    0.94
   7  -2  -3   18.06    0.93
   7   2   4    0.90    0.21
   7  -2  -4    1.06    0.25
   7   2   5    6.29    0.52
   7  -2  -5    6.22    0.54
   7   2   6   11.81    0.73
   7  -2  -6   10.64    0.74
   7  -2  -7   -0.04    0.18
   7  -2  -8    2.62    0.38
   7  -2  -9    1.92    0.33
   7  -2 -10    0.93    0.27
   7  -2 -11    1.60    0.40
   7  -2 -11    2.72    0.42
   7  -2 -11    2.74    0.41
   7  -2 -12    0.91    0.27
   7  -2 -12    1.06    0.24
   7  -2 -12    1.28    0.29
   7  -2 -13    2.79    0.43
   7  -2 -13    2.51    0.40
   7  -2 -14   10.70    0.83
   7  -2 -15    0.08    0.12
   7  -2 -16    0.23    0.17
   7  -2 -17   -0.05    0.14
   7  -2 -18    0.12    0.10
   7  -2 -19    0.12    0.09
   7   3 -19    0.07    0.09
   7   3 -18    0.45    0.16
   7   3 -17    0.28    0.17
   7   3 -16    0.30    0.18
   7   3 -15   -0.08    0.13
   7   3 -14    1.52    0.31
   7   3 -13    0.80    0.26
   7   3 -12    4.52    0.56
   7   3 -11    0.86    0.24
   7   3 -11    0.86    0.24
   7   3 -10    1.09    0.26
   7   3 -10    1.67    0.34
   7   3  -9    0.36    0.18
   7   3  -8    0.30    0.17
   7   3  -7    1.52    0.28
   7   3  -6    1.19    0.24
   7   3  -6    1.45    0.26
   7   3  -5    3.04    0.37
   7   3  -5    3.43    0.38
   7   3  -4    7.58    0.58
   7   3  -3    3.05    0.36
   7   3  -2    2.52    0.33
   7   3  -1    4.11    0.42
   7   3   0   -0.07    0.14
   7   3   1    4.40    0.43
   7   3   2    2.61    0.32
   7   3   3    2.37    0.31
   7   3   4    7.20    0.56
   7  -3  -4    7.17    0.58
   7   3   5    3.33    0.37
   7  -3  -5    3.16    0.38
   7   3   6    1.23    0.23
   7  -3  -6    1.89    0.32
   7  -3  -7    1.49    0.28
   7  -3  -8    0.14    0.14
   7  -3  -9    0.06    0.13
   7  -3 -10    1.41    0.29
   7  -3 -11    0.88    0.25
   7  -3 -11    0.55    0.21
   7  -3 -12    4.88    0.54
   7  -3 -13    1.00    0.26
   7  -3 -14    1.89    0.36
   7  -3 -16    0.48    0.18
   7   4 -19    3.70    0.33
   7   4 -18    1.13    0.22
   7   4 -17    0.87    0.22
   7   4 -16   -0.13    0.11
   7   4 -15    1.37    0.29
   7   4 -14    0.51    0.22
   7   4 -13    1.12    0.26
   7   4 -12    2.18    0.40
   7   4 -11    5.80    0.62
   7   4 -10    0.11    0.12
   7   4  -7    4.89    0.47
   7   4  -6    4.69    0.46
   7   4  -6    4.31    0.43
   7   4  -5    4.19    0.44
   7   4  -4    5.78    0.51
   7   4  -3   12.27    0.77
   7   4  -2    3.34    0.39
   7   4  -1   -0.03    0.14
   7   4   0    0.12    0.17
   7   4   1    0.18    0.15
   7   4   2    2.99    0.35
   7   4   3   13.12    0.77
   7   4   4    7.05    0.55
   7   4   5    4.18    0.43
   7  -4  -6    4.92    0.51
   7   4   6    4.82    0.46
   7  -4  -7    4.37    0.48
   7  -4  -8    1.28    0.28
   7  -4  -9    1.20    0.28
   7  -4 -10    0.35    0.19
   7  -4 -10    0.16    0.15
   7  -4 -11    6.06    0.65
   7  -4 -11    6.00    0.60
   7  -4 -12    1.86    0.34
   7  -4 -13    1.68    0.33
   7  -4 -14    0.15    0.15
   7  -5  18    0.23    0.09
   7   5 -18    0.13    0.12
   7   5 -17    0.28    0.15
   7   5 -16    0.75    0.22
   7   5 -15    0.60    0.21
   7   5 -14    0.71    0.23
   7   5 -13    0.06    0.13
   7   5 -12    0.91    0.27
   7   5 -11    5.06    0.58
   7   5 -10    1.72    0.34
   7   5  -9    0.53    0.21
   7   5  -7    0.37    0.16
   7   5  -6    8.55    0.65
   7   5  -5   11.49    0.77
   7   5  -4    0.10    0.15
   7   5  -3    1.06    0.23
   7   5  -2    0.49    0.19
   7   5  -1    1.88    0.31
   7   5   0    0.16    0.17
   7   5   1    2.36    0.33
   7   5   2    0.41    0.18
   7   5   3    1.63    0.29
   7   5   4    0.28    0.18
   7   5   5   11.25    0.73
   7  -5  -9    0.34    0.17
   7  -5 -10    1.79    0.34
   7  -5 -11    4.44    0.53
   7  -5 -12    0.78    0.26
   7  -5 -13    0.20    0.15
   7  -5 -14    0.63    0.21
   7  -5 -15    0.92    0.25
   7   5  16    0.25    0.11
   7   6 -17    0.14    0.10
   7   6 -16    0.25    0.13
   7   6 -15    1.55    0.30
   7   6 -14    1.58    0.31
   7   6 -13    0.46    0.21
   7   6 -12    4.77    0.55
   7   6 -11    2.61    0.41
   7   6 -10    1.28    0.30
   7   6  -9    0.84    0.23
   7   6  -8    1.77    0.33
   7   6  -7    0.91    0.22
   7   6  -6    0.49    0.19
   7   6  -5    0.76    0.20
   7   6  -4    1.02    0.23
   7   6  -3    3.58    0.42
   7   6  -2    1.22    0.26
   7   6  -1    1.29    0.27
   7   6   0    2.54    0.35
   7   6   1    1.46    0.27
   7   6   2    1.83    0.31
   7   6   3    3.55    0.41
   7   6   4    0.88    0.20
   7   6   5    1.12    0.23
   7  -6  -8    2.71    0.41
   7  -6  -9    1.04    0.24
   7  -6 -10    1.50    0.31
   7  -6 -11    2.71    0.42
   7  -6 -12    4.68    0.54
   7  -6 -13    0.46    0.20
   7  -6 -14    1.46    0.31
   7  -6 -15    1.15    0.26
   7   6  16    0.37    0.15
   7   7 -16    0.12    0.10
   7   7 -15    0.97    0.23
   7   7 -14    0.23    0.16
   7   7 -13    1.00    0.25
   7   7 -12    3.44    0.45
   7   7 -11    2.50    0.40
   7   7 -10   -0.07    0.15
   7   7  -9    0.15    0.19
   7   7  -8    0.22    0.12
   7   7  -8    0.20    0.14
   7   7  -7    2.93    0.40
   7   7  -7    2.39    0.39
   7   7  -6   -0.13    0.18
   7   7  -5    1.25    0.27
   7   7  -4    4.99    0.51
   7   7  -3    0.30    0.16
   7   7  -2    2.61    0.36
   7   7  -1   -0.12    0.15
   7   7   0    4.48    0.47
   7   7   1    0.24    0.16
   7   7   2    3.09    0.38
   7   7   3    0.31    0.14
   7   7   4    5.37    0.50
   7   7   7    2.02    0.33
   7  -7  -8   -0.08    0.14
   7   7   8    0.19    0.13
   7  -7  -9   -0.21    0.22
   7  -7 -10   -0.14    0.15
   7  -7 -11    2.80    0.42
   7  -7 -12    3.36    0.47
   7  -7 -13    0.86    0.24
   7  -7 -14    0.15    0.17
   7  -7 -15    0.63    0.19
   7   7  15    0.81    0.19
   7   7  16    0.04    0.08
   7   8  -7    3.12    0.41
   7   8  -6    3.83    0.47
   7   8  -5    0.29    0.13
   7   8  -4    3.35    0.43
   7   8  -3    2.30    0.35
   7   8  -2    4.63    0.49
   7   8  -1    0.24    0.15
   7   8   0    0.46    0.15
   7   8   1    0.44    0.22
   7   8   2    5.53    0.54
   7   8   3    2.83    0.39
   7   8   4    3.06    0.42
   7   8   5    0.16    0.10
   7   8   6    3.86    0.47
   7   8   7    2.82    0.40
   7   8   8    0.74    0.22
   7  -8  -9    0.24    0.19
   7  -8 -10    1.57    0.35
   7  -8 -11    0.10    0.14
   7  -8 -12    6.84    0.63
   7  -8 -13    0.80    0.23
   7  -8 -14    1.23    0.27
   7  -8 -15    0.14    0.11
   7   8  15    0.09    0.12
   7   9  -4    5.48    0.56
   7   9  -3    5.38    0.55
   7   9  -3    7.03    0.64
   7   9  -2    3.40    0.44
   7   9  -2    3.08    0.42
   7   9  -1    2.05    0.34
   7   9  -1    1.97    0.34
   7   9   0    0.33    0.14
   7   9   0    0.81    0.23
   7   9   1    1.97    0.32
   7   9   1    2.10    0.34
   7   9   2    3.33    0.43
   7   9   2    3.19    0.45
   7   9   3    6.30    0.57
   7   9   3    5.72    0.59
   7   9   4    5.19    0.56
   7   9   5    7.45    0.67
   7   9   6    1.99    0.36
   7   9   7    4.10    0.48
   7   9   8    0.67    0.22
   7  -9  -9    1.42    0.32
   7   9   9    1.88    0.31
   7  -9 -10    1.88    0.34
   7  -9 -11    0.32    0.17
   7  -9 -12    1.01    0.24
   7  -9 -13    0.74    0.20
   7  -9 -14    0.25    0.16
   7  -9 -15    0.11    0.12
   7  10  -2    2.28    0.37
   7  10  -1    1.28    0.29
   7  10   0    0.34    0.16
   7  10   1    1.38    0.31
   7  10   2    2.07    0.35
   7  10   3    7.14    0.66
   7  10   4    4.23    0.52
   7  10   5    3.99    0.49
   7  10   6    0.46    0.18
   7  10   7   -0.01    0.14
   7  10   8    0.05    0.13
   7 -10  -9    0.88    0.26
   7  10   9    1.02    0.23
   7 -10 -10    2.48    0.38
   7 -10 -11    2.74    0.38
   7 -10 -12    1.15    0.26
   7 -10 -13    0.20    0.14
   7 -10 -14    0.54    0.15
   7 -10 -15   -0.07    0.09
   7  11  -2    1.85    0.35
   7  11  -1    0.22    0.16
   7  11   0    0.65    0.22
   7  11   1    0.12    0.12
   7  11   2    1.00    0.26
   7  11   3    0.20    0.17
   7  11   4    4.20    0.50
   7  11   5    4.22    0.50
   7  11   6    0.60    0.21
   7  11   7    2.15    0.35
   7 -11  -8    1.36    0.31
   7  11   8    1.09    0.25
   7 -11  -9    0.49    0.21
   7  11   9    0.58    0.18
   7 -11 -10    0.37    0.17
   7 -11 -11    0.72    0.22
   7 -11 -12    0.56    0.18
   7 -11 -13    0.06    0.10
   7 -11 -14    0.05    0.08
   7  12  -2    0.27    0.18
   7  12  -1    1.46    0.29
   7  12   0   -0.15    0.16
   7  12   1    1.88    0.34
   7  12   2    0.46    0.20
   7  12   3    1.08    0.27
   7  12   4   -0.09    0.14
   7  12   5    0.34    0.18
   7  12   6    0.24    0.17
   7  12   7    2.11    0.32
   7 -12  -8   -0.11    0.14
   7  12   8    0.10    0.11
   7 -12  -9    0.22    0.17
   7  12   9    0.20    0.13
   7 -12 -10   -0.01    0.12
   7  12  10    0.05    0.10
   7 -12 -11    0.20    0.12
   7 -12 -12    0.91    0.17
   7  13  -2    0.60    0.20
   7  13  -1    0.24    0.14
   7  13   0    3.41    0.42
   7  13   1    0.25    0.18
   7  13   2    0.26    0.14
   7  13   3    0.43    0.18
   7  13   4    1.04    0.24
   7  13   5    0.09    0.15
   7  13   6    1.17    0.24
   7 -13  -7    1.78    0.30
   7  13   7    2.02    0.29
   7 -13  -8    0.15    0.13
   7  13   8    0.28    0.10
   7 -13  -9    0.91    0.19
   7  13   9    0.59    0.14
   7 -13 -10    0.78    0.19
   7 -13 -11   -0.03    0.08
   7  14  -1    0.17    0.14
   7  14   0    0.24    0.14
   7  14   1    0.03    0.11
   7  14   2    0.51    0.18
   7  14   3    0.19    0.12
   7  14   4    1.47    0.25
   7  14   5    1.01    0.21
   7 -14  -6    0.36    0.15
   7  14   6    0.27    0.14
   7 -14  -7    0.15    0.12
   7  14   7    0.30    0.12
   7 -14  -8    0.32    0.12
   7  14   8    0.59    0.13
   7 -14  -9   -0.05    0.09
   7  15  -1    0.56    0.13
   7  15   0    0.16    0.08
   7  15   1    0.27    0.12
   7  15   2    0.13    0.09
   7  15   3    2.02    0.25
   7  15   4    0.38    0.12
   7 -15  -5    0.63    0.16
   7  15   5    0.57    0.14
   8   0   0    4.36    0.45
   8   0  -1    1.14    0.27
   8   0   1    1.35    0.28
   8   0  -2    6.98    0.58
   8   0   2    8.33    0.63
   8   0  -2    8.34    0.60
   8   0  -3    0.12    0.14
   8   0  -3   -0.05    0.12
   8   0  -4    5.19    0.49
   8   0  -4    5.28    0.49
   8   0  -5    6.07    0.53
   8   0  -6    3.65    0.43
   8   0  -7    0.12    0.18
   8   0  -8    0.08    0.12
   8   0   9    2.41    0.36
   8   0  -9    2.62    0.40
   8   0  -9    2.91    0.42
   8   0 -10    2.56    0.39
   8   0 -10    2.53    0.42
   8   0 -11    0.21    0.16
   8   0 -12   16.03    1.06
   8   0 -13    7.45    0.69
   8   0 -14    0.31    0.17
   8   0 -15    0.56    0.18
   8   0 -16    0.10    0.11
   8   0 -17   -0.04    0.11
   8   0 -18   -0.01    0.11
   8   1 -18    0.32    0.13
   8   1 -17    0.10    0.10
   8   1 -16   -0.13    0.11
   8   1 -15    0.01    0.13
   8   1 -14    0.32    0.17
   8   1 -13    0.34    0.20
   8   1 -12    0.39    0.20
   8   1 -11    2.31    0.40
   8   1 -10    5.30    0.56
   8   1 -10    6.58    0.66
   8   1  -9    1.52    0.31
   8   1  -9    2.15    0.39
   8   1  -8    0.35    0.17
   8   1  -7    0.03    0.11
   8   1  -6    4.46    0.48
   8   1  -5    0.54    0.20
   8   1  -5    0.55    0.20
   8   1  -4   15.02    0.89
   8   1  -4   16.46    0.90
   8   1  -3    0.44    0.18
   8   1  -3    1.14    0.23
   8   1  -2    0.20    0.12
   8   1  -1    3.06    0.39
   8   1   0    5.74    0.53
   8   1   1    2.69    0.37
   8   1   2    0.40    0.21
   8   1   3    0.54    0.21
   8  -1  -3    0.62    0.17
   8  -1  -4   15.50    0.89
   8  -1  -5    0.15    0.12
   8  -1  -6    4.48    0.48
   8  -1  -7    0.19    0.16
   8  -1  -8    0.20    0.15
   8  -1  -9    1.37    0.27
   8  -1  -9    1.69    0.32
   8  -1 -10    5.49    0.57
   8  -1 -10    5.55    0.59
   8  -1 -11    3.08    0.45
   8  -1 -12    0.59    0.20
   8  -1 -13   -0.12    0.14
   8  -1 -14    0.08    0.12
   8  -1 -15    0.14    0.14
   8  -1 -16   -0.01    0.10
   8  -1 -17    0.32    0.16
   8  -1 -18    0.21    0.13
   8   2 -18    1.27    0.23
   8   2 -17    0.12    0.11
   8   2 -16    0.68    0.20
   8   2 -15    0.00    0.13
   8  -2  14    1.73    0.28
   8   2 -14    1.55    0.31
   8   2 -13    0.12    0.16
   8   2 -12    0.37    0.20
   8   2 -11    2.30    0.39
   8   2 -10    0.02    0.11
   8   2 -10    0.10    0.11
   8   2  -9    1.14    0.27
   8   2  -9    0.76    0.22
   8   2  -8    1.21    0.27
   8   2  -7    0.66    0.19
   8   2  -6    0.18    0.13
   8   2  -5   11.56    0.77
   8   2  -5   12.86    0.80
   8   2  -4   24.83    1.20
   8   2  -3    4.00    0.43
   8   2  -2    3.80    0.42
   8   2  -1    1.74    0.28
   8   2   0    5.01    0.48
   8   2   1    1.31    0.25
   8   2   2    4.06    0.43
   8   2   3    3.49    0.41
   8   2   4   24.49    1.18
   8  -2  -4   25.30    1.21
   8   2   5   11.70    0.77
   8  -2  -5   11.88    0.80
   8  -2  -6    0.44    0.21
   8  -2  -7    0.81    0.22
   8  -2  -8    1.11    0.26
   8  -2  -9    1.04    0.26
   8  -2 -10   -0.09    0.18
   8  -2 -11    1.97    0.36
   8  -2 -12    0.63    0.21
   8  -2 -12    0.28    0.15
   8  -2 -13   -0.07    0.15
   8  -2 -14    1.64    0.31
   8  -2 -15    0.39    0.14
   8  -2 -16    0.21    0.15
   8  -2 -17   -0.09    0.10
   8   3 -18    0.69    0.18
   8   3 -17    0.35    0.14
   8   3 -16    0.29    0.15
   8  -3  15    0.15    0.11
   8   3 -15    0.28    0.19
   8   3 -14    0.39    0.17
   8   3 -13    0.28    0.17
   8   3 -12    1.47    0.31
   8   3 -11    1.85    0.36
   8   3 -10    4.00    0.48
   8   3 -10    4.20    0.53
   8   3  -9    0.62    0.20
   8   3  -9    0.57    0.20
   8   3  -8    8.02    0.66
   8   3  -8    7.98    0.72
   8   3  -7    1.15    0.25
   8   3  -6    0.57    0.17
   8   3  -5   10.23    0.73
   8   3  -4   10.38    0.73
   8   3  -3   21.22    1.09
   8   3  -2    4.15    0.45
   8   3  -1    4.52    0.47
   8   3   0    1.92    0.32
   8   3   1    4.83    0.48
   8   3   2    4.03    0.44
   8   3   3   23.96    1.18
   8   3   4    9.97    0.71
   8   3   5   10.43    0.72
   8   3   6    0.72    0.21
   8  -3  -6    0.69    0.23
   8  -3  -7    0.77    0.21
   8  -3  -8    7.79    0.68
   8  -3  -9    0.33    0.20
   8  -3 -10    3.41    0.46
   8  -3 -11    1.84    0.35
   8  -3 -12    2.39    0.40
   8  -3 -13    0.35    0.19
   8   4 -18    0.22    0.13
   8   4 -17    0.13    0.13
   8  -4  16    0.17    0.11
   8   4 -16    0.04    0.11
   8   4 -15    0.00    0.10
   8   4 -14    0.06    0.13
   8   4 -13    0.74    0.24
   8   4 -12    1.32    0.31
   8   4 -11    0.84    0.26
   8   4 -10    0.16    0.13
   8   4  -9    0.43    0.17
   8   4  -9    0.75    0.26
   8   4  -8    0.98    0.25
   8   4  -8    0.87    0.26
   8   4  -6    0.12    0.13
   8   4  -5   12.72    0.84
   8   4  -4    5.25    0.52
   8   4  -3    7.37    0.62
   8   4  -2    0.77    0.21
   8   4  -1    0.03    0.18
   8   4   0    3.58    0.43
   8   4   1    0.46    0.18
   8   4   2    1.02    0.22
   8   4   3    6.81    0.58
   8   4   4    5.81    0.53
   8   4   5   12.41    0.81
   8   4   6    0.07    0.10
   8  -4  -9    0.35    0.15
   8  -4 -10   -0.18    0.14
   8  -4 -11    0.97    0.29
   8  -4 -12    1.11    0.29
   8  -4 -13    1.52    0.31
   8  -5  17   -0.11    0.07
   8   5 -17   -0.09    0.10
   8  -5  16   -0.02    0.08
   8   5 -16    0.11    0.11
   8   5 -15    0.09    0.12
   8   5 -14    0.87    0.25
   8   5 -13    0.75    0.24
   8   5 -12    2.83    0.42
   8   5 -11    0.30    0.18
   8   5 -10    1.41    0.32
   8   5  -9    1.21    0.32
   8   5  -8    0.63    0.23
   8   5  -7    1.82    0.31
   8   5  -7    1.21    0.29
   8   5  -6    2.91    0.39
   8   5  -5    2.47    0.36
   8   5  -4   15.57    0.95
   8   5  -3   11.28    0.79
   8   5  -2    1.81    0.32
   8   5  -1    0.21    0.16
   8   5   0    2.46    0.36
   8   5   1    0.02    0.12
   8   5   2    2.67    0.37
   8   5   3   10.26    0.73
   8   5   4   15.35    0.91
   8   5   5    2.07    0.33
   8   5   7    1.89    0.33
   8  -5  -9    0.85    0.28
   8  -5 -10    1.23    0.27
   8  -5 -11    0.03    0.14
   8  -5 -12    3.04    0.42
   8  -5 -13    0.70    0.25
   8  -5 -14    0.12    0.15
   8  -6  16    0.32    0.13
   8   6 -16    0.36    0.14
   8   6 -15    0.07    0.10
   8   6 -14    1.17    0.25
   8   6 -13    0.93    0.25
   8   6 -12    1.90    0.35
   8   6 -11    0.50    0.18
   8   6 -10    1.09    0.29
   8   6  -9    0.10    0.15
   8   6  -8    0.15    0.12
   8   6  -7    0.31    0.16
   8   6  -7   -0.03    0.16
   8   6  -6    4.82    0.52
   8   6  -6    4.38    0.53
   8   6  -5   21.28    1.17
   8   6  -5   23.82    1.31
   8   6  -4    5.73    0.56
   8   6  -3    0.87    0.24
   8   6  -2    0.02    0.13
   8   6  -1    8.91    0.71
   8   6   0    3.67    0.44
   8   6   1    8.05    0.66
   8   6   2    0.18    0.14
   8   6   3    1.18    0.26
   8   6   4    5.86    0.55
   8   6   5   23.45    1.19
   8   6   5   24.57    1.27
   8   6   6    5.11    0.53
   8   6   7    0.00    0.10
   8  -6  -8    0.06    0.14
   8  -6  -9    0.48    0.23
   8  -6 -10    1.02    0.28
   8  -6 -11    0.25    0.20
   8  -6 -12    1.97    0.35
   8  -6 -13    0.71    0.21
   8  -6 -14    0.75    0.22
   8  -7  16    0.20    0.11
   8   7 -15    0.06    0.10
   8   7 -14    0.80    0.20
   8   7 -13    0.49    0.17
   8   7 -12    1.21    0.27
   8   7 -11    0.19    0.16
   8   7 -10    0.51    0.21
   8   7  -9    0.02    0.15
   8   7  -8    0.33    0.18
   8   7  -7    0.97    0.27
   8   7  -6    2.16    0.35
   8   7  -6    1.86    0.36
   8   7  -5    1.78    0.33
   8   7  -5    2.60    0.41
   8  -7   4    0.20    0.18
   8   7  -4    0.09    0.13
   8   7  -4    0.16    0.13
   8   7  -3    4.68    0.52
   8   7  -3    4.85    0.53
   8   7  -3    4.76    0.55
   8  -7   3    4.84    0.51
   8   7  -2    2.20    0.36
   8   7  -2    2.16    0.35
   8   7  -2    2.37    0.38
   8   7  -1    0.59    0.22
   8   7  -1    0.14    0.12
   8   7   0   -0.04    0.13
   8   7   0    0.12    0.12
   8   7   1    0.41    0.18
   8   7   1    0.40    0.19
   8   7   2    2.25    0.35
   8   7   2    2.31    0.37
   8   7   3    4.70    0.50
   8   7   3    5.18    0.54
   8   7   4    0.56    0.20
   8   7   4    0.10    0.14
   8   7   5    1.83    0.33
   8   7   6    1.68    0.31
   8  -7  -7    0.48    0.25
   8   7   7    0.53    0.20
   8  -7  -8    0.63    0.24
   8   7   8    0.35    0.14
   8  -7  -9    0.13    0.13
   8  -7 -10    0.43    0.19
   8  -7 -11    0.28    0.17
   8  -7 -12    1.13    0.29
   8  -7 -13    0.51    0.20
   8  -7 -14    0.63    0.19
   8  -8  15    0.31    0.11
   8   8  -9    0.31    0.15
   8  -8   4    3.30    0.42
   8   8  -3    0.21    0.13
   8   8  -3   -0.14    0.19
   8   8  -2    2.22    0.36
   8   8  -2    2.53    0.39
   8   8  -1    0.48    0.19
   8   8  -1    0.30    0.18
   8   8   0    4.32    0.48
   8   8   0    3.88    0.48
   8   8   1    0.12    0.12
   8   8   1    0.16    0.14
   8   8   2    2.65    0.38
   8   8   2    1.69    0.34
   8   8   3   -0.13    0.16
   8   8   3   -0.18    0.17
   8   8   4    3.56    0.47
   8   8   5    4.54    0.52
   8   8   6    2.06    0.35
   8  -8  -7    0.04    0.18
   8   8   7    0.18    0.13
   8  -8  -8    1.59    0.32
   8   8   8    1.29    0.26
   8  -8  -9    0.00    0.10
   8  -8 -10    0.43    0.22
   8  -8 -11    1.95    0.34
   8  -8 -12    0.51    0.19
   8  -8 -13    3.42    0.41
   8  -8 -14    0.08    0.10
   8  -9  15    0.00    0.07
   8  -9  14    0.15    0.08
   8   9  -3    7.71    0.68
   8   9  -2   12.98    0.91
   8   9  -1    0.70    0.24
   8   9   0    5.48    0.59
   8   9   1    0.42    0.17
   8   9   2   12.40    0.90
   8   9   3    6.65    0.64
   8   9   4    7.19    0.67
   8   9   5    0.70    0.22
   8   9   6    1.49    0.30
   8  -9  -7    3.22    0.44
   8   9   7    2.85    0.40
   8  -9  -8    0.75    0.24
   8   9   8    1.37    0.27
   8  -9  -9   -0.03    0.15
   8   9   9    0.00    0.10
   8  -9 -10    0.33    0.17
   8  -9 -11    0.44    0.18
   8  -9 -12    0.29    0.15
   8  -9 -13    0.13    0.13
   8  -9 -14    0.23    0.12
   8 -10  13    0.25    0.12
   8 -10  12   -0.01    0.09
   8 -10   8    0.14    0.09
   8 -10   7    1.01    0.24
   8  10  -3    1.54    0.28
   8  10  -2    1.23    0.28
   8  10  -1    0.79    0.23
   8  10   0    0.10    0.15
   8  10   1    0.77    0.22
   8  10   2    1.03    0.27
   8  10   3    1.63    0.33
   8  10   4    2.07    0.36
   8  10   5    2.53    0.40
   8  10   6    0.63    0.23
   8 -10  -7    0.61    0.22
   8  10   7    1.21    0.26
   8 -10  -8    0.08    0.14
   8  10   8    0.20    0.12
   8 -10  -9    0.44    0.19
   8  10   9    0.52    0.17
   8 -10 -10    0.12    0.17
   8 -10 -11    0.33    0.17
   8 -10 -12    0.13    0.11
   8 -10 -13    0.07    0.10
   8 -11  12    0.58    0.14
   8 -11  11    0.97    0.18
   8 -11  10    0.88    0.17
   8 -11   9    0.10    0.09
   8  11  -2    5.46    0.54
   8  11  -1    0.04    0.12
   8  11   0   -0.06    0.18
   8  11   1   -0.03    0.14
   8  11   2    5.53    0.57
   8  11   3    7.24    0.65
   8  11   4    6.17    0.59
   8  11   5    3.78    0.45
   8  11   6    0.99    0.25
   8 -11  -7    0.91    0.24
   8  11   7    0.81    0.21
   8 -11  -8    4.12    0.45
   8  11   8    3.39    0.38
   8 -11  -9   -0.01    0.13
   8  11   9    0.05    0.08
   8 -11 -10    0.72    0.17
   8 -11 -11    0.56    0.16
   8 -11 -12    0.40    0.14
   8  12  -2    0.84    0.23
   8  12  -1    1.65    0.30
   8  12   0    0.12    0.14
   8  12   1    1.53    0.28
   8  12   2    1.06    0.24
   8  12   3    0.39    0.18
   8  12   4    3.16    0.40
   8  12   5    2.18    0.34
   8 -12  -6    0.46    0.19
   8  12   6    0.33    0.15
   8 -12  -7    1.69    0.29
   8  12   7    1.80    0.27
   8 -12  -8    0.29    0.15
   8  12   8    0.43    0.13
   8 -12  -9    1.67    0.25
   8  12   9    1.78    0.23
   8 -12 -10    0.24    0.11
   8 -12 -11    1.47    0.22
   8  13  -2    0.69    0.18
   8  13  -1    0.18    0.12
   8  13   0    0.09    0.10
   8  13   1    0.28    0.14
   8  13   2    0.52    0.19
   8  13   3    0.78    0.19
   8  13   4    0.39    0.16
   8 -13  -5    3.15    0.35
   8  13   5    3.13    0.35
   8 -13  -6    1.57    0.26
   8  13   6    1.42    0.24
   8 -13  -7    0.66    0.17
   8  13   7    1.06    0.19
   8 -13  -8    0.38    0.14
   8  13   8    0.33    0.11
   8 -13  -9    0.07    0.09
   8  14  -1    0.21    0.11
   8  14   0    0.15    0.11
   8  14   1    0.50    0.15
   8  14   2    0.03    0.10
   8  14   3    0.44    0.13
   8 -14  -4    0.78    0.17
   8  14   4    0.76    0.17
   8 -14  -5    0.67    0.16
   8  14   5    0.75    0.17
   8 -14  -6    0.51    0.15
   8  14   6    0.45    0.13
   9   0  -2   13.10    0.85
   9   0  -3    1.12    0.26
   9   0  -4    1.51    0.30
   9   0  -4    1.62    0.29
   9   0  -5   10.44    0.76
   9   0  -6    0.21    0.17
   9   0  -6    0.01    0.13
   9   0  -6    0.54    0.25
   9   0   6   -0.34    0.17
   9   0  -7    0.32    0.17
   9   0  -7    0.25    0.16
   9   0   7   -0.20    0.13
   9   0  -8    2.39    0.37
   9   0  -8    3.14    0.45
   9   0   8    3.30    0.41
   9   0  -9    0.06    0.11
   9   0   9   -0.25    0.15
   9   0 -10    0.17    0.18
   9   0 -11    0.66    0.24
   9   0 -12    1.80    0.34
   9   0 -13    1.12    0.28
   9   0 -14    0.68    0.22
   9   0 -15   -0.11    0.14
   9   0 -16    0.60    0.20
   9   0 -17    0.96    0.19
   9   1 -17    0.62    0.16
   9   1 -16    0.17    0.11
   9   1 -15    0.05    0.11
   9   1 -14   -0.16    0.15
   9   1 -13    0.20    0.15
   9   1 -12    4.64    0.54
   9  -1  12    4.70    0.47
   9   1 -11    2.18    0.39
   9  -1  11    2.01    0.32
   9   1 -10    4.58    0.56
   9  -1  10    5.14    0.52
   9  -1   9    0.19    0.14
   9   1  -9    0.15    0.15
   9  -1   8    2.02    0.33
   9   1  -8    1.46    0.30
   9   1  -8    1.68    0.34
   9   1  -7    1.83    0.32
   9   1  -7    1.45    0.32
   9  -1   7    1.01    0.24
   9   1  -6    1.99    0.31
   9   1  -6    1.87    0.35
   9  -1   6    2.47    0.37
   9   1  -4    7.28    0.62
   9   1  -3    2.71    0.38
   9   1  -2    1.96    0.32
   9   1  -1    8.17    0.66
   9   1   0    2.76    0.40
   9   1   1    8.09    0.65
   9   1   2    2.23    0.36
   9  -1  -5    7.33    0.63
   9  -1  -6    1.93    0.33
   9  -1  -6    1.67    0.32
   9  -1  -6    2.34    0.39
   9   1   6    2.29    0.34
   9  -1  -7    1.88    0.33
   9  -1  -7    1.79    0.35
   9   1   7    1.35    0.27
   9  -1  -8    1.49    0.28
   9  -1  -8    2.20    0.38
   9  -1  -9    0.22    0.18
   9  -1 -10    5.36    0.58
   9  -1 -11    2.22    0.38
   9  -1 -12    4.88    0.55
   9  -1 -13    0.31    0.13
   9  -1 -14    0.03    0.11
   9  -1 -15    0.21    0.16
   9  -1 -16    0.15    0.13
   9  -1 -17    0.15    0.09
   9   2 -17    0.24    0.12
   9   2 -16    0.06    0.11
   9   2 -15    1.16    0.25
   9   2 -14    0.24    0.15
   9  -2  13    0.14    0.10
   9   2 -13    0.41    0.19
   9  -2  12    1.80    0.30
   9   2 -12    2.20    0.38
   9   2 -11    4.52    0.54
   9  -2  11    4.51    0.48
   9  -2  10    1.13    0.26
   9   2 -10    1.52    0.32
   9  -2   9    0.97    0.24
   9   2  -9    0.83    0.25
   9  -2   8    0.13    0.11
   9   2  -8    0.37    0.17
   9   2  -8    0.19    0.13
   9  -2   7    1.70    0.31
   9   2  -7    2.37    0.35
   9   2  -7    1.54    0.32
   9  -2   6    1.12    0.27
   9   2  -6    1.05    0.27
   9   2  -5    5.95    0.57
   9   2  -5    6.39    0.64
   9  -2   5    6.98    0.62
   9   2  -4    8.65    0.70
   9   2  -3    0.10    0.12
   9   2  -2    6.06    0.57
   9   2  -1   11.47    0.80
   9   2   0    2.30    0.35
   9   2   1   10.76    0.77
   9   2   2    5.29    0.53
   9   2   3    0.25    0.17
   9   2   6    0.63    0.19
   9  -2  -6    1.75    0.33
   9  -2  -7    1.08    0.25
   9  -2  -8   -0.05    0.15
   9  -2 -12    2.11    0.36
   9  -2 -13    0.39    0.19
   9  -2 -14   -0.01    0.10
   9  -2 -15    1.04    0.22
   9   3 -17    0.29    0.13
   9   3 -16   -0.06    0.11
   9   3 -15    0.00    0.12
   9  -3  15    0.05    0.10
   9  -3  14    0.12    0.12
   9   3 -14    0.16    0.10
   9  -3  13    1.23    0.25
   9   3 -13    0.56    0.21
   9  -3  12    1.58    0.28
   9   3 -12    2.04    0.36
   9  -3  11    2.39    0.36
   9   3 -11    2.71    0.41
   9  -3  10    1.00    0.26
   9   3 -10    1.00    0.27
   9  -3   9    0.79    0.22
   9   3  -9    0.81    0.24
   9  -3   8    0.92    0.23
   9   3  -8    1.36    0.30
   9  -3   7    0.13    0.13
   9   3  -7    0.04    0.13
   9  -3   6    0.45    0.17
   9   3  -6    1.16    0.28
   9  -3   5    0.57    0.19
   9   3  -5    0.67    0.19
   9   3  -5    0.68    0.22
   9   3  -4    3.75    0.45
   9   3  -3    3.58    0.43
   9   3  -2    5.28    0.53
   9   3  -1    3.74    0.45
   9   3   0    2.95    0.40
   9   3   1    4.84    0.52
   9   3   2    5.67    0.56
   9   3   3    4.05    0.46
   9   3   4    3.76    0.45
   9   3   5    0.72    0.22
   9   3   6    0.96    0.23
   9   4 -16   -0.07    0.10
   9  -4  16    0.17    0.10
   9   4 -15    0.12    0.13
   9  -4  15    0.11    0.09
   9  -4  14    0.18    0.11
   9   4 -14   -0.04    0.12
   9  -4  13    0.05    0.12
   9   4 -13    0.02    0.10
   9  -4  12   -0.02    0.10
   9   4 -12    0.07    0.13
   9  -4  11    1.56    0.28
   9   4 -11    1.07    0.28
   9  -4  10    0.22    0.13
   9   4 -10    0.38    0.20
   9  -4   9    0.06    0.13
   9   4  -9    0.19    0.14
   9  -4   8    0.12    0.14
   9   4  -8    0.09    0.13
   9  -4   7    1.07    0.25
   9   4  -7    1.19    0.30
   9  -4   6    2.49    0.38
   9   4  -6    3.92    0.46
   9   4  -6    2.95    0.45
   9   4  -5    6.27    0.59
   9   4  -5    6.72    0.66
   9  -4   5    6.10    0.59
   9   4  -4    7.86    0.66
   9   4  -4    7.94    0.68
   9   4  -4    7.43    0.70
   9  -4   4    7.31    0.65
   9   4  -3    0.49    0.21
   9   4  -3    0.61    0.21
   9   4  -3    0.59    0.22
   9   4  -3    1.06    0.31
   9  -4   3    0.43    0.16
   9   4  -2    1.63    0.29
   9   4  -1    0.73    0.22
   9   4   0    7.59    0.65
   9   4   1    0.90    0.24
   9   4   2    1.09    0.26
   9   4   3    0.66    0.22
   9   4   3    0.79    0.23
   9   4   4    7.49    0.63
   9   4   4    6.80    0.63
   9   4   5    5.80    0.56
   9   4   5    6.66    0.61
   9   4   6    2.72    0.38
   9   4   7    1.21    0.27
   9   5 -16    0.70    0.16
   9   5 -15    0.08    0.14
   9  -5  15    0.05    0.09
   9  -5  14    0.19    0.12
   9   5 -14    0.10    0.12
   9  -5  13    0.19    0.13
   9   5 -13    0.34    0.17
   9  -5  12    1.14    0.25
   9   5 -12    0.94    0.25
   9  -5  11    0.73    0.21
   9   5 -11    0.96    0.27
   9  -5  10    0.52    0.17
   9   5 -10    0.77    0.24
   9  -5   9    1.27    0.27
   9   5  -9    1.72    0.34
   9  -5   8    0.26    0.16
   9   5  -8    0.53    0.21
   9  -5   7    0.16    0.11
   9   5  -7    0.30    0.16
   9  -5   6    2.45    0.38
   9   5  -6    3.38    0.48
   9   5  -5    3.57    0.45
   9   5  -5    4.51    0.55
   9  -5   5    3.84    0.48
   9  -5   4    2.69    0.39
   9   5  -4    2.36    0.36
   9   5  -4    3.46    0.43
   9   5  -4    3.57    0.49
   9   5  -3    6.57    0.62
   9   5  -3    6.92    0.65
   9   5  -3    7.13    0.69
   9  -5   3    7.23    0.64
   9   5  -2    6.80    0.61
   9   5  -2    7.36    0.65
   9   5  -2    5.77    0.61
   9  -5   2    7.06    0.63
   9   5  -1    7.53    0.65
   9   5  -1    6.82    0.64
   9   5  -1    6.41    0.66
   9   5  -1    7.57    0.65
   9  -5   1    6.47    0.60
   9   5   0   11.57    0.83
   9   5   0   12.31    0.87
   9   5   0   12.89    0.85
   9  -5   0   13.60    0.88
   9   5   1    5.99    0.58
   9   5   1    6.97    0.64
   9  -5  -1    7.16    0.63
   9   5   2    6.63    0.59
   9   5   2    6.45    0.62
   9   5   3    8.38    0.68
   9   5   3    7.20    0.66
   9   5   4    3.12    0.42
   9   5   4    3.47    0.45
   9   5   5    4.29    0.48
   9   5   5    4.08    0.48
   9   5   6    2.87    0.41
   9   5   7    0.40    0.18
   9  -5 -11    0.59    0.21
   9  -5 -12    1.38    0.28
   9   6 -15    0.62    0.16
   9  -6  15    0.53    0.14
   9  -6  14    0.71    0.16
   9   6 -14    0.12    0.12
   9  -6  13    0.05    0.08
   9   6 -13    0.31    0.17
   9  -6  12    0.66    0.19
   9   6 -12    0.91    0.24
   9  -6  11    0.13    0.12
   9   6 -11    0.32    0.18
   9  -6  10    1.09    0.24
   9   6 -10    1.26    0.30
   9  -6   9    1.48    0.30
   9   6  -9    1.85    0.33
   9  -6   8    0.63    0.19
   9   6  -8    0.55    0.23
   9  -6   7    0.07    0.11
   9   6  -7    0.66    0.21
   9  -6   6    3.08    0.41
   9   6  -6    3.01    0.44
   9  -6   5    0.83    0.22
   9   6  -5    1.10    0.28
   9  -6   4    1.04    0.24
   9   6  -4    1.44    0.30
   9   6  -4    1.06    0.29
   9   6  -3    1.24    0.28
   9   6  -3    2.00    0.35
   9   6  -3    1.56    0.35
   9  -6   3    1.30    0.28
   9   6  -2    0.15    0.13
   9   6  -2    0.47    0.19
   9   6  -2    0.61    0.22
   9  -6   2    0.54    0.19
   9   6  -1    1.86    0.33
   9   6  -1    2.03    0.36
   9  -6   1    2.78    0.41
   9   6   0   -0.11    0.10
   9   6   0   -0.07    0.16
   9   6   1    2.47    0.36
   9   6   1    1.91    0.34
   9   6   2    0.58    0.20
   9   6   2    0.38    0.16
   9   6   3    1.21    0.26
   9   6   3    1.28    0.26
   9   6   4    1.05    0.23
   9   6   4    1.14    0.28
   9   6   5    0.85    0.22
   9   6   6    3.17    0.42
   9   6   7    0.53    0.19
   9   6   8    0.43    0.16
   9  -6 -10    1.44    0.29
   9  -6 -11    0.14    0.15
   9  -6 -12    0.89    0.22
   9  -6 -13    0.13    0.11
   9  -7  15    0.19    0.08
   9  -7  14    0.16    0.11
   9   7 -14    0.04    0.08
   9  -7  13    1.01    0.19
   9   7 -13    1.24    0.23
   9  -7  12    0.12    0.11
   9   7 -12   -0.08    0.13
   9  -7  11    0.08    0.12
   9   7 -11    0.40    0.19
   9  -7  10    0.46    0.17
   9   7 -10    0.65    0.21
   9  -7   9   -0.14    0.15
   9   7  -9   -0.08    0.17
   9  -7   8    2.12    0.33
   9   7  -8    2.55    0.41
   9  -7   7    0.19    0.16
   9   7  -7    0.15    0.14
   9  -7   6    0.55    0.21
   9   7  -6    0.52    0.20
   9  -7   5    0.08    0.12
   9   7  -5   -0.38    0.18
   9   7  -4   -0.04    0.14
   9   7  -4    0.17    0.14
   9  -7   4    0.32    0.17
   9   7  -3    1.67    0.32
   9   7  -3    1.37    0.31
   9  -7   3    1.28    0.28
   9   7  -2    2.50    0.40
   9  -7   2    2.85    0.40
   9   7  -1    0.50    0.20
   9   7   0    0.69    0.23
   9   7   1    0.46    0.20
   9   7   2    3.26    0.45
   9   7   3    0.75    0.24
   9   7   4    0.06    0.15
   9   7   5    0.14    0.14
   9   7   6    0.39    0.16
   9   7   7    0.53    0.20
   9   7   8    2.23    0.32
   9  -7  -9   -0.17    0.15
   9  -7 -10    0.35    0.18
   9  -7 -11    0.05    0.14
   9  -7 -12   -0.14    0.13
   9  -7 -13    1.01    0.22
   9  -8  14    1.09    0.17
   9  -8  13    0.43    0.13
   9  -8  12    1.62    0.24
   9   8 -12    1.95    0.27
   9  -8  11    1.88    0.28
   9   8 -11    1.98    0.30
   9  -8  10    0.10    0.10
   9   8 -10    0.57    0.16
   9  -8   9    0.86    0.23
   9   8  -9    0.90    0.23
   9  -8   8    1.08    0.24
   9   8  -8    1.54    0.30
   9  -8   7    2.23    0.33
   9   8  -7    2.50    0.37
   9  -8   6    0.78    0.20
   9   8  -6    0.94    0.25
   9   8  -5    0.03    0.12
   9  -8   5   -0.11    0.09
   9   8  -4    2.19    0.38
   9  -8   4    2.35    0.36
   9   8  -3    4.70    0.52
   9   8  -2   11.07    0.83
   9   8  -1    0.23    0.18
   9   8   0    1.92    0.34
   9   8   1    0.17    0.15
   9   8   2   11.61    0.86
   9   8   3    5.00    0.54
   9   8   4    1.42    0.29
   9   8   5   -0.04    0.14
   9   8   6    0.83    0.23
   9   8   7    2.65    0.37
   9  -8  -8    1.18    0.28
   9   8   8    1.63    0.30
   9  -8  -9    0.92    0.23
   9  -8 -10    0.25    0.15
   9  -8 -11    1.77    0.28
   9  -8 -12    1.52    0.25
   9  -8 -13    0.77    0.17
   9  -9  13    0.01    0.07
   9  -9  12    0.50    0.14
   9  -9  11    0.26    0.12
   9  -9  10    0.09    0.11
   9  -9   9    0.57    0.17
   9  -9   8    0.14    0.11
   9  -9   7    2.05    0.31
   9  -9   6    0.12    0.11
   9  -9   5    0.09    0.11
   9   9  -3    1.52    0.31
   9   9  -2    2.48    0.38
   9   9  -1    0.46    0.18
   9   9   0    0.20    0.14
   9   9   1    0.53    0.21
   9   9   2    3.33    0.45
   9   9   3    1.17    0.29
   9   9   4   -0.06    0.16
   9   9   5    0.34    0.16
   9   9   6    0.04    0.13
   9  -9  -7    3.23    0.41
   9   9   7    2.09    0.33
   9  -9  -8   -0.10    0.11
   9   9   8    0.00    0.11
   9  -9  -9    0.92    0.24
   9   9   9    0.99    0.21
   9  -9 -10    0.10    0.13
   9  -9 -11    0.18    0.13
   9  -9 -12    0.92    0.20
   9  -9 -13    0.14    0.10
   9 -10  11    0.00    0.07
   9 -10  10    1.62    0.23
   9 -10   9    0.08    0.10
   9 -10   8    0.23    0.11
   9 -10   7    0.93    0.21
   9  10  -3    0.16    0.13
   9  10  -2    0.13    0.14
   9  10  -1    0.98    0.26
   9  10   0    0.25    0.15
   9  10   1    0.67    0.23
   9  10   2    0.19    0.18
   9  10   3    0.21    0.14
   9  10   4    0.20    0.16
   9  10   5    0.11    0.12
   9 -10  -6    5.08    0.49
   9  10   6    4.37    0.47
   9 -10  -7    0.45    0.21
   9  10   7    0.86    0.21
   9 -10  -8    0.28    0.15
   9  10   8    0.30    0.15
   9 -10  -9   -0.09    0.12
   9  10   9    0.18    0.10
   9 -10 -10    2.46    0.30
   9 -10 -11   -0.21    0.12
   9  11  -2    2.46    0.34
   9  11  -1    0.48    0.19
   9  11   0    1.16    0.25
   9  11   1    0.66    0.22
   9  11   2    1.81    0.32
   9  11   3    1.01    0.26
   9  11   4    0.04    0.13
   9 -11  -5    0.51    0.19
   9  11   5    0.41    0.16
   9 -11  -6    0.37    0.16
   9  11   6    0.18    0.15
   9 -11  -7   -0.05    0.12
   9  11   7   -0.22    0.13
   9 -11  -8    0.21    0.10
   9  11   8    0.39    0.13
   9 -11  -9   -0.03    0.11
   9  11   9    0.05    0.06
   9 -11 -10    0.52    0.15
   9  12  -2    0.25    0.12
   9  12  -1    1.24    0.23
   9  12   0    0.37    0.14
   9  12   1    1.14    0.25
   9  12   2    0.27    0.14
   9  12   3    2.44    0.33
   9 -12  -4    2.24    0.29
   9  12   4    1.32    0.25
   9 -12  -5    1.04    0.21
   9  12   5    1.41    0.24
   9 -12  -6    0.52    0.18
   9  12   6    0.32    0.13
   9 -12  -7    0.18    0.14
   9  12   7    0.21    0.11
   9 -12  -8    0.53    0.14
   9  12   8    0.53    0.13
   9  13  -1    0.23    0.09
   9  13   0   -0.02    0.09
   9  13   1    0.16    0.10
   9  13   2    0.52    0.15
   9  13   3    0.67    0.16
   9 -13  -4    1.49    0.23
   9  13   4    1.42    0.22
   9  13   5    0.18    0.10
   9  13   6    1.48    0.19
  10   0   0    0.64    0.24
  10   0  -1    0.12    0.14
  10   0   1    0.06    0.15
  10   0  -2    2.26    0.37
  10   0  -2    2.10    0.35
  10   0   2    1.54    0.28
  10   0  -3   -0.01    0.11
  10   0  -3   -0.03    0.18
  10   0   3   -0.01    0.10
  10   0  -4    1.54    0.33
  10   0  -4    1.15    0.29
  10   0   4    1.32    0.29
  10   0  -5    1.09    0.28
  10   0  -5    2.07    0.38
  10   0   5    1.54    0.32
  10   0  -6    1.18    0.28
  10   0   6    1.13    0.25
  10   0  -7    0.08    0.12
  10   0   7   -0.17    0.19
  10   0  -8   -0.07    0.18
  10   0   8    0.13    0.13
  10   0  -9    0.80    0.24
  10   0   9    0.64    0.20
  10   0 -10    0.44    0.19
  10   0  10    0.39    0.14
  10   0 -11    0.17    0.12
  10   0 -12    0.40    0.16
  10   0 -13    0.06    0.09
  10   0 -14    0.13    0.10
  10   0 -15    0.11    0.09
  10   1 -15    0.35    0.13
  10   1 -14    0.46    0.18
  10   1 -13    1.69    0.30
  10   1 -12    0.37    0.19
  10  -1  12    0.22    0.11
  10   1 -11   10.03    0.78
  10  -1  11   10.78    0.71
  10   1 -10    5.49    0.58
  10  -1  10    4.89    0.50
  10   1  -9    2.90    0.42
  10  -1   9    2.57    0.37
  10   1  -8    0.85    0.25
  10  -1   8    0.80    0.23
  10   1  -7    1.34    0.30
  10  -1   7    1.18    0.28
  10   1  -6    0.18    0.17
  10  -1   6    0.19    0.17
  10   1  -5    2.11    0.38
  10   1  -5    2.62    0.41
  10  -1   5    2.03    0.33
  10   1  -4    5.58    0.59
  10   1  -4    5.33    0.57
  10  -1   4    5.49    0.56
  10   1  -3    7.49    0.71
  10   1  -3    8.19    0.69
  10  -1   3    8.40    0.70
  10   1  -2    1.81    0.35
  10   1  -2    1.37    0.30
  10  -1   2    1.82    0.33
  10   1  -1    5.61    0.60
  10   1  -1    5.74    0.57
  10  -1   1    5.05    0.54
  10   1   0   13.13    0.88
  10  -1   0   11.45    0.84
  10   1   1    5.15    0.55
  10  -1  -1    4.33    0.50
  10   1   1    4.46    0.50
  10   1   2    1.74    0.33
  10  -1  -2    1.60    0.31
  10   1   2    0.87    0.20
  10   1   3    7.31    0.66
  10  -1  -3    7.81    0.68
  10   1   3    7.27    0.65
  10   1   4    5.20    0.55
  10  -1  -4    5.97    0.60
  10  -1  -4    5.55    0.58
  10   1   4    5.18    0.55
  10  -1  -5    2.93    0.42
  10  -1  -5    3.00    0.43
  10   1   5    2.78    0.39
  10  -1  -6    0.25    0.18
  10  -1  -6    0.71    0.26
  10   1   6    0.20    0.13
  10  -1  -7    1.21    0.29
  10   1   7    0.86    0.23
  10  -1  -8    0.62    0.19
  10   1   8    0.66    0.20
  10  -1  -9    2.71    0.39
  10  -1 -10    6.06    0.59
  10  -1 -11   11.77    0.82
  10  -1 -12    0.27    0.17
  10  -1 -13    2.01    0.31
  10  -1 -14    1.03    0.22
  10  -1 -15    0.03    0.10
  10   2 -15    0.09    0.09
  10   2 -14    0.40    0.14
  10   2 -13    1.57    0.28
  10  -2  13    1.56    0.24
  10   2 -12    2.67    0.39
  10  -2  12    2.75    0.34
  10   2 -11    1.28    0.27
  10  -2  11    1.94    0.31
  10   2 -10    1.05    0.26
  10  -2  10    1.07    0.23
  10   2  -9    2.68    0.40
  10  -2   9    2.55    0.37
  10   2  -8    1.11    0.27
  10  -2   8    1.21    0.27
  10   2  -7   -0.12    0.14
  10  -2   7    0.18    0.16
  10   2  -6    2.02    0.37
  10  -2   6    1.91    0.33
  10   2  -5    3.46    0.48
  10  -2   5    3.19    0.42
  10   2  -4   13.13    0.95
  10   2  -4   11.57    0.86
  10  -2   4   11.00    0.82
  10   2  -3   12.72    0.88
  10   2  -3   13.39    0.96
  10   2  -3   12.38    0.88
  10  -2   3   13.46    0.91
  10   2  -2    7.56    0.67
  10   2  -2    7.73    0.68
  10   2  -2    8.58    0.75
  10   2  -2    8.27    0.70
  10  -2   2    7.20    0.65
  10   2  -1   11.48    0.84
  10   2  -1   13.39    0.92
  10   2  -1   12.81    0.93
  10   2  -1   12.03    0.86
  10  -2   1   12.17    0.86
  10   2   0    6.30    0.61
  10   2   0    7.16    0.67
  10   2   0    5.74    0.57
  10  -2   0    6.28    0.60
  10   2   1   12.38    0.86
  10   2   1   11.59    0.86
  10   2   1   12.11    0.85
  10  -2  -1   12.29    0.87
  10   2   2    7.43    0.68
  10  -2  -2    8.15    0.70
  10   2   2    7.88    0.67
  10   2   3   11.97    0.88
  10  -2  -3   12.82    0.89
  10   2   3   14.06    0.90
  10   2   4   10.98    0.82
  10  -2  -4   10.74    0.81
  10   2   4   11.68    0.81
  10   2   5    3.13    0.43
  10  -2  -5    3.92    0.49
  10   2   5    3.64    0.44
  10  -2  -6    2.27    0.39
  10   2   6    2.26    0.34
  10   3 -15    0.00    0.09
  10   3 -14    0.12    0.12
  10  -3  14    0.13    0.11
  10   3 -13    0.35    0.16
  10  -3  13    0.39    0.13
  10   3 -12    0.26    0.16
  10  -3  12    0.01    0.10
  10   3 -11    0.05    0.14
  10  -3  11   -0.09    0.14
  10   3 -10    1.46    0.30
  10  -3  10    1.39    0.27
  10   3  -9   -0.15    0.17
  10  -3   9    0.25    0.17
  10   3  -8    2.60    0.40
  10  -3   8    2.47    0.36
  10   3  -7    0.06    0.14
  10  -3   7    0.01    0.12
  10   3  -6   -0.13    0.19
  10  -3   6    0.24    0.17
  10   3  -5    0.42    0.23
  10  -3   5    0.11    0.15
  10   3  -4    0.76    0.26
  10  -3   4    0.59    0.20
  10   3  -3    0.49    0.22
  10   3  -3    0.12    0.18
  10   3  -3    0.66    0.26
  10  -3   3    0.33    0.16
  10   3  -2    0.15    0.16
  10   3  -2    0.13    0.13
  10   3  -2    0.19    0.20
  10   3  -2    0.17    0.17
  10  -3   2    0.34    0.18
  10   3  -1    1.73    0.32
  10   3  -1    1.62    0.31
  10   3  -1    1.66    0.35
  10   3  -1    1.75    0.33
  10  -3   1    1.86    0.34
  10   3   0    0.01    0.12
  10   3   0    0.00    0.11
  10   3   0   -0.24    0.21
  10  -3   0   -0.02    0.16
  10   3   1    1.55    0.32
  10   3   1    1.90    0.35
  10   3   1    2.20    0.35
  10  -3  -1    1.70    0.33
  10   3   2    0.23    0.18
  10   3   2   -0.03    0.15
  10   3   2    0.11    0.14
  10  -3  -2    0.14    0.13
  10   3   3    0.40    0.18
  10  -3  -3    0.29    0.14
  10   3   3    0.33    0.15
  10   3   4    0.98    0.25
  10  -3  -4    1.03    0.24
  10   3   4    0.71    0.22
  10   3   5    0.10    0.14
  10  -3  -5    0.36    0.18
  10   3   6    0.05    0.11
  10   3   7    0.24    0.16
  10   4 -15    0.12    0.11
  10   4 -14    0.38    0.17
  10  -4  14    0.48    0.12
  10   4 -13    0.63    0.18
  10  -4  13    0.34    0.13
  10   4 -12    0.79    0.22
  10  -4  12    0.55    0.16
  10   4 -11    0.49    0.19
  10  -4  11    0.71    0.20
  10   4 -10   -0.03    0.13
  10  -4  10    0.01    0.12
  10   4  -9    0.29    0.17
  10  -4   9    0.14    0.14
  10   4  -8    1.74    0.34
  10  -4   8    1.43    0.28
  10   4  -7    1.15    0.29
  10  -4   7    0.66    0.21
  10   4  -6    1.21    0.30
  10  -4   6    1.20    0.26
  10   4  -5    0.07    0.13
  10  -4   5    0.00    0.12
  10   4  -4    1.30    0.29
  10   4  -4    0.58    0.23
  10  -4   4    0.82    0.22
  10   4  -3    1.90    0.34
  10   4  -3    1.83    0.36
  10  -4   3    2.04    0.35
  10   4  -2    6.02    0.61
  10   4  -2    5.18    0.60
  10   4  -2    5.89    0.60
  10  -4   2    4.03    0.49
  10   4  -1    1.62    0.33
  10   4  -1    1.76    0.34
  10  -4   1    1.32    0.28
  10   4   0   -0.05    0.16
  10   4   0    0.07    0.16
  10  -4   0   -0.11    0.14
  10   4   1    1.08    0.27
  10   4   1    1.07    0.24
  10  -4  -1    1.42    0.29
  10   4   2    5.07    0.55
  10   4   2    5.69    0.54
  10  -4  -2    4.70    0.50
  10   4   3    1.52    0.31
  10  -4  -3    1.70    0.31
  10   4   4    0.79    0.22
  10   4   5    0.22    0.15
  10   4   6    1.34    0.27
  10   4   7    1.01    0.24
  10   5 -14    0.26    0.13
  10  -5  14    0.09    0.08
  10   5 -13    0.29    0.13
  10  -5  13    0.34    0.13
  10   5 -12    0.23    0.14
  10  -5  12    0.05    0.09
  10   5 -11    0.64    0.20
  10  -5  11    0.41    0.16
  10   5 -10    0.10    0.12
  10  -5  10   -0.10    0.11
  10   5  -9    0.04    0.13
  10  -5   9    0.05    0.10
  10   5  -8    0.25    0.17
  10  -5   8    0.46    0.18
  10   5  -7    0.98    0.27
  10  -5   7    1.00    0.23
  10   5  -6    0.62    0.23
  10  -5   6    0.20    0.14
  10   5  -5    0.22    0.16
  10  -5   5    0.40    0.16
  10   5  -4    0.46    0.21
  10   5  -4    0.61    0.24
  10  -5   4    0.46    0.17
  10   5  -3    2.06    0.37
  10   5  -3    1.28    0.30
  10  -5   3    1.47    0.30
  10   5  -2    0.21    0.13
  10   5  -2    0.41    0.22
  10  -5   2    0.25    0.16
  10   5  -1    2.78    0.42
  10  -5   1    2.37    0.37
  10   5   0    0.19    0.16
  10   5   0    0.42    0.24
  10  -5   0    0.16    0.13
  10   5   1    2.52    0.39
  10  -5  -1    2.42    0.36
  10   5   2    0.06    0.15
  10  -5  -2    0.36    0.19
  10   5   3    1.58    0.32
  10   5   4    0.61    0.21
  10   5   5    0.37    0.18
  10   5   6    0.19    0.14
  10   5   7    0.94    0.23
  10   6 -14    0.54    0.15
  10  -6  14    0.42    0.12
  10   6 -13    1.31    0.22
  10  -6  13    0.94    0.18
  10   6 -12    0.55    0.16
  10  -6  12    0.77    0.17
  10   6 -11    1.57    0.28
  10  -6  11    1.14    0.21
  10   6 -10    1.97    0.33
  10  -6  10    1.84    0.28
  10   6  -9    0.32    0.17
  10  -6   9    0.15    0.12
  10   6  -8   -0.18    0.14
  10  -6   8    0.17    0.13
  10   6  -7    0.25    0.17
  10  -6   7    0.48    0.19
  10   6  -6    0.85    0.25
  10  -6   6    0.56    0.20
  10   6  -5    0.21    0.17
  10  -6   5    0.04    0.10
  10   6  -4    2.11    0.35
  10   6  -4    1.63    0.34
  10  -6   4    1.69    0.30
  10   6  -3    1.78    0.33
  10   6  -3    1.50    0.34
  10  -6   3    1.65    0.30
  10   6  -2    0.27    0.18
  10  -6   2    0.25    0.16
  10   6  -1    0.73    0.23
  10  -6   1    0.38    0.17
  10   6   0    1.96    0.36
  10  -6   0    1.83    0.30
  10   6   1    0.35    0.16
  10   6   2    0.14    0.14
  10   6   3    1.75    0.33
  10   6   4    1.66    0.31
  10   6   5    0.13    0.17
  10   6   6    1.00    0.26
  10   6   7    0.38    0.15
  10   6   8    0.03    0.11
  10  -7  13    0.17    0.09
  10   7 -12    0.33    0.15
  10  -7  12    0.16    0.10
  10   7 -11    0.44    0.15
  10  -7  11    0.61    0.17
  10   7 -10    1.87    0.30
  10  -7  10    1.67    0.27
  10   7  -9    0.03    0.13
  10  -7   9    0.02    0.09
  10   7  -8    0.09    0.14
  10  -7   8    0.13    0.13
  10   7  -7    0.57    0.20
  10  -7   7    0.37    0.17
  10   7  -6    1.30    0.29
  10  -7   6    1.19    0.26
  10   7  -5    0.37    0.18
  10  -7   5    0.56    0.18
  10   7  -4    1.01    0.25
  10  -7   4    0.78    0.22
  10   7  -3    2.72    0.40
  10  -7   3    2.77    0.37
  10   7  -2    0.38    0.17
  10  -7   2    0.70    0.22
  10   7  -1    2.48    0.38
  10   7   0    0.95    0.26
  10   7   1    2.40    0.39
  10   7   2    0.38    0.18
  10   7   3    2.51    0.39
  10   7   4    1.62    0.31
  10   7   5    0.53    0.19
  10   7   6    1.26    0.27
  10   7   7    0.41    0.16
  10   7   8    0.09    0.10
  10  -8  12    2.00    0.24
  10   8 -11    1.05    0.20
  10  -8  11    0.72    0.16
  10   8 -10    1.11    0.22
  10  -8  10    0.68    0.16
  10   8  -9    0.10    0.10
  10  -8   9    0.15    0.09
  10   8  -8    0.05    0.10
  10  -8   8   -0.06    0.12
  10  -8   7    0.19    0.11
  10  -8   6    1.36    0.26
  10  -8   5    1.12    0.25
  10  -8   4    1.92    0.31
  10   8  -3    0.71    0.21
  10  -8   3    0.56    0.18
  10   8  -2    2.67    0.40
  10   8  -1    0.12    0.16
  10   8   0    1.28    0.28
  10   8   1    0.46    0.22
  10   8   2    2.37    0.37
  10   8   3    0.64    0.21
  10   8   4    1.53    0.30
  10   8   5    1.48    0.28
  10   8   6    1.50    0.27
  10   8   7    0.27    0.15
  10   8   8    0.08    0.11
  10  -9  11    0.82    0.15
  10  -9  10    0.11    0.08
  10  -9   9    1.63    0.23
  10  -9   8    0.41    0.15
  10  -9   7    0.57    0.15
  10  -9   6    0.33    0.13
  10  -9   5   -0.05    0.10
  10   9  -3    3.48    0.41
  10   9  -2    2.39    0.34
  10   9  -1    0.76    0.22
  10   9   0    2.48    0.37
  10   9   1    0.70    0.23
  10   9   2    2.66    0.39
  10   9   3    2.76    0.38
  10   9   4    0.74    0.22
  10   9   5    0.08    0.12
  10   9   6    0.43    0.18
  10   9   7    0.43    0.17
  10   9   8    0.13    0.11
  10 -10   9    1.19    0.18
  10 -10   8    0.19    0.10
  10  10  -3    2.05    0.29
  10  10  -2    2.61    0.34
  10  10  -1    1.55    0.27
  10  10   0    1.13    0.25
  10  10   1    2.33    0.34
  10  10   2    2.25    0.33
  10  10   3    2.20    0.33
  10  10   4    0.01    0.13
  10  10   5    1.39    0.25
  10  10   6    0.66    0.18
  10  10   7    0.62    0.16
  10  10   8    0.14    0.08
  10  11  -2    1.33    0.22
  10  11  -1    0.96    0.22
  10  11   0    0.31    0.12
  10  11   1    0.72    0.19
  10  11   2    1.41    0.26
  10  11   3   -0.15    0.12
  10  11   4    0.63    0.17
  10  11   5    1.48    0.23
  10  11   6    0.18    0.10
  10  11   7    0.18    0.09
  10  12  -2    0.11    0.08
  10  12  -1    0.55    0.15
  10  12   0    0.12    0.09
  10  12   1    0.25    0.13
  10  12   2    0.36    0.15
  10  12   3    0.12    0.11
  10  12   4    0.38    0.12
  10  12   5    0.62    0.14
  11   0   0   -0.04    0.14
  11   0  -1    1.49    0.31
  11   0   1    2.19    0.36
  11   0  -2   -0.04    0.17
  11   0   2   -0.04    0.16
  11   0  -3    2.82    0.42
  11   0   3    2.44    0.38
  11   0  -4    1.05    0.26
  11   0  -4    1.52    0.34
  11   0   4    0.97    0.25
  11   0  -5    2.72    0.41
  11   0   5    1.61    0.30
  11   0  -6   -0.05    0.14
  11   0   6   -0.06    0.16
  11   0  -7   -0.03    0.11
  11   0   7   -0.04    0.14
  11   0  -8   -0.10    0.14
  11   0   8    0.00    0.13
  11   0  -9    0.37    0.18
  11   0   9    0.25    0.14
  11   0 -10    0.17    0.12
  11   0  10    0.42    0.15
  11   0 -11    2.11    0.31
  11   0 -12    1.30    0.24
  11   0 -13    0.16    0.12
  11   1 -14    0.08    0.10
  11   1 -13    0.28    0.15
  11   1 -12    3.06    0.37
  11   1 -11    0.14    0.13
  11  -1  11    0.08    0.12
  11   1 -10   -0.19    0.16
  11  -1  10    0.07    0.10
  11   1  -9   -0.15    0.16
  11  -1   9    0.24    0.15
  11   1  -8    0.13    0.14
  11  -1   8   -0.14    0.16
  11   1  -7    1.44    0.29
  11  -1   7    1.58    0.29
  11   1  -6    1.52    0.31
  11  -1   6    1.37    0.28
  11   1  -5    2.23    0.37
  11  -1   5    2.02    0.33
  11   1  -4    2.72    0.42
  11   1  -4    3.03    0.44
  11  -1   4    2.19    0.36
  11   1  -3    0.53    0.20
  11   1  -3    0.39    0.21
  11  -1   3    0.16    0.13
  11   1  -2    0.89    0.24
  11  -1   2    1.02    0.25
  11   1  -1    1.45    0.30
  11  -1   1    1.20    0.28
  11   1   0    0.11    0.13
  11  -1   0    0.37    0.18
  11  -1  -1    1.22    0.28
  11   1   1    1.74    0.33
  11  -1  -2    1.18    0.28
  11   1   2    1.05    0.26
  11  -1  -3    0.05    0.16
  11   1   3    0.28    0.15
  11  -1  -4    2.72    0.41
  11   1   4    1.72    0.32
  11  -1  -5    1.97    0.37
  11   1   5    1.93    0.32
  11  -1  -6    1.74    0.31
  11   1   6    1.01    0.24
  11  -1  -7    1.23    0.27
  11   1   7    1.35    0.26
  11  -1  -8   -0.22    0.14
  11   1   8   -0.10    0.12
  11  -1  -9    0.17    0.13
  11  -1 -10   -0.02    0.13
  11  -1 -11    0.37    0.16
  11  -1 -12    3.20    0.35
  11   2 -14    0.09    0.09
  11   2 -13    0.20    0.12
  11   2 -12    0.48    0.15
  11  -2  12    0.53    0.14
  11   2 -11    0.83    0.22
  11  -2  11    0.71    0.18
  11   2 -10    0.22    0.17
  11  -2  10    0.41    0.15
  11   2  -9    0.41    0.18
  11  -2   9    0.29    0.14
  11   2  -8    0.72    0.22
  11  -2   8    0.74    0.20
  11   2  -7    0.78    0.21
  11  -2   7    0.43    0.16
  11   2  -6    0.14    0.14
  11  -2   6    0.15    0.12
  11   2  -5    0.79    0.25
  11  -2   5    0.44    0.20
  11   2  -4    1.89    0.35
  11  -2   4    1.34    0.27
  11   2  -3    1.36    0.29
  11   2  -3    1.89    0.35
  11  -2   3    1.14    0.27
  11   2  -2    4.04    0.49
  11  -2   2    3.66    0.46
  11   2  -1    0.74    0.23
  11  -2   1    0.12    0.15
  11   2   0    1.81    0.32
  11  -2   0    1.68    0.31
  11   2   1    1.20    0.28
  11  -2  -1    1.05    0.25
  11  -2  -2    3.81    0.48
  11   2   2    3.94    0.48
  11  -2  -3    1.49    0.31
  11   2   3    1.12    0.25
  11  -2  -4    1.59    0.32
  11   2   4    1.59    0.30
  11  -2  -5    0.93    0.26
  11   2   5    0.30    0.15
  11   2   6   -0.01    0.14
  11   3 -13    0.06    0.11
  11  -3  13    0.22    0.09
  11   3 -12    0.01    0.11
  11  -3  12    0.00    0.08
  11   3 -11    0.11    0.11
  11  -3  11    0.19    0.13
  11   3 -10    0.29    0.14
  11  -3  10    0.35    0.13
  11   3  -9   -0.09    0.11
  11  -3   9    0.11    0.10
  11   3  -8    0.08    0.10
  11  -3   8    0.10    0.12
  11   3  -7    0.01    0.12
  11  -3   7    0.12    0.12
  11   3  -6    2.34    0.38
  11  -3   6    2.30    0.34
  11   3  -5    0.60    0.22
  11  -3   5    0.17    0.13
  11   3  -4    0.82    0.25
  11  -3   4    0.66    0.23
  11   3  -3    0.30    0.20
  11  -3   3    0.01    0.13
  11   3  -2    2.21    0.38
  11  -3   2    1.61    0.30
  11   3  -1    0.22    0.19
  11  -3   1    0.12    0.14
  11   3   0    0.46    0.22
  11   3   0    0.23    0.16
  11  -3   0   -0.11    0.19
  11   3   1    0.04    0.15
  11   3   1    0.11    0.16
  11  -3  -1   -0.38    0.19
  11   3   2    2.48    0.40
  11   3   2    1.92    0.34
  11  -3  -2    1.99    0.34
  11   3   3    0.32    0.19
  11  -3  -3    0.23    0.15
  11   3   3   -0.11    0.15
  11   3   4    0.73    0.23
  11  -3  -4    0.73    0.24
  11   3   4    0.89    0.24
  11   3   5    0.18    0.15
  11  -3  -5    0.71    0.24
  11   4 -13    0.06    0.09
  11  -4  13    0.17    0.09
  11   4 -12    0.56    0.17
  11  -4  12    0.51    0.12
  11   4 -11    0.30    0.15
  11  -4  11   -0.02    0.10
  11   4 -10    0.27    0.15
  11  -4  10    0.49    0.16
  11   4  -9    1.25    0.26
  11  -4   9    1.05    0.23
  11   4  -8    0.29    0.16
  11  -4   8    0.35    0.16
  11   4  -7    0.27    0.14
  11  -4   7    0.31    0.15
  11   4  -6    0.79    0.24
  11  -4   6    0.84    0.22
  11   4  -5    2.31    0.39
  11  -4   5    2.31    0.36
  11   4  -4    1.24    0.29
  11  -4   4    1.10    0.26
  11  -4   3    2.11    0.35
  11   4  -2    0.57    0.21
  11  -4   2    0.05    0.17
  11   4  -1    0.66    0.23
  11  -4   1    0.25    0.14
  11   4   0    0.64    0.21
  11   4   0    1.28    0.29
  11  -4   0    0.70    0.20
  11   4   1    0.65    0.25
  11   4   1    0.90    0.26
  11  -4  -1    0.64    0.21
  11   4   2    0.28    0.19
  11  -4  -2   -0.10    0.17
  11   4   3    1.70    0.33
  11  -4  -3    2.06    0.35
  11   4   4    1.60    0.30
  11  -4  -4    1.21    0.28
  11   4   5    2.48    0.36
  11   4   6    0.92    0.22
  11   5 -12    0.23    0.14
  11  -5  12    0.14    0.10
  11   5 -11    0.15    0.12
  11  -5  11    0.08    0.09
  11   5 -10    0.67    0.19
  11  -5  10    0.62    0.17
  11   5  -9    0.75    0.21
  11  -5   9    0.62    0.19
  11   5  -8    0.61    0.20
  11  -5   8    0.12    0.13
  11   5  -7    0.41    0.17
  11  -5   7    0.33    0.16
  11   5  -6    0.99    0.26
  11  -5   6    1.03    0.23
  11   5  -5    1.17    0.29
  11  -5   5    0.76    0.23
  11  -5   4    2.32    0.35
  11   5  -3    0.49    0.20
  11  -5   3    0.34    0.17
  11   5  -2    1.52    0.31
  11  -5   2    1.62    0.30
  11   5  -1    0.80    0.27
  11  -5   1    0.62    0.20
  11   5   0    4.86    0.53
  11  -5   0    4.20    0.46
  11   5   1    0.69    0.23
  11  -5  -1    0.56    0.19
  11   5   2    1.41    0.31
  11  -5  -2    1.57    0.29
  11   5   3    0.44    0.21
  11   5   4    2.30    0.36
  11   5   5    1.18    0.25
  11   5   6    0.88    0.22
  11   5   7    0.34    0.14
  11   6 -12    0.50    0.14
  11  -6  12    0.29    0.10
  11   6 -11    1.14    0.22
  11  -6  11    0.70    0.16
  11   6 -10    0.07    0.10
  11  -6  10    0.21    0.12
  11   6  -9    0.20    0.13
  11  -6   9    0.30    0.12
  11   6  -8    0.12    0.12
  11  -6   8    0.31    0.15
  11   6  -7    0.06    0.11
  11  -6   7    0.32    0.15
  11  -6   6    0.31    0.13
  11  -6   5    0.98    0.22
  11  -6   4    0.10    0.15
  11   6  -3    2.73    0.38
  11  -6   3    2.54    0.36
  11   6  -2    0.62    0.22
  11  -6   2    0.36    0.15
  11   6  -1    0.59    0.19
  11  -6   1    0.63    0.19
  11   6   0    0.31    0.19
  11  -6   0    0.19    0.15
  11   6   1    0.33    0.23
  11   6   2    0.83    0.26
  11   6   3    2.56    0.38
  11   6   4    0.00    0.14
  11   6   5    0.87    0.24
  11   6   6    0.20    0.13
  11   6   7    0.28    0.14
  11   6   8    0.03    0.07
  11  -7  11    0.25    0.10
  11  -7  10   -0.04    0.08
  11  -7   9    0.22    0.13
  11  -7   8    0.48    0.15
  11  -7   7    0.90    0.19
  11  -7   6    1.04    0.22
  11  -7   5    0.39    0.14
  11  -7   4    0.36    0.13
  11   7  -3    1.08    0.25
  11  -7   3    0.75    0.18
  11   7  -2    0.06    0.12
  11  -7   2   -0.43    0.16
  11   7  -1    0.50    0.19
  11   7   0    0.01    0.13
  11   7   1    0.36    0.19
  11   7   2    0.01    0.16
  11   7   3    1.45    0.29
  11   7   4    0.09    0.12
  11   7   5    0.09    0.12
  11   7   6    0.56    0.18
  11   7   7    1.15    0.22
  11   7   8    0.33    0.11
  11  -8  10    0.09    0.08
  11  -8   9    0.44    0.13
  11  -8   8    0.60    0.15
  11  -8   7    0.89    0.17
  11  -8   6   -0.02    0.08
  11  -8   5    0.24    0.12
  11  -8   4    0.25    0.13
  11   8  -3    1.70    0.27
  11   8  -2    3.04    0.38
  11   8  -1    1.16    0.26
  11   8   0    0.13    0.13
  11   8   1    1.34    0.27
  11   8   2    2.18    0.34
  11   8   3    1.21    0.26
  11   8   4    0.16    0.12
  11   8   5    0.20    0.12
  11   8   6    0.23    0.11
  11   8   7    0.74    0.16
  11   8   8    0.47    0.13
  11  -9   7    0.57    0.13
  11  -9   6    0.29    0.11
  11   9  -3    1.16    0.21
  11   9  -2    1.08    0.21
  11   9  -1    0.94    0.20
  11   9   0    0.49    0.18
  11   9   1    0.50    0.17
  11   9   2    0.68    0.20
  11   9   3    1.24    0.24
  11   9   4    0.79    0.18
  11   9   5    0.49    0.15
  11   9   6    0.47    0.15
  11   9   7    0.83    0.16
  11  10  -2    0.54    0.14
  11  10  -1    1.33    0.23
  11  10   0    0.08    0.13
  11  10   1    1.12    0.22
  11  10   2    0.46    0.15
  11  10   3    1.09    0.21
  11  10   4    0.56    0.16
  11  10   5    0.04    0.08
  11  10   6    0.50    0.13
  11  11  -1    0.05    0.06
  11  11   0    0.24    0.11
  11  11   1    0.08    0.08
  11  11   2    0.81    0.16
  11  11   3    0.26    0.10
  12   0   0    0.35    0.17
  12   0  -1    0.43    0.18
  12   0   1    0.04    0.13
  12   0  -2    0.77    0.25
  12   0   2    0.24    0.13
  12   0  -3    0.43    0.24
  12   0   3    0.08    0.11
  12   0   4    0.00    0.14
  12   0   5    1.17    0.25
  12   0   6    1.95    0.30
  12   0   7    0.20    0.11
  12   0  -8    1.60    0.27
  12   0   8    1.17    0.21
  12   0  -9    0.97    0.19
  12   0   9    0.77    0.16
  12   0 -10    0.00    0.10
  12   1 -11    0.73    0.17
  12   1 -10    0.34    0.14
  12  -1  10    0.26    0.11
  12   1  -9    0.38    0.15
  12  -1   9    0.17    0.10
  12   1  -8   -0.14    0.12
  12  -1   8    0.01    0.11
  12   1  -7    0.16    0.14
  12  -1   7   -0.08    0.16
  12  -1   6    0.35    0.15
  12  -1   5    0.13    0.11
  12  -1   4    0.43    0.17
  12  -1   3    0.04    0.13
  12   1  -2    0.44    0.21
  12  -1   2   -0.07    0.16
  12   1  -1    0.64    0.21
  12  -1   1    0.24    0.15
  12   1   0    0.30    0.19
  12  -1   0    0.34    0.15
  12  -1  -1    0.51    0.20
  12   1   1    0.33    0.16
  12  -1  -2    0.04    0.14
  12   1   2    0.08    0.13
  12  -1  -3    0.33    0.19
  12   1   3    0.30    0.15
  12   1   4    0.20    0.12
  12   1   5    0.47    0.17
  12   1   6    0.68    0.19
  12   1   7    0.15    0.11
  12   1   8    0.08    0.11
  12   2 -11    0.17    0.12
  12  -2  11    0.32    0.09
  12   2 -10    0.65    0.17
  12  -2  10    0.41    0.13
  12   2  -9    0.46    0.16
  12  -2   9    0.54    0.16
  12   2  -8    0.53    0.18
  12  -2   8    0.58    0.16
  12   2  -7    1.44    0.28
  12  -2   7    1.23    0.23
  12  -2   6    2.31    0.33
  12  -2   5    1.10    0.24
  12  -2   4    1.60    0.29
  12  -2   3    0.73    0.22
  12  -2   2    0.19    0.12
  12   2  -1    0.70    0.25
  12  -2   1   -0.08    0.14
  12   2   0    0.62    0.24
  12  -2   0    0.15    0.15
  12   2   1    0.48    0.22
  12  -2  -1    0.01    0.13
  12  -2  -2    0.46    0.21
  12   2   2    0.26    0.16
  12  -2  -3    0.72    0.22
  12   2   3    0.59    0.20
  12   2   4    2.11    0.31
  12   2   5    1.38    0.25
  12   2   6    2.53    0.32
  12  -3  11    0.51    0.12
  12   3 -10    0.93    0.20
  12  -3  10    0.65    0.14
  12   3  -9    0.20    0.12
  12  -3   9    0.17    0.08
  12   3  -8    0.10    0.12
  12  -3   8   -0.12    0.13
  12  -3   7    0.20    0.12
  12  -3   6    0.25    0.12
  12  -3   5    0.85    0.20
  12  -3   4   -0.02    0.12
  12  -3   3    2.53    0.35
  12  -3   2    0.29    0.14
  12  -3   1    0.06    0.12
  12  -3   0    0.22    0.14
  12   3   1    0.84    0.27
  12  -3  -1    0.04    0.14
  12   3   2    1.03    0.25
  12  -3  -2    0.76    0.20
  12  -3  -3    2.99    0.39
  12   3   3    2.80    0.36
  12   3   4    0.41    0.17
  12  -4  10    0.47    0.11
  12  -4   9    0.48    0.13
  12  -4   8   -0.11    0.10
  12  -4   7    1.39    0.24
  12  -4   6    0.98    0.22
  12  -4   5    1.32    0.25
  12  -4   4    0.76    0.20
  12  -4   3    0.12    0.12
  12  -4   2   -0.03    0.13
  12  -4   1    0.12    0.10
  12  -4   0    0.18    0.12
  12  -4  -1    0.06    0.13
  12  -4  -2    0.09    0.14
  12  -4  -3    1.02    0.25
  12  -5  10    0.22    0.10
  12  -5   9    0.90    0.17
  12  -5   8    0.14    0.09
  12  -5   7    0.38    0.14
  12  -5   6    0.02    0.11
  12  -5   5    0.50    0.16
  12  -5   4    0.64    0.17
  12  -5   3    0.52    0.15
  12  -5   2    1.14    0.23
  12  -5   1    0.17    0.15
  12  -5   0   -0.05    0.11
  12  -5  -1    0.19    0.12
  12  -5  -2    1.33    0.24
  12  -6   9    0.71    0.15
  12  -6   8    0.27    0.11
  12  -6   7    0.44    0.13
  12  -6   6    0.85    0.19
  12  -6   5   -0.06    0.11
  12  -6   4   -0.19    0.11
  12  -6   3    0.16    0.11
  12  -6   2    0.34    0.14
  12  -6   1    0.06    0.11
  12  -6   0    2.34    0.30
  12  -7   8   -0.06    0.08
  12  -7   7   -0.07    0.09
  12  -7   6   -0.15    0.11
  12  -7   5   -0.01    0.09
  12  -7   4    0.17    0.09
  12  -7   3   -0.11    0.12
  12  -7   2    0.00    0.11
  12   7   2    0.29    0.12
  12   7   3   -0.07    0.11
  12  -8   4   -0.19    0.10
  12   8   2    0.01    0.10
  12   8   3   -0.07    0.11
  13   0   0    0.30    0.17
  13   0   1    0.92    0.23
  13   0   2    0.03    0.10
  13   0   3    0.47    0.17
  13   0   4    0.04    0.12
  13   0   5    1.11    0.20
  13   0   6   -0.07    0.12
  13   0   7    0.05    0.11
  13  -1   8    0.44    0.13
  13  -1   7    0.24    0.10
  13  -1   6    0.85    0.18
  13  -1   5    1.12    0.21
  13  -1   4    0.08    0.11
  13  -1   3    0.20    0.13
  13  -1   2    0.15    0.11
  13  -1   1    0.23    0.12
  13  -1   0    0.21    0.16
  13  -1  -1    0.87    0.22
  13   1   1    0.76    0.22
  13   1   2    0.64    0.20
  13   1   3    0.38    0.17
  13   1   4    0.17    0.14
  13   1   5    1.48    0.23
  13   1   6    0.88    0.18
  13   1   7    0.53    0.14
  13  -2   8    0.54    0.12
  13  -2   7    0.27    0.11
  13  -2   6    1.12    0.20
  13  -2   5    0.79    0.18
  13  -2   4    0.38    0.13
  13  -2   3    0.35    0.14
  13  -2   2    0.01    0.11
  13  -2   1    0.51    0.18
  13  -2   0   -0.17    0.09
  13  -2  -1    0.95    0.23
  13   2   3    0.43    0.18
  13   2   4    0.87    0.20
  13   2   5    0.79    0.19
  13  -3   8   -0.10    0.09
  13  -3   7    0.10    0.08
  13  -3   6    0.36    0.13
  13  -3   5    0.28    0.12
  13  -3   4    0.69    0.17
  13  -3   3    0.18    0.12
  13  -3   2   -0.01    0.10
  13  -3   1   -0.06    0.11
  13  -3   0    0.32    0.15
  13  -3  -1    0.43    0.18
  13  -4   7    0.37    0.12
  13  -4   6    0.11    0.10
  13  -4   5    0.10    0.09
  13  -4   4    0.13    0.10
  13  -4   3   -0.17    0.11
  13  -4   2    0.05    0.09
  13  -4   1    0.17    0.11
  13  -4   0    0.19    0.12
  13  -4  -1    0.34    0.15
  13  -5   6    0.29    0.10
  13  -5   5    0.08    0.08
  13  -5   4    0.41    0.13
  13  -5   3   -0.06    0.10
  13  -5   2    0.31    0.14
  13  -5   1    0.22    0.11
  13  -5   0    0.24    0.12
  13  -5  -1    0.49    0.16
  13  -6   3    0.05    0.08
  13  -6   2    0.07    0.07
  13  -6   1    0.50    0.14
   0   0   0    0.00    0.00
