# Supplementary material for: Spirolones A–E, five spiroketals from a productive saline soil derived Penicillium raistrickii
Source: Front Microbiol. 2024 Nov 22;15:1495396. doi: 10.3389/fmicb.2024.1495396 (PMC11621928; doi:10.3389/fmicb.2024.1495396)
Supplement: Supplementary file 1 [file Data_Sheet_1.zip › X-ray-1/161206a.ins]

TITL 161206a in P2(1)2(1)2(1) 
CELL 1.54178  11.5430  14.7235  18.5187  90.000  90.000  90.000 
ZERR    4.00   0.0003   0.0004   0.0005   0.000   0.000   0.000 
LATT -1 
SYMM 0.5-X, -Y, 0.5+Z 
SYMM -X, 0.5+Y, 0.5-Z 
SYMM 0.5+X, 0.5-Y, -Z 
SFAC C  H  O  
UNIT 124 160 52 
OMIT  -1.00 132.10
L.S. 8
EXTI  0.00205
ACTA
BOND $h 
FMAP 2
PLAN 20
conf 
size 0.35 0.30 0.27 
htab 
WGHT  0.062600  0.000000 
FVAR  0.147750
O1     3   0.481108  0.197853  0.820009 11.000000  0.054160  0.055550 = 
           0.044200 -0.004900  0.004450 -0.000240
O2     3   0.482654  0.245548  1.040406 11.000000  0.186200  0.042270 = 
           0.039760 -0.000020 -0.007240 -0.000050
AFIX 83
H2     2   0.500072  0.211690  1.073845 11.000000 -1.500000
AFIX 0
O3     3   0.351925  0.089831  0.864117 11.000000  0.070470  0.048690 = 
           0.059510  0.005150  0.002490 -0.004500
O4     3   0.330116 -0.043155  0.813914 11.000000  0.093020  0.042740 = 
           0.096020  0.003610 -0.015090 -0.003390
O5     3   0.266479 -0.059586  0.679645 11.000000  0.080170  0.058030 = 
           0.092590 -0.016790 -0.002620 -0.004990
AFIX 83
H5     2   0.286242 -0.076479  0.720000 11.000000 -1.500000
AFIX 0
O6     3   0.192491  0.207172  0.549613 11.000000  0.094560  0.096040 = 
           0.057360  0.002380 -0.012790 -0.005410
AFIX 83
H6     2   0.190437  0.262416  0.555082 11.000000 -1.500000
AFIX 0
O7     3   0.260058  0.457810  0.334618 11.000000  0.052380  0.042600 = 
           0.057010 -0.005590 -0.003120  0.007930
O8     3   0.275056  0.383437  0.551818 11.000000  0.110800  0.085520 = 
           0.054810  0.010940  0.012080 -0.011390
AFIX 83
H8     2   0.337613  0.377304  0.572226 11.000000 -1.200000
AFIX 0
O9     3   0.429139  0.525250  0.376651 11.000000  0.065210  0.039800 = 
           0.045680 -0.005520 -0.006700 -0.001780
O10    3   0.489586  0.655040  0.334643 11.000000  0.100990  0.035680 = 
           0.060300 -0.014290  0.001900 -0.007240
O11    3   0.545257  0.676873  0.200213 11.000000  0.117280  0.034220 = 
           0.073590 -0.006550  0.014680 -0.018790
AFIX 83
H11    2   0.533868  0.691772  0.242284 11.000000 -1.500000
AFIX 0
O12    3   0.542544  0.421688  0.050263 11.000000  0.085520  0.048490 = 
           0.050070 -0.009280  0.009650 -0.004340
AFIX 83
H12    2   0.529344  0.366987  0.051518 11.000000 -1.500000
AFIX 0
O13    3   0.512670  0.868277  0.884854 11.000000  0.114550  0.100380 = 
           0.142240  0.012410 -0.047250  0.004770
AFIX 83
H13    2   0.466899  0.902865  0.865093 11.000000 -1.200000
AFIX 0
C1     1   0.582325  0.165661  0.858284 11.000000  0.058050  0.067070 = 
           0.064830 -0.020860 -0.013600  0.008020
AFIX 13
H1     2   0.576914  0.099692  0.864462 11.000000 -1.200000
AFIX 0
C2     1   0.589605  0.210510  0.931801 11.000000  0.075630  0.060130 = 
           0.066630 -0.010260 -0.021920  0.004150
AFIX 23
H2A    2   0.655258  0.186021  0.958067 11.000000 -1.200000
H2B    2   0.601906  0.275231  0.925717 11.000000 -1.200000
AFIX 0
C3     1   0.481825  0.195259  0.974277 11.000000  0.112540  0.035400 = 
           0.043180 -0.001760 -0.005520  0.001350
AFIX 13
H3     2   0.475032  0.130403  0.985399 11.000000 -1.200000
AFIX 0
C4     1   0.376745  0.224674  0.931885 11.000000  0.083550  0.051580 = 
           0.047300 -0.000890  0.012280  0.010830
AFIX 23
H4A    2   0.374786  0.290485  0.929804 11.000000 -1.200000
H4B    2   0.307518  0.204486  0.956866 11.000000 -1.200000
AFIX 0
C5     1   0.375705  0.187047  0.855295 11.000000  0.055880  0.041520 = 
           0.050390 -0.000440  0.008140  0.002050
C6     1   0.321360  0.039813  0.806641 11.000000  0.051550  0.050120 = 
           0.072400 -0.002580  0.005700 -0.005730
C7     1   0.281957  0.082954  0.741337 11.000000  0.042440  0.046850 = 
           0.066910  0.000630  0.002830 -0.003080
C8     1   0.258680  0.031787  0.678676 11.000000  0.045200  0.052360 = 
           0.073730 -0.014460  0.005250 -0.004370
C9     1   0.226427  0.072381  0.614810 11.000000  0.046490  0.070530 = 
           0.070230 -0.019070  0.009690 -0.010050
C10    1   0.219994  0.166868  0.613236 11.000000  0.049160  0.070280 = 
           0.057640 -0.004670 -0.000390 -0.005300
C11    1   0.238190  0.219266  0.675324 11.000000  0.053300  0.052140 = 
           0.062340  0.001560  0.000530  0.000360
AFIX 43
H11A   2   0.229555  0.282019  0.673374 11.000000 -1.200000
AFIX 0
C12    1   0.268800  0.178061  0.739153 11.000000  0.041360  0.052460 = 
           0.060640 -0.002720  0.002700 -0.002330
C13    1   0.284730  0.229360  0.808037 11.000000  0.053300  0.053870 = 
           0.062840 -0.008610  0.003160  0.006710
AFIX 23
H13A   2   0.211762  0.231074  0.833981 11.000000 -1.200000
H13B   2   0.306803  0.291405  0.797041 11.000000 -1.200000
AFIX 0
C14    1   0.683935  0.187647  0.809377 11.000000  0.053000  0.139450 = 
           0.100710 -0.038580  0.013040 -0.003700
AFIX 137
H14A   2   0.690521  0.252308  0.804129 11.000000 -1.500000
H14B   2   0.671704  0.160524  0.762856 11.000000 -1.500000
H14C   2   0.753890  0.164025  0.830193 11.000000 -1.500000
AFIX 0
C15    1   0.198904  0.015204  0.548778 11.000000  0.074320  0.093220 = 
           0.074220 -0.025100  0.010580 -0.017730
AFIX 137
H15A   2   0.134246 -0.023700  0.559090 11.000000 -1.500000
H15B   2   0.265090 -0.021130  0.536495 11.000000 -1.500000
H15C   2   0.179974  0.054288  0.508998 11.000000 -1.500000
AFIX 0
C16    1   0.182568  0.504551  0.383897 11.000000  0.060130  0.047060 = 
           0.072680 -0.007000  0.006890  0.008180
AFIX 13
H16    2   0.214111  0.565140  0.393560 11.000000 -1.200000
AFIX 0
C17    1   0.173117  0.453945  0.454623 11.000000  0.084410  0.062720 = 
           0.074870 -0.005970  0.029450 -0.000570
AFIX 23
H17A   2   0.125920  0.488848  0.487911 11.000000 -1.200000
H17B   2   0.134899  0.396177  0.446463 11.000000 -1.200000
AFIX 0
C18    1   0.290243  0.437394  0.487874 11.000000  0.088940  0.048420 = 
           0.054450 -0.003980  0.003740 -0.007980
AFIX 13
H18    2   0.325091  0.495763  0.501104 11.000000 -1.200000
AFIX 0
C19    1   0.366765  0.390361  0.434345 11.000000  0.073230  0.045250 = 
           0.050840 -0.000050 -0.002000  0.002530
AFIX 23
H19A   2   0.339244  0.328734  0.427378 11.000000 -1.200000
H19B   2   0.444804  0.387087  0.453599 11.000000 -1.200000
AFIX 0
C20    1   0.369659  0.438324  0.362345 11.000000  0.053500  0.035160 = 
           0.046920 -0.001390 -0.005040  0.003460
C21    1   0.468287  0.575106  0.321095 11.000000  0.050650  0.037180 = 
           0.054700 -0.003690 -0.004760 -0.000140
C22    1   0.484539  0.534284  0.251235 11.000000  0.048550  0.034810 = 
           0.051050 -0.006560 -0.004460  0.001200
C23    1   0.523014  0.587623  0.192337 11.000000  0.058520  0.035200 = 
           0.057170 -0.003210  0.001280 -0.005580
C24    1   0.541426  0.551027  0.124632 11.000000  0.052870  0.042510 = 
           0.052280  0.001330  0.002960 -0.002790
C25    1   0.523298  0.458325  0.116667 11.000000  0.049410  0.041400 = 
           0.044810 -0.005860 -0.001550  0.001600
C26    1   0.485906  0.403888  0.174432 11.000000  0.049270  0.030900 = 
           0.050930 -0.006290  0.001640  0.002790
AFIX 43
H26    2   0.474021  0.342060  0.167315 11.000000 -1.200000
AFIX 0
C27    1   0.466866  0.441008  0.240945 11.000000  0.038730  0.034710 = 
           0.046150 -0.001810 -0.004480  0.002370
C28    1   0.433312  0.385065  0.305274 11.000000  0.050750  0.033340 = 
           0.053090  0.002040 -0.006930  0.004490
AFIX 23
H28A   2   0.502717  0.359167  0.326443 11.000000 -1.200000
H28B   2   0.384592  0.335257  0.289360 11.000000 -1.200000
AFIX 0
C29    1   0.068802  0.515156  0.343545 11.000000  0.059720  0.081880 = 
           0.126880 -0.004180 -0.003810  0.013230
AFIX 137
H29A   2   0.036601  0.456273  0.333910 11.000000 -1.500000
H29B   2   0.082327  0.546266  0.298774 11.000000 -1.500000
H29C   2   0.015577  0.549630  0.372449 11.000000 -1.500000
AFIX 0
C30    1   0.580572  0.611340  0.063638 11.000000  0.088490  0.052100 = 
           0.065450  0.000360  0.012460 -0.011670
AFIX 137
H30A   2   0.579933  0.577540  0.019310 11.000000 -1.500000
H30B   2   0.657679  0.632649  0.073143 11.000000 -1.500000
H30C   2   0.529056  0.662272  0.059586 11.000000 -1.500000
AFIX 0
C31    1   0.469055  0.781284  0.883371 11.000000  0.098830  0.089850 = 
           0.145840  0.023210  0.001790  0.007560
AFIX 137
H31A   2   0.462753  0.761195  0.834210 11.000000 -1.500000
H31B   2   0.393884  0.780493  0.905541 11.000000 -1.500000
H31C   2   0.520111  0.741493  0.909327 11.000000 -1.500000
AFIX 0
HKLF 4 
END  
