# Supplementary material for: Spirolones A–E, five spiroketals from a productive saline soil derived Penicillium raistrickii
Source: Front Microbiol. 2024 Nov 22;15:1495396. doi: 10.3389/fmicb.2024.1495396 (PMC11621928; doi:10.3389/fmicb.2024.1495396)
Supplement: Supplementary file 1 [file Data_Sheet_1.zip › X-ray-1/161206a.res]

TITL 161206a in P2(1)2(1)2(1)
CELL 1.54178  11.5430  14.7235  18.5187  90.000  90.000  90.000
ZERR    4.00   0.0003   0.0004   0.0005   0.000   0.000   0.000
LATT -1
SYMM 0.5-X, -Y, 0.5+Z
SYMM -X, 0.5+Y, 0.5-Z
SYMM 0.5+X, 0.5-Y, -Z
SFAC C  H  O
UNIT 124 160 52
OMIT  -1.00 132.10
L.S. 8
ACTA
BOND $h
FMAP 2
PLAN 20
conf
size 0.35 0.30 0.27
htab
WGHT    0.062600
EXTI    0.002043
FVAR       0.14773
O1    3    0.481106    0.197856    0.820010    11.00000    0.05416    0.05556 =
         0.04420   -0.00490    0.00446   -0.00026
O2    3    0.482655    0.245546    1.040404    11.00000    0.18618    0.04227 =
         0.03976   -0.00003   -0.00722   -0.00006
AFIX  83
H2    2    0.500073    0.211687    1.073843    11.00000   -1.50000
AFIX   0
O3    3    0.351920    0.089829    0.864117    11.00000    0.07045    0.04869 =
         0.05949    0.00515    0.00247   -0.00448
O4    3    0.330118   -0.043154    0.813913    11.00000    0.09302    0.04276 =
         0.09600    0.00362   -0.01508   -0.00340
O5    3    0.266491   -0.059581    0.679648    11.00000    0.08015    0.05799 =
         0.09261   -0.01682   -0.00264   -0.00497
AFIX  83
H5    2    0.286254   -0.076471    0.720004    11.00000   -1.50000
AFIX   0
O6    3    0.192494    0.207172    0.549615    11.00000    0.09459    0.09602 =
         0.05733    0.00236   -0.01278   -0.00541
AFIX  83
H6    2    0.190439    0.262416    0.555082    11.00000   -1.50000
AFIX   0
O7    3    0.260054    0.457813    0.334619    11.00000    0.05238    0.04259 =
         0.05699   -0.00560   -0.00312    0.00792
O8    3    0.275075    0.383443    0.551821    11.00000    0.11068    0.08549 =
         0.05483    0.01091    0.01206   -0.01142
AFIX  83
H8    2    0.337634    0.377312    0.572226    11.00000   -1.20000
AFIX   0
O9    3    0.429142    0.525252    0.376647    11.00000    0.06520    0.03979 =
         0.04568   -0.00552   -0.00671   -0.00179
O10   3    0.489587    0.655040    0.334639    11.00000    0.10100    0.03567 =
         0.06029   -0.01429    0.00191   -0.00723
O11   3    0.545259    0.676872    0.200214    11.00000    0.11728    0.03420 =
         0.07360   -0.00653    0.01464   -0.01877
AFIX  83
H11   2    0.533869    0.691770    0.242285    11.00000   -1.50000
AFIX   0
O12   3    0.542548    0.421688    0.050262    11.00000    0.08550    0.04850 =
         0.05005   -0.00927    0.00964   -0.00435
AFIX  83
H12   2    0.529348    0.366988    0.051517    11.00000   -1.50000
AFIX   0
O13   3    0.512673    0.868273    0.884860    11.00000    0.11455    0.10038 =
         0.14217    0.01238   -0.04724    0.00473
AFIX  83
H13   2    0.466899    0.902858    0.865098    11.00000   -1.20000
AFIX   0
C1    1    0.582329    0.165666    0.858284    11.00000    0.05807    0.06702 =
         0.06482   -0.02084   -0.01362    0.00802
AFIX  13
H1    2    0.576921    0.099697    0.864460    11.00000   -1.20000
AFIX   0
C2    1    0.589604    0.210511    0.931804    11.00000    0.07564    0.06012 =
         0.06663   -0.01024   -0.02193    0.00413
AFIX  23
H2A   2    0.655254    0.186019    0.958069    11.00000   -1.20000
H2B   2    0.601908    0.275232    0.925722    11.00000   -1.20000
AFIX   0
C3    1    0.481826    0.195262    0.974276    11.00000    0.11258    0.03537 =
         0.04318   -0.00175   -0.00551    0.00136
AFIX  13
H3    2    0.475035    0.130407    0.985398    11.00000   -1.20000
AFIX   0
C4    1    0.376744    0.224674    0.931886    11.00000    0.08354    0.05160 =
         0.04730   -0.00086    0.01228    0.01087
AFIX  23
H4A   2    0.374780    0.290485    0.929807    11.00000   -1.20000
H4B   2    0.307519    0.204482    0.956867    11.00000   -1.20000
AFIX   0
C5    1    0.375703    0.187050    0.855295    11.00000    0.05584    0.04153 =
         0.05039   -0.00043    0.00813    0.00206
C6    1    0.321366    0.039811    0.806645    11.00000    0.05156    0.05009 =
         0.07237   -0.00256    0.00570   -0.00570
C7    1    0.281954    0.082953    0.741337    11.00000    0.04244    0.04687 =
         0.06695    0.00061    0.00284   -0.00309
C8    1    0.258686    0.031785    0.678675    11.00000    0.04517    0.05240 =
         0.07370   -0.01445    0.00520   -0.00438
C9    1    0.226434    0.072371    0.614811    11.00000    0.04652    0.07055 =
         0.07023   -0.01908    0.00970   -0.01010
C10   1    0.219988    0.166875    0.613233    11.00000    0.04915    0.07026 =
         0.05764   -0.00470   -0.00038   -0.00530
C11   1    0.238196    0.219265    0.675325    11.00000    0.05330    0.05215 =
         0.06233    0.00155    0.00052    0.00035
AFIX  43
H11A  2    0.229574    0.282018    0.673376    11.00000   -1.20000
AFIX   0
C12   1    0.268798    0.178063    0.739153    11.00000    0.04136    0.05244 =
         0.06065   -0.00267    0.00268   -0.00234
C13   1    0.284729    0.229360    0.808036    11.00000    0.05333    0.05385 =
         0.06284   -0.00860    0.00315    0.00674
AFIX  23
H13A  2    0.211760    0.231074    0.833980    11.00000   -1.20000
H13B  2    0.306800    0.291405    0.797040    11.00000   -1.20000
AFIX   0
C14   1    0.683924    0.187654    0.809377    11.00000    0.05302    0.13924 =
         0.10069   -0.03856    0.01303   -0.00368
AFIX 137
H14A  2    0.690502    0.252315    0.804126    11.00000   -1.50000
H14B  2    0.671692    0.160526    0.762859    11.00000   -1.50000
H14C  2    0.753883    0.164038    0.830192    11.00000   -1.50000
AFIX   0
C15   1    0.198908    0.015205    0.548773    11.00000    0.07429    0.09316 =
         0.07420   -0.02509    0.01062   -0.01775
AFIX 137
H15A  2    0.134237   -0.023689    0.559077    11.00000   -1.50000
H15B  2    0.265086   -0.021139    0.536491    11.00000   -1.50000
H15C  2    0.179995    0.054296    0.508994    11.00000   -1.50000
AFIX   0
C16   1    0.182573    0.504551    0.383888    11.00000    0.06012    0.04703 =
         0.07265   -0.00697    0.00687    0.00818
AFIX  13
H16   2    0.214114    0.565142    0.393546    11.00000   -1.20000
AFIX   0
C17   1    0.173119    0.453949    0.454629    11.00000    0.08446    0.06269 =
         0.07489   -0.00598    0.02944   -0.00058
AFIX  23
H17A  2    0.125929    0.488861    0.487915    11.00000   -1.20000
H17B  2    0.134891    0.396183    0.446475    11.00000   -1.20000
AFIX   0
C18   1    0.290249    0.437390    0.487880    11.00000    0.08890    0.04840 =
         0.05445   -0.00401    0.00373   -0.00799
AFIX  13
H18   2    0.325098    0.495759    0.501109    11.00000   -1.20000
AFIX   0
C19   1    0.366776    0.390360    0.434347    11.00000    0.07321    0.04525 =
         0.05084   -0.00003   -0.00203    0.00252
AFIX  23
H19A  2    0.339262    0.328730    0.427382    11.00000   -1.20000
H19B  2    0.444817    0.387092    0.453597    11.00000   -1.20000
AFIX   0
C20   1    0.369658    0.438321    0.362344    11.00000    0.05347    0.03517 =
         0.04691   -0.00138   -0.00502    0.00344
C21   1    0.468286    0.575107    0.321096    11.00000    0.05065    0.03718 =
         0.05467   -0.00370   -0.00477   -0.00014
C22   1    0.484544    0.534285    0.251238    11.00000    0.04856    0.03482 =
         0.05105   -0.00655   -0.00446    0.00120
C23   1    0.523015    0.587627    0.192337    11.00000    0.05849    0.03522 =
         0.05715   -0.00320    0.00128   -0.00560
C24   1    0.541425    0.551026    0.124627    11.00000    0.05289    0.04252 =
         0.05227    0.00132    0.00293   -0.00280
C25   1    0.523298    0.458327    0.116666    11.00000    0.04942    0.04139 =
         0.04482   -0.00585   -0.00156    0.00159
C26   1    0.485905    0.403891    0.174436    11.00000    0.04926    0.03090 =
         0.05090   -0.00629    0.00165    0.00280
AFIX  43
H26   2    0.474020    0.342062    0.167320    11.00000   -1.20000
AFIX   0
C27   1    0.466867    0.441011    0.240945    11.00000    0.03873    0.03470 =
         0.04616   -0.00180   -0.00446    0.00236
C28   1    0.433310    0.385058    0.305275    11.00000    0.05077    0.03336 =
         0.05308    0.00205   -0.00693    0.00450
AFIX  23
H28A  2    0.502714    0.359159    0.326444    11.00000   -1.20000
H28B  2    0.384589    0.335252    0.289360    11.00000   -1.20000
AFIX   0
C29   1    0.068790    0.515149    0.343548    11.00000    0.05970    0.08182 =
         0.12694   -0.00418   -0.00386    0.01320
AFIX 137
H29A  2    0.036572    0.456266    0.333940    11.00000   -1.50000
H29B  2    0.082304    0.546231    0.298763    11.00000   -1.50000
H29C  2    0.015584    0.549648    0.372447    11.00000   -1.50000
AFIX   0
C30   1    0.580567    0.611340    0.063635    11.00000    0.08850    0.05207 =
         0.06545    0.00034    0.01246   -0.01168
AFIX 137
H30A  2    0.579975    0.577530    0.019311    11.00000   -1.50000
H30B  2    0.657655    0.632681    0.073154    11.00000   -1.50000
H30C  2    0.529021    0.662251    0.059564    11.00000   -1.50000
AFIX   0
C31   1    0.469066    0.781295    0.883389    11.00000    0.09877    0.08988 =
         0.14571    0.02321    0.00182    0.00755
AFIX 137
H31A  2    0.462712    0.761211    0.834229    11.00000   -1.50000
H31B  2    0.393919    0.780500    0.905590    11.00000   -1.50000
H31C  2    0.520151    0.741502    0.909322    11.00000   -1.50000
HKLF 4
 
REM  161206a in P2(1)2(1)2(1)
REM R1 =  0.0483 for   3692 Fo > 4sig(Fo)  and  0.0617 for all   4589 data
REM    403 parameters refined using      0 restraints
 
END  
     
WGHT      0.0629      0.0000 
REM Highest difference peak  0.376,  deepest hole -0.169,  1-sigma level  0.040
Q1    1   0.2818  0.4543  0.6677  11.00000  0.05    0.38
Q2    1   0.1932  0.3658  0.5375  11.00000  0.05    0.23
Q3    1   0.2944  0.3206  0.6697  11.00000  0.05    0.16
Q4    1   0.4506  0.5725  0.2091  11.00000  0.05    0.15
Q5    1   0.5591  0.2432  1.0461  11.00000  0.05    0.15
Q6    1   0.2664 -0.1279  0.6620  11.00000  0.05    0.14
Q7    1   0.4419  0.4983  0.2457  11.00000  0.05    0.14
Q8    1   0.6937  0.3195  0.7884  11.00000  0.05    0.13
Q9    1   0.5192  0.2835  0.1356  11.00000  0.05    0.13
Q10   1   0.5000  0.3241  0.1663  11.00000  0.05    0.13
Q11   1   0.4756  0.2980  1.0431  11.00000  0.05    0.12
Q12   1   0.2735  0.6048  0.4061  11.00000  0.05    0.12
Q13   1   0.4801  0.3021  0.2097  11.00000  0.05    0.12
Q14   1   0.4800  0.8003  0.8295  11.00000  0.05    0.12
Q15   1   0.7395  0.1012  0.8242  11.00000  0.05    0.12
Q16   1   0.2301  0.3007  0.6891  11.00000  0.05    0.11
Q17   1   0.2418  0.0611  0.7198  11.00000  0.05    0.11
Q18   1   0.2996 -0.0447  0.7961  11.00000  0.05    0.11
Q19   1   0.6778  0.0914  0.7655  11.00000  0.05    0.11
Q20   1   0.2662 -0.1675  0.7656  11.00000  0.05    0.11
