# Supplementary material for: Spirolones A–E, five spiroketals from a productive saline soil derived Penicillium raistrickii
Source: Front Microbiol. 2024 Nov 22;15:1495396. doi: 10.3389/fmicb.2024.1495396 (PMC11621928; doi:10.3389/fmicb.2024.1495396)
Supplement: Supplementary file 1 [file Data_Sheet_1.zip › X-ray-1/161206a.tex]

      Table 1.  Crystal data and structure refinement for 161206a. 
  
  
      Identification code               161206a 
  
      Empirical formula                 C31 H40 O13 
  
      Formula weight                    620.63 
  
      Temperature                       293(2) K 
  
      Wavelength                        1.54178 A 
  
      Crystal system, space group       Orthorhombic,  P2(1)2(1)2(1) 
  
      Unit cell dimensions              a = 11.5430(3) A   alpha = 90 deg. 
                                        b = 14.7235(4) A    beta = 90 deg. 
                                        c = 18.5187(5) A   gamma = 90 deg. 
  
      Volume                            3147.32(15) A^3 
  
      Z, Calculated density             4,  1.310 Mg/m^3 
  
      Absorption coefficient            0.860 mm^-1 
  
      F(000)                            1320 
  
      Crystal size                      0.35 x 0.30 x 0.27 mm 
  
      Theta range for data collection   3.84 to 66.00 deg. 
  
      Limiting indices                  -6<=h<=13, -16<=k<=17, -21<=l<=21 
  
      Reflections collected / unique    6780 / 4589 [R(int) = 0.0268] 
  
      Completeness to theta = 66.00     99.6 % 
  
      Absorption correction             Semi-empirical from equivalents 
  
      Max. and min. transmission        0.8010 and 0.7529 
  
      Refinement method                 Full-matrix least-squares on F^2 
  
      Data / restraints / parameters    4589 / 0 / 403 
  
      Goodness-of-fit on F^2            1.033 
  
      Final R indices [I>2sigma(I)]     R1 = 0.0483, wR2 = 0.1192 
  
      R indices (all data)              R1 = 0.0617, wR2 = 0.1310 
  
      Absolute structure parameter      -0.7(3) 
  
      Extinction coefficient            0.0020(2) 
  
      Largest diff. peak and hole       0.376 and -0.169 e.A^-3 
  
         Table 2.  Atomic coordinates ( x 10^4) and equivalent isotropic 
         displacement parameters (A^2 x 10^3) for 161206a. 
         U(eq) is defined as one third of the trace of the orthogonalized 
         Uij tensor. 
  
         ________________________________________________________________ 
  
                         x             y             z           U(eq) 
         ________________________________________________________________ 
  
          O(1)         4811(2)       1979(2)       8200(1)       51(1) 
          O(2)         4827(3)       2456(2)      10404(1)       89(1) 
          O(3)         3519(2)        898(2)       8641(1)       60(1) 
          O(4)         3301(3)       -432(2)       8139(2)       77(1) 
          O(5)         2665(2)       -596(2)       6797(2)       77(1) 
          O(6)         1925(3)       2072(2)       5496(1)       83(1) 
          O(7)         2601(2)       4578(1)       3346(1)       51(1) 
          O(8)         2751(3)       3834(2)       5518(1)       84(1) 
          O(9)         4291(2)       5253(1)       3767(1)       50(1) 
          O(10)        4896(2)       6550(1)       3346(1)       66(1) 
          O(11)        5453(3)       6769(1)       2002(2)       75(1) 
          O(12)        5425(2)       4217(2)        503(1)       61(1) 
          O(13)        5127(3)       8683(3)       8849(2)      119(1) 
          C(1)         5823(3)       1657(3)       8583(2)       63(1) 
          C(2)         5896(4)       2105(3)       9318(2)       68(1) 
          C(3)         4818(4)       1953(2)       9743(2)       64(1) 
          C(4)         3767(4)       2247(3)       9319(2)       61(1) 
          C(5)         3757(3)       1871(2)       8553(2)       49(1) 
          C(6)         3214(3)        398(2)       8066(2)       58(1) 
          C(7)         2820(3)        830(2)       7413(2)       52(1) 
          C(8)         2587(3)        318(2)       6787(2)       57(1) 
          C(9)         2264(3)        724(3)       6148(2)       62(1) 
          C(10)        2200(3)       1669(3)       6132(2)       59(1) 
          C(11)        2382(3)       2193(2)       6753(2)       56(1) 
          C(12)        2688(3)       1781(2)       7392(2)       52(1) 
          C(13)        2847(3)       2294(2)       8080(2)       57(1) 
          C(14)        6839(3)       1877(4)       8094(3)       98(2) 
          C(15)        1989(4)        152(3)       5488(2)       81(1) 
          C(16)        1826(3)       5046(2)       3839(2)       60(1) 
          C(17)        1731(4)       4539(3)       4546(2)       74(1) 
          C(18)        2902(3)       4374(3)       4879(2)       64(1) 
          C(19)        3668(3)       3904(2)       4344(2)       56(1) 
          C(20)        3697(3)       4383(2)       3623(2)       45(1) 
          C(21)        4683(3)       5751(2)       3211(2)       48(1) 
          C(22)        4845(3)       5343(2)       2512(2)       45(1) 
          C(23)        5230(3)       5876(2)       1923(2)       50(1) 
          C(24)        5414(3)       5510(2)       1246(2)       49(1) 
          C(25)        5233(3)       4583(2)       1167(2)       45(1) 
          C(26)        4859(2)       4039(2)       1744(2)       44(1) 
          C(27)        4669(2)       4410(2)       2409(2)       40(1) 
          C(28)        4333(3)       3851(2)       3053(2)       46(1) 
          C(29)         688(3)       5151(3)       3435(3)       90(2) 
          C(30)        5806(4)       6113(3)        636(2)       69(1) 
          C(31)        4691(5)       7813(4)       8834(3)      112(2) 
         ________________________________________________________________ 
  
           Table 3.  Bond lengths [A] and angles [deg] for 161206a. 
           _____________________________________________________________ 
  
            O(1)-C(5)                     1.390(4) 
            O(1)-C(1)                     1.446(4) 
            O(2)-C(3)                     1.431(4) 
            O(2)-H(2)                     0.8200 
            O(3)-C(6)                     1.341(4) 
            O(3)-C(5)                     1.467(4) 
            O(4)-C(6)                     1.233(4) 
            O(5)-C(8)                     1.348(4) 
            O(5)-H(5)                     0.8200 
            O(6)-C(10)                    1.357(4) 
            O(6)-H(6)                     0.8200 
            O(7)-C(20)                    1.395(4) 
            O(7)-C(16)                    1.451(4) 
            O(8)-C(18)                    1.437(4) 
            O(8)-H(8)                     0.8200 
            O(9)-C(21)                    1.342(4) 
            O(9)-C(20)                    1.476(4) 
            O(10)-C(21)                   1.228(4) 
            O(11)-C(23)                   1.347(4) 
            O(11)-H(11)                   0.8200 
            O(12)-C(25)                   1.361(3) 
            O(12)-H(12)                   0.8200 
            O(13)-C(31)                   1.376(6) 
            O(13)-H(13)                   0.8200 
            C(1)-C(2)                     1.515(5) 
            C(1)-C(14)                    1.517(5) 
            C(1)-H(1)                     0.9800 
            C(2)-C(3)                     1.489(5) 
            C(2)-H(2A)                    0.9700 
            C(2)-H(2B)                    0.9700 
            C(3)-C(4)                     1.508(5) 
            C(3)-H(3)                     0.9800 
            C(4)-C(5)                     1.523(4) 
            C(4)-H(4A)                    0.9700 
            C(4)-H(4B)                    0.9700 
            C(5)-C(13)                    1.502(5) 
            C(6)-C(7)                     1.440(5) 
            C(7)-C(12)                    1.409(5) 
            C(7)-C(8)                     1.409(5) 
            C(8)-C(9)                     1.376(5) 
            C(9)-C(10)                    1.394(5) 
            C(9)-C(15)                    1.518(5) 
            C(10)-C(11)                   1.400(5) 
            C(11)-C(12)                   1.375(5) 
            C(11)-H(11A)                  0.9300 
            C(12)-C(13)                   1.494(5) 
            C(13)-H(13A)                  0.9700 
            C(13)-H(13B)                  0.9700 
            C(14)-H(14A)                  0.9600 
            C(14)-H(14B)                  0.9600 
            C(14)-H(14C)                  0.9600 
            C(15)-H(15A)                  0.9600 
            C(15)-H(15B)                  0.9600 
            C(15)-H(15C)                  0.9600 
            C(16)-C(17)                   1.511(5) 
            C(16)-C(29)                   1.519(5) 
            C(16)-H(16)                   0.9800 
            C(17)-C(18)                   1.506(6) 
            C(17)-H(17A)                  0.9700 
            C(17)-H(17B)                  0.9700 
            C(18)-C(19)                   1.498(5) 
            C(18)-H(18)                   0.9800 
            C(19)-C(20)                   1.509(4) 
            C(19)-H(19A)                  0.9700 
            C(19)-H(19B)                  0.9700 
            C(20)-C(28)                   1.507(4) 
            C(21)-C(22)                   1.439(4) 
            C(22)-C(27)                   1.401(4) 
            C(22)-C(23)                   1.416(4) 
            C(23)-C(24)                   1.381(4) 
            C(24)-C(25)                   1.389(4) 
            C(24)-C(30)                   1.506(4) 
            C(25)-C(26)                   1.405(4) 
            C(26)-C(27)                   1.365(4) 
            C(26)-H(26)                   0.9300 
            C(27)-C(28)                   1.499(4) 
            C(28)-H(28A)                  0.9700 
            C(28)-H(28B)                  0.9700 
            C(29)-H(29A)                  0.9600 
            C(29)-H(29B)                  0.9600 
            C(29)-H(29C)                  0.9600 
            C(30)-H(30A)                  0.9600 
            C(30)-H(30B)                  0.9600 
            C(30)-H(30C)                  0.9600 
            C(31)-H(31A)                  0.9600 
            C(31)-H(31B)                  0.9600 
            C(31)-H(31C)                  0.9600 
  
            C(5)-O(1)-C(1)              116.0(3) 
            C(3)-O(2)-H(2)              109.5 
            C(6)-O(3)-C(5)              119.8(3) 
            C(8)-O(5)-H(5)              109.5 
            C(10)-O(6)-H(6)             109.5 
            C(20)-O(7)-C(16)            115.2(2) 
            C(18)-O(8)-H(8)             109.5 
            C(21)-O(9)-C(20)            119.6(2) 
            C(23)-O(11)-H(11)           109.5 
            C(25)-O(12)-H(12)           109.5 
            C(31)-O(13)-H(13)           109.5 
            O(1)-C(1)-C(2)              110.0(3) 
            O(1)-C(1)-C(14)             105.2(3) 
            C(2)-C(1)-C(14)             113.6(3) 
            O(1)-C(1)-H(1)              109.3 
            C(2)-C(1)-H(1)              109.3 
            C(14)-C(1)-H(1)             109.3 
            C(3)-C(2)-C(1)              111.3(3) 
            C(3)-C(2)-H(2A)             109.4 
            C(1)-C(2)-H(2A)             109.4 
            C(3)-C(2)-H(2B)             109.4 
            C(1)-C(2)-H(2B)             109.4 
            H(2A)-C(2)-H(2B)            108.0 
            O(2)-C(3)-C(2)              111.6(3) 
            O(2)-C(3)-C(4)              107.6(3) 
            C(2)-C(3)-C(4)              110.7(3) 
            O(2)-C(3)-H(3)              109.0 
            C(2)-C(3)-H(3)              109.0 
            C(4)-C(3)-H(3)              109.0 
            C(3)-C(4)-C(5)              112.7(3) 
            C(3)-C(4)-H(4A)             109.0 
            C(5)-C(4)-H(4A)             109.0 
            C(3)-C(4)-H(4B)             109.0 
            C(5)-C(4)-H(4B)             109.0 
            H(4A)-C(4)-H(4B)            107.8 
            O(1)-C(5)-O(3)              109.1(3) 
            O(1)-C(5)-C(13)             106.9(3) 
            O(3)-C(5)-C(13)             109.8(3) 
            O(1)-C(5)-C(4)              112.9(3) 
            O(3)-C(5)-C(4)              104.6(3) 
            C(13)-C(5)-C(4)             113.4(3) 
            O(4)-C(6)-O(3)              115.8(4) 
            O(4)-C(6)-C(7)              123.7(4) 
            O(3)-C(6)-C(7)              120.5(3) 
            C(12)-C(7)-C(8)             119.1(3) 
            C(12)-C(7)-C(6)             119.8(3) 
            C(8)-C(7)-C(6)              121.1(3) 
            O(5)-C(8)-C(9)              117.6(3) 
            O(5)-C(8)-C(7)              120.6(4) 
            C(9)-C(8)-C(7)              121.8(3) 
            C(8)-C(9)-C(10)             117.8(3) 
            C(8)-C(9)-C(15)             120.5(4) 
            C(10)-C(9)-C(15)            121.7(4) 
            O(6)-C(10)-C(9)             117.9(4) 
            O(6)-C(10)-C(11)            120.5(4) 
            C(9)-C(10)-C(11)            121.6(4) 
            C(12)-C(11)-C(10)           120.1(3) 
            C(12)-C(11)-H(11A)          120.0 
            C(10)-C(11)-H(11A)          120.0 
            C(11)-C(12)-C(7)            119.4(3) 
            C(11)-C(12)-C(13)           122.9(3) 
            C(7)-C(12)-C(13)            117.7(3) 
            C(12)-C(13)-C(5)            112.0(3) 
            C(12)-C(13)-H(13A)          109.2 
            C(5)-C(13)-H(13A)           109.2 
            C(12)-C(13)-H(13B)          109.2 
            C(5)-C(13)-H(13B)           109.2 
            H(13A)-C(13)-H(13B)         107.9 
            C(1)-C(14)-H(14A)           109.5 
            C(1)-C(14)-H(14B)           109.5 
            H(14A)-C(14)-H(14B)         109.5 
            C(1)-C(14)-H(14C)           109.5 
            H(14A)-C(14)-H(14C)         109.5 
            H(14B)-C(14)-H(14C)         109.5 
            C(9)-C(15)-H(15A)           109.5 
            C(9)-C(15)-H(15B)           109.5 
            H(15A)-C(15)-H(15B)         109.5 
            C(9)-C(15)-H(15C)           109.5 
            H(15A)-C(15)-H(15C)         109.5 
            H(15B)-C(15)-H(15C)         109.5 
            O(7)-C(16)-C(17)            110.8(3) 
            O(7)-C(16)-C(29)            105.8(3) 
            C(17)-C(16)-C(29)           114.5(4) 
            O(7)-C(16)-H(16)            108.5 
            C(17)-C(16)-H(16)           108.5 
            C(29)-C(16)-H(16)           108.5 
            C(18)-C(17)-C(16)           111.7(3) 
            C(18)-C(17)-H(17A)          109.3 
            C(16)-C(17)-H(17A)          109.3 
            C(18)-C(17)-H(17B)          109.3 
            C(16)-C(17)-H(17B)          109.3 
            H(17A)-C(17)-H(17B)         107.9 
            O(8)-C(18)-C(19)            111.2(3) 
            O(8)-C(18)-C(17)            108.5(3) 
            C(19)-C(18)-C(17)           109.5(3) 
            O(8)-C(18)-H(18)            109.2 
            C(19)-C(18)-H(18)           109.2 
            C(17)-C(18)-H(18)           109.2 
            C(18)-C(19)-C(20)           112.4(3) 
            C(18)-C(19)-H(19A)          109.1 
            C(20)-C(19)-H(19A)          109.1 
            C(18)-C(19)-H(19B)          109.1 
            C(20)-C(19)-H(19B)          109.1 
            H(19A)-C(19)-H(19B)         107.9 
            O(7)-C(20)-O(9)             108.0(2) 
            O(7)-C(20)-C(28)            106.9(2) 
            O(9)-C(20)-C(28)            110.5(2) 
            O(7)-C(20)-C(19)            113.7(3) 
            O(9)-C(20)-C(19)            104.9(2) 
            C(28)-C(20)-C(19)           112.8(3) 
            O(10)-C(21)-O(9)            115.8(3) 
            O(10)-C(21)-C(22)           123.9(3) 
            O(9)-C(21)-C(22)            120.3(3) 
            C(27)-C(22)-C(23)           119.0(3) 
            C(27)-C(22)-C(21)           120.8(3) 
            C(23)-C(22)-C(21)           120.1(3) 
            O(11)-C(23)-C(24)           116.7(3) 
            O(11)-C(23)-C(22)           121.2(3) 
            C(24)-C(23)-C(22)           122.1(3) 
            C(23)-C(24)-C(25)           117.2(3) 
            C(23)-C(24)-C(30)           119.8(3) 
            C(25)-C(24)-C(30)           123.0(3) 
            O(12)-C(25)-C(24)           117.4(3) 
            O(12)-C(25)-C(26)           120.8(3) 
            C(24)-C(25)-C(26)           121.8(3) 
            C(27)-C(26)-C(25)           120.5(3) 
            C(27)-C(26)-H(26)           119.7 
            C(25)-C(26)-H(26)           119.7 
            C(26)-C(27)-C(22)           119.4(3) 
            C(26)-C(27)-C(28)           122.6(3) 
            C(22)-C(27)-C(28)           117.9(3) 
            C(27)-C(28)-C(20)           113.4(2) 
            C(27)-C(28)-H(28A)          108.9 
            C(20)-C(28)-H(28A)          108.9 
            C(27)-C(28)-H(28B)          108.9 
            C(20)-C(28)-H(28B)          108.9 
            H(28A)-C(28)-H(28B)         107.7 
            C(16)-C(29)-H(29A)          109.5 
            C(16)-C(29)-H(29B)          109.5 
            H(29A)-C(29)-H(29B)         109.5 
            C(16)-C(29)-H(29C)          109.5 
            H(29A)-C(29)-H(29C)         109.5 
            H(29B)-C(29)-H(29C)         109.5 
            C(24)-C(30)-H(30A)          109.5 
            C(24)-C(30)-H(30B)          109.5 
            H(30A)-C(30)-H(30B)         109.5 
            C(24)-C(30)-H(30C)          109.5 
            H(30A)-C(30)-H(30C)         109.5 
            H(30B)-C(30)-H(30C)         109.5 
            O(13)-C(31)-H(31A)          109.5 
            O(13)-C(31)-H(31B)          109.5 
            H(31A)-C(31)-H(31B)         109.5 
            O(13)-C(31)-H(31C)          109.5 
            H(31A)-C(31)-H(31C)         109.5 
            H(31B)-C(31)-H(31C)         109.5 
           _____________________________________________________________ 
  
           Symmetry transformations used to generate equivalent atoms: 
            
  
    Table 4.  Anisotropic displacement parameters (A^2 x 10^3) for 161206a. 
    The anisotropic displacement factor exponent takes the form: 
    -2 pi^2 [ h^2 a*^2 U11 + ... + 2 h k a* b* U12 ] 
  
    _______________________________________________________________________ 
  
              U11        U22        U33        U23        U13        U12 
    _______________________________________________________________________ 
  
    O(1)     54(1)      56(1)      44(1)      -5(1)       5(1)       0(1) 
    O(2)    186(3)      42(1)      40(1)       0(1)      -7(2)       0(2) 
    O(3)     70(2)      49(1)      60(1)       5(1)       3(1)      -5(1) 
    O(4)     93(2)      43(1)      96(2)       4(2)     -15(2)      -3(1) 
    O(5)     80(2)      58(2)      93(2)     -17(2)      -3(2)      -5(1) 
    O(6)     95(2)      96(2)      57(2)       2(2)     -13(2)      -5(2) 
    O(7)     52(1)      43(1)      57(1)      -6(1)      -3(1)       8(1) 
    O(8)    111(2)      85(2)      55(1)      11(2)      12(2)     -11(2) 
    O(9)     65(1)      40(1)      46(1)      -6(1)      -7(1)      -2(1) 
    O(10)   101(2)      36(1)      60(1)     -14(1)       2(2)      -7(1) 
    O(11)   117(2)      34(1)      74(2)      -7(1)      15(2)     -19(1) 
    O(12)    86(2)      49(1)      50(1)      -9(1)      10(1)      -4(1) 
    O(13)   115(3)     100(3)     142(3)      12(3)     -47(3)       5(2) 
    C(1)     58(2)      67(2)      65(2)     -21(2)     -14(2)       8(2) 
    C(2)     76(2)      60(2)      67(2)     -10(2)     -22(2)       4(2) 
    C(3)    113(3)      35(2)      43(2)      -2(1)      -6(2)       1(2) 
    C(4)     84(3)      52(2)      47(2)      -1(2)      12(2)      11(2) 
    C(5)     56(2)      41(2)      50(2)       0(2)       8(2)       2(2) 
    C(6)     52(2)      50(2)      72(2)      -3(2)       6(2)      -6(2) 
    C(7)     42(2)      47(2)      67(2)       1(2)       3(2)      -3(2) 
    C(8)     45(2)      52(2)      74(2)     -14(2)       5(2)      -4(2) 
    C(9)     47(2)      71(2)      70(2)     -19(2)      10(2)     -10(2) 
    C(10)    49(2)      70(2)      58(2)      -5(2)       0(2)      -5(2) 
    C(11)    53(2)      52(2)      62(2)       2(2)       1(2)       0(2) 
    C(12)    41(2)      52(2)      61(2)      -3(2)       3(2)      -2(2) 
    C(13)    53(2)      54(2)      63(2)      -9(2)       3(2)       7(2) 
    C(14)    53(2)     139(4)     101(3)     -39(4)      13(2)      -4(3) 
    C(15)    74(3)      93(3)      74(3)     -25(3)      11(2)     -18(2) 
    C(16)    60(2)      47(2)      73(2)      -7(2)       7(2)       8(2) 
    C(17)    84(3)      63(2)      75(2)      -6(2)      29(2)      -1(2) 
    C(18)    89(3)      48(2)      54(2)      -4(2)       4(2)      -8(2) 
    C(19)    73(2)      45(2)      51(2)       0(2)      -2(2)       3(2) 
    C(20)    54(2)      35(2)      47(2)      -1(1)      -5(1)       3(1) 
    C(21)    51(2)      37(2)      55(2)      -4(2)      -5(2)       0(1) 
    C(22)    49(2)      35(1)      51(2)      -7(1)      -5(1)       1(1) 
    C(23)    59(2)      35(2)      57(2)      -3(2)       1(2)      -6(2) 
    C(24)    53(2)      43(2)      52(2)       1(2)       3(2)      -3(2) 
    C(25)    49(2)      41(2)      45(2)      -6(1)      -2(1)       2(1) 
    C(26)    49(2)      31(1)      51(2)      -6(1)       2(1)       3(1) 
    C(27)    39(2)      35(1)      46(2)      -2(1)      -5(1)       2(1) 
    C(28)    51(2)      33(2)      53(2)       2(1)      -7(2)       5(1) 
    C(29)    60(2)      82(3)     127(4)      -4(3)      -4(3)      13(2) 
    C(30)    89(3)      52(2)      65(2)       0(2)      12(2)     -12(2) 
    C(31)    99(4)      90(4)     146(5)      23(4)       2(4)       8(3) 
    _______________________________________________________________________ 
  
         Table 5.  Hydrogen coordinates ( x 10^4) and isotropic 
         displacement parameters (A^2 x 10^3) for 161206a. 
  
         ________________________________________________________________ 
  
                         x             y             z           U(eq) 
         ________________________________________________________________ 
  
          H(2)         5001          2117         10738         134 
          H(5)         2863          -765          7200         115 
          H(6)         1904          2624          5551         124 
          H(8)         3376          3773          5722         100 
          H(11)        5339          6918          2423         113 
          H(12)        5293          3670           515          92 
          H(13)        4669          9029          8651         143 
          H(1)         5769           997          8645          76 
          H(2A)        6553          1860          9581          81 
          H(2B)        6019          2752          9257          81 
          H(3)         4750          1304          9854          76 
          H(4A)        3748          2905          9298          73 
          H(4B)        3075          2045          9569          73 
          H(11A)       2296          2820          6734          67 
          H(13A)       2118          2311          8340          68 
          H(13B)       3068          2914          7970          68 
          H(14A)       6905          2523          8041         146 
          H(14B)       6717          1605          7629         146 
          H(14C)       7539          1640          8302         146 
          H(15A)       1342          -237          5591         121 
          H(15B)       2651          -211          5365         121 
          H(15C)       1800           543          5090         121 
          H(16)        2141          5651          3935          72 
          H(17A)       1259          4889          4879          89 
          H(17B)       1349          3962          4465          89 
          H(18)        3251          4958          5011          77 
          H(19A)       3393          3287          4274          68 
          H(19B)       4448          3871          4536          68 
          H(26)        4740          3421          1673          52 
          H(28A)       5027          3592          3264          55 
          H(28B)       3846          3353          2894          55 
          H(29A)        366          4563          3339         134 
          H(29B)        823          5462          2988         134 
          H(29C)        156          5496          3724         134 
          H(30A)       5800          5775           193         103 
          H(30B)       6577          6327           732         103 
          H(30C)       5290          6623           596         103 
          H(31A)       4627          7612          8342         167 
          H(31B)       3939          7805          9056         167 
          H(31C)       5202          7415          9093         167 
         ________________________________________________________________ 
  
         Table 6.  Torsion angles [deg] for 161206a. 
         ________________________________________________________________ 
  
          C(5)-O(1)-C(1)-C(2)                                 -55.8(4) 
          C(5)-O(1)-C(1)-C(14)                               -178.6(3) 
          O(1)-C(1)-C(2)-C(3)                                  55.9(4) 
          C(14)-C(1)-C(2)-C(3)                                173.5(4) 
          C(1)-C(2)-C(3)-O(2)                                -173.6(3) 
          C(1)-C(2)-C(3)-C(4)                                 -53.8(4) 
          O(2)-C(3)-C(4)-C(5)                                 171.1(3) 
          C(2)-C(3)-C(4)-C(5)                                  48.9(4) 
          C(1)-O(1)-C(5)-O(3)                                 -64.4(3) 
          C(1)-O(1)-C(5)-C(13)                                176.9(3) 
          C(1)-O(1)-C(5)-C(4)                                  51.6(4) 
          C(6)-O(3)-C(5)-O(1)                                 -72.8(4) 
          C(6)-O(3)-C(5)-C(13)                                 44.1(4) 
          C(6)-O(3)-C(5)-C(4)                                 166.1(3) 
          C(3)-C(4)-C(5)-O(1)                                 -47.2(4) 
          C(3)-C(4)-C(5)-O(3)                                  71.3(4) 
          C(3)-C(4)-C(5)-C(13)                               -169.0(3) 
          C(5)-O(3)-C(6)-O(4)                                 163.0(3) 
          C(5)-O(3)-C(6)-C(7)                                 -16.6(5) 
          O(4)-C(6)-C(7)-C(12)                                176.6(4) 
          O(3)-C(6)-C(7)-C(12)                                 -3.8(5) 
          O(4)-C(6)-C(7)-C(8)                                  -4.8(6) 
          O(3)-C(6)-C(7)-C(8)                                 174.7(3) 
          C(12)-C(7)-C(8)-O(5)                               -177.7(3) 
          C(6)-C(7)-C(8)-O(5)                                   3.8(5) 
          C(12)-C(7)-C(8)-C(9)                                  1.8(5) 
          C(6)-C(7)-C(8)-C(9)                                -176.8(3) 
          O(5)-C(8)-C(9)-C(10)                               -179.0(3) 
          C(7)-C(8)-C(9)-C(10)                                  1.5(5) 
          O(5)-C(8)-C(9)-C(15)                                  1.1(5) 
          C(7)-C(8)-C(9)-C(15)                               -178.4(3) 
          C(8)-C(9)-C(10)-O(6)                                177.6(3) 
          C(15)-C(9)-C(10)-O(6)                                -2.5(5) 
          C(8)-C(9)-C(10)-C(11)                                -4.0(5) 
          C(15)-C(9)-C(10)-C(11)                              175.9(3) 
          O(6)-C(10)-C(11)-C(12)                             -178.4(3) 
          C(9)-C(10)-C(11)-C(12)                                3.2(5) 
          C(10)-C(11)-C(12)-C(7)                                0.2(5) 
          C(10)-C(11)-C(12)-C(13)                            -177.4(3) 
          C(8)-C(7)-C(12)-C(11)                                -2.6(5) 
          C(6)-C(7)-C(12)-C(11)                               175.9(3) 
          C(8)-C(7)-C(12)-C(13)                               175.1(3) 
          C(6)-C(7)-C(12)-C(13)                                -6.4(5) 
          C(11)-C(12)-C(13)-C(5)                             -148.0(3) 
          C(7)-C(12)-C(13)-C(5)                                34.4(4) 
          O(1)-C(5)-C(13)-C(12)                                67.2(3) 
          O(3)-C(5)-C(13)-C(12)                               -51.1(4) 
          C(4)-C(5)-C(13)-C(12)                              -167.8(3) 
          C(20)-O(7)-C(16)-C(17)                              -53.2(4) 
          C(20)-O(7)-C(16)-C(29)                             -177.9(3) 
          O(7)-C(16)-C(17)-C(18)                               54.5(4) 
          C(29)-C(16)-C(17)-C(18)                             174.1(3) 
          C(16)-C(17)-C(18)-O(8)                             -175.8(3) 
          C(16)-C(17)-C(18)-C(19)                             -54.2(4) 
          O(8)-C(18)-C(19)-C(20)                              171.2(3) 
          C(17)-C(18)-C(19)-C(20)                              51.3(4) 
          C(16)-O(7)-C(20)-O(9)                               -64.6(3) 
          C(16)-O(7)-C(20)-C(28)                              176.4(3) 
          C(16)-O(7)-C(20)-C(19)                               51.4(3) 
          C(21)-O(9)-C(20)-O(7)                               -73.0(3) 
          C(21)-O(9)-C(20)-C(28)                               43.6(3) 
          C(21)-O(9)-C(20)-C(19)                              165.4(3) 
          C(18)-C(19)-C(20)-O(7)                              -50.4(4) 
          C(18)-C(19)-C(20)-O(9)                               67.4(4) 
          C(18)-C(19)-C(20)-C(28)                            -172.3(3) 
          C(20)-O(9)-C(21)-O(10)                              162.2(3) 
          C(20)-O(9)-C(21)-C(22)                              -18.6(4) 
          O(10)-C(21)-C(22)-C(27)                             175.1(3) 
          O(9)-C(21)-C(22)-C(27)                               -4.0(5) 
          O(10)-C(21)-C(22)-C(23)                              -2.5(5) 
          O(9)-C(21)-C(22)-C(23)                              178.4(3) 
          C(27)-C(22)-C(23)-O(11)                            -177.6(3) 
          C(21)-C(22)-C(23)-O(11)                               0.1(5) 
          C(27)-C(22)-C(23)-C(24)                               1.4(5) 
          C(21)-C(22)-C(23)-C(24)                             179.0(3) 
          O(11)-C(23)-C(24)-C(25)                             177.4(3) 
          C(22)-C(23)-C(24)-C(25)                              -1.5(5) 
          O(11)-C(23)-C(24)-C(30)                              -2.0(5) 
          C(22)-C(23)-C(24)-C(30)                             179.0(3) 
          C(23)-C(24)-C(25)-O(12)                            -179.3(3) 
          C(30)-C(24)-C(25)-O(12)                               0.1(5) 
          C(23)-C(24)-C(25)-C(26)                               1.1(5) 
          C(30)-C(24)-C(25)-C(26)                            -179.5(3) 
          O(12)-C(25)-C(26)-C(27)                             179.9(3) 
          C(24)-C(25)-C(26)-C(27)                              -0.4(5) 
          C(25)-C(26)-C(27)-C(22)                               0.2(4) 
          C(25)-C(26)-C(27)-C(28)                            -176.5(3) 
          C(23)-C(22)-C(27)-C(26)                              -0.7(4) 
          C(21)-C(22)-C(27)-C(26)                            -178.3(3) 
          C(23)-C(22)-C(27)-C(28)                             176.2(3) 
          C(21)-C(22)-C(27)-C(28)                              -1.4(4) 
          C(26)-C(27)-C(28)-C(20)                            -155.8(3) 
          C(22)-C(27)-C(28)-C(20)                              27.4(4) 
          O(7)-C(20)-C(28)-C(27)                               70.9(3) 
          O(9)-C(20)-C(28)-C(27)                              -46.4(3) 
          C(19)-C(20)-C(28)-C(27)                            -163.4(3) 
         ________________________________________________________________ 
  
         Symmetry transformations used to generate equivalent atoms: 
          
  
 Table 7.  Hydrogen bonds for 161206a [A and deg.]. 
 ____________________________________________________________________________ 
  
 D-H           d(D-H)   d(H..A)   <DHA    d(D..A)   A

 O2-H2          0.820    1.893   163.65    2.689    O10 [ -x+1, y-1/2, -z+3/2 ]

 O5-H5          0.820    1.877   147.18    2.604    O4 

 O6-H6          0.820    2.033   148.41    2.765    O8 

 O8-H8          0.820    1.907   176.28    2.725    O13 [ -x+1, y-1/2, -z+3/2 ]

 O11-H11        0.820    1.865   146.89    2.591    O10 

 O12-H12        0.820    1.879   170.04    2.690    O2 [ x, y, z-1 ]

 O13-H13        0.820    2.006   164.63    2.805    O4 [ x, y+1, z ]
