# Supplementary material for: Spirolones A–E, five spiroketals from a productive saline soil derived Penicillium raistrickii
Source: Front Microbiol. 2024 Nov 22;15:1495396. doi: 10.3389/fmicb.2024.1495396 (PMC11621928; doi:10.3389/fmicb.2024.1495396)
Supplement: Supplementary file 1 [file Data_Sheet_1.zip › X-ray-2/130113b.cif]

  
data_130113b 
  
_audit_creation_method            SHELXL-97 
_chemical_name_systematic 
; 
 ? 
; 
_chemical_name_common             ? 
_chemical_melting_point           ? 
_chemical_formula_moiety          ? 
_chemical_formula_sum 
 'C16 H22 O7' 
_chemical_formula_weight          326.34 
  
loop_ 
 _atom_type_symbol 
 _atom_type_description 
 _atom_type_scat_dispersion_real 
 _atom_type_scat_dispersion_imag 
 _atom_type_scat_source 
 'C'  'C'   0.0181   0.0091 
 'International Tables Vol C Tables 4.2.6.8 and 6.1.1.4' 
 'H'  'H'   0.0000   0.0000 
 'International Tables Vol C Tables 4.2.6.8 and 6.1.1.4' 
 'O'  'O'   0.0492   0.0322 
 'International Tables Vol C Tables 4.2.6.8 and 6.1.1.4' 
  
_symmetry_cell_setting            Monoclinic 
_symmetry_space_group_name_H-M    C2 
  
loop_ 
 _symmetry_equiv_pos_as_xyz 
 'x, y, z' 
 '-x, y, -z' 
 'x+1/2, y+1/2, z' 
 '-x+1/2, y+1/2, -z' 
  
_cell_length_a                    22.6599(12) 
_cell_length_b                    8.3767(6) 
_cell_length_c                    9.4980(6) 
_cell_angle_alpha                 90.00 
_cell_angle_beta                  114.530(2) 
_cell_angle_gamma                 90.00 
_cell_volume                      1640.14(18) 
_cell_formula_units_Z             4 
_cell_measurement_temperature     293(2) 
_cell_measurement_reflns_used     3450 
_cell_measurement_theta_min     4.2858 
_cell_measurement_theta_max     70.5445 
  
_exptl_crystal_description        blocks
_exptl_crystal_colour             colorless 
_exptl_crystal_size_max           0.43 
_exptl_crystal_size_mid           0.40 
_exptl_crystal_size_min           0.23 
_exptl_crystal_density_meas       ? 
_exptl_crystal_density_diffrn     1.322 
_exptl_crystal_density_method     'not measured' 
_exptl_crystal_F_000              696 
_exptl_absorpt_coefficient_mu     0.873 
_exptl_absorpt_correction_type    multi-scan 
_exptl_absorpt_correction_T_min   0.7052 
_exptl_absorpt_correction_T_max   0.8244 
_exptl_absorpt_process_details    sadabs 
  
_exptl_special_details 
; 
 ? 
; 
  
_diffrn_ambient_temperature       293(2) 
_diffrn_radiation_wavelength      1.54178 
_diffrn_radiation_type            CuK\a 
_diffrn_radiation_source          'fine-focus sealed tube' 
_diffrn_radiation_monochromator   graphite 
_diffrn_measurement_device_type   'CCD area detector' 
_diffrn_measurement_method        'phi and omega scans' 
_diffrn_detector_area_resol_mean  ? 
_diffrn_standards_number          ? 
_diffrn_standards_interval_count  ? 
_diffrn_standards_interval_time   ? 
_diffrn_standards_decay_%         ? 
_diffrn_reflns_number             4918 
_diffrn_reflns_av_R_equivalents   0.0160 
_diffrn_reflns_av_sigmaI/netI     0.0166 
_diffrn_reflns_limit_h_min        -17 
_diffrn_reflns_limit_h_max        26 
_diffrn_reflns_limit_k_min        -9 
_diffrn_reflns_limit_k_max        9 
_diffrn_reflns_limit_l_min        -11 
_diffrn_reflns_limit_l_max        11 
_diffrn_reflns_theta_min          4.29 
_diffrn_reflns_theta_max          66.01 
_reflns_number_total              2749 
_reflns_number_gt                 2725 
_reflns_threshold_expression      >2sigma(I) 
  
_computing_data_collection        'Bruker FRAMBO' 
_computing_cell_refinement        'Bruker FRAMBO' 
_computing_data_reduction         'Bruker SAINT' 
_computing_structure_solution     'SHELXS-97 (Sheldrick, 1990)' 
_computing_structure_refinement   'SHELXL-97 (Sheldrick, 1997)' 
_computing_molecular_graphics     'Bruker SHELXTL' 
_computing_publication_material   'Bruker SHELXTL' 
  
_refine_special_details 
; 
 Refinement of F^2^ against ALL reflections.  The weighted R-factor wR and 
 goodness of fit S are based on F^2^, conventional R-factors R are based 
 on F, with F set to zero for negative F^2^. The threshold expression of 
 F^2^ > 2sigma(F^2^) is used only for calculating R-factors(gt) etc. and is 
 not relevant to the choice of reflections for refinement.  R-factors based 
 on F^2^ are statistically about twice as large as those based on F, and R- 
 factors based on ALL data will be even larger. 
; 
  
_refine_ls_structure_factor_coef  Fsqd 
_refine_ls_matrix_type            full 
_refine_ls_weighting_scheme       calc 
_refine_ls_weighting_details 
 'calc w=1/[\s^2^(Fo^2^)+(0.0716P)^2^+0.1940P] where P=(Fo^2^+2Fc^2^)/3' 
_atom_sites_solution_primary      direct 
_atom_sites_solution_secondary    difmap 
_atom_sites_solution_hydrogens    geom 
_refine_ls_hydrogen_treatment     mixed 
_refine_ls_extinction_method      SHELXL 
_refine_ls_extinction_coef        0.0057(5) 
_refine_ls_extinction_expression 
 'Fc^*^=kFc[1+0.001xFc^2^\l^3^/sin(2\q)]^-1/4^' 
_refine_ls_abs_structure_details 
 'Flack H D (1983), Acta Cryst. A39, 876-881' 
_refine_ls_abs_structure_Flack    0.08(16)
_chemical_absolute_configuration  s 
_refine_ls_number_reflns          2749 
_refine_ls_number_parameters      212 
_refine_ls_number_restraints      1 
_refine_ls_R_factor_all           0.0360 
_refine_ls_R_factor_gt            0.0357 
_refine_ls_wR_factor_ref          0.1007 
_refine_ls_wR_factor_gt           0.1003 
_refine_ls_goodness_of_fit_ref    1.067 
_refine_ls_restrained_S_all       1.067 
_refine_ls_shift/su_max           0.005 
_refine_ls_shift/su_mean          0.000 
  
loop_ 
 _atom_site_label 
 _atom_site_type_symbol 
 _atom_site_fract_x 
 _atom_site_fract_y 
 _atom_site_fract_z 
 _atom_site_U_iso_or_equiv 
 _atom_site_adp_type 
 _atom_site_occupancy 
 _atom_site_symmetry_multiplicity 
 _atom_site_calc_flag 
 _atom_site_refinement_flags 
 _atom_site_disorder_assembly 
 _atom_site_disorder_group 
O1 O 0.65052(5) 0.55001(14) 0.56909(13) 0.0361(3) Uani 1 1 d . . . 
O2 O 0.64674(6) 0.81085(15) 0.55741(15) 0.0455(3) Uani 1 1 d . . . 
O3 O 0.57391(6) 0.97476(14) 0.65278(16) 0.0468(3) Uani 1 1 d . . . 
H3 H 0.5990 0.9591 0.6121 0.070 Uiso 1 1 calc R . . 
O4 O 0.43699(6) 0.6975(2) 0.82322(16) 0.0549(3) Uani 1 1 d . . . 
H4 H 0.4168 0.6131 0.8029 0.082 Uiso 1 1 calc R . . 
O5 O 0.69487(5) 0.43292(15) 0.81182(12) 0.0412(3) Uani 1 1 d . . . 
O6 O 0.74356(6) 0.37149(17) 0.49713(17) 0.0533(4) Uani 1 1 d . . . 
H6 H 0.7774 0.3528 0.4884 0.080 Uiso 1 1 calc R . . 
O7 O 0.36740(8) 0.4320(2) 0.77383(19) 0.0713(4) Uani 1 1 d . . . 
H7 H 0.3335 0.4322 0.6952 0.107 Uiso 1 1 calc R . . 
C1 C 0.62730(6) 0.6882(2) 0.59596(16) 0.0336(3) Uani 1 1 d . . . 
C2 C 0.57978(6) 0.6882(2) 0.66150(16) 0.0333(3) Uani 1 1 d . . . 
C3 C 0.55433(7) 0.8340(2) 0.68630(17) 0.0360(3) Uani 1 1 d . . . 
C4 C 0.50682(8) 0.8365(2) 0.74416(18) 0.0401(4) Uani 1 1 d . . . 
C5 C 0.48422(7) 0.6917(2) 0.77234(17) 0.0405(4) Uani 1 1 d . . . 
C6 C 0.50916(8) 0.5449(2) 0.7486(2) 0.0399(4) Uani 1 1 d . . . 
H6A H 0.4936 0.4493 0.7697 0.048 Uiso 1 1 calc R . . 
C7 C 0.55664(7) 0.5442(2) 0.69388(17) 0.0341(3) Uani 1 1 d . . . 
C8 C 0.58304(8) 0.3906(2) 0.6613(2) 0.0393(4) Uani 1 1 d . . . 
H8A H 0.5530 0.3499 0.5615 0.047 Uiso 1 1 calc R . . 
H8B H 0.5857 0.3125 0.7391 0.047 Uiso 1 1 calc R . . 
C9 C 0.64978(7) 0.40870(19) 0.66028(17) 0.0353(3) Uani 1 1 d . . . 
C10 C 0.66604(9) 0.2669(2) 0.5838(2) 0.0475(4) Uani 1 1 d . . . 
H10A H 0.6381 0.2694 0.4740 0.057 Uiso 1 1 calc R . . 
H10B H 0.6564 0.1698 0.6257 0.057 Uiso 1 1 calc R . . 
C11 C 0.73638(9) 0.2604(2) 0.6044(3) 0.0522(5) Uani 1 1 d . . . 
H11 H 0.7458 0.1526 0.5793 0.063 Uiso 1 1 calc R . . 
C12 C 0.78139(9) 0.2979(3) 0.7701(3) 0.0588(5) Uani 1 1 d . . . 
H12A H 0.8250 0.3119 0.7773 0.071 Uiso 1 1 calc R . . 
H12B H 0.7819 0.2081 0.8351 0.071 Uiso 1 1 calc R . . 
C13 C 0.76170(8) 0.4466(2) 0.8302(2) 0.0480(4) Uani 1 1 d . . . 
H13 H 0.7654 0.5391 0.7713 0.058 Uiso 1 1 calc R . . 
C14 C 0.80170(10) 0.4762(4) 1.0007(3) 0.0754(7) Uani 1 1 d . . . 
H14A H 0.7869 0.5719 1.0315 0.113 Uiso 1 1 calc R . . 
H14B H 0.8465 0.4879 1.0195 0.113 Uiso 1 1 calc R . . 
H14C H 0.7971 0.3875 1.0593 0.113 Uiso 1 1 calc R . . 
C15 C 0.47944(10) 0.9936(3) 0.7677(3) 0.0574(5) Uani 1 1 d . . . 
H15A H 0.4392 0.9750 0.7760 0.086 Uiso 1 1 calc R . . 
H15B H 0.4720 1.0624 0.6812 0.086 Uiso 1 1 calc R . . 
H15C H 0.5097 1.0431 0.8608 0.086 Uiso 1 1 calc R . . 
C16 C 0.3594(2) 0.3443(6) 0.8862(4) 0.1305(17) Uani 1 1 d . . . 
H16A H 0.3505 0.4146 0.9549 0.196 Uiso 1 1 calc R . . 
H16B H 0.3983 0.2850 0.9436 0.196 Uiso 1 1 calc R . . 
H16C H 0.3238 0.2718 0.8389 0.196 Uiso 1 1 calc R . . 
  
loop_ 
 _atom_site_aniso_label 
 _atom_site_aniso_U_11 
 _atom_site_aniso_U_22 
 _atom_site_aniso_U_33 
 _atom_site_aniso_U_23 
 _atom_site_aniso_U_13 
 _atom_site_aniso_U_12 
O1 0.0292(5) 0.0401(6) 0.0467(6) 0.0031(5) 0.0235(5) 0.0018(4) 
O2 0.0402(6) 0.0414(7) 0.0680(7) 0.0061(6) 0.0356(6) -0.0026(5) 
O3 0.0437(7) 0.0361(6) 0.0679(8) -0.0011(5) 0.0305(6) -0.0032(5) 
O4 0.0465(7) 0.0659(8) 0.0719(8) 0.0012(7) 0.0441(6) 0.0056(6) 
O5 0.0302(5) 0.0480(6) 0.0491(6) 0.0074(5) 0.0202(5) 0.0046(5) 
O6 0.0461(7) 0.0512(7) 0.0830(9) 0.0032(6) 0.0471(7) 0.0067(6) 
O7 0.0640(9) 0.0834(11) 0.0717(9) 0.0048(8) 0.0335(7) -0.0165(8) 
C1 0.0245(6) 0.0392(7) 0.0385(7) 0.0027(7) 0.0143(5) -0.0013(7) 
C2 0.0243(6) 0.0410(8) 0.0357(6) 0.0004(6) 0.0134(5) 0.0012(6) 
C3 0.0276(7) 0.0411(8) 0.0387(7) -0.0003(6) 0.0132(6) -0.0026(6) 
C4 0.0334(8) 0.0469(9) 0.0427(8) -0.0035(7) 0.0184(6) 0.0052(7) 
C5 0.0298(7) 0.0559(9) 0.0413(7) 0.0022(8) 0.0201(6) 0.0039(8) 
C6 0.0287(7) 0.0467(9) 0.0494(8) 0.0072(7) 0.0214(7) 0.0007(7) 
C7 0.0251(7) 0.0405(8) 0.0387(8) 0.0047(6) 0.0153(6) 0.0008(6) 
C8 0.0292(7) 0.0384(9) 0.0574(9) 0.0023(7) 0.0249(7) -0.0013(6) 
C9 0.0274(7) 0.0350(8) 0.0489(8) 0.0041(6) 0.0214(6) 0.0010(6) 
C10 0.0436(9) 0.0359(9) 0.0766(12) -0.0084(8) 0.0385(9) -0.0054(7) 
C11 0.0513(10) 0.0349(8) 0.0900(14) 0.0011(8) 0.0490(10) 0.0071(7) 
C12 0.0379(9) 0.0606(12) 0.0867(13) 0.0235(11) 0.0348(9) 0.0199(9) 
C13 0.0274(7) 0.0567(11) 0.0581(10) 0.0116(8) 0.0160(7) 0.0018(7) 
C14 0.0443(11) 0.105(2) 0.0642(12) 0.0136(12) 0.0094(10) -0.0006(12) 
C15 0.0534(11) 0.0551(11) 0.0735(13) -0.0117(9) 0.0361(10) 0.0064(9) 
C16 0.146(3) 0.149(4) 0.088(2) 0.017(2) 0.040(2) -0.075(3) 
  
_geom_special_details 
; 
 All esds (except the esd in the dihedral angle between two l.s. planes) 
 are estimated using the full covariance matrix.  The cell esds are taken 
 into account individually in the estimation of esds in distances, angles 
 and torsion angles; correlations between esds in cell parameters are only 
 used when they are defined by crystal symmetry.  An approximate (isotropic) 
 treatment of cell esds is used for estimating esds involving l.s. planes. 
; 
  
loop_ 
 _geom_bond_atom_site_label_1 
 _geom_bond_atom_site_label_2 
 _geom_bond_distance 
 _geom_bond_site_symmetry_2 
 _geom_bond_publ_flag 
O1 C1 1.339(2) . ? 
O1 C9 1.4709(19) . ? 
O2 C1 1.232(2) . ? 
O3 C3 1.344(2) . ? 
O3 H3 0.8200 . ? 
O4 C5 1.3455(18) . ? 
O4 H4 0.8200 . ? 
O5 C9 1.3913(19) . ? 
O5 C13 1.4550(18) . ? 
O6 C11 1.438(2) . ? 
O6 H6 0.8200 . ? 
O7 C16 1.368(4) . ? 
O7 H7 0.8200 . ? 
C1 C2 1.4503(19) . ? 
C2 C7 1.400(2) . ? 
C2 C3 1.411(2) . ? 
C3 C4 1.397(2) . ? 
C4 C5 1.385(3) . ? 
C4 C15 1.510(3) . ? 
C5 C6 1.410(3) . ? 
C6 C7 1.376(2) . ? 
C6 H6A 0.9300 . ? 
C7 C8 1.505(2) . ? 
C8 C9 1.5241(19) . ? 
C8 H8A 0.9700 . ? 
C8 H8B 0.9700 . ? 
C9 C10 1.515(2) . ? 
C10 C11 1.524(2) . ? 
C10 H10A 0.9700 . ? 
C10 H10B 0.9700 . ? 
C11 C12 1.511(3) . ? 
C11 H11 0.9800 . ? 
C12 C13 1.512(3) . ? 
C12 H12A 0.9700 . ? 
C12 H12B 0.9700 . ? 
C13 C14 1.512(3) . ? 
C13 H13 0.9800 . ? 
C14 H14A 0.9600 . ? 
C14 H14B 0.9600 . ? 
C14 H14C 0.9600 . ? 
C15 H15A 0.9600 . ? 
C15 H15B 0.9600 . ? 
C15 H15C 0.9600 . ? 
C16 H16A 0.9600 . ? 
C16 H16B 0.9600 . ? 
C16 H16C 0.9600 . ? 
  
loop_ 
 _geom_angle_atom_site_label_1 
 _geom_angle_atom_site_label_2 
 _geom_angle_atom_site_label_3 
 _geom_angle 
 _geom_angle_site_symmetry_1 
 _geom_angle_site_symmetry_3 
 _geom_angle_publ_flag 
C1 O1 C9 118.81(10) . . ? 
C3 O3 H3 109.5 . . ? 
C5 O4 H4 109.5 . . ? 
C9 O5 C13 114.59(12) . . ? 
C11 O6 H6 109.5 . . ? 
C16 O7 H7 109.5 . . ? 
O2 C1 O1 116.55(12) . . ? 
O2 C1 C2 123.22(15) . . ? 
O1 C1 C2 120.18(14) . . ? 
C7 C2 C3 119.53(12) . . ? 
C7 C2 C1 120.43(15) . . ? 
C3 C2 C1 119.98(15) . . ? 
O3 C3 C4 117.63(15) . . ? 
O3 C3 C2 121.45(14) . . ? 
C4 C3 C2 120.91(15) . . ? 
C5 C4 C3 118.01(15) . . ? 
C5 C4 C15 121.78(15) . . ? 
C3 C4 C15 120.15(17) . . ? 
O4 C5 C4 116.79(17) . . ? 
O4 C5 C6 121.35(17) . . ? 
C4 C5 C6 121.86(13) . . ? 
C7 C6 C5 119.52(16) . . ? 
C7 C6 H6A 120.2 . . ? 
C5 C6 H6A 120.2 . . ? 
C6 C7 C2 120.15(15) . . ? 
C6 C7 C8 121.44(15) . . ? 
C2 C7 C8 118.36(13) . . ? 
C7 C8 C9 113.35(13) . . ? 
C7 C8 H8A 108.9 . . ? 
C9 C8 H8A 108.9 . . ? 
C7 C8 H8B 108.9 . . ? 
C9 C8 H8B 108.9 . . ? 
H8A C8 H8B 107.7 . . ? 
O5 C9 O1 107.99(12) . . ? 
O5 C9 C10 112.96(13) . . ? 
O1 C9 C10 106.50(13) . . ? 
O5 C9 C8 108.21(12) . . ? 
O1 C9 C8 109.74(12) . . ? 
C10 C9 C8 111.37(13) . . ? 
C9 C10 C11 114.60(15) . . ? 
C9 C10 H10A 108.6 . . ? 
C11 C10 H10A 108.6 . . ? 
C9 C10 H10B 108.6 . . ? 
C11 C10 H10B 108.6 . . ? 
H10A C10 H10B 107.6 . . ? 
O6 C11 C12 112.15(16) . . ? 
O6 C11 C10 107.79(16) . . ? 
C12 C11 C10 110.09(16) . . ? 
O6 C11 H11 108.9 . . ? 
C12 C11 H11 108.9 . . ? 
C10 C11 H11 108.9 . . ? 
C11 C12 C13 112.79(14) . . ? 
C11 C12 H12A 109.0 . . ? 
C13 C12 H12A 109.0 . . ? 
C11 C12 H12B 109.0 . . ? 
C13 C12 H12B 109.0 . . ? 
H12A C12 H12B 107.8 . . ? 
O5 C13 C12 110.22(15) . . ? 
O5 C13 C14 105.82(16) . . ? 
C12 C13 C14 113.55(17) . . ? 
O5 C13 H13 109.0 . . ? 
C12 C13 H13 109.0 . . ? 
C14 C13 H13 109.0 . . ? 
C13 C14 H14A 109.5 . . ? 
C13 C14 H14B 109.5 . . ? 
H14A C14 H14B 109.5 . . ? 
C13 C14 H14C 109.5 . . ? 
H14A C14 H14C 109.5 . . ? 
H14B C14 H14C 109.5 . . ? 
C4 C15 H15A 109.5 . . ? 
C4 C15 H15B 109.5 . . ? 
H15A C15 H15B 109.5 . . ? 
C4 C15 H15C 109.5 . . ? 
H15A C15 H15C 109.5 . . ? 
H15B C15 H15C 109.5 . . ? 
O7 C16 H16A 109.5 . . ? 
O7 C16 H16B 109.5 . . ? 
H16A C16 H16B 109.5 . . ? 
O7 C16 H16C 109.5 . . ? 
H16A C16 H16C 109.5 . . ? 
H16B C16 H16C 109.5 . . ? 
  
loop_ 
 _geom_torsion_atom_site_label_1 
 _geom_torsion_atom_site_label_2 
 _geom_torsion_atom_site_label_3 
 _geom_torsion_atom_site_label_4 
 _geom_torsion 
 _geom_torsion_site_symmetry_1 
 _geom_torsion_site_symmetry_2 
 _geom_torsion_site_symmetry_3 
 _geom_torsion_site_symmetry_4 
 _geom_torsion_publ_flag 
C9 O1 C1 O2 157.40(13) . . . . ? 
C9 O1 C1 C2 -24.99(18) . . . . ? 
O2 C1 C2 C7 175.96(13) . . . . ? 
O1 C1 C2 C7 -1.5(2) . . . . ? 
O2 C1 C2 C3 -1.1(2) . . . . ? 
O1 C1 C2 C3 -178.54(12) . . . . ? 
C7 C2 C3 O3 -178.17(15) . . . . ? 
C1 C2 C3 O3 -1.1(2) . . . . ? 
C7 C2 C3 C4 0.6(2) . . . . ? 
C1 C2 C3 C4 177.70(14) . . . . ? 
O3 C3 C4 C5 177.10(13) . . . . ? 
C2 C3 C4 C5 -1.7(2) . . . . ? 
O3 C3 C4 C15 -0.2(3) . . . . ? 
C2 C3 C4 C15 -179.08(15) . . . . ? 
C3 C4 C5 O4 -177.90(14) . . . . ? 
C15 C4 C5 O4 -0.6(2) . . . . ? 
C3 C4 C5 C6 1.9(2) . . . . ? 
C15 C4 C5 C6 179.19(18) . . . . ? 
O4 C5 C6 C7 178.87(15) . . . . ? 
C4 C5 C6 C7 -0.9(2) . . . . ? 
C5 C6 C7 C2 -0.3(2) . . . . ? 
C5 C6 C7 C8 -177.77(13) . . . . ? 
C3 C2 C7 C6 0.4(2) . . . . ? 
C1 C2 C7 C6 -176.66(13) . . . . ? 
C3 C2 C7 C8 177.97(13) . . . . ? 
C1 C2 C7 C8 0.9(2) . . . . ? 
C6 C7 C8 C9 -158.58(14) . . . . ? 
C2 C7 C8 C9 23.88(19) . . . . ? 
C13 O5 C9 O1 -63.44(16) . . . . ? 
C13 O5 C9 C10 54.06(18) . . . . ? 
C13 O5 C9 C8 177.83(13) . . . . ? 
C1 O1 C9 O5 -69.33(14) . . . . ? 
C1 O1 C9 C10 169.08(12) . . . . ? 
C1 O1 C9 C8 48.42(17) . . . . ? 
C7 C8 C9 O5 71.44(17) . . . . ? 
C7 C8 C9 O1 -46.17(17) . . . . ? 
C7 C8 C9 C10 -163.84(14) . . . . ? 
O5 C9 C10 C11 -47.1(2) . . . . ? 
O1 C9 C10 C11 71.23(19) . . . . ? 
C8 C9 C10 C11 -169.16(15) . . . . ? 
C9 C10 C11 O6 -78.4(2) . . . . ? 
C9 C10 C11 C12 44.2(2) . . . . ? 
O6 C11 C12 C13 71.29(18) . . . . ? 
C10 C11 C12 C13 -48.7(2) . . . . ? 
C9 O5 C13 C12 -58.22(18) . . . . ? 
C9 O5 C13 C14 178.62(17) . . . . ? 
C11 C12 C13 O5 55.20(19) . . . . ? 
C11 C12 C13 C14 173.72(17) . . . . ? 
  
_diffrn_measured_fraction_theta_max    0.998 
_diffrn_reflns_theta_full              66.01 
_diffrn_measured_fraction_theta_full   0.998 
_refine_diff_density_max    0.196 
_refine_diff_density_min   -0.162 
_refine_diff_density_rms    0.038 
