# Supplementary material for: Spirolones A–E, five spiroketals from a productive saline soil derived Penicillium raistrickii
Source: Front Microbiol. 2024 Nov 22;15:1495396. doi: 10.3389/fmicb.2024.1495396 (PMC11621928; doi:10.3389/fmicb.2024.1495396)
Supplement: Supplementary file 1 [file Data_Sheet_1.zip › X-ray-2/130113b.fcf]

# 
# h,k,l, Fc-squared, Fo-squared, sigma(Fo-squared) and status flag 
# 
data_130113b 
_shelx_title ' 130113b in C2' 
_shelx_refln_list_code          4 
_shelx_F_calc_maximum      301.12 
_exptl_crystal_F_000       696.00 
_reflns_d_resolution_high  0.8437 
 
loop_ 
 _symmetry_equiv_pos_as_xyz 
 'x, y, z' 
 '-x, y, -z' 
 'x+1/2, y+1/2, z' 
 '-x+1/2, y+1/2, -z' 
 
_cell_length_a    22.6599 
_cell_length_b     8.3767 
_cell_length_c     9.4980 
_cell_angle_alpha  90.000 
_cell_angle_beta  114.530 
_cell_angle_gamma  90.000 
 
_shelx_F_squared_multiplier     1.000 
 
loop_ 
 _refln_index_h 
 _refln_index_k 
 _refln_index_l 
 _refln_F_squared_calc 
 _refln_F_squared_meas 
 _refln_F_squared_sigma 
 _refln_observed_status 
   1  -9   0        1.45        2.23      0.74 o 
   3  -9   0       11.66       13.73      1.85 o 
   5  -9   0        4.64        5.56      1.11 o 
   7  -9   0        8.83       10.02      1.48 o 
   9  -9   0       20.63       21.89      2.23 o 
   0  -8   0      516.30      512.73     12.68 o 
   2  -8   0      138.98      145.62      5.39 o 
   4  -8   0      166.36      167.26      4.86 o 
   8  -8   0       18.36       13.73      1.85 o 
  10  -8   0       31.82       28.57      2.60 o 
  12  -8   0       62.39       66.62      2.75 o 
  14  -8   0      174.67      176.59      5.95 o 
   1  -7   0     3053.40     3037.97     21.78 o 
   3  -7   0       47.08       38.60      2.36 o 
   5  -7   0       25.93       25.62      1.84 o 
   7  -7   0       37.26       32.76      1.78 o 
   9  -7   0      111.11      102.80      5.20 o 
  11  -7   0       54.31       47.38      2.62 o 
  13  -7   0      583.22      574.08     10.56 o 
  15  -7   0      187.92      189.21      4.71 o 
  17  -7   0        3.36        1.48      0.56 o 
   0  -6   0      274.31      304.71      8.93 o 
   2  -6   0     1746.20     1688.87     14.84 o 
   4  -6   0       66.59       58.48      2.75 o 
   6  -6   0       31.78       35.68      2.22 o 
   8  -6   0       45.43       51.95      3.71 o 
  12  -6   0       85.04       82.93      3.54 o 
  14  -6   0      126.67      106.57      3.26 o 
  16  -6   0       79.86       85.75      3.38 o 
  18  -6   0        6.74        7.86      0.89 o 
   1  -5   0      231.01      250.37      5.00 o 
   3  -5   0      709.45      682.86     11.97 o 
   5  -5   0      299.44      309.33      8.19 o 
   7  -5   0       94.25       90.97      4.46 o 
  13  -5   0      261.73      225.74      5.91 o 
  15  -5   0       31.36       26.00      1.63 o 
  17  -5   0      185.08      198.51      5.95 o 
  19  -5   0       11.66       12.70      1.16 o 
  21  -5   0       51.84       54.93      2.97 o 
   2  -4   0       98.26      109.58      4.09 o 
   4  -4   0      223.49      244.46      6.33 o 
   6  -4   0     1324.42     1474.16     15.47 o 
   8  -4   0      517.07      521.48      9.33 o 
  14  -4   0       57.59       47.88      3.71 o 
  16  -4   0      226.31      205.02      4.58 o 
  18  -4   0      686.25      719.67      8.47 o 
  20  -4   0      342.25      355.95      9.31 o 
  22  -4   0       46.62       49.94      2.10 o 
  13  -3   0      123.23      127.03      5.57 o 
  15  -3   0      343.07      324.61      9.31 o 
  17  -3   0      220.39      212.18      7.81 o 
  19  -3   0     1044.77     1018.43     12.43 o 
  21  -3   0      206.57      211.91      7.81 o 
  23  -3   0       27.24       30.05      2.23 o 
   2  -2   0     6437.99     6934.53     74.10 o 
   4  -2   0      110.99      125.20      6.69 o 
   8  -2   0      475.07      496.99      8.22 o 
  10  -2   0      449.38      431.77      8.58 o 
  12  -2   0       39.58       34.15      1.50 o 
  14  -2   0       13.01       15.50      1.31 o 
  16  -2   0       31.98       26.73      1.84 o 
  18  -2   0      435.17      406.39     10.06 o 
  20  -2   0      353.07      364.70      8.38 o 
  22  -2   0       42.62       40.41      2.22 o 
   3  -1   0    10556.38    10776.30    219.94 o 
   5  -1   0      863.85      866.73     14.40 o 
   7  -1   0     3113.08     2780.34     17.67 o 
   9  -1   0      362.44      376.02      7.09 o 
  11  -1   0      218.15      181.72      3.15 o 
  13  -1   0      300.77      306.25      4.65 o 
  15  -1   0     1091.90     1096.21     11.88 o 
  17  -1   0       57.22       56.41      4.08 o 
  19  -1   0      101.85       92.87      3.00 o 
  21  -1   0       95.76       95.04      2.92 o 
  23  -1   0        6.93        8.30      0.89 o 
   2   0   0       11.90        8.60      0.74 o 
   4   0   0       89.63       76.43      4.09 o 
   6   0   0      134.23      123.16      5.58 o 
   8   0   0      538.92      604.86      8.24 o 
  10   0   0     3575.98     3497.11     31.81 o 
  12   0   0     1401.69     1451.58     11.88 o 
  14   0   0     3804.00     3925.11     42.96 o 
  16   0   0      551.59      582.27      8.84 o 
  18   0   0      279.43      254.87      4.27 o 
  20   0   0      138.60      130.58      3.11 o 
  22   0   0       32.15       35.01      1.71 o 
  24   0   0       24.51       25.61      1.57 o 
   3   1   0    10502.98    10815.89    193.38 o 
   5   1   0      857.54      862.07     20.19 o 
   7   1   0     3100.89     2884.12     32.00 o 
   9   1   0      353.02      369.09     13.05 o 
  11   1   0      219.50      185.91      3.11 o 
  13   1   0      295.32      317.69     17.12 o 
  15   1   0     1092.17     1072.21     41.67 o 
  17   1   0       56.05       55.67      4.08 o 
  19   1   0      101.21       89.39      3.07 o 
  21   1   0       94.59       93.49      3.54 o 
  23   1   0        6.20        9.49      1.05 o 
   2   2   0     6412.08     7007.97    122.68 o 
   4   2   0      111.76      112.42      3.02 o 
   6   2   0      406.62      382.32      3.97 o 
   8   2   0      471.61      514.04      4.75 o 
  10   2   0      450.82      444.72      6.63 o 
  12   2   0       39.56       34.75      1.84 o 
  14   2   0       12.45       12.17      1.16 o 
  16   2   0       33.23       44.90      3.71 o 
  18   2   0      438.43      410.67      6.59 o 
  20   2   0      354.42      377.60      9.49 o 
  22   2   0       42.68       44.02      2.22 o 
   1   3   0     1673.21     1629.21     11.48 o 
   3   3   0      950.83      953.30      7.92 o 
   5   3   0     1481.09     1646.98     12.73 o 
   7   3   0     2115.80     2363.65     19.33 o 
   9   3   0      117.42      124.45      2.79 o 
  11   3   0      206.89      216.44      6.51 o 
  13   3   0      123.93      130.03      6.13 o 
  15   3   0      344.59      325.94      7.63 o 
  17   3   0      213.33      211.77      4.71 o 
  19   3   0     1040.80     1055.67     14.36 o 
  21   3   0      209.38      226.10      6.13 o 
  23   3   0       27.03       33.21      1.57 o 
   0   4   0      967.13      855.73     11.29 o 
   2   4   0      101.17      117.12      5.54 o 
   4   4   0      221.36      250.83      3.64 o 
   6   4   0     1321.09     1418.01      9.13 o 
   8   4   0      517.38      513.49      5.89 o 
  10   4   0      466.60      504.68      6.89 o 
  12   4   0        7.67        9.38      1.67 o 
  14   4   0       59.24       53.70      2.75 o 
  16   4   0      226.94      207.45      7.81 o 
  18   4   0      687.38      717.11     13.26 o 
  20   4   0      342.66      369.05      8.75 o 
  22   4   0       46.59       50.49      3.15 o 
   1   5   0      232.36      245.24      4.86 o 
   3   5   0      711.23      676.54      6.43 o 
   5   5   0      298.57      295.33      4.50 o 
   7   5   0       95.55       94.65      2.64 o 
   9   5   0       19.34       21.99      1.35 o 
  11   5   0       25.80       21.48      1.42 o 
  13   5   0      264.17      237.64      6.28 o 
  15   5   0       31.44       34.66      1.78 o 
  17   5   0      184.72      209.16      5.76 o 
  19   5   0       11.74       11.91      1.30 o 
  21   5   0       51.13       54.80      2.10 o 
   0   6   0      273.98      283.50      8.19 o 
   2   6   0     1753.47     1670.98     21.18 o 
   4   6   0       65.30       65.70      4.08 o 
   6   6   0       31.81       33.02      2.97 o 
   8   6   0       45.46       48.25      2.62 o 
  10   6   0       73.41       80.31      5.63 o 
  12   6   0       87.19       90.75      6.50 o 
  14   6   0      129.20      123.68      4.20 o 
  16   6   0       79.36       89.48      3.15 o 
  18   6   0        6.54        8.35      1.05 o 
   1   7   0     3051.90     3014.87     29.85 o 
   3   7   0       46.41       36.74      3.34 o 
   5   7   0       25.08       21.57      1.50 o 
   7   7   0       37.25       33.06      1.78 o 
   9   7   0      112.00      107.17      3.71 o 
  11   7   0       53.87       46.79      2.62 o 
  13   7   0      585.54      594.98     12.23 o 
  15   7   0      187.10      203.89      4.73 o 
  17   7   0        3.49        2.17      0.56 o 
   0   8   0      512.98      513.09      8.57 o 
   2   8   0      137.73      146.20      3.78 o 
   4   8   0      164.42      164.66      4.99 o 
   6   8   0      170.89      157.95      3.93 o 
   8   8   0       18.82       18.19      1.57 o 
  10   8   0       31.32       27.27      1.84 o 
  12   8   0       63.53       68.67      2.28 o 
  14   8   0      173.49      183.65      5.58 o 
   1   9   0        1.49        1.81      0.28 o 
   3   9   0       12.30       14.48      1.31 o 
   5   9   0        4.59        4.82      1.11 o 
   7   9   0        8.48        9.29      1.05 o 
   9   9   0       20.37       21.62      1.43 o 
 -11  -9   1        4.21        5.00      0.74 o 
  -9  -9   1       57.60       61.62      3.71 o 
  -7  -9   1       22.55       31.91      2.60 o 
   1  -9   1       10.73       12.24      1.48 o 
   3  -9   1       28.13       33.02      2.60 o 
   5  -9   1       40.93       44.90      3.34 o 
   7  -9   1       62.60       73.87      3.71 o 
   9  -9   1       10.40       14.10      1.48 o 
 -14  -8   1       37.64       39.22      1.95 o 
 -12  -8   1        7.95        6.96      0.89 o 
  -6  -8   1      129.89      135.57      6.31 o 
  -4  -8   1      317.67      300.25      8.56 o 
  -2  -8   1      115.02      114.01      4.20 o 
   0  -8   1       78.20       73.16      3.77 o 
   2  -8   1      109.36      104.02      3.22 o 
   4  -8   1      209.03      214.71      5.52 o 
   6  -8   1      153.48      149.35      6.32 o 
   8  -8   1       33.97       35.99      2.97 o 
  10  -8   1       20.65       23.00      2.23 o 
  12  -8   1       67.12       76.01      2.75 o 
 -17  -7   1        2.00        1.85      0.74 o 
 -15  -7   1       68.45       64.06      4.64 o 
 -13  -7   1      117.87      129.87      5.94 o 
 -11  -7   1      579.67      508.60     11.57 o 
  -7  -7   1       73.87       67.93      4.45 o 
  -5  -7   1       61.28       59.25      3.01 o 
  -3  -7   1      126.72      129.65      4.46 o 
  -1  -7   1     1487.43     1494.75     15.31 o 
   1  -7   1      147.90      137.53      5.02 o 
   3  -7   1     1179.74     1147.95     14.64 o 
   5  -7   1       98.06       95.07      2.69 o 
   7  -7   1       32.47       31.45      1.93 o 
   9  -7   1       44.43       36.84      1.62 o 
  11  -7   1       59.08       53.75      2.21 o 
  13  -7   1      256.75      247.43      5.77 o 
  15  -7   1       13.90       17.72      1.31 o 
 -20  -6   1        5.06        4.57      0.74 o 
 -18  -6   1       43.66       44.32      2.22 o 
 -16  -6   1       22.10       24.49      1.95 o 
 -14  -6   1       32.64       28.78      2.10 o 
 -12  -6   1      243.20      225.71      7.81 o 
  -8  -6   1       96.29      103.59      5.20 o 
  -6  -6   1      369.93      378.36     10.05 o 
  -4  -6   1      194.31      188.54      4.99 o 
  -2  -6   1       55.72       57.85     12.06 o 
   0  -6   1      211.69      216.21      5.26 o 
   2  -6   1      363.39      342.61      9.68 o 
   4  -6   1      337.59      294.47      8.93 o 
   6  -6   1       12.42       10.39      1.48 o 
   8  -6   1       65.34       66.44      4.08 o 
  10  -6   1      107.79      102.32      3.13 o 
  12  -6   1       30.62       24.59      1.56 o 
  14  -6   1      100.04       98.77      3.05 o 
  16  -6   1       88.43       90.83      3.27 o 
  18  -6   1       68.83       72.02      3.34 o 
 -21  -5   1      210.98      223.50      7.07 o 
 -19  -5   1       42.03       42.15      2.32 o 
 -17  -5   1       12.78       11.39      1.31 o 
 -15  -5   1      189.72      176.20      5.08 o 
  -7  -5   1      193.34      192.94      6.32 o 
  -5  -5   1       90.85       90.26      3.01 o 
  -3  -5   1     1276.88     1210.42     25.43 o 
  -1  -5   1      300.39      335.55     12.66 o 
   1  -5   1      254.24      256.73      7.07 o 
   3  -5   1      678.61      658.90     11.97 o 
   5  -5   1      170.09      170.21      5.95 o 
   7  -5   1      115.03      115.50      5.20 o 
   9  -5   1       12.94       20.77      2.23 o 
  13  -5   1      206.04      181.96      3.75 o 
  15  -5   1       18.37       16.60      1.20 o 
  17  -5   1       98.20      107.91      3.80 o 
  19  -5   1       40.32       42.68      2.97 o 
 -22  -4   1      314.91      345.53      7.63 o 
 -20  -4   1      910.84      941.02     15.54 o 
 -18  -4   1      280.00      266.75      5.69 o 
 -16  -4   1      243.16      206.54      5.77 o 
  -6  -4   1      923.21     1206.80      9.96 o 
  -4  -4   1     1770.79     1999.70     69.58 o 
  -2  -4   1      186.89      183.71      9.86 o 
   0  -4   1     1355.45     1406.83     14.37 o 
   2  -4   1      628.57      672.51     10.48 o 
   4  -4   1      816.42      806.64     11.63 o 
   6  -4   1      716.87      654.99     10.85 o 
   8  -4   1     1465.43     1648.16     17.73 o 
  12  -4   1      163.82      155.68      6.69 o 
  14  -4   1       65.84       60.13      2.89 o 
  16  -4   1       26.80       25.70      1.95 o 
  18  -4   1       70.70       70.48      3.16 o 
  20  -4   1       35.70       40.50      2.10 o 
 -23  -3   1      120.51      129.64      5.20 o 
 -21  -3   1     1176.47     1180.35     25.92 o 
 -19  -3   1     1313.09     1262.83      9.69 o 
 -17  -3   1        8.68        8.16      1.48 o 
 -15  -3   1        3.78        4.45      1.11 o 
  -9  -3   1      610.57      663.11     10.47 o 
  -7  -3   1     5174.37     5828.47     29.54 o 
  -5  -3   1     2904.75     3288.88     20.60 o 
  -3  -3   1      208.87      222.65      4.84 o 
   1  -3   1       46.16       43.06      2.23 o 
   3  -3   1     1513.90     1527.28     20.92 o 
   7  -3   1      265.13      334.66      6.70 o 
  11  -3   1      368.91      357.58      8.94 o 
  13  -3   1       93.65       85.04      3.41 o 
  15  -3   1       71.18       65.72      3.15 o 
  17  -3   1      133.48      130.60      4.46 o 
  19  -3   1      142.70      148.22      6.32 o 
  21  -3   1      200.12      205.24      7.06 o 
 -24  -2   1       13.92       14.84      1.85 o 
 -22  -2   1      109.43      107.49      3.65 o 
 -20  -2   1      346.14      336.87      5.01 o 
 -18  -2   1       23.16       21.15      2.23 o 
 -16  -2   1      222.60      235.14      5.38 o 
 -14  -2   1        1.63        5.07      0.79 o 
 -12  -2   1     1056.19     1083.02     10.09 o 
 -10  -2   1     4090.71     4126.92     20.19 o 
  -8  -2   1     1016.88     1000.54     11.31 o 
  -6  -2   1      647.50      611.81     13.33 o 
  -4  -2   1     3428.76     3351.31     40.53 o 
  -2  -2   1     5975.07     6111.81     17.83 o 
   2  -2   1     1413.12     1274.18     12.25 o 
   4  -2   1      578.87      595.67     13.13 o 
  10  -2   1      301.86      263.61      7.07 o 
  12  -2   1      108.69      116.24      5.20 o 
  14  -2   1      283.55      285.69      6.18 o 
  16  -2   1      335.60      319.35     10.05 o 
  18  -2   1       73.41       67.19      3.15 o 
  20  -2   1      116.91      120.70      5.57 o 
  22  -2   1      157.06      163.15      5.95 o 
 -25  -1   1       22.07       22.26      1.86 o 
 -23  -1   1       32.07       39.77      3.15 o 
 -21  -1   1      236.35      220.75      4.65 o 
 -19  -1   1       85.20       77.64      2.81 o 
 -17  -1   1      107.98      116.60      5.57 o 
 -15  -1   1      280.75      289.34      4.72 o 
 -13  -1   1     1335.86     1424.55     11.70 o 
 -11  -1   1       43.02       47.15      1.56 o 
  -9  -1   1      379.56      382.99      7.09 o 
  -7  -1   1     2048.51     2115.58     19.99 o 
  -5  -1   1     9673.03     9964.00     46.32 o 
  -3  -1   1     6586.36     6380.02     26.18 o 
  -1  -1   1     3346.79     3338.91     29.65 o 
   1  -1   1     3690.07     3680.63     19.64 o 
   3  -1   1     5535.51     5685.96     33.45 o 
   5  -1   1       41.97       39.70      3.67 o 
   7  -1   1     1915.97     1990.89     15.31 o 
   9  -1   1      401.38      441.27      7.65 o 
  11  -1   1      346.25      354.65      4.80 o 
  13  -1   1       25.81       32.18      3.34 o 
  15  -1   1      606.18      544.29     12.69 o 
  17  -1   1      238.94      219.11      5.78 o 
  19  -1   1       62.34       64.23      3.15 o 
  21  -1   1        8.27        6.36      0.93 o 
  23  -1   1       48.84       52.34      2.10 o 
 -24   0   1        0.17        0.37      0.26 o 
 -22   0   1       71.31       72.45      2.62 o 
 -20   0   1        0.11        1.09      0.54 o 
 -18   0   1      248.86      247.74      6.51 o 
 -16   0   1       34.57       50.09      2.62 o 
 -14   0   1      194.46      153.62      4.07 o 
 -12   0   1     1436.93     1616.22     17.39 o 
 -10   0   1    23303.29    20258.23     64.67 o 
  -8   0   1     1460.54     1480.13     29.94 o 
  -6   0   1      353.04      296.07      6.74 o 
  -4   0   1      546.90      556.39      7.95 o 
  -2   0   1     4062.90     2973.67     17.11 o 
   0   0   1    14550.70    12676.50     43.28 o 
   2   0   1     5938.45     5660.69     27.25 o 
   4   0   1     4824.19     4291.87     38.59 o 
   6   0   1      692.37      770.30     11.65 o 
   8   0   1     1054.76     1060.19     12.07 o 
  10   0   1       85.10       68.57      2.36 o 
  12   0   1     1587.58     1549.73     40.25 o 
  14   0   1      249.90      287.09     16.18 o 
  16   0   1      480.74      420.13     11.56 o 
  18   0   1        7.33        8.35      1.05 o 
  20   0   1        8.81        8.90      1.48 o 
  22   0   1       46.21       42.68      2.10 o 
 -25   1   1       21.92       19.29      1.86 o 
 -23   1   1       31.89       39.33      3.34 o 
 -21   1   1      236.44      218.85      4.65 o 
 -19   1   1       85.48       80.71      2.46 o 
 -17   1   1      108.20      106.41      3.94 o 
 -15   1   1      275.33      276.56     10.23 o 
 -13   1   1     1323.17     1448.69     35.06 o 
 -11   1   1       42.03       45.29      1.56 o 
  -9   1   1      376.80      378.49      7.47 o 
  -7   1   1     2061.69     2091.81     13.00 o 
  -5   1   1     9705.85    10130.69    134.90 o 
  -3   1   1     6531.96     6619.53    316.61 o 
  -1   1   1     3337.00     3284.63     18.50 o 
   1   1   1     3684.90     3452.33     23.82 o 
   3   1   1     5502.92     5436.68     18.59 o 
   5   1   1       43.82       37.09      1.39 o 
   7   1   1     1924.03     2045.69      8.69 o 
   9   1   1      399.11      446.00      4.05 o 
  11   1   1      348.65      359.50      8.94 o 
  13   1   1       25.72       27.08      2.60 o 
  15   1   1      601.04      539.78     12.69 o 
  17   1   1      236.47      222.90      6.32 o 
  19   1   1       62.04       62.37      3.15 o 
  21   1   1        8.20        8.16      1.48 o 
  23   1   1       48.40       54.19      2.97 o 
 -24   2   1       13.40       14.84      1.85 o 
 -22   2   1      109.95      111.95      3.80 o 
 -20   2   1      347.00      343.76      5.94 o 
 -18   2   1       23.85       19.66      2.23 o 
 -16   2   1      223.66      241.40      5.78 o 
 -14   2   1        1.93        5.73      1.44 o 
 -12   2   1     1054.78     1088.46     25.88 o 
 -10   2   1     4078.21     4254.78     35.11 o 
  -8   2   1     1014.70     1049.63      9.99 o 
  -6   2   1      646.65      632.34     10.70 o 
  -4   2   1     3413.43     3329.48     15.82 o 
  -2   2   1     5963.38     6060.96     33.10 o 
   0   2   1     2511.55     2488.51     60.33 o 
   2   2   1     1403.85     1343.21      9.57 o 
   4   2   1      574.03      603.95      8.59 o 
   6   2   1     6220.38     6043.12     28.12 o 
   8   2   1        7.93       10.37      0.70 o 
  10   2   1      300.57      271.43      4.98 o 
  12   2   1      107.72      115.27      3.54 o 
  14   2   1      285.02      293.92      9.30 o 
  16   2   1      333.44      309.67     10.05 o 
  18   2   1       72.55       63.05      4.83 o 
  20   2   1      117.21      123.30      5.94 o 
  22   2   1      156.47      168.35      5.57 o 
 -23   3   1      121.85      130.75      5.57 o 
 -21   3   1     1180.76     1172.85     12.98 o 
 -19   3   1     1312.08     1301.63     10.08 o 
 -17   3   1        8.32        5.56      1.48 o 
 -15   3   1        3.69        5.18      0.93 o 
 -13   3   1       66.40       71.77      2.48 o 
 -11   3   1      123.22      131.11      3.07 o 
  -9   3   1      606.96      710.01     12.15 o 
  -7   3   1     5196.73     5961.24     17.44 o 
  -5   3   1     2902.17     3241.71     20.60 o 
  -1   3   1      927.95     1023.83      6.24 o 
   1   3   1       45.44       44.17      1.43 o 
   3   3   1     1506.10     1572.99     20.34 o 
   5   3   1       30.96       42.36      1.84 o 
   7   3   1      266.70      324.28      4.37 o 
   9   3   1     3321.01     3323.14     39.07 o 
  11   3   1      374.37      375.04     19.18 o 
  13   3   1       95.71       87.71      4.64 o 
  15   3   1       70.58       63.56      3.90 o 
  17   3   1      131.42      134.24      3.98 o 
  19   3   1      140.36      149.70      6.69 o 
  21   3   1      201.26      209.70      6.69 o 
 -22   4   1      313.67      340.67      8.94 o 
 -20   4   1      910.43      949.72     11.73 o 
 -18   4   1      283.27      283.48      4.67 o 
 -16   4   1      242.05      214.60      6.47 o 
 -14   4   1       85.61       95.15      5.75 o 
 -12   4   1      199.14      212.56      5.26 o 
 -10   4   1      170.67      172.33      5.84 o 
  -8   4   1     1405.68     1661.72     14.49 o 
  -6   4   1      928.20     1165.59      8.15 o 
  -4   4   1     1759.64     1955.68     26.91 o 
  -2   4   1      182.35      172.02      3.54 o 
   0   4   1     1357.25     1411.71     10.42 o 
   2   4   1      629.96      674.73     10.29 o 
   4   4   1      818.46      803.67      8.44 o 
   6   4   1      704.73      648.93      6.38 o 
   8   4   1     1470.79     1638.14     26.67 o 
  10   4   1     1172.90     1224.10     33.06 o 
  12   4   1      161.89      162.83     11.70 o 
  14   4   1       64.18       59.32      2.28 o 
  16   4   1       25.80       27.30      1.63 o 
  18   4   1       71.25       78.37      3.41 o 
  20   4   1       36.66       38.22      2.97 o 
 -21   5   1      210.64      216.48      4.71 o 
 -19   5   1       41.95       43.67      2.48 o 
 -17   5   1       13.10       13.35      1.85 o 
 -15   5   1      188.92      190.36     13.56 o 
 -13   5   1      144.26      145.25      4.47 o 
 -11   5   1      485.58      460.47      7.30 o 
  -9   5   1      364.72      377.43      5.58 o 
  -7   5   1      192.14      192.31      3.79 o 
  -5   5   1       91.69       94.14      2.49 o 
  -3   5   1     1274.92     1219.45     25.62 o 
  -1   5   1      306.61      328.40      5.79 o 
   1   5   1      254.49      245.57      7.44 o 
   3   5   1      679.03      676.11     19.63 o 
   5   5   1      168.65      165.47      4.44 o 
   7   5   1      113.63      115.78      3.80 o 
   9   5   1       13.59       20.95      1.42 o 
  11   5   1       77.19       79.32      2.77 o 
  13   5   1      207.31      193.22      4.92 o 
  15   5   1       18.80       18.44      4.08 o 
  17   5   1       97.87      112.08      6.31 o 
  19   5   1       39.50       44.99      3.53 o 
 -20   6   1        5.32        4.81      0.93 o 
 -18   6   1       44.45       45.48      2.48 o 
 -16   6   1       22.64       31.16      2.97 o 
 -14   6   1       32.68       30.29      2.23 o 
 -12   6   1      245.98      225.10     13.20 o 
 -10   6   1       87.50       84.37      2.77 o 
  -8   6   1       98.74      101.33      2.99 o 
  -6   6   1      368.30      354.15     10.05 o 
  -4   6   1      195.00      187.71      7.06 o 
  -2   6   1       58.60       52.16      2.62 o 
   0   6   1      213.94      218.24      7.44 o 
   2   6   1      366.00      331.82      9.68 o 
   4   6   1      342.94      291.88      9.31 o 
   6   6   1       11.19        9.49      1.05 o 
   8   6   1       64.76       65.44      3.01 o 
  10   6   1      109.21      114.00      5.94 o 
  12   6   1       31.22       27.85      2.10 o 
  14   6   1      102.15      109.41      3.80 o 
  16   6   1       87.78       92.37      2.77 o 
  18   6   1       69.86       71.85      2.63 o 
 -17   7   1        2.16        1.04      0.24 o 
 -15   7   1       67.95       67.32      2.97 o 
 -13   7   1      117.76      125.90      5.94 o 
 -11   7   1      585.02      528.70     16.20 o 
  -9   7   1      128.46      115.54      3.35 o 
  -7   7   1       73.79       62.03      2.49 o 
   1   7   1      147.29      141.16      6.32 o 
   3   7   1     1185.31     1123.79     18.77 o 
   5   7   1       96.97      100.99      3.80 o 
   7   7   1       33.12       30.05      2.97 o 
   9   7   1       45.35       38.59      3.34 o 
  11   7   1       59.25       53.17      2.75 o 
  13   7   1      258.76      256.30      7.98 o 
  15   7   1       14.08       17.85      1.42 o 
 -14   8   1       36.39       39.91      1.84 o 
 -12   8   1        7.87        7.05      0.89 o 
 -10   8   1       64.69       62.56      2.89 o 
  -8   8   1      141.61      144.49      3.65 o 
  -6   8   1      129.67      137.29      4.69 o 
  -4   8   1      315.92      298.17      6.71 o 
  -2   8   1      114.29      112.10      3.28 o 
   0   8   1       78.17       72.71      2.27 o 
   2   8   1      109.54      108.42      2.78 o 
   4   8   1      208.09      216.20      9.48 o 
   6   8   1      152.91      153.05      4.59 o 
   8   8   1       34.25       35.54      1.71 o 
  10   8   1       20.15       21.32      1.29 o 
  12   8   1       67.97       76.10      2.62 o 
 -11   9   1        4.27        5.69      0.64 o 
  -9   9   1       57.32       63.68      2.48 o 
  -7   9   1       21.69       31.16      2.60 o 
  -5   9   1       10.08       12.99      1.31 o 
  -3   9   1       91.80       95.37      3.54 o 
  -1   9   1        5.35        6.91      1.11 o 
   1   9   1       10.65       11.99      1.08 o 
   3   9   1       28.24       33.39      2.97 o 
   5   9   1       41.05       44.16      3.34 o 
   7   9   1       62.30       71.46      2.62 o 
   9   9   1       10.79       12.80      1.05 o 
 -11  -9   2        6.10        8.38      0.89 o 
  -9  -9   2        0.43        0.56      0.26 o 
  -7  -9   2        7.15        9.64      1.48 o 
   1  -9   2       21.32       24.86      2.23 o 
   3  -9   2        9.86        9.64      1.48 o 
   5  -9   2        0.88        2.23      0.74 o 
   7  -9   2       23.36       23.37      1.86 o 
 -14  -8   2       48.28       49.04      2.22 o 
 -12  -8   2      159.11      140.09      6.32 o 
 -10  -8   2        9.73       12.98      1.85 o 
  -4  -8   2      173.52      161.29      4.71 o 
  -2  -8   2      184.47      180.77      5.12 o 
   0  -8   2      199.32      209.71      4.51 o 
   2  -8   2       39.01       45.64      3.71 o 
   4  -8   2      305.14      324.97      6.84 o 
   6  -8   2      157.12      166.83      4.86 o 
   8  -8   2       29.16       24.86      2.60 o 
  10  -8   2       42.34       49.36      2.97 o 
 -17  -7   2        4.60        3.71      1.11 o 
 -15  -7   2       54.21       47.50      3.71 o 
 -13  -7   2       84.72       66.08      4.83 o 
 -11  -7   2      949.12      874.62     17.23 o 
  -7  -7   2      111.96      112.52      5.94 o 
  -5  -7   2       19.96       17.84      1.57 o 
  -3  -7   2       47.71       45.16      2.97 o 
  -1  -7   2      307.05      281.81      6.44 o 
   1  -7   2     2326.31     2251.68     15.11 o 
   3  -7   2     1749.13     1705.87     16.49 o 
   5  -7   2       88.04       84.54      2.29 o 
   7  -7   2       72.65       71.81      2.31 o 
   9  -7   2       25.78       24.53      1.56 o 
  11  -7   2       92.19       99.80      2.91 o 
  13  -7   2        4.18        5.07      0.79 o 
 -20  -6   2       24.73       28.20      2.60 o 
 -18  -6   2      111.53      106.95      5.57 o 
 -16  -6   2      169.35      158.66      7.43 o 
 -14  -6   2      490.10      398.14     11.93 o 
 -12  -6   2       79.47       55.68      4.45 o 
  -8  -6   2      169.29      188.02      7.06 o 
  -6  -6   2      145.37      161.23      6.69 o 
  -4  -6   2       64.44       50.89      2.62 o 
  -2  -6   2      369.51      357.38      7.82 o 
   0  -6   2        6.95        6.75      0.89 o 
   2  -6   2     2040.50     1988.07     23.12 o 
   4  -6   2      704.79      670.40     13.45 o 
   6  -6   2      107.16       93.95      5.20 o 
   8  -6   2       34.27       29.74      1.31 o 
  10  -6   2        1.72        1.26      0.28 o 
  12  -6   2       74.80       71.84      2.71 o 
  14  -6   2       82.97       84.89      3.27 o 
  16  -6   2       91.26      107.69      4.46 o 
 -21  -5   2      143.45      152.70      6.32 o 
 -19  -5   2       90.53       85.39      5.20 o 
 -17  -5   2       38.19       34.08      2.32 o 
 -15  -5   2      402.86      353.09     11.17 o 
  -7  -5   2      144.11      153.18      8.55 o 
  -5  -5   2      301.24      286.37      5.51 o 
  -3  -5   2      217.71      237.92     10.60 o 
  -1  -5   2      229.57      246.60      7.07 o 
   1  -5   2       32.00       34.14      2.60 o 
   3  -5   2      308.44      287.74      7.82 o 
   5  -5   2       25.36       25.97      2.60 o 
   7  -5   2        6.51        6.31      1.11 o 
   9  -5   2       91.33       94.67      4.83 o 
  11  -5   2       70.18       65.02      2.55 o 
  13  -5   2       13.57       14.78      1.20 o 
  15  -5   2      102.63      106.31      3.80 o 
  17  -5   2       94.87      106.29      3.54 o 
 -22  -4   2       58.33       62.32      2.75 o 
 -20  -4   2       62.36       62.50      3.01 o 
 -18  -4   2     2060.54     1896.12     16.34 o 
 -10  -4   2      503.03      525.00     10.82 o 
  -8  -4   2     1089.23     1083.47     10.48 o 
  -6  -4   2     1557.48     1847.97     30.47 o 
  -4  -4   2     6970.65     7591.01    227.76 o 
  -2  -4   2      478.63      547.41      9.34 o 
   0  -4   2     1430.60     1412.23     15.32 o 
   2  -4   2      216.71      228.60      4.47 o 
   4  -4   2      649.03      584.49     10.47 o 
   6  -4   2       29.41       32.28      2.60 o 
  10  -4   2      308.94      267.20      8.19 o 
  12  -4   2       21.90       27.08      2.60 o 
  14  -4   2      102.48       90.04      3.00 o 
  16  -4   2        7.76        7.79      1.48 o 
  18  -4   2       54.02       56.41      3.71 o 
 -23  -3   2        7.79       11.50      1.48 o 
 -21  -3   2       15.49       15.86      2.23 o 
 -19  -3   2      470.33      455.79     12.30 o 
 -17  -3   2     2146.30     2041.97     23.51 o 
 -13  -3   2      188.74      186.60      6.69 o 
 -11  -3   2       87.07       82.97      3.71 o 
  -9  -3   2       74.31       90.59      4.08 o 
  -7  -3   2      981.65      971.99     15.62 o 
  -5  -3   2     4244.06     4580.74     26.51 o 
  -3  -3   2     7898.99     9045.48     37.18 o 
  -1  -3   2     2396.43     2600.26     18.90 o 
   1  -3   2      749.94      716.65      9.76 o 
   3  -3   2     1072.91     1027.91      8.26 o 
   5  -3   2       32.75       30.80      2.23 o 
   7  -3   2       87.75       84.66      3.71 o 
   9  -3   2      892.15      830.45     13.49 o 
  11  -3   2        7.15        9.27      1.48 o 
  13  -3   2      284.25      279.59      6.44 o 
  15  -3   2      209.27      201.84      4.51 o 
  17  -3   2       71.12       71.65      3.15 o 
  19  -3   2       24.64       27.83      2.60 o 
 -24  -2   2       12.31       14.84      1.85 o 
 -22  -2   2       44.16       46.57      2.14 o 
 -20  -2   2       18.31       16.67      1.39 o 
 -18  -2   2       91.65       94.67      5.20 o 
 -16  -2   2       20.73       20.78      2.23 o 
 -14  -2   2      238.98      249.30      5.24 o 
 -12  -2   2      109.95      100.63     10.21 o 
 -10  -2   2      269.86      294.33      5.96 o 
  -8  -2   2     1145.30     1053.49     11.34 o 
  -6  -2   2     2490.32     2670.46     17.84 o 
  -4  -2   2     2587.45     2620.87     11.87 o 
  -2  -2   2     1518.22     1649.97     13.02 o 
   0  -2   2     1304.28     1173.21     16.38 o 
   2  -2   2      340.19      404.90      5.18 o 
   4  -2   2      695.33      780.33      9.00 o 
   6  -2   2       40.67       34.89      2.23 o 
   8  -2   2      347.30      388.97      8.20 o 
  10  -2   2      390.94      359.20      8.94 o 
  12  -2   2      484.88      470.18      9.88 o 
  14  -2   2      318.07      292.51      9.68 o 
  16  -2   2       57.05       59.62      2.42 o 
  18  -2   2       59.70       55.38      2.75 o 
  20  -2   2        2.47        3.71      1.11 o 
 -25  -1   2       18.34       18.92      1.85 o 
 -23  -1   2       13.33       17.99      1.57 o 
 -21  -1   2      139.81      113.69      4.20 o 
 -19  -1   2       41.23       40.45      3.34 o 
 -17  -1   2      211.38      213.76      7.81 o 
 -15  -1   2      358.90      358.30      9.31 o 
 -13  -1   2     3050.89     3030.75     25.81 o 
 -11  -1   2      973.30     1115.83      9.56 o 
  -9  -1   2     1707.29     1750.13     15.64 o 
  -7  -1   2     3184.22     3346.43     18.92 o 
  -5  -1   2     3553.77     3612.45     26.52 o 
  -3  -1   2     7717.54     7339.24     68.25 o 
  -1  -1   2     2000.02     1784.91     19.16 o 
   7  -1   2      323.07      355.14      7.08 o 
   9  -1   2      401.74      340.39      7.83 o 
  11  -1   2       13.55       10.39      1.48 o 
  13  -1   2      385.67      394.07     10.80 o 
  15  -1   2      891.99      829.57     16.47 o 
  17  -1   2      649.11      618.28      7.90 o 
  19  -1   2       38.91       35.99      2.97 o 
  21  -1   2       12.86       12.08      1.05 o 
 -26   0   2       93.10      100.61      2.75 o 
 -24   0   2        0.55        1.11      0.56 o 
 -22   0   2        0.07        1.19      1.11 o 
 -20   0   2      189.93      209.58      6.83 o 
 -18   0   2        0.14        0.37      0.37 o 
 -16   0   2       59.96       86.11      4.83 o 
 -14   0   2        5.08        5.00      0.74 o 
 -12   0   2     9139.52     9380.96    130.25 o 
 -10   0   2     4891.15     4793.83     28.74 o 
  -8   0   2     2594.23     2538.36     17.90 o 
  -6   0   2      372.97      313.43      7.48 o 
  -4   0   2      207.98      206.76      4.35 o 
  -2   0   2     2930.53     2562.45     21.04 o 
   0   0   2    14136.30    13179.31     56.80 o 
   2   0   2    90674.47    86062.37    205.69 o 
   4   0   2     9748.34     9736.52    123.15 o 
   6   0   2      118.64      135.80      2.97 o 
   8   0   2       18.17       43.04      1.84 o 
  10   0   2      399.74      430.14      9.69 o 
  12   0   2     2733.93     2409.19     25.61 o 
  14   0   2     1304.06     1154.43     19.18 o 
  16   0   2      452.28      444.74     10.06 o 
  18   0   2      254.22      250.48      6.05 o 
  20   0   2       23.44       28.20      2.60 o 
  22   0   2       33.03       34.33      1.57 o 
 -25   1   2       19.65       22.63      2.23 o 
 -23   1   2       13.43       16.69      2.23 o 
 -21   1   2      141.71      118.45      5.01 o 
 -19   1   2       41.01       40.08      2.36 o 
 -17   1   2      214.75      218.97      5.38 o 
 -15   1   2      361.03      372.42      6.68 o 
 -13   1   2     3032.44     3091.98     35.88 o 
 -11   1   2      960.34     1111.57      9.53 o 
  -9   1   2     1696.55     1738.38     16.40 o 
  -7   1   2     3167.93     3120.85     35.67 o 
  -5   1   2     3556.80     3506.68     18.54 o 
  -3   1   2     7732.36     7450.85     40.36 o 
  -1   1   2     2017.54     1874.49     19.95 o 
   1   1   2     4421.55     4754.11    239.93 o 
   3   1   2     9823.71    10054.09     28.62 o 
   5   1   2     3584.68     3681.34     44.21 o 
   7   1   2      323.42      361.76      4.21 o 
   9   1   2      402.14      331.06      4.49 o 
  11   1   2       13.34       10.16      2.04 o 
  13   1   2      384.73      397.04     10.80 o 
  15   1   2      891.70      809.35     16.10 o 
  17   1   2      646.36      618.95     19.42 o 
  19   1   2       38.47       35.99      2.97 o 
  21   1   2       12.60       12.24      1.48 o 
 -24   2   2       11.73       12.98      1.85 o 
 -22   2   2       41.69       46.01      3.71 o 
 -20   2   2       18.41       17.49      1.94 o 
 -18   2   2       94.62      103.05      3.94 o 
 -16   2   2       20.32       18.18      1.57 o 
 -14   2   2      237.37      263.98     16.28 o 
 -12   2   2      106.96       87.25      3.01 o 
 -10   2   2      265.26      298.36      8.01 o 
  -8   2   2     1140.84     1105.01     23.24 o 
  -6   2   2     2495.57     2666.01     11.62 o 
  -4   2   2     2593.19     2564.01     14.85 o 
  -2   2   2     1516.51     1550.20     12.97 o 
   0   2   2     1302.18     1290.71     37.14 o 
   2   2   2      341.12      401.06      7.65 o 
   4   2   2      690.81      770.14     10.88 o 
   6   2   2       40.99       36.81      1.69 o 
   8   2   2      344.77      347.90      4.64 o 
  10   2   2      385.32      351.49      5.07 o 
  12   2   2      481.31      477.48      7.48 o 
  14   2   2      314.57      283.19      9.30 o 
  16   2   2       57.31       62.40      3.15 o 
  18   2   2       59.24       56.41      4.08 o 
  20   2   2        2.52        3.71      1.11 o 
 -23   3   2        8.18       11.50      1.85 o 
 -21   3   2       15.06       17.91      2.04 o 
 -19   3   2      466.76      480.91      7.08 o 
 -17   3   2     2152.65     2137.81     49.04 o 
 -15   3   2      165.89      165.66      3.85 o 
 -13   3   2      192.86      192.16      4.83 o 
 -11   3   2       87.20       83.95      3.16 o 
  -9   3   2       75.56       91.17      2.21 o 
  -7   3   2      978.25      986.85      7.74 o 
  -5   3   2     4220.67     4354.14     24.13 o 
  -3   3   2     7911.72     8957.48     28.03 o 
  -1   3   2     2417.28     2661.74     40.13 o 
   1   3   2      748.76      707.07      6.62 o 
   3   3   2     1076.68     1019.51      6.85 o 
   5   3   2       31.84       30.71      1.69 o 
   7   3   2       86.52       87.66      2.42 o 
   9   3   2      894.56      864.83      9.25 o 
  11   3   2        6.85        9.27      1.05 o 
  13   3   2      285.51      276.64      6.03 o 
  15   3   2      209.85      215.66      5.78 o 
  17   3   2       70.93       75.35      4.83 o 
  19   3   2       24.97       25.60      2.60 o 
 -22   4   2       57.85       62.73      4.08 o 
 -20   4   2       62.04       66.47      3.27 o 
 -18   4   2     2061.18     1912.28     26.32 o 
 -16   4   2      400.24      374.78     12.10 o 
 -14   4   2      125.33      128.33      5.21 o 
 -12   4   2      246.61      241.68      6.03 o 
 -10   4   2      504.16      533.66      5.49 o 
  -8   4   2     1091.41     1117.67     10.05 o 
  -6   4   2     1560.66     1864.67     12.57 o 
  -4   4   2     6939.47     7440.88     36.87 o 
  -2   4   2      471.91      531.30      9.33 o 
   0   4   2     1431.94     1445.87     20.42 o 
   2   4   2      216.00      237.48      3.72 o 
   4   4   2      653.09      589.75      5.30 o 
   6   4   2       28.52       36.07      5.44 o 
   8   4   2      255.21      253.68      6.70 o 
  10   4   2      307.22      283.88      4.99 o 
  12   4   2       21.88       26.90      1.84 o 
  14   4   2      102.81       98.68      5.20 o 
  16   4   2        8.14        8.53      1.48 o 
  18   4   2       54.47       59.38      3.71 o 
 -21   5   2      145.37      155.31      6.32 o 
 -19   5   2       92.11       91.20      4.83 o 
 -17   5   2       37.91       38.12      3.34 o 
 -15   5   2      403.72      392.12     10.80 o 
 -13   5   2       72.75       63.59      3.01 o 
 -11   5   2      114.72      107.41      3.07 o 
  -9   5   2       82.35       80.51      2.57 o 
  -7   5   2      145.33      148.13      2.83 o 
  -5   5   2      302.22      328.36     42.62 o 
  -1   5   2      226.79      235.80      7.07 o 
   1   5   2       32.42       31.54      2.60 o 
   3   5   2      306.79      290.14      4.95 o 
   5   5   2       25.35       28.84      1.95 o 
   7   5   2        6.22        4.70      0.79 o 
   9   5   2       91.33       96.66      3.80 o 
  11   5   2       69.96       75.71      5.94 o 
  13   5   2       14.04       18.45      2.23 o 
  15   5   2      103.80      108.06      5.57 o 
  17   5   2       94.24      104.71      4.83 o 
 -20   6   2       23.80       24.12      2.23 o 
 -18   6   2      110.84      117.18      6.13 o 
 -16   6   2      170.41      183.19      7.06 o 
 -14   6   2      487.97      436.79     14.54 o 
 -12   6   2       81.65       56.44      2.85 o 
 -10   6   2      184.77      164.00      4.86 o 
  -8   6   2      169.58      183.00      4.99 o 
  -6   6   2      142.52      156.02      6.32 o 
  -4   6   2       63.94       51.22      3.71 o 
   0   6   2        7.62       10.24      2.41 o 
   2   6   2     2043.70     1969.18     16.59 o 
   4   6   2      710.62      678.16      9.73 o 
   6   6   2      106.28       93.88      4.27 o 
   8   6   2       34.56       31.91      1.71 o 
  10   6   2        1.49        0.87      0.74 o 
  12   6   2       75.51       77.58      4.83 o 
  14   6   2       82.77       83.90      4.46 o 
  16   6   2       92.02      108.43      4.83 o 
 -17   7   2        4.66        4.11      0.79 o 
 -15   7   2       53.21       53.63      2.62 o 
 -13   7   2       84.31       72.39      4.45 o 
 -11   7   2      951.26      893.53     17.61 o 
  -9   7   2       25.14       27.72      1.71 o 
  -7   7   2      110.58      100.55      3.22 o 
  -5   7   2       19.70       16.97      1.29 o 
  -3   7   2       49.50       46.02      3.71 o 
  -1   7   2      306.12      284.28      9.30 o 
   1   7   2     2324.59     2250.53     15.03 o 
   3   7   2     1755.84     1754.41     21.90 o 
   5   7   2       86.64       90.58      5.20 o 
   7   7   2       70.91       71.48      3.15 o 
   9   7   2       25.59       25.04      1.84 o 
  11   7   2       90.84      104.70      5.20 o 
  13   7   2        4.59        4.56      0.90 o 
 -14   8   2       45.93       48.78      2.22 o 
 -12   8   2      158.02      147.55      4.18 o 
 -10   8   2        9.70       10.89      1.07 o 
  -8   8   2       79.92       80.91      2.71 o 
  -6   8   2       11.81       12.82      1.31 o 
  -4   8   2      173.90      158.02      4.86 o 
  -2   8   2      182.33      179.81      5.12 o 
   0   8   2      198.34      210.60      4.43 o 
   2   8   2       38.27       43.68      2.04 o 
   4   8   2      304.89      308.85      9.30 o 
   6   8   2      155.71      161.13      4.59 o 
   8   8   2       28.94       23.77      1.84 o 
  10   8   2       43.23       49.29      2.41 o 
 -11   9   2        6.23        7.61      0.79 o 
  -9   9   2        0.35        0.74      0.21 o 
  -7   9   2        7.21       10.77      1.05 o 
  -5   9   2       52.71       58.83      2.62 o 
  -3   9   2       54.31       51.82      2.97 o 
  -1   9   2      132.53      141.68      4.07 o 
   1   9   2       21.11       22.52      1.29 o 
   3   9   2        9.72        9.64      1.48 o 
   5   9   2        0.93        1.36      0.37 o 
   7   9   2       23.79       23.53      1.43 o 
  -9  -9   3        5.91        8.53      1.48 o 
  -7  -9   3        2.86        3.34      0.74 o 
   1  -9   3       17.35       15.21      1.85 o 
   3  -9   3       18.27       18.92      1.85 o 
   5  -9   3        1.67        1.48      0.37 o 
 -14  -8   3       29.13       29.88      1.84 o 
 -12  -8   3      137.19      139.42      4.33 o 
 -10  -8   3      115.17      108.81      5.94 o 
   0  -8   3       47.69       48.61      3.71 o 
   2  -8   3      121.60      132.22      5.94 o 
   4  -8   3       30.79       34.89      2.10 o 
   6  -8   3      156.67      168.45      4.59 o 
   8  -8   3       44.33       48.08      2.22 o 
 -19  -7   3        3.28        2.23      0.74 o 
 -17  -7   3        6.65        6.91      1.11 o 
 -15  -7   3       45.97       35.44      2.36 o 
 -13  -7   3      117.26      103.16      4.06 o 
 -11  -7   3      146.04      134.84      7.06 o 
  -7  -7   3      117.86      109.92      5.94 o 
  -5  -7   3        6.19        4.82      1.11 o 
  -3  -7   3       40.70       37.31      2.36 o 
  -1  -7   3        6.45        4.45      0.79 o 
   1  -7   3      882.82      877.68     11.42 o 
   3  -7   3       21.82       24.02      1.56 o 
   5  -7   3      432.65      408.61      9.98 o 
   7  -7   3      154.67      152.09      3.85 o 
   9  -7   3       20.39       23.39      1.35 o 
  11  -7   3       57.00       65.94      2.21 o 
  13  -7   3       69.61       78.34      3.34 o 
 -20  -6   3        9.56       10.02      1.48 o 
 -18  -6   3        1.46        1.48      0.33 o 
 -16  -6   3       82.12       74.81      3.41 o 
 -14  -6   3      101.97       90.41      3.94 o 
 -12  -6   3      268.98      225.77      8.93 o 
  -8  -6   3      200.42      201.19      5.38 o 
  -6  -6   3      265.24      265.67      6.31 o 
  -4  -6   3       94.15       98.12      3.54 o 
  -2  -6   3        8.68       10.08      1.16 o 
   0  -6   3       48.41       48.61      3.71 o 
   2  -6   3        7.26       14.47      1.85 o 
   4  -6   3       64.06       55.67      4.08 o 
   6  -6   3       29.06       28.66      1.43 o 
   8  -6   3       76.79       77.63      2.40 o 
  10  -6   3       39.06       42.42      1.71 o 
  12  -6   3        5.20        4.96      0.64 o 
  14  -6   3       22.67       21.90      1.67 o 
 -23  -5   3       40.29       42.31      2.97 o 
 -21  -5   3      106.82      106.58      5.57 o 
 -19  -5   3      173.29      168.51      5.12 o 
 -17  -5   3       44.24       45.65      2.89 o 
 -15  -5   3      262.98      236.26      6.44 o 
  -9  -5   3      418.71      393.87     10.81 o 
  -7  -5   3      330.44      316.46      9.31 o 
  -5  -5   3       42.23       32.92      1.95 o 
  -3  -5   3       39.67       49.81      2.48 o 
  -1  -5   3      314.35      310.09      8.19 o 
   1  -5   3      268.30      259.31      7.81 o 
   3  -5   3       63.32       57.53      3.71 o 
   9  -5   3      130.10      130.06      2.72 o 
  11  -5   3       59.73       62.25      2.13 o 
  13  -5   3       59.42       58.70      2.36 o 
  15  -5   3      195.83      206.12      4.86 o 
  17  -5   3       55.07       58.65      2.97 o 
 -24  -4   3       35.14       36.74      2.23 o 
 -22  -4   3       83.18       93.16      3.71 o 
 -20  -4   3      208.08      213.99      4.56 o 
 -18  -4   3     1811.83     1655.96     29.85 o 
 -14  -4   3     1414.07     1236.88     18.83 o 
 -12  -4   3      138.33      132.62      5.94 o 
 -10  -4   3      247.36      245.51      7.44 o 
  -8  -4   3      271.60      261.94      5.39 o 
  -6  -4   3      940.94     1003.99      9.89 o 
  -4  -4   3     6337.65     7074.29     62.48 o 
  -2  -4   3     1244.15     1231.16     11.12 o 
   0  -4   3       99.67      100.31      3.01 o 
   2  -4   3       13.54       15.58      1.85 o 
   4  -4   3       42.97       49.36      3.34 o 
   6  -4   3       31.74       33.76      2.60 o 
   8  -4   3       91.17       94.67      4.83 o 
  10  -4   3      178.46      178.37      6.69 o 
  12  -4   3      333.42      313.99      5.65 o 
  14  -4   3       37.94       38.59      3.34 o 
  16  -4   3      127.57      135.20      5.94 o 
  18  -4   3       44.32       46.96      1.71 o 
 -25  -3   3       27.55       26.34      2.23 o 
 -23  -3   3       36.34       37.27      2.22 o 
 -21  -3   3      158.17      156.03      4.29 o 
 -19  -3   3     1286.70     1189.22     12.60 o 
 -17  -3   3     3441.72     3248.73     30.35 o 
 -15  -3   3      824.12      769.74     11.41 o 
 -13  -3   3     1229.76     1171.57     25.02 o 
 -11  -3   3      398.96      392.87      9.32 o 
  -9  -3   3      202.73      206.02      4.60 o 
  -7  -3   3     1583.98     1689.15     12.49 o 
  -5  -3   3     4272.99     5030.60     39.38 o 
  -3  -3   3     3918.38     4413.83     28.25 o 
  -1  -3   3      178.36      197.45      3.92 o 
   1  -3   3      462.55      481.10      6.20 o 
   3  -3   3      443.59      495.69      6.60 o 
   5  -3   3      596.47      550.76      9.71 o 
   7  -3   3      114.05      130.73      5.20 o 
   9  -3   3      116.27      123.67      5.57 o 
  11  -3   3      827.60      744.90     14.22 o 
  13  -3   3      186.47      176.60      4.22 o 
  15  -3   3       72.81       71.81      3.27 o 
  17  -3   3       23.11       24.12      2.60 o 
  19  -3   3       22.87       23.00      2.23 o 
 -26  -2   3       40.06       44.53      2.60 o 
 -24  -2   3       39.38       34.88      2.97 o 
 -22  -2   3       62.16       59.59      2.08 o 
 -20  -2   3       34.63       37.32      1.67 o 
 -18  -2   3      671.07      669.10      9.62 o 
 -16  -2   3      154.39      142.06      4.33 o 
 -14  -2   3     1336.47     1372.97     12.52 o 
 -12  -2   3      282.42      274.20      5.77 o 
 -10  -2   3       83.15       87.88      2.75 o 
  -8  -2   3     2636.10     2668.30     31.44 o 
  -6  -2   3      308.84      343.01      4.75 o 
   0  -2   3      772.76      756.33     10.14 o 
   2  -2   3     1986.18     2190.37     17.58 o 
   4  -2   3      342.81      378.11      5.13 o 
   6  -2   3      301.01      349.63      7.82 o 
   8  -2   3      596.00      532.63     10.46 o 
  12  -2   3       12.75       17.06      2.23 o 
  14  -2   3      148.90      163.72      4.08 o 
  16  -2   3       86.63       83.56      3.41 o 
  18  -2   3        5.92        7.09      0.93 o 
  20  -2   3        3.25        3.75      0.52 o 
 -25  -1   3      183.06      184.10      4.59 o 
 -23  -1   3      113.08      106.03      3.94 o 
 -21  -1   3       54.11       62.57      2.57 o 
 -19  -1   3       82.15       72.39      4.83 o 
 -17  -1   3       12.48       13.35      1.85 o 
 -15  -1   3      937.08     1017.12     37.12 o 
 -13  -1   3     1045.55     1059.30     12.40 o 
 -11  -1   3       39.12       43.78      2.78 o 
  -9  -1   3      317.78      299.35      6.34 o 
  -7  -1   3     1762.97     1868.04      8.31 o 
  -5  -1   3     1291.74     1351.03     14.76 o 
  -3  -1   3      492.57      440.04      7.20 o 
  -1  -1   3      976.11      963.29      9.83 o 
   1  -1   3      577.32      689.04      9.56 o 
   3  -1   3     1120.40     1259.12     11.33 o 
   5  -1   3     2496.40     2732.29     19.96 o 
  11  -1   3      309.12      291.40      9.30 o 
  13  -1   3      422.65      396.02     11.18 o 
  15  -1   3      300.64      286.47      5.44 o 
  17  -1   3       55.73       47.51      2.62 o 
  19  -1   3       20.75       22.08      1.57 o 
 -26   0   3      175.88      173.35      3.92 o 
 -24   0   3      325.09      351.41     10.80 o 
 -22   0   3      204.68      162.34      4.99 o 
 -20   0   3       28.60       23.53      1.56 o 
 -18   0   3       30.66       29.68      2.97 o 
 -16   0   3      841.51      781.45     14.98 o 
 -14   0   3       95.16      108.06      5.20 o 
 -12   0   3     3402.31     3821.54     19.14 o 
 -10   0   3      240.92      244.22      6.33 o 
  -8   0   3    10310.92    10380.83     25.48 o 
  -6   0   3        0.43       23.77     15.58 o 
  -4   0   3      112.27      102.06      2.58 o 
  -2   0   3      538.88      443.72      4.82 o 
   0   0   3      130.71      123.05      6.32 o 
   2   0   3    17564.63    17860.05    405.99 o 
   4   0   3     3650.02     3956.25     21.53 o 
   6   0   3     1678.84     1839.67     11.72 o 
   8   0   3      310.80      360.11      6.18 o 
  10   0   3      512.92      521.18     11.57 o 
  12   0   3      197.51      185.85      7.43 o 
  14   0   3      592.20      579.70      9.49 o 
  16   0   3        6.93        7.62      1.67 o 
  18   0   3        1.93        2.04      0.52 o 
  20   0   3       19.22       21.15      1.85 o 
 -25   1   3      181.38      178.05      6.69 o 
 -23   1   3      114.81      113.58      5.94 o 
 -21   1   3       54.16       61.63      3.15 o 
 -19   1   3       82.78       75.36      4.83 o 
 -17   1   3       12.44       13.73      1.85 o 
 -15   1   3      933.89     1001.46     16.87 o 
 -13   1   3     1046.88     1095.73     18.42 o 
 -11   1   3       37.15       50.10      2.97 o 
  -9   1   3      322.34      303.85      7.08 o 
  -7   1   3     1770.78     1818.55     19.48 o 
  -5   1   3     1291.42     1322.75     11.41 o 
  -3   1   3      492.41      465.47      4.74 o 
  -1   1   3      987.55     1008.12      9.83 o 
   1   1   3      574.90      676.44      8.24 o 
   3   1   3     1128.73     1274.55      8.23 o 
   5   1   3     2505.56     2663.00     36.35 o 
   7   1   3      129.20      154.90      3.05 o 
   9   1   3      248.53      282.59      4.54 o 
  11   1   3      306.68      298.08      6.44 o 
  13   1   3      426.65      399.02     11.18 o 
  15   1   3      299.66      288.75     10.79 o 
  17   1   3       55.31       49.73      3.71 o 
  19   1   3       19.77       19.66      2.23 o 
 -26   2   3       40.30       42.68      2.60 o 
 -24   2   3       39.19       35.62      2.97 o 
 -22   2   3       61.99       57.82      3.01 o 
 -20   2   3       33.58       37.83      1.67 o 
 -18   2   3      674.34      689.73     23.35 o 
 -16   2   3      157.37      146.94      3.56 o 
 -14   2   3     1340.62     1432.24     22.79 o 
 -12   2   3      275.01      274.62      6.89 o 
 -10   2   3       85.69       92.69      2.85 o 
  -8   2   3     2643.90     2788.35     18.91 o 
  -6   2   3      314.78      357.96      6.71 o 
  -4   2   3     1951.63     2006.65     13.42 o 
  -2   2   3     4311.97     4604.27     22.30 o 
   0   2   3      768.15      741.04     11.27 o 
   2   2   3     1974.97     2159.01     43.85 o 
   4   2   3      341.99      381.22     20.87 o 
   6   2   3      306.25      353.55      4.70 o 
   8   2   3      597.37      539.37      6.96 o 
  10   2   3       52.40       55.36      2.12 o 
  12   2   3       13.04       17.06      2.23 o 
  14   2   3      148.12      169.28      5.12 o 
  16   2   3       87.10       82.79      4.83 o 
  18   2   3        5.38        5.56      1.11 o 
  20   2   3        3.62        5.19      0.74 o 
 -25   3   3       27.06       22.63      2.23 o 
 -23   3   3       34.76       38.14      2.36 o 
 -21   3   3      159.00      154.53      5.02 o 
 -19   3   3     1293.70     1285.04     21.05 o 
 -17   3   3     3445.81     3296.41     78.53 o 
 -15   3   3      818.57      779.21     19.04 o 
 -13   3   3     1229.38     1201.37     12.16 o 
 -11   3   3      400.27      397.93      6.53 o 
  -9   3   3      199.95      209.36      5.17 o 
  -7   3   3     1598.94     1752.29     16.69 o 
  -5   3   3     4284.11     5128.04     28.36 o 
  -3   3   3     3926.18     4376.35     17.10 o 
  -1   3   3      180.34      207.10      3.81 o 
   1   3   3      459.61      479.36      5.81 o 
   3   3   3      443.04      495.29      5.35 o 
   5   3   3      595.67      557.44      7.76 o 
   7   3   3      114.00      124.73      3.91 o 
   9   3   3      112.25      116.20      3.91 o 
  11   3   3      828.37      730.33     31.24 o 
  13   3   3      187.53      189.61      4.29 o 
  15   3   3       73.99       76.84      4.83 o 
  17   3   3       23.25       22.26      2.23 o 
  19   3   3       22.43       24.86      2.23 o 
 -24   4   3       35.37       36.74      2.60 o 
 -22   4   3       80.21       92.17      3.54 o 
 -20   4   3      207.74      215.27      5.76 o 
 -18   4   3     1808.26     1762.95     13.70 o 
 -16   4   3     1288.37     1284.71     33.15 o 
 -14   4   3     1409.77     1289.32     16.11 o 
 -12   4   3      138.93      140.37      5.57 o 
 -10   4   3      248.65      256.55      5.61 o 
  -8   4   3      266.63      269.85      5.13 o 
  -6   4   3      946.94     1055.94     14.26 o 
  -4   4   3     6342.63     6922.46     37.65 o 
  -2   4   3     1232.34     1250.04     10.93 o 
   0   4   3       99.61      106.04      3.01 o 
   2   4   3       13.69       14.07      1.13 o 
   4   4   3       43.31       47.29      2.22 o 
   6   4   3       32.36       33.03      2.10 o 
   8   4   3       90.47       90.82      2.92 o 
  10   4   3      179.58      176.31      6.50 o 
  12   4   3      331.30      352.08     10.05 o 
  14   4   3       37.70       40.87      2.36 o 
  16   4   3      127.10      141.52      5.94 o 
  18   4   3       45.25       46.76      2.97 o 
 -23   5   3       40.16       43.79      2.97 o 
 -21   5   3      104.20      110.85      3.54 o 
 -19   5   3      172.04      178.17      5.12 o 
 -17   5   3       44.54       49.86      2.14 o 
 -15   5   3      261.79      239.81      5.91 o 
 -13   5   3      375.09      334.82      5.80 o 
 -11   5   3      251.36      239.19      4.77 o 
  -9   5   3      421.15      419.66     21.43 o 
  -7   5   3      328.71      329.48      8.94 o 
  -5   5   3       42.08       35.62      2.97 o 
  -3   5   3       40.44       50.84      3.34 o 
  -1   5   3      314.41      335.01     20.66 o 
   1   5   3      272.45      274.91      4.81 o 
   3   5   3       63.74       56.15      2.12 o 
   5   5   3       78.84       78.92      2.71 o 
   7   5   3       53.22       48.78      2.75 o 
   9   5   3      131.17      135.94      6.31 o 
  11   5   3       59.95       64.58      3.15 o 
  13   5   3       59.66       62.12      2.97 o 
  15   5   3      196.32      206.32      7.06 o 
  17   5   3       55.95       59.76      2.97 o 
 -20   6   3        9.59       11.87      1.85 o 
 -18   6   3        1.58        2.43      0.52 o 
 -16   6   3       81.84       79.07      4.83 o 
 -14   6   3      102.17       97.20      3.80 o 
 -12   6   3      265.28      230.97      8.55 o 
 -10   6   3       74.30       84.02      3.54 o 
  -8   6   3      200.80      203.32      7.43 o 
  -6   6   3      267.50      279.35      8.93 o 
  -4   6   3       93.85       94.68      5.20 o 
  -2   6   3        8.75        8.53      1.48 o 
   0   6   3       50.40       48.29      2.62 o 
   2   6   3        7.53        9.95      1.16 o 
   4   6   3       64.99       58.27      4.45 o 
   6   6   3       29.94       32.18      2.10 o 
   8   6   3       77.58       80.18      4.83 o 
  10   6   3       38.18       43.41      3.34 o 
  12   6   3        5.63        5.01      0.79 o 
  14   6   3       22.62       24.34      1.57 o 
 -19   7   3        3.31        1.58      0.37 o 
 -17   7   3        6.74        7.12      0.89 o 
 -15   7   3       47.21       40.45      3.34 o 
 -13   7   3      115.69      105.84      5.57 o 
 -11   7   3      144.47      137.43      3.94 o 
  -9   7   3      410.19      328.80      5.73 o 
  -7   7   3      119.20      104.82      3.20 o 
  -5   7   3        6.57        5.82      0.89 o 
  -3   7   3       41.04       45.22      5.57 o 
  -1   7   3        6.66        6.99      1.05 o 
   1   7   3      884.47      867.51     25.64 o 
   3   7   3       21.83       25.04      1.84 o 
   5   7   3      432.04      429.96     10.80 o 
   7   7   3      154.73      150.84      6.32 o 
   9   7   3       21.16       22.63      2.23 o 
  11   7   3       57.32       65.91      2.62 o 
  13   7   3       68.70       76.13      2.02 o 
 -14   8   3       27.67       33.02      2.60 o 
 -12   8   3      133.68      143.84      3.22 o 
 -10   8   3      115.19      122.84      3.28 o 
  -8   8   3       13.39       15.26      1.13 o 
  -6   8   3       74.76       76.54      3.90 o 
  -4   8   3       85.90       76.71      3.27 o 
  -2   8   3       46.55       47.11      5.01 o 
   0   8   3       49.07       49.62      2.14 o 
   2   8   3      121.30      130.56      4.06 o 
   4   8   3       31.13       33.76      2.60 o 
   6   8   3      156.84      167.21      5.95 o 
   8   8   3       42.98       46.39      2.22 o 
  -9   9   3        6.04       10.60      1.05 o 
  -7   9   3        2.99        4.81      0.93 o 
  -5   9   3        0.78        0.37      1.11 o 
  -3   9   3        0.81        0.74      0.37 o 
  -1   9   3      180.99      206.08      4.59 o 
   1   9   3       16.99       14.23      0.98 o 
   3   9   3       18.42       19.66      1.85 o 
   5   9   3        1.71        2.60      0.74 o 
  -9  -9   4       29.56       30.33      1.69 o 
  -7  -9   4        4.55        4.57      0.62 o 
  -5  -9   4       20.50       26.05      1.69 o 
  -3  -9   4       17.86       15.58      1.48 o 
   1  -9   4       17.05       19.66      1.85 o 
 -14  -8   4       27.19       27.83      2.60 o 
 -12  -8   4       67.67       61.25      4.08 o 
 -10  -8   4       36.73       29.31      2.97 o 
  -8  -8   4       13.37        9.64      1.85 o 
  -2  -8   4       65.34       69.04      4.08 o 
   0  -8   4        4.21        2.97      0.74 o 
   2  -8   4        5.43        5.56      1.11 o 
   4  -8   4       91.45       97.10      3.41 o 
   6  -8   4      136.56      159.48      4.83 o 
 -17  -7   4       29.55       30.07      1.84 o 
 -15  -7   4       28.87       28.94      2.97 o 
 -13  -7   4       37.45       40.45      3.71 o 
 -11  -7   4      183.95      152.00      7.43 o 
  -7  -7   4      118.96      120.69      5.94 o 
  -5  -7   4      109.14      101.00      5.57 o 
  -3  -7   4       25.85       30.05      2.97 o 
  -1  -7   4       64.11       70.89      4.45 o 
   1  -7   4        1.84        2.23      1.11 o 
   3  -7   4      740.82      740.41     22.24 o 
   5  -7   4     1042.56     1056.88     25.32 o 
   7  -7   4      118.88      118.63      3.91 o 
   9  -7   4       26.62       28.44      1.84 o 
  11  -7   4        2.51        2.23      0.74 o 
 -20  -6   4        3.04        2.04      0.52 o 
 -18  -6   4        8.57        8.16      1.05 o 
 -16  -6   4       97.19       99.00      4.83 o 
 -14  -6   4       30.38       34.51      3.34 o 
 -12  -6   4      209.01      175.08      8.18 o 
  -8  -6   4      200.57      167.63      7.43 o 
  -6  -6   4      381.63      375.37     11.17 o 
  -4  -6   4      289.72      291.28      9.67 o 
  -2  -6   4       38.67       39.96      2.36 o 
   0  -6   4       68.87       68.67      4.45 o 
   2  -6   4       70.24       66.95      4.64 o 
   4  -6   4      665.13      646.79     40.71 o 
   6  -6   4      594.74      560.33     23.51 o 
   8  -6   4       24.41       28.68      1.38 o 
  10  -6   4       70.32       74.53      2.13 o 
  12  -6   4      117.26      134.23      3.65 o 
 -23  -5   4       87.30       92.47      2.85 o 
 -21  -5   4       72.82       75.77      3.15 o 
 -19  -5   4       66.37       62.37      3.15 o 
 -17  -5   4      158.25      155.62      5.25 o 
 -15  -5   4        3.73        3.18      0.79 o 
 -13  -5   4      144.54      134.47      6.31 o 
 -11  -5   4      185.52      191.39      7.06 o 
  -9  -5   4      268.22      250.72      8.93 o 
  -7  -5   4      101.36       85.40      5.20 o 
  -5  -5   4       88.71      103.23      3.65 o 
  -3  -5   4      152.76      166.16      4.71 o 
  -1  -5   4      174.05      169.24      7.62 o 
   7  -5   4       48.39       47.05      2.14 o 
   9  -5   4      106.59      105.08      2.73 o 
  11  -5   4       16.15       14.08      1.13 o 
  13  -5   4       26.21       28.79      1.50 o 
  15  -5   4       50.57       61.91      2.22 o 
 -24  -4   4       84.97       99.72      2.75 o 
 -22  -4   4       68.47       70.77      2.40 o 
 -20  -4   4       34.17       29.88      1.63 o 
 -18  -4   4      129.65      120.24      4.59 o 
 -16  -4   4      827.67      746.33     15.34 o 
 -14  -4   4     3099.31     2739.20     28.72 o 
 -12  -4   4      619.77      588.53     12.70 o 
 -10  -4   4      133.19      126.82      4.07 o 
  -8  -4   4      324.34      355.28      6.57 o 
  -6  -4   4     1680.89     1761.38     14.98 o 
  -4  -4   4      674.28      737.29      7.45 o 
  -2  -4   4     1556.35     1632.51     13.55 o 
   0  -4   4      463.40      500.84     11.19 o 
  10  -4   4       59.86       59.83      5.94 o 
  12  -4   4      323.40      302.58      9.68 o 
  14  -4   4      130.97      121.09      5.57 o 
  16  -4   4       38.01       42.20      1.95 o 
 -25  -3   4      130.96      133.01      4.83 o 
 -23  -3   4      104.22      104.87      3.54 o 
 -21  -3   4       12.01        9.94      0.98 o 
 -19  -3   4      274.69      243.86      4.36 o 
 -17  -3   4     1016.42      947.25     16.87 o 
 -15  -3   4     3735.51     3417.89     32.01 o 
 -13  -3   4      934.09      920.95     15.74 o 
 -11  -3   4      486.11      472.67     10.82 o 
  -9  -3   4       15.96       12.20      0.86 o 
  -7  -3   4        3.73        9.34      0.76 o 
  -5  -3   4      766.69      798.33      9.74 o 
  -3  -3   4      929.34      932.76     13.89 o 
  -1  -3   4     2159.14     2275.87     22.11 o 
   1  -3   4       20.93       33.76      2.60 o 
   3  -3   4       98.81      107.32      4.83 o 
   7  -3   4       29.71       33.02      2.60 o 
  11  -3   4      318.45      279.19      4.50 o 
  13  -3   4       28.94       28.59      2.10 o 
  15  -3   4       81.63       75.73      4.45 o 
  17  -3   4        7.83       10.39      1.48 o 
 -26  -2   4      128.80      146.76      4.83 o 
 -24  -2   4       50.46       57.81      2.75 o 
 -22  -2   4       59.99       69.76      4.28 o 
 -20  -2   4       72.01       67.18      2.31 o 
 -18  -2   4      146.92      134.97      6.87 o 
 -16  -2   4      923.07      927.23     23.23 o 
 -14  -2   4      718.79      744.73     23.19 o 
 -12  -2   4       60.51       53.08      3.34 o 
 -10  -2   4      802.98      888.82      7.62 o 
  -8  -2   4      321.33      335.59      4.52 o 
  -6  -2   4     1358.57     1372.78     14.43 o 
  -4  -2   4       86.29       83.93      3.71 o 
  -2  -2   4      681.25      670.19     10.86 o 
   0  -2   4      776.52      775.03     11.62 o 
   2  -2   4      120.63      117.02      4.46 o 
   4  -2   4       53.96       65.69      3.71 o 
  10  -2   4      121.70      125.16      6.31 o 
  12  -2   4      301.19      272.22      5.21 o 
  14  -2   4       16.45       16.16      1.57 o 
  16  -2   4        6.18        5.96      0.79 o 
  18  -2   4        4.28        5.93      1.11 o 
 -25  -1   4      130.86      119.99      3.68 o 
 -23  -1   4       18.75       13.39      1.13 o 
 -21  -1   4      120.64      112.61      3.35 o 
 -19  -1   4      310.73      314.81      9.67 o 
 -17  -1   4      568.79      507.64      8.31 o 
 -15  -1   4      103.87       91.38      3.41 o 
 -13  -1   4      476.95      518.68      7.52 o 
 -11  -1   4      476.21      594.26     17.54 o 
  -9  -1   4     2349.47     2587.75     14.57 o 
  -7  -1   4      183.58      185.33      4.09 o 
  -5  -1   4      981.45     1043.37      8.25 o 
  -3  -1   4      109.74      134.51      4.46 o 
  -1  -1   4      703.10      670.06      9.75 o 
   1  -1   4     1110.64     1172.76     15.83 o 
   3  -1   4     1340.39     1488.29     25.48 o 
   5  -1   4     4815.83     5069.35     30.61 o 
   9  -1   4      102.69       93.20      5.20 o 
  11  -1   4       26.28       27.83      2.97 o 
  13  -1   4       76.44       69.43      2.57 o 
  15  -1   4       54.47       51.05      2.62 o 
  17  -1   4       32.28       31.95      1.84 o 
 -26   0   4      252.57      263.28      8.37 o 
 -24   0   4      194.70      183.18      5.76 o 
 -22   0   4       14.73       30.95      2.22 o 
 -20   0   4        0.04       -0.37      0.26 o 
 -18   0   4      723.21      690.34     14.95 o 
 -16   0   4      151.01      169.79      7.06 o 
 -14   0   4        9.01       12.98      1.31 o 
 -12   0   4      218.71      278.11      5.39 o 
 -10   0   4     2989.17     3353.18     21.64 o 
  -8   0   4     8264.40     8990.55     45.74 o 
  -6   0   4       92.73       70.05      2.10 o 
  -2   0   4       12.02       11.32      0.79 o 
   0   0   4      446.68      471.71      5.55 o 
   2   0   4      297.12      306.18      6.33 o 
   4   0   4    14225.80    14875.03     50.43 o 
   6   0   4     3336.82     3304.76     14.88 o 
   8   0   4        8.71       14.10      1.85 o 
  10   0   4      114.69      111.78      5.57 o 
  12   0   4      280.22      269.97      5.08 o 
  14   0   4        7.69        8.52      1.22 o 
  16   0   4       12.42       13.17      1.31 o 
  18   0   4      143.07      134.88      4.27 o 
 -25   1   4      131.95      119.25      5.57 o 
 -23   1   4       19.69       14.72      1.48 o 
 -21   1   4      120.32      117.72      2.92 o 
 -19   1   4      314.35      321.52     10.42 o 
 -17   1   4      575.92      544.53     13.44 o 
 -15   1   4      106.88       91.36      5.20 o 
 -13   1   4      481.24      518.77      7.64 o 
 -11   1   4      472.05      565.01      7.52 o 
  -9   1   4     2336.13     2549.20     11.90 o 
  -7   1   4      183.92      176.37      3.54 o 
  -5   1   4      977.10      980.18     37.49 o 
  -3   1   4      109.55      115.53      3.16 o 
  -1   1   4      703.04      698.75      6.76 o 
   1   1   4     1104.72     1206.68      9.05 o 
   3   1   4     1337.19     1488.97     15.48 o 
   5   1   4     4812.84     4848.39     37.67 o 
   7   1   4      582.42      609.29      6.72 o 
   9   1   4      102.19       94.88      3.68 o 
  11   1   4       26.82       28.20      2.97 o 
  13   1   4       76.99       71.08      2.57 o 
  15   1   4       54.79       53.51      2.62 o 
  17   1   4       32.10       34.35      1.84 o 
 -26   2   4      129.49      143.79      5.20 o 
 -24   2   4       51.22       59.88      2.75 o 
 -22   2   4       58.14       63.63      2.57 o 
 -20   2   4       71.64       69.93      2.71 o 
 -18   2   4      148.87      135.59      7.06 o 
 -16   2   4      930.87      951.66     17.61 o 
 -14   2   4      721.71      741.99     14.59 o 
 -12   2   4       62.06       56.42      2.32 o 
 -10   2   4      807.19      930.45      6.26 o 
  -8   2   4      319.89      339.24      4.83 o 
  -6   2   4     1359.32     1305.89     34.42 o 
  -4   2   4       87.68       85.64      2.48 o 
  -2   2   4      683.83      667.03      6.89 o 
   0   2   4      783.44      774.01      7.69 o 
   2   2   4      119.05      114.40      3.01 o 
   4   2   4       53.37       62.33      2.48 o 
   6   2   4      289.92      300.85      5.88 o 
   8   2   4      151.99      129.68      4.02 o 
  10   2   4      120.58      125.78      4.18 o 
  12   2   4      300.39      283.78      6.44 o 
  14   2   4       16.36       14.53      1.42 o 
  16   2   4        6.11        6.87      0.79 o 
  18   2   4        4.28        5.56      1.11 o 
 -25   3   4      130.85      131.90      5.20 o 
 -23   3   4      103.29      105.68      3.68 o 
 -21   3   4       11.69        8.71      0.98 o 
 -19   3   4      275.95      267.72      5.13 o 
 -17   3   4     1018.36      979.33     27.43 o 
 -15   3   4     3753.68     3656.05     54.20 o 
 -13   3   4      942.58      945.69     19.49 o 
 -11   3   4      484.64      474.97      7.26 o 
  -9   3   4       15.54       11.69      1.05 o 
  -7   3   4        3.44        9.64      1.48 o 
  -5   3   4      772.41      839.78     12.37 o 
  -3   3   4      935.90      967.35      8.87 o 
  -1   3   4     2172.05     2343.66     14.28 o 
   1   3   4       21.91       36.98      1.56 o 
   3   3   4       98.84      109.39      3.54 o 
   5   3   4      205.06      186.41      4.86 o 
   7   3   4       28.72       27.19      2.78 o 
   9   3   4      155.08      123.51      4.28 o 
  11   3   4      320.31      300.90      6.58 o 
  13   3   4       28.14       30.29      2.10 o 
  15   3   4       80.95       75.62      2.89 o 
  17   3   4        8.21       10.39      1.48 o 
 -24   4   4       85.07       98.40      4.46 o 
 -22   4   4       70.12       73.69      3.15 o 
 -20   4   4       34.67       32.92      2.60 o 
 -18   4   4      129.35      128.31      3.72 o 
 -16   4   4      826.46      790.28     25.79 o 
 -14   4   4     3099.77     2937.85     51.13 o 
 -12   4   4      612.30      614.40      9.14 o 
 -10   4   4      133.94      127.40      4.01 o 
  -8   4   4      325.82      373.07      9.31 o 
  -6   4   4     1681.86     1845.58     20.05 o 
  -4   4   4      677.64      774.82     13.09 o 
  -2   4   4     1546.53     1631.54     18.89 o 
   0   4   4      456.75      507.39      5.95 o 
   2   4   4      233.96      215.81      3.99 o 
   4   4   4        2.44        2.65      0.52 o 
   6   4   4      396.35      344.50      6.95 o 
   8   4   4      124.52      104.64      3.91 o 
  10   4   4       59.60       58.28      2.89 o 
  12   4   4      323.12      328.64      6.58 o 
  14   4   4      131.37      133.21      3.94 o 
  16   4   4       38.03       42.68      2.60 o 
 -23   5   4       87.09      100.26      4.08 o 
 -21   5   4       71.90       77.47      3.01 o 
 -19   5   4       65.44       69.74      2.48 o 
 -17   5   4      157.04      155.29      3.85 o 
 -15   5   4        3.64        2.23      0.33 o 
 -13   5   4      143.31      135.53      4.01 o 
 -11   5   4      187.01      200.32      8.18 o 
  -9   5   4      270.54      286.81      8.56 o 
  -7   5   4      102.43       90.97      4.83 o 
  -5   5   4       87.77      102.10      5.20 o 
  -3   5   4      151.78      163.85      6.32 o 
  -1   5   4      175.83      166.63      4.59 o 
   1   5   4       42.21       42.36      2.37 o 
   3   5   4       84.71       89.19      3.54 o 
   5   5   4      237.44      193.69      4.50 o 
   7   5   4       48.04       47.87      3.71 o 
   9   5   4      105.00      105.31      3.94 o 
  11   5   4       15.65       13.17      1.31 o 
  13   5   4       26.28       31.18      1.84 o 
  15   5   4       50.09       60.34      2.10 o 
 -20   6   4        2.94        1.85      0.52 o 
 -18   6   4        8.04        9.70      1.05 o 
 -16   6   4       96.67      101.36      5.57 o 
 -14   6   4       30.56       34.88      3.34 o 
 -12   6   4      207.44      182.14      7.81 o 
 -10   6   4      287.96      239.81      4.18 o 
  -8   6   4      201.81      173.21      7.06 o 
  -6   6   4      379.88      391.01     10.80 o 
  -4   6   4      288.48      288.33      9.30 o 
  -2   6   4       39.01       48.24      3.71 o 
   0   6   4       67.58       69.06      3.15 o 
   2   6   4       70.49       63.86      2.08 o 
   4   6   4      664.50      695.57      9.77 o 
   6   6   4      597.29      588.18     12.69 o 
   8   6   4       24.20       29.68      2.97 o 
  10   6   4       71.37       72.01      4.08 o 
  12   6   4      116.47      128.59      3.41 o 
 -17   7   4       29.68       34.51      2.60 o 
 -15   7   4       28.88       33.76      2.97 o 
 -13   7   4       36.86       44.16      3.71 o 
 -11   7   4      181.31      165.89      3.92 o 
  -9   7   4      589.64      515.88      7.17 o 
  -7   7   4      118.11      112.69      4.64 o 
  -5   7   4      108.15      100.25      3.91 o 
  -3   7   4       26.11       28.75      2.10 o 
  -1   7   4       64.28       68.65      3.27 o 
   1   7   4        1.97        1.48      0.52 o 
   3   7   4      738.40      771.87     14.20 o 
   5   7   4     1043.47     1080.15     16.13 o 
   7   7   4      119.13      118.11      5.20 o 
   9   7   4       26.22       29.68      2.60 o 
  11   7   4        2.62        2.41      0.37 o 
 -14   8   4       26.80       32.65      2.60 o 
 -12   8   4       65.91       66.14      2.75 o 
 -10   8   4       36.10       33.52      1.63 o 
  -8   8   4       13.18        8.18      1.05 o 
  -6   8   4       13.85       14.25      1.42 o 
  -4   8   4       41.90       43.13      2.48 o 
  -2   8   4       65.37       68.62      3.01 o 
   0   8   4        4.43        2.90      0.47 o 
   2   8   4        5.18        5.96      0.79 o 
   6   8   4      136.31      163.85      5.57 o 
  -9   9   4       29.46       32.52      1.69 o 
  -7   9   4        4.17        4.99      0.62 o 
  -5   9   4       21.02       25.79      1.57 o 
  -3   9   4       17.71       15.79      1.31 o 
  -1   9   4       52.52       60.69      2.36 o 
   1   9   4       17.56       19.29      1.85 o 
 -14  -8   5        9.60        9.64      0.89 o 
 -12  -8   5       12.30       13.08      1.16 o 
 -10  -8   5        4.97        9.09      1.05 o 
  -8  -8   5        3.42        4.48      0.79 o 
  -6  -8   5       19.16       17.81      1.85 o 
  -4  -8   5        7.06        7.42      1.11 o 
  -2  -8   5       88.46       83.17      4.08 o 
   0  -8   5       51.21       53.44      3.34 o 
   2  -8   5        8.90       10.02      1.48 o 
   4  -8   5        3.14        5.19      1.11 o 
 -17  -7   5       45.59       47.50      3.34 o 
 -15  -7   5       15.45       15.95      1.42 o 
 -13  -7   5        6.29        7.05      1.48 o 
 -11  -7   5       36.91       23.75      2.97 o 
  -9  -7   5       66.04       63.10      4.45 o 
  -5  -7   5      257.12      239.88      7.81 o 
  -3  -7   5        9.45        9.64      1.48 o 
  -1  -7   5       52.01       52.94      2.48 o 
   1  -7   5        2.61        2.28      0.35 o 
   3  -7   5      323.30      335.09      7.44 o 
   5  -7   5       25.46       28.37      2.23 o 
   7  -7   5       63.99       62.73      3.71 o 
 -20  -6   5      199.38      233.61      4.86 o 
 -18  -6   5        8.38        5.94      1.48 o 
 -16  -6   5      101.19       90.60      5.57 o 
 -14  -6   5      226.69      218.24      8.92 o 
 -12  -6   5       22.47       19.29      2.60 o 
 -10  -6   5        5.03        5.56      1.48 o 
  -2  -6   5       65.32       64.50      4.45 o 
   0  -6   5      185.70      168.49      9.29 o 
   2  -6   5      131.10      117.95      6.87 o 
   4  -6   5      180.44      180.71     10.96 o 
   6  -6   5       80.53       75.71      3.27 o 
   8  -6   5       53.59       55.67      4.08 o 
  10  -6   5       26.88       25.60      2.23 o 
 -23  -5   5       15.59       13.73      1.48 o 
 -21  -5   5       70.92       74.34      3.01 o 
 -19  -5   5      271.44      255.25      6.32 o 
 -17  -5   5      182.34      173.55      7.80 o 
 -15  -5   5       17.09       15.80      1.69 o 
 -13  -5   5      211.34      200.41      5.76 o 
 -11  -5   5       13.72       14.91      1.42 o 
  -9  -5   5      254.04      233.93      8.93 o 
  -7  -5   5        9.92       11.87      1.85 o 
  -5  -5   5      219.09      199.64      7.81 o 
  -3  -5   5      178.53      174.65     11.89 o 
  -1  -5   5      165.03      157.91      7.06 o 
   3  -5   5       80.17       75.03      5.57 o 
   5  -5   5       29.15       31.00      2.22 o 
   7  -5   5       24.08       27.75      1.63 o 
   9  -5   5       34.49       38.60      2.36 o 
  11  -5   5       32.36       35.06      2.10 o 
  13  -5   5        2.58        2.23      0.74 o 
 -24  -4   5       61.33       69.07      2.32 o 
 -22  -4   5      104.40      116.30      3.22 o 
 -20  -4   5       58.89       64.89      2.40 o 
 -18  -4   5       51.60       46.05      2.21 o 
 -16  -4   5     4448.17     3941.53     83.94 o 
 -14  -4   5      414.95      411.64     11.18 o 
 -12  -4   5      894.71      794.60     14.98 o 
 -10  -4   5       91.20       90.60      3.54 o 
  -8  -4   5      352.40      340.01      7.11 o 
  -6  -4   5      517.86      530.46     13.06 o 
  -4  -4   5      351.17      355.53     15.27 o 
  -2  -4   5     1984.21     2000.32     24.26 o 
   0  -4   5     1252.02     1185.85     18.42 o 
   6  -4   5       79.03       65.26      3.08 o 
   8  -4   5      214.36      202.73      5.65 o 
  10  -4   5       39.95       33.47      2.41 o 
  12  -4   5      107.86      106.95      5.20 o 
  14  -4   5       86.57       97.29      4.46 o 
 -25  -3   5      163.00      189.85      4.18 o 
 -23  -3   5       61.08       63.11      2.75 o 
 -21  -3   5        7.94        7.53      0.86 o 
 -19  -3   5       16.87       14.90      1.06 o 
 -17  -3   5     1544.93     1408.66     21.10 o 
 -15  -3   5     4647.71     4307.80     37.33 o 
 -13  -3   5      399.15      377.75     10.43 o 
 -11  -3   5       31.71       32.67      1.71 o 
  -9  -3   5      219.77      241.14      4.51 o 
  -7  -3   5       80.18       88.52      4.06 o 
  -5  -3   5      244.14      243.33     10.04 o 
  -3  -3   5     1647.00     1696.98     20.80 o 
  -1  -3   5     1433.80     1517.95     19.99 o 
   1  -3   5      293.89      289.53      8.56 o 
   9  -3   5       64.20       61.12      2.57 o 
  11  -3   5        6.30        5.80      0.79 o 
  13  -3   5      324.60      308.97      8.93 o 
  15  -3   5       74.19       76.48      4.08 o 
 -26  -2   5        8.14       10.76      1.48 o 
 -24  -2   5       44.54       47.54      2.48 o 
 -22  -2   5        9.20        7.45      0.93 o 
 -20  -2   5      153.41      139.06      2.89 o 
 -18  -2   5      351.51      341.74     10.42 o 
 -16  -2   5       65.86       50.48      4.08 o 
 -14  -2   5      322.17      320.87      9.68 o 
 -12  -2   5     1172.54     1164.38     17.67 o 
 -10  -2   5      373.05      407.97      5.66 o 
  -8  -2   5      596.78      608.43      6.61 o 
  -6  -2   5      197.44      189.55      3.79 o 
  -4  -2   5       57.20       51.22      3.34 o 
  -2  -2   5      193.43      152.82      5.95 o 
   0  -2   5      184.20      179.92      6.32 o 
   2  -2   5     1038.12     1141.23     16.52 o 
   4  -2   5       48.90       41.19      2.97 o 
  10  -2   5      296.56      265.10      5.16 o 
  12  -2   5        3.13        4.45      1.11 o 
  14  -2   5       32.55       32.28      2.97 o 
  16  -2   5        7.16       11.13      1.48 o 
 -25  -1   5        4.46        3.71      0.74 o 
 -23  -1   5      165.36      147.61      3.71 o 
 -21  -1   5      354.75      318.80      5.64 o 
 -19  -1   5      266.23      243.94      4.12 o 
 -17  -1   5      200.48      184.51      5.26 o 
 -15  -1   5      105.99      125.89      5.94 o 
 -13  -1   5      626.58      607.53     12.70 o 
 -11  -1   5       66.01       73.50      4.08 o 
  -9  -1   5      117.75      142.59      3.07 o 
  -7  -1   5      234.10      279.74      5.13 o 
  -5  -1   5      360.85      380.30      6.34 o 
  -3  -1   5      605.14      606.65     16.64 o 
  -1  -1   5      198.79      226.84      6.69 o 
   1  -1   5      384.92      364.86      8.57 o 
   3  -1   5        4.26        1.48      0.37 o 
   5  -1   5      314.92      318.62      8.56 o 
   7  -1   5      340.76      316.79      9.31 o 
   9  -1   5      304.35      281.67      9.30 o 
  11  -1   5       52.13       52.15      2.89 o 
  13  -1   5       14.86       12.61      1.85 o 
  15  -1   5       26.09       24.49      2.60 o 
 -26   0   5       23.99       28.02      1.57 o 
 -24   0   5      109.61      110.85      3.68 o 
 -22   0   5      842.85      782.64      9.20 o 
 -20   0   5      440.29      386.63      6.30 o 
 -18   0   5        9.13        9.64      1.48 o 
 -16   0   5      271.48      281.33      9.11 o 
 -14   0   5      130.00      134.92     10.96 o 
 -12   0   5        7.01       11.39      1.85 o 
 -10   0   5       52.33       62.35      3.71 o 
  -8   0   5      873.81      843.29      7.13 o 
  -6   0   5     2834.44     3039.96     31.79 o 
  -4   0   5      460.17      495.91      6.33 o 
  -2   0   5      201.82      241.24      4.47 o 
   0   0   5     1698.40     1750.66     17.81 o 
   2   0   5     1215.35     1309.91     15.81 o 
   4   0   5      612.08      638.22     26.89 o 
   6   0   5      102.29      126.13      5.20 o 
   8   0   5      425.24      406.48     10.80 o 
  10   0   5      309.64      298.82      6.58 o 
  12   0   5       64.75       72.83      3.27 o 
  14   0   5        4.67        3.34      0.52 o 
  16   0   5       29.95       30.43      2.60 o 
 -25   1   5        4.75        3.94      1.11 o 
 -23   1   5      166.81      159.45      3.29 o 
 -21   1   5      354.06      335.43      5.88 o 
 -19   1   5      268.35      248.77      4.97 o 
 -17   1   5      203.17      194.03      8.18 o 
 -15   1   5      107.93      134.69      5.20 o 
 -13   1   5      631.78      636.78      9.11 o 
 -11   1   5       66.06       70.65      2.28 o 
  -9   1   5      118.31      145.21      5.76 o 
  -7   1   5      234.02      274.64      4.71 o 
  -5   1   5      360.91      371.63      5.78 o 
  -3   1   5      607.55      592.00      7.14 o 
  -1   1   5      200.45      232.29      4.47 o 
   1   1   5      391.20      382.09      5.80 o 
   3   1   5        3.92        2.04      0.52 o 
   5   1   5      312.75      302.64      5.98 o 
   7   1   5      340.69      305.90      7.26 o 
   9   1   5      302.02      295.43      9.67 o 
  11   1   5       53.90       61.61      4.08 o 
  13   1   5       14.99       12.24      1.85 o 
  15   1   5       26.73       30.79      2.60 o 
 -26   2   5        8.32       10.02      1.11 o 
 -24   2   5       45.14       54.93      2.14 o 
 -22   2   5        8.78        6.36      0.77 o 
 -20   2   5      153.28      148.60      7.06 o 
 -18   2   5      350.16      352.16     11.17 o 
 -16   2   5       65.93       59.02      4.45 o 
 -14   2   5      320.04      326.82     10.05 o 
 -12   2   5     1171.70     1189.97     17.11 o 
 -10   2   5      375.75      417.95      6.68 o 
  -8   2   5      595.63      603.53     10.84 o 
  -6   2   5      196.68      182.72      4.07 o 
  -4   2   5       56.16       48.13      2.10 o 
  -2   2   5      194.19      190.88     34.39 o 
   0   2   5      186.00      183.28      4.21 o 
   2   2   5     1033.53     1125.44     23.46 o 
   4   2   5       50.47       40.38      2.22 o 
   6   2   5       76.22       87.49      4.83 o 
   8   2   5      115.05       95.07      3.65 o 
  10   2   5      297.95      287.60      9.30 o 
  12   2   5        3.18        6.31      1.48 o 
  14   2   5       32.61       31.54      2.60 o 
  16   2   5        7.00        9.27      0.79 o 
 -25   3   5      166.23      201.64      4.33 o 
 -23   3   5       61.85       65.16      2.40 o 
 -21   3   5        8.55       10.51      1.31 o 
 -19   3   5       17.99       15.95      2.23 o 
 -17   3   5     1545.94     1468.97     23.36 o 
 -15   3   5     4655.56     4334.19     39.67 o 
 -13   3   5      404.07      415.11      7.25 o 
 -11   3   5       32.98       36.27      2.22 o 
  -9   3   5      219.85      250.64      7.44 o 
  -7   3   5       80.22       85.39      4.46 o 
  -5   3   5      248.79      245.93      4.86 o 
  -3   3   5     1656.56     1748.65     25.72 o 
  -1   3   5     1432.26     1519.51     12.53 o 
   1   3   5      296.81      304.93      7.84 o 
   3   3   5       26.27       24.05      1.84 o 
   5   3   5       55.61       56.28      2.75 o 
   7   3   5       45.49       34.44      2.22 o 
   9   3   5       64.24       66.81      4.45 o 
  11   3   5        6.52        4.08      1.11 o 
  13   3   5      322.87      318.27      8.56 o 
  15   3   5       75.36       80.19      3.71 o 
 -24   4   5       60.60       74.24      3.71 o 
 -22   4   5      105.60      116.60      5.57 o 
 -20   4   5       56.96       64.79      3.71 o 
 -18   4   5       49.80       51.04      2.75 o 
 -16   4   5     4436.42     4284.43     23.67 o 
 -14   4   5      415.95      425.80     12.29 o 
 -12   4   5      889.50      803.92     16.85 o 
 -10   4   5       89.00       89.79      5.20 o 
  -8   4   5      351.84      371.62      9.68 o 
  -6   4   5      513.35      546.15     11.56 o 
  -4   4   5      346.71      342.57      9.31 o 
  -2   4   5     1982.28     2068.01     68.42 o 
   0   4   5     1252.81     1185.00      9.97 o 
   2   4   5      333.19      320.28      6.56 o 
   4   4   5       50.86       49.83      2.62 o 
   6   4   5       79.16       69.45      3.15 o 
   8   4   5      215.12      212.26      7.81 o 
  10   4   5       39.31       34.88      2.97 o 
  12   4   5      108.47      104.35      4.83 o 
  14   4   5       86.32       88.75      3.71 o 
 -23   5   5       15.38       15.21      1.48 o 
 -21   5   5       71.49       80.55      4.08 o 
 -19   5   5      270.81      271.73      6.70 o 
 -17   5   5      182.52      188.04      7.43 o 
 -15   5   5       16.34       17.89      1.69 o 
 -13   5   5      209.10      202.58      8.18 o 
 -11   5   5       13.57       14.84      2.23 o 
  -9   5   5      251.87      259.96      8.55 o 
  -7   5   5        9.52       12.24      1.85 o 
  -5   5   5      220.64      198.53      7.44 o 
  -3   5   5      178.99      172.06      6.69 o 
  -1   5   5      164.03      164.10     13.93 o 
   1   5   5      177.00      176.82      5.71 o 
   3   5   5       80.92       77.56      5.20 o 
   5   5   5       27.92       31.65      2.10 o 
   7   5   5       23.11       25.60      2.60 o 
   9   5   5       33.76       38.59      3.34 o 
  11   5   5       32.44       29.31      2.60 o 
  13   5   5        2.67        1.85      0.37 o 
 -20   6   5      199.34      256.94      7.06 o 
 -18   6   5        8.39        7.05      1.48 o 
 -16   6   5       99.52       99.14      5.57 o 
 -14   6   5      226.45      215.27      8.18 o 
 -12   6   5       21.81       20.40      2.60 o 
 -10   6   5        4.77        6.45      1.67 o 
  -8   6   5        1.02        1.66      1.27 o 
  -6   6   5      164.93      152.83      4.86 o 
  -4   6   5      121.46      103.50      3.94 o 
  -2   6   5       65.68       59.53      3.01 o 
   0   6   5      187.09      163.48     12.08 o 
   2   6   5      129.65      119.96      5.94 o 
   4   6   5      180.82      196.21      7.06 o 
   6   6   5       80.03       80.19      4.45 o 
   8   6   5       54.43       60.87      3.71 o 
  10   6   5       27.62       29.31      2.23 o 
 -17   7   5       45.38       54.55      3.34 o 
 -15   7   5       15.35       17.81      2.23 o 
 -13   7   5        6.13        6.31      1.11 o 
 -11   7   5       36.80       26.38      1.56 o 
  -9   7   5       64.00       65.46      2.49 o 
  -7   7   5       41.22       24.75      1.95 o 
  -5   7   5      257.66      237.29      6.03 o 
  -3   7   5        9.67       10.02      1.31 o 
  -1   7   5       51.51       51.07      2.78 o 
   1   7   5        2.85        3.71      1.11 o 
   3   7   5      321.00      341.71     11.54 o 
   5   7   5       25.03       26.34      2.60 o 
   7   7   5       64.60       63.85      3.34 o 
 -14   8   5        9.73       10.76      1.48 o 
 -12   8   5       12.69       15.21      1.85 o 
 -10   8   5        4.91       10.52      0.86 o 
  -8   8   5        3.33        5.80      0.79 o 
  -6   8   5       19.29       16.92      1.43 o 
  -4   8   5        7.12        7.24      1.05 o 
  -2   8   5       88.66       80.27      4.27 o 
   0   8   5       51.27       53.44      3.71 o 
   2   8   5        8.79        9.27      0.89 o 
   4   8   5        3.14        3.71      0.74 o 
 -12  -8   6      115.75      119.59      3.28 o 
 -10  -8   6        3.60        2.89      0.56 o 
  -8  -8   6       66.39       61.46      2.48 o 
  -6  -8   6       16.00       12.61      1.05 o 
  -4  -8   6       19.21       22.26      1.85 o 
 -17  -7   6       37.20       37.85      2.97 o 
 -15  -7   6       83.92       87.61      3.01 o 
 -13  -7   6       18.16       15.89      1.42 o 
 -11  -7   6        3.69        5.38      0.79 o 
  -9  -7   6       36.12       25.42      1.84 o 
  -7  -7   6      294.74      280.24      9.49 o 
  -5  -7   6      127.31      124.43      5.57 o 
  -3  -7   6       36.67       36.36      2.97 o 
  -1  -7   6       22.72       21.52      2.23 o 
   1  -7   6        2.85        1.48      0.74 o 
   3  -7   6       38.08       41.19      2.97 o 
   5  -7   6      101.42      108.82      4.46 o 
 -20  -6   6       28.25       28.57      2.60 o 
 -18  -6   6       77.67       76.11      4.45 o 
 -16  -6   6       24.69       24.49      2.60 o 
 -14  -6   6       33.50       37.68      2.97 o 
 -12  -6   6       46.15       40.24      2.48 o 
 -10  -6   6      238.74      208.09      5.65 o 
  -8  -6   6      135.10      132.71      6.50 o 
  -6  -6   6       42.30       32.65      2.97 o 
  -4  -6   6       34.62       26.71      2.60 o 
  -2  -6   6        1.50        1.11      0.56 o 
   0  -6   6        4.54        5.07      1.08 o 
   2  -6   6        9.64        7.79      1.48 o 
   4  -6   6       33.68       33.02      2.97 o 
   6  -6   6      325.85      332.87      9.31 o 
   8  -6   6      118.89      135.22      5.20 o 
 -21  -5   6       15.14       12.98      1.85 o 
 -19  -5   6      219.97      210.45      7.81 o 
 -17  -5   6      138.39      130.75      6.69 o 
 -15  -5   6      116.63       99.74      3.91 o 
 -13  -5   6      133.35      126.19      3.56 o 
 -11  -5   6       39.29       41.86      2.48 o 
  -9  -5   6      122.15      115.86      3.42 o 
  -7  -5   6       11.72       15.15      1.42 o 
  -5  -5   6       39.93       38.30      1.97 o 
  -3  -5   6       56.04       67.30      2.26 o 
  -1  -5   6       38.76       36.67      2.03 o 
   1  -5   6        3.25        1.85      1.30 o 
   3  -5   6       60.08       48.99      4.08 o 
   5  -5   6       10.46        8.90      1.48 o 
   7  -5   6       42.58       41.93      3.34 o 
   9  -5   6       33.30       34.88      2.97 o 
 -24  -4   6        7.40        6.26      0.93 o 
 -22  -4   6      138.31      149.36      5.76 o 
 -20  -4   6      109.32      110.29      5.94 o 
 -18  -4   6       29.80       31.45      2.22 o 
 -16  -4   6      296.35      270.28      5.50 o 
 -14  -4   6      868.83      798.51     13.29 o 
 -12  -4   6     1543.42     1439.66     21.10 o 
 -10  -4   6      215.55      185.46      5.52 o 
  -8  -4   6      118.46       94.22      3.80 o 
  -6  -4   6        7.29        6.76      1.05 o 
  -4  -4   6       90.20       80.91      5.57 o 
  -2  -4   6      469.85      423.82     11.93 o 
   0  -4   6      912.24      842.51     16.48 o 
   2  -4   6       59.60       57.99      3.01 o 
   4  -4   6        0.39       -0.19      0.26 o 
   6  -4   6       29.22       24.20      1.95 o 
   8  -4   6       54.38       53.73      2.75 o 
  10  -4   6       16.60       18.19      1.31 o 
  12  -4   6       45.97       46.02      2.97 o 
 -25  -3   6      189.72      249.29      4.71 o 
 -23  -3   6      147.49      145.05      4.18 o 
 -21  -3   6       60.23       57.82      2.75 o 
 -19  -3   6      157.47      142.06      3.76 o 
 -17  -3   6       25.34       21.51      1.24 o 
 -15  -3   6       38.10       37.11      3.34 o 
 -13  -3   6     3283.63     2946.03     31.08 o 
 -11  -3   6      665.16      672.37      8.12 o 
  -9  -3   6       57.36       61.97      2.42 o 
  -7  -3   6      107.34      112.92      4.06 o 
  -5  -3   6       95.04      100.72      8.17 o 
  -3  -3   6      247.59      258.11      8.93 o 
  -1  -3   6       65.63       66.07      4.45 o 
   1  -3   6      751.74      782.52     15.33 o 
   5  -3   6       10.87       11.61      1.31 o 
   7  -3   6       91.59       78.54      2.85 o 
   9  -3   6       97.12       82.14      2.79 o 
  11  -3   6       23.91       23.00      2.23 o 
  13  -3   6       34.06       34.51      2.60 o 
 -26  -2   6       94.57       98.05      3.71 o 
 -24  -2   6       96.15      103.09      3.54 o 
 -22  -2   6      147.47      135.85      4.44 o 
 -20  -2   6      153.94      134.86      3.19 o 
 -18  -2   6      334.66      284.82      4.72 o 
 -16  -2   6       49.40       47.87      4.08 o 
 -14  -2   6      198.07      201.09      8.18 o 
 -12  -2   6       26.64       25.23      2.60 o 
 -10  -2   6      323.27      318.38      5.30 o 
  -8  -2   6      129.25      122.62      3.94 o 
  -6  -2   6      361.56      384.99     13.41 o 
  -4  -2   6       75.99       74.99      4.45 o 
  -2  -2   6      604.15      593.05     12.70 o 
   0  -2   6      528.43      546.19     12.31 o 
   2  -2   6      393.98      359.45     10.06 o 
   6  -2   6       41.03       39.01      1.93 o 
   8  -2   6       19.37       21.43      1.30 o 
  10  -2   6       55.75       56.97      2.89 o 
  12  -2   6        5.14        5.19      1.11 o 
  14  -2   6        0.13        0.74      0.37 o 
 -25  -1   6       28.74       30.42      2.60 o 
 -23  -1   6      108.22       91.50      3.54 o 
 -21  -1   6       22.08       16.94      1.29 o 
 -19  -1   6       38.71       40.47      1.76 o 
 -17  -1   6      322.45      285.08      9.68 o 
 -15  -1   6       63.69       54.56      4.08 o 
 -13  -1   6      265.91      238.08      8.56 o 
 -11  -1   6      195.33      189.96      7.43 o 
  -9  -1   6      259.47      294.54      5.91 o 
  -7  -1   6      848.85      863.30     10.20 o 
  -5  -1   6      142.98      145.62      4.07 o 
  -3  -1   6      450.17      487.36     10.81 o 
  -1  -1   6      311.12      302.26      8.56 o 
   1  -1   6      317.82      338.35      9.31 o 
   3  -1   6       41.75       41.93      3.34 o 
   7  -1   6      614.89      581.10      7.61 o 
   9  -1   6      245.61      223.14      4.65 o 
  11  -1   6       69.83       72.33      3.16 o 
  13  -1   6        1.93        1.48      0.74 o 
 -26   0   6        2.22        1.85      0.37 o 
 -24   0   6      268.24      266.12      5.51 o 
 -22   0   6        2.70        1.99      0.47 o 
 -20   0   6      585.92      477.32      6.94 o 
 -18   0   6      568.07      501.08     12.69 o 
 -16   0   6      798.94      709.60     14.96 o 
 -14   0   6       18.77       20.78      2.60 o 
 -12   0   6       74.53       78.70      4.83 o 
 -10   0   6       18.55       11.50      1.85 o 
  -8   0   6     1345.13     1547.40     13.29 o 
  -6   0   6     4475.75     4853.85     33.21 o 
  -4   0   6      422.09      374.66      8.95 o 
  -2   0   6        2.07        8.53      1.48 o 
   0   0   6       51.61       72.93      2.89 o 
   2   0   6      251.11      210.61      5.00 o 
   4   0   6       50.62       59.21      2.41 o 
   6   0   6     1508.44     1393.49     19.21 o 
   8   0   6     1686.63     1573.78     15.21 o 
  10   0   6       73.91       68.75      4.27 o 
  12   0   6       56.81       57.16      3.71 o 
  14   0   6        5.76        5.19      1.11 o 
 -25   1   6       28.18       32.76      1.86 o 
 -23   1   6      106.59       94.47      2.77 o 
 -21   1   6       22.90       19.04      1.57 o 
 -19   1   6       39.28       44.19      2.12 o 
 -17   1   6      328.25      319.34     10.42 o 
 -15   1   6       65.63       57.24      3.15 o 
 -13   1   6      266.11      262.17     10.97 o 
 -11   1   6      196.60      195.44      4.86 o 
  -9   1   6      254.41      283.48      7.81 o 
  -7   1   6      854.22      876.97     17.24 o 
  -5   1   6      140.76      144.90      5.57 o 
  -3   1   6      447.28      475.45      7.25 o 
  -1   1   6      310.57      295.61      5.65 o 
   1   1   6      320.46      338.36      8.93 o 
   3   1   6       42.37       43.92      2.48 o 
   5   1   6      193.14      180.31      4.97 o 
   7   1   6      615.56      592.53      9.33 o 
   9   1   6      245.97      228.99      5.65 o 
  11   1   6       69.58       74.61      4.45 o 
  13   1   6        1.87        1.48      0.37 o 
 -26   2   6       94.72       98.05      4.09 o 
 -24   2   6       95.78      100.33      3.54 o 
 -22   2   6      146.34      139.38      4.59 o 
 -20   2   6      153.66      144.51      7.06 o 
 -18   2   6      328.91      306.70      7.35 o 
 -16   2   6       48.89       48.24      4.08 o 
 -14   2   6      199.17      222.10     14.68 o 
 -12   2   6       25.85       25.12      1.50 o 
 -10   2   6      325.76      342.01      6.57 o 
  -8   2   6      130.31      122.21      5.20 o 
  -6   2   6      362.37      401.15      9.68 o 
  -4   2   6       76.76       74.69      2.89 o 
  -2   2   6      606.43      591.31      8.22 o 
   0   2   6      531.08      554.49     21.27 o 
   2   2   6      397.15      363.21      6.95 o 
   4   2   6        5.27        4.10      0.93 o 
   6   2   6       41.66       38.22      2.36 o 
   8   2   6       20.13       22.57      1.84 o 
  10   2   6       56.34       61.98      4.08 o 
  12   2   6        5.15        5.19      1.11 o 
  14   2   6        0.15        1.11      0.37 o 
 -25   3   6      189.29      248.40      6.69 o 
 -23   3   6      147.74      146.42      4.47 o 
 -21   3   6       59.57       67.18      4.45 o 
 -19   3   6      157.69      154.23      5.23 o 
 -17   3   6       25.48       21.12      1.56 o 
 -15   3   6       37.99       38.59      3.71 o 
 -13   3   6     3297.95     3099.19     33.39 o 
 -11   3   6      667.88      715.13     10.11 o 
  -9   3   6       58.30       60.51      2.85 o 
  -7   3   6      106.71      114.00      5.20 o 
  -5   3   6       93.62       97.66      3.41 o 
  -3   3   6      249.96      268.36      5.79 o 
  -1   3   6       66.70       70.93      2.42 o 
   1   3   6      754.29      776.37     10.38 o 
   3   3   6       60.74       61.38      2.85 o 
   5   3   6       10.40        9.91      1.16 o 
   7   3   6       91.82       82.99      3.41 o 
   9   3   6       98.00       88.37      4.83 o 
  11   3   6       22.92       23.74      2.23 o 
  13   3   6       34.47       36.37      2.60 o 
 -24   4   6        7.27        6.31      1.11 o 
 -22   4   6      137.96      149.72      6.32 o 
 -20   4   6      112.50      122.55      5.94 o 
 -18   4   6       29.42       35.32      1.99 o 
 -16   4   6      293.04      287.72      5.72 o 
 -14   4   6      864.44      816.20     17.59 o 
 -12   4   6     1545.99     1585.18     24.12 o 
 -10   4   6      212.67      201.07      5.61 o 
  -8   4   6      117.80       98.04      5.20 o 
  -6   4   6        7.14        6.31      1.11 o 
  -4   4   6       90.90       77.97      4.46 o 
  -2   4   6      472.96      477.20      9.21 o 
   0   4   6      908.46      881.41     11.12 o 
   2   4   6       58.85       63.09      2.13 o 
   4   4   6        0.33        1.48      0.74 o 
   6   4   6       29.33       26.35      1.84 o 
   8   4   6       54.77       55.30      3.71 o 
  10   4   6       16.17       18.55      1.85 o 
  12   4   6       45.95       46.02      2.60 o 
 -21   5   6       14.99       12.98      1.48 o 
 -19   5   6      218.63      234.24      7.81 o 
 -17   5   6      139.09      145.61      6.69 o 
 -15   5   6      116.79      115.32      7.24 o 
 -13   5   6      132.58      125.09      8.73 o 
 -11   5   6       39.69       38.59      3.34 o 
  -9   5   6      120.68      112.75      3.35 o 
  -7   5   6       11.51       12.29      1.31 o 
  -5   5   6       41.40       39.74      1.99 o 
  -3   5   6       56.02       64.63      2.49 o 
  -1   5   6       39.33       33.02      3.34 o 
   1   5   6        3.14        1.66      0.74 o 
   3   5   6       58.61       51.85      2.62 o 
   5   5   6       10.45       10.82      1.16 o 
   7   5   6       41.62       39.71      2.97 o 
   9   5   6       33.44       31.54      2.60 o 
 -20   6   6       27.92       30.05      2.23 o 
 -18   6   6       76.81       80.93      4.45 o 
 -16   6   6       23.51       23.74      2.60 o 
 -14   6   6       33.38       36.73      3.34 o 
 -12   6   6       46.68       39.71      3.71 o 
 -10   6   6      239.16      205.64      5.78 o 
  -8   6   6      135.63      133.67      3.63 o 
  -6   6   6       42.60       34.03      2.22 o 
  -4   6   6       34.56       27.52      1.95 o 
  -2   6   6        1.37        1.85      0.74 o 
   0   6   6        4.44        2.97      1.11 o 
   2   6   6        9.45        9.98      0.86 o 
   4   6   6       33.34       35.25      2.10 o 
   6   6   6      325.40      335.85      8.19 o 
   8   6   6      119.93      134.48      4.83 o 
 -17   7   6       36.19       40.08      2.60 o 
 -15   7   6       84.50       89.48      4.46 o 
 -13   7   6       18.07       16.32      2.23 o 
 -11   7   6        3.51        5.30      0.79 o 
  -9   7   6       35.89       25.64      1.42 o 
  -7   7   6      293.16      276.53      6.15 o 
  -5   7   6      128.07      126.44      4.18 o 
  -3   7   6       36.52       35.25      3.34 o 
  -1   7   6       22.34       18.92      2.23 o 
   1   7   6        2.76        1.98      0.43 o 
   3   7   6       37.21       42.09      1.95 o 
   5   7   6      101.63      109.94      4.09 o 
 -12   8   6      115.75      125.57      4.46 o 
 -10   8   6        3.24        2.79      0.52 o 
  -8   8   6       65.83       60.76      2.48 o 
  -6   8   6       16.10       11.50      1.48 o 
  -4   8   6       19.77       23.37      2.23 o 
  -2   8   6       27.14       31.61      1.69 o 
   0   8   6       19.49       20.88      1.48 o 
 -15  -7   7       30.67       35.31      1.69 o 
 -13  -7   7        4.33        6.45      0.64 o 
 -11  -7   7       16.78       14.03      1.16 o 
  -9  -7   7        2.62        2.23      0.74 o 
  -7  -7   7       35.61       39.70      2.97 o 
  -5  -7   7        2.55        2.23      0.74 o 
  -3  -7   7      176.30      183.25      5.58 o 
   1  -7   7        1.30        1.85      0.37 o 
 -18  -6   7       94.35      102.50      4.83 o 
 -16  -6   7      127.00      138.56      5.94 o 
 -14  -6   7       12.85       15.14      1.13 o 
 -12  -6   7       54.81       55.24      2.75 o 
 -10  -6   7       11.64       11.87      1.85 o 
  -8  -6   7       10.73       13.35      1.85 o 
  -6  -6   7        5.45        7.05      1.48 o 
  -4  -6   7      143.50      137.82      5.94 o 
  -2  -6   7       27.88       26.71      2.60 o 
   0  -6   7        3.26        2.23      0.74 o 
   2  -6   7       10.25        8.53      1.48 o 
   4  -6   7        1.35        0.74      0.37 o 
 -21  -5   7       84.76       97.66      4.46 o 
 -19  -5   7       15.98       20.40      2.23 o 
 -17  -5   7       41.32       35.18      3.34 o 
 -15  -5   7       16.18       19.77      4.27 o 
 -13  -5   7       56.41       57.15      2.75 o 
 -11  -5   7       55.58       50.47      3.71 o 
  -9  -5   7       26.21       31.91      2.97 o 
  -7  -5   7       35.82       35.25      2.97 o 
  -5  -5   7       19.21       25.60      2.60 o 
  -3  -5   7       76.52       77.95      4.45 o 
  -1  -5   7      213.74      193.12      7.99 o 
   1  -5   7       48.11       44.16      3.71 o 
   3  -5   7       50.22       47.87      3.71 o 
   5  -5   7        0.44        1.48      0.37 o 
   7  -5   7        0.68        1.48      0.37 o 
 -22  -4   7       20.68       23.37      2.23 o 
 -20  -4   7       35.37       35.62      3.34 o 
 -18  -4   7       65.18       62.20      3.15 o 
 -16  -4   7      176.72      174.88      5.48 o 
 -14  -4   7      991.83      930.45     14.61 o 
 -12  -4   7     1001.27     1024.18     16.49 o 
 -10  -4   7      330.18      303.49      6.83 o 
  -8  -4   7       15.53       14.82      1.20 o 
  -6  -4   7      144.06      149.89      4.86 o 
  -4  -4   7      280.52      274.90      8.56 o 
  -2  -4   7       78.54       78.24      3.41 o 
   0  -4   7      501.14      454.56     15.13 o 
   2  -4   7      225.80      204.24      5.65 o 
   4  -4   7       10.68        9.86      1.31 o 
   6  -4   7       16.22       12.98      1.85 o 
   8  -4   7        1.60        1.48      0.74 o 
 -23  -3   7      218.78      226.39      4.82 o 
 -21  -3   7       37.24       36.38      1.78 o 
 -19  -3   7       52.37       50.78      2.18 o 
 -17  -3   7       23.06       27.36      1.69 o 
 -15  -3   7      635.21      602.62      7.74 o 
 -13  -3   7     2329.22     2195.35     26.97 o 
 -11  -3   7      203.16      197.76      5.52 o 
  -9  -3   7       92.38       82.79      5.20 o 
  -7  -3   7       31.31       34.13      3.34 o 
  -5  -3   7       28.62       29.31      2.97 o 
  -3  -3   7      499.38      451.15     12.30 o 
  -1  -3   7      760.88      718.52     15.33 o 
   1  -3   7      438.85      419.58     11.94 o 
   3  -3   7       54.39       50.66      2.89 o 
   5  -3   7       27.91       25.44      1.95 o 
   7  -3   7        2.24        4.21      0.79 o 
   9  -3   7       10.44       10.76      1.05 o 
 -24  -2   7       30.68       30.84      1.84 o 
 -22  -2   7        5.65        4.51      0.64 o 
 -20  -2   7       45.05       41.75      2.06 o 
 -18  -2   7      161.65      148.47      3.36 o 
 -16  -2   7      218.83      200.98      4.47 o 
 -14  -2   7      297.70      269.75      9.67 o 
 -12  -2   7      128.67      132.22      6.31 o 
 -10  -2   7      263.51      228.49      5.91 o 
  -8  -2   7      113.62      100.57      3.80 o 
  -6  -2   7      120.78      124.79      6.31 o 
  -4  -2   7      130.01      119.23      5.94 o 
  -2  -2   7      240.39      229.06      8.55 o 
   0  -2   7      129.03      122.94      6.31 o 
   2  -2   7      456.61      448.88      5.76 o 
   4  -2   7       30.68       25.97      2.10 o 
   6  -2   7        0.06        0.99      0.37 o 
   8  -2   7        1.42        0.99      0.37 o 
  10  -2   7        8.92        9.33      1.05 o 
 -25  -1   7       25.44       23.40      1.57 o 
 -23  -1   7       79.57       74.37      2.49 o 
 -21  -1   7      562.04      528.39      9.07 o 
 -19  -1   7      548.54      506.26      7.51 o 
 -17  -1   7      121.33      109.20      3.27 o 
 -15  -1   7        8.12        8.16      1.48 o 
 -13  -1   7      108.56       96.55      5.57 o 
 -11  -1   7       52.20       56.41      4.08 o 
  -9  -1   7      115.44      104.91      3.94 o 
  -7  -1   7       65.46       65.57      3.01 o 
  -5  -1   7      159.19      166.09      7.06 o 
  -3  -1   7      138.81      137.44      6.31 o 
  -1  -1   7       90.00       88.36      5.20 o 
   1  -1   7      118.25      108.44      5.57 o 
   3  -1   7       85.23       78.33      3.27 o 
   5  -1   7       40.76       40.59      1.99 o 
   7  -1   7       37.48       40.82      3.34 o 
   9  -1   7       52.35       44.78      2.36 o 
  11  -1   7      102.25       99.24      3.01 o 
 -26   0   7      112.02      131.50      4.46 o 
 -24   0   7       48.74       51.14      2.41 o 
 -22   0   7       29.83       26.02      1.84 o 
 -20   0   7      672.02      589.25      7.69 o 
 -18   0   7     1769.02     1500.69     12.51 o 
 -16   0   7      856.53      779.12     16.47 o 
 -14   0   7       81.79       67.19      4.83 o 
 -12   0   7       65.65       70.15      4.83 o 
 -10   0   7       51.18       51.21      4.08 o 
  -8   0   7       81.04       92.25      4.08 o 
  -6   0   7      250.03      249.11      5.91 o 
  -4   0   7      176.00      209.97      7.43 o 
  -2   0   7      611.03      567.87     12.69 o 
   0   0   7       27.62       26.71      2.60 o 
   2   0   7       90.96      103.34      6.13 o 
   4   0   7        6.80       10.97      1.31 o 
   6   0   7      203.35      203.39      6.13 o 
   8   0   7        0.16        0.62      0.33 o 
  10   0   7      196.57      165.70      4.33 o 
  12   0   7       61.34       54.94      2.97 o 
 -25   1   7       25.43       23.75      2.23 o 
 -23   1   7       80.42       76.96      2.49 o 
 -21   1   7      562.14      552.48     14.55 o 
 -19   1   7      545.92      524.44      8.27 o 
 -17   1   7      118.68      108.49      2.90 o 
 -15   1   7        8.41        9.27      1.85 o 
 -13   1   7      106.31       99.89      5.94 o 
 -11   1   7       53.17       59.38      4.45 o 
  -9   1   7      114.36      103.79      3.80 o 
  -7   1   7       64.73       67.20      2.89 o 
  -5   1   7      158.46      166.88      4.59 o 
  -3   1   7      138.85      139.67      5.94 o 
  -1   1   7       91.52       90.04      3.41 o 
   1   1   7      117.95      108.26      3.72 o 
   3   1   7       86.37       83.29      2.77 o 
   5   1   7       39.85       38.41      2.36 o 
   7   1   7       37.86       40.57      2.36 o 
   9   1   7       53.28       51.84      2.48 o 
  11   1   7      100.75       95.81      4.46 o 
 -24   2   7       30.96       30.62      1.84 o 
 -22   2   7        5.80        6.68      1.48 o 
 -20   2   7       44.60       42.95      2.75 o 
 -18   2   7      161.67      155.98      5.23 o 
 -16   2   7      216.01      200.88      4.85 o 
 -14   2   7      299.38      280.91      9.67 o 
 -12   2   7      127.84      132.73      4.44 o 
 -10   2   7      264.51      234.11      5.91 o 
  -8   2   7      115.79      101.76      5.20 o 
  -6   2   7      121.41      128.82      7.43 o 
  -4   2   7      130.28      122.14      4.06 o 
  -2   2   7      239.99      227.63      9.11 o 
   0   2   7      128.06      116.04      4.64 o 
   2   2   7      456.67      459.72      6.64 o 
   4   2   7       30.34       26.79      1.95 o 
   6   2   7        0.11        0.56      0.26 o 
   8   2   7        1.41        0.93      0.26 o 
  10   2   7        9.26        9.27      1.48 o 
 -23   3   7      217.96      222.25      6.69 o 
 -21   3   7       36.66       36.36      3.34 o 
 -19   3   7       52.23       54.04      3.01 o 
 -17   3   7       22.12       25.60      2.22 o 
 -15   3   7      635.25      642.34     16.43 o 
 -13   3   7     2342.20     2280.80     36.85 o 
 -11   3   7      202.32      206.96      5.65 o 
  -9   3   7       92.44       87.99      4.83 o 
  -7   3   7       30.37       33.76      2.97 o 
  -5   3   7       28.00       28.20      2.60 o 
  -3   3   7      505.99      483.01      7.97 o 
  -1   3   7      760.74      726.97      7.50 o 
   1   3   7      438.84      442.64     11.18 o 
   3   3   7       55.40       58.70      3.53 o 
   5   3   7       28.06       28.38      1.84 o 
   7   3   7        2.31        3.71      0.62 o 
   9   3   7       10.63       13.73      1.85 o 
 -22   4   7       20.84       23.74      2.23 o 
 -20   4   7       36.71       39.97      2.22 o 
 -18   4   7       64.84       69.69      2.69 o 
 -16   4   7      176.75      176.34      5.50 o 
 -14   4   7      983.59      953.57     19.48 o 
 -12   4   7     1004.04      965.12     12.91 o 
 -10   4   7      330.23      300.05      7.35 o 
  -8   4   7       15.11       14.10      1.42 o 
  -6   4   7      144.91      146.33      4.71 o 
  -4   4   7      277.41      274.76      6.41 o 
  -2   4   7       76.79       78.52      3.41 o 
   0   4   7      499.76      479.83     11.93 o 
   2   4   7      223.56      225.23      5.38 o 
   4   4   7       10.45       11.22      1.16 o 
   6   4   7       16.19       13.91      1.31 o 
   8   4   7        1.53        1.11      0.37 o 
 -21   5   7       85.45      100.25      3.01 o 
 -19   5   7       16.21       20.77      2.23 o 
 -17   5   7       41.32       37.67      2.36 o 
 -15   5   7       16.55       16.19      1.57 o 
 -13   5   7       55.92       54.96      2.42 o 
 -11   5   7       55.97       52.23      3.01 o 
  -9   5   7       26.57       30.07      2.10 o 
  -7   5   7       35.49       27.46      2.97 o 
  -5   5   7       19.16       24.11      2.97 o 
  -3   5   7       75.18       75.26      3.27 o 
  -1   5   7      212.52      201.01      7.06 o 
   1   5   7       47.76       49.73      3.71 o 
   3   5   7       49.78       49.01      2.36 o 
   5   5   7        0.39       -0.19      0.26 o 
   7   5   7        0.83        0.74      0.37 o 
 -18   6   7       94.69      110.29      4.83 o 
 -16   6   7      126.98      136.70      5.94 o 
 -14   6   7       13.36       13.73      1.85 o 
 -12   6   7       54.85       55.30      4.08 o 
 -10   6   7       11.48       12.82      1.31 o 
  -8   6   7       11.06       12.98      1.85 o 
  -6   6   7        6.07        8.90      1.48 o 
  -4   6   7      142.85      138.22      4.44 o 
  -2   6   7       28.27       25.72      1.95 o 
   0   6   7        3.06        2.29      1.11 o 
   2   6   7        9.88        8.39      0.70 o 
   4   6   7        1.50        1.32      0.26 o 
 -15   7   7       30.48       34.14      2.60 o 
 -13   7   7        4.24        5.56      1.11 o 
 -11   7   7       17.10       17.19      1.48 o 
  -9   7   7        2.38        1.11      0.74 o 
  -7   7   7       34.28       40.45      3.34 o 
  -5   7   7        2.40        1.36      0.37 o 
  -3   7   7      177.90      186.30      4.45 o 
  -1   7   7       13.42       15.77      1.31 o 
   1   7   7        1.36        1.58      0.33 o 
 -16  -6   8       34.12       41.56      2.60 o 
 -14  -6   8       10.09       11.71      1.05 o 
 -12  -6   8       26.10       32.18      1.95 o 
 -10  -6   8        0.44        1.48      0.74 o 
  -8  -6   8       28.81       27.09      2.60 o 
  -6  -6   8       88.79       94.31      4.46 o 
  -4  -6   8       54.13       55.30      3.34 o 
  -2  -6   8        6.22        6.31      1.11 o 
   0  -6   8        9.99        9.27      1.48 o 
 -19  -5   8        9.67        9.83      1.05 o 
 -17  -5   8      124.43      121.10      5.20 o 
 -15  -5   8       13.82       14.84      1.85 o 
 -13  -5   8       27.79       25.89      1.84 o 
 -11  -5   8       12.01       11.13      1.85 o 
  -9  -5   8       31.85       30.05      2.97 o 
  -7  -5   8       85.50       87.61      4.83 o 
  -5  -5   8       35.79       33.39      2.97 o 
  -3  -5   8       50.08       51.38      2.48 o 
  -1  -5   8       34.36       37.53      2.10 o 
   1  -5   8       18.55       20.03      2.23 o 
   3  -5   8        0.33        0.37      0.37 o 
 -22  -4   8        3.19        3.71      0.74 o 
 -20  -4   8       47.23       50.11      2.36 o 
 -18  -4   8        8.10        7.79      1.48 o 
 -16  -4   8      120.90      116.62      5.94 o 
 -14  -4   8      143.28      138.19      6.69 o 
 -12  -4   8      350.63      378.60     10.05 o 
 -10  -4   8     1072.94     1089.15     17.25 o 
  -8  -4   8      140.53      141.15      6.31 o 
  -6  -4   8      114.82      106.21      5.57 o 
  -4  -4   8       89.42       84.27      3.41 o 
  -2  -4   8       38.93       40.72      3.34 o 
   0  -4   8        0.55        0.49      0.23 o 
   2  -4   8       18.69       14.10      1.85 o 
   4  -4   8       76.56       83.90      4.45 o 
   6  -4   8       13.82       12.24      1.48 o 
 -23  -3   8      219.57      268.85      4.86 o 
 -21  -3   8       42.61       38.60      2.10 o 
 -19  -3   8       10.20        9.27      1.48 o 
 -17  -3   8       84.87       80.19      5.20 o 
 -15  -3   8       27.98       25.87      1.95 o 
 -13  -3   8      150.93      142.41      4.85 o 
 -11  -3   8     1294.65     1321.16     18.79 o 
  -9  -3   8      610.62      636.39     13.06 o 
  -7  -3   8       94.66       87.62      4.83 o 
  -5  -3   8       89.45      105.81      3.94 o 
  -3  -3   8       33.69       33.76      2.22 o 
  -1  -3   8       68.67       67.69      2.49 o 
   1  -3   8       13.28       12.93      1.42 o 
   3  -3   8       84.23       84.53      3.71 o 
   5  -3   8       34.21       31.63      1.95 o 
   7  -3   8        1.11        1.48      0.37 o 
 -24  -2   8        5.54        4.82      0.74 o 
 -22  -2   8       41.98       43.79      2.22 o 
 -20  -2   8       30.55       32.28      2.97 o 
 -18  -2   8       91.48       85.76      5.20 o 
 -16  -2   8       98.58       79.28      3.68 o 
 -14  -2   8      161.70      140.81      4.99 o 
 -12  -2   8       32.45       31.13      3.34 o 
 -10  -2   8       56.76       59.22      2.42 o 
  -8  -2   8      162.34      157.75      4.85 o 
  -6  -2   8       58.63       56.72      2.85 o 
  -4  -2   8       23.14       19.29      2.23 o 
  -2  -2   8       92.76       93.40      3.68 o 
   0  -2   8        2.99        3.53      0.79 o 
   2  -2   8       22.83       23.56      1.84 o 
   4  -2   8        5.95        5.09      0.89 o 
   6  -2   8        0.18        0.74      0.26 o 
   8  -2   8        0.96        0.74      0.37 o 
 -23  -1   8      124.77      122.58      5.57 o 
 -21  -1   8      100.85       97.29      5.57 o 
 -19  -1   8       90.37       81.68      5.20 o 
 -17  -1   8       30.22       27.27      2.10 o 
 -15  -1   8       53.12       51.03      2.89 o 
 -13  -1   8      183.48      161.29      5.26 o 
 -11  -1   8       25.85       23.00      2.60 o 
  -9  -1   8      101.21       95.81      3.94 o 
  -7  -1   8      149.05      148.53      6.69 o 
  -5  -1   8      285.29      260.78      9.30 o 
  -3  -1   8       62.12       57.24      2.34 o 
  -1  -1   8      112.52       95.43      5.20 o 
   1  -1   8       26.39       24.12      2.60 o 
   3  -1   8       52.13       56.04      2.89 o 
   5  -1   8       24.84       24.67      1.84 o 
   7  -1   8       26.44       23.75      2.23 o 
   9  -1   8      149.27      136.59      3.15 o 
 -24   0   8        7.45        7.79      1.11 o 
 -22   0   8        1.89        3.34      1.11 o 
 -20   0   8      462.19      404.80     11.55 o 
 -18   0   8      114.53       95.90      4.06 o 
 -16   0   8      137.37      125.28      4.73 o 
 -14   0   8       47.68       49.18      2.89 o 
 -12   0   8        2.95        3.71      1.11 o 
 -10   0   8       24.39       23.37      2.97 o 
  -8   0   8      252.32      263.41      6.44 o 
  -6   0   8       77.44       83.41      3.71 o 
  -4   0   8      928.44      954.20     17.60 o 
  -2   0   8        5.80        7.72      1.48 o 
   0   0   8       54.46       47.87      3.71 o 
   2   0   8        8.02        6.31      1.48 o 
   4   0   8       17.56        9.85      0.91 o 
   6   0   8        9.95       10.02      1.48 o 
   8   0   8      330.84      296.84      5.27 o 
 -23   1   8      124.95      127.04      5.57 o 
 -21   1   8      100.49       96.91      5.20 o 
 -19   1   8       90.54       87.59      3.80 o 
 -17   1   8       30.04       26.95      1.78 o 
 -15   1   8       55.30       58.99      2.64 o 
 -13   1   8      186.77      176.42      4.50 o 
 -11   1   8       26.24       25.23      2.97 o 
  -9   1   8      101.40      105.45      5.94 o 
  -7   1   8      150.56      149.38      4.85 o 
  -5   1   8      284.61      271.57      8.93 o 
  -3   1   8       61.14       59.17      2.36 o 
  -1   1   8      112.14      105.83      5.57 o 
   1   1   8       25.84       23.00      2.60 o 
   3   1   8       53.11       57.54      2.75 o 
   5   1   8       24.44       22.64      1.57 o 
   7   1   8       26.58       22.26      1.57 o 
   9   1   8      149.87      137.53      3.15 o 
 -24   2   8        5.71        4.64      0.74 o 
 -22   2   8       43.20       40.82      3.34 o 
 -20   2   8       30.13       32.35      2.22 o 
 -18   2   8       91.13       88.90      3.80 o 
 -16   2   8       96.96       86.99      3.13 o 
 -14   2   8      161.17      150.56      4.12 o 
 -12   2   8       31.95       33.04      2.36 o 
 -10   2   8       53.52       57.71      2.42 o 
  -8   2   8      162.98      158.59      4.85 o 
  -6   2   8       58.26       56.08      2.89 o 
  -4   2   8       23.06       17.82      1.57 o 
  -2   2   8       92.54       97.52      3.68 o 
   0   2   8        2.93        2.60      0.74 o 
   2   2   8       23.54       21.15      2.60 o 
   4   2   8        6.01        4.11      0.79 o 
   6   2   8        0.18        0.00      0.37 o 
   8   2   8        0.91        0.37      0.74 o 
 -23   3   8      221.46      275.16     10.97 o 
 -21   3   8       42.18       41.93      3.34 o 
 -19   3   8        9.91        8.71      0.86 o 
 -17   3   8       83.97       84.27      5.57 o 
 -15   3   8       28.93       24.24      1.95 o 
 -13   3   8      153.37      142.17      4.04 o 
 -11   3   8     1294.81     1240.86     14.48 o 
  -9   3   8      612.14      609.16     14.18 o 
  -7   3   8       97.42       86.88      5.20 o 
  -5   3   8       89.44      105.87      3.94 o 
  -3   3   8       33.17       33.69      2.22 o 
  -1   3   8       69.25       69.04      4.45 o 
   1   3   8       13.29       16.32      2.23 o 
   3   3   8       85.57       91.02      3.27 o 
   5   3   8       33.78       31.54      1.84 o 
   7   3   8        1.11        0.19      0.26 o 
 -22   4   8        3.41        3.71      0.74 o 
 -20   4   8       46.76       52.62      2.41 o 
 -18   4   8        8.57        8.08      1.05 o 
 -16   4   8      121.53      114.33      4.33 o 
 -14   4   8      140.83      148.76     11.33 o 
 -12   4   8      346.82      361.33      6.35 o 
 -10   4   8     1073.41     1068.28     11.17 o 
  -8   4   8      137.09      139.66      6.69 o 
  -6   4   8      113.63      106.15      4.06 o 
  -4   4   8       89.31       84.17      3.54 o 
  -2   4   8       38.10       39.01      2.41 o 
   0   4   8        0.63        0.74      0.37 o 
   2   4   8       18.59       15.95      1.85 o 
   4   4   8       75.93       83.12      2.75 o 
   6   4   8       13.85       11.27      0.89 o 
 -19   5   8       10.21       12.24      1.48 o 
 -17   5   8      126.30      122.86      4.06 o 
 -15   5   8       13.77       13.37      1.31 o 
 -13   5   8       27.16       23.56      1.84 o 
 -11   5   8       12.14        9.91      1.16 o 
  -9   5   8       32.11       31.14      1.78 o 
  -7   5   8       85.75       90.72      3.54 o 
  -5   5   8       35.56       34.67      2.22 o 
  -3   5   8       51.19       50.10      3.34 o 
  -1   5   8       34.27       39.70      2.97 o 
   1   5   8       18.60       18.92      1.85 o 
   3   5   8        0.39        0.03      0.37 o 
 -16   6   8       34.45       40.82      2.97 o 
 -14   6   8       10.07       11.87      1.48 o 
 -12   6   8       25.63       31.17      2.60 o 
 -10   6   8        0.34        0.74      0.37 o 
  -8   6   8       28.45       26.19      1.69 o 
  -6   6   8       88.76       94.64      3.27 o 
  -4   6   8       54.29       56.69      2.48 o 
  -2   6   8        5.94        6.33      0.79 o 
   0   6   8        9.96       10.97      0.89 o 
 -15  -5   9       19.33       21.89      2.23 o 
 -13  -5   9       13.76       14.81      2.23 o 
 -11  -5   9       33.35       35.25      1.95 o 
  -9  -5   9       24.19       21.89      2.23 o 
  -7  -5   9        9.44       12.24      1.48 o 
  -5  -5   9        5.98        6.68      1.11 o 
  -3  -5   9       54.24       54.78      2.22 o 
  -1  -5   9       13.35       12.61      1.48 o 
 -18  -4   9       10.27       11.87      1.48 o 
 -16  -4   9       27.27       24.12      2.60 o 
 -14  -4   9       22.54       19.29      2.23 o 
 -12  -4   9      560.21      587.35      8.66 o 
 -10  -4   9      324.56      350.24      6.71 o 
  -8  -4   9       19.12       19.29      2.23 o 
  -6  -4   9        8.26        7.42      1.48 o 
  -4  -4   9       17.48       18.92      1.42 o 
  -2  -4   9       10.37       10.76      1.48 o 
   0  -4   9        0.31        1.85      0.74 o 
 -21  -3   9      118.74      127.05      5.20 o 
 -19  -3   9       20.77       20.03      2.23 o 
 -17  -3   9       43.79       44.53      3.71 o 
 -15  -3   9       46.47       49.36      3.71 o 
 -13  -3   9      227.24      224.20      8.18 o 
 -11  -3   9      949.28     1001.73     14.24 o 
  -9  -3   9      156.18      165.77      4.71 o 
  -7  -3   9       27.62       22.63      2.60 o 
  -5  -3   9        7.12        5.82      0.89 o 
  -3  -3   9       31.01       26.71      2.60 o 
  -1  -3   9        8.43        6.82      0.89 o 
   1  -3   9       40.18       39.15      2.10 o 
   3  -3   9       76.35       69.43      3.71 o 
 -22  -2   9       58.82       60.13      3.71 o 
 -20  -2   9       15.23       14.10      1.85 o 
 -18  -2   9       35.41       35.99      3.34 o 
 -16  -2   9       72.85       73.50      4.83 o 
 -14  -2   9       34.93       39.25      3.34 o 
 -12  -2   9       49.20       52.32      4.08 o 
 -10  -2   9      150.24      142.41      5.39 o 
  -8  -2   9       47.56       44.90      3.34 o 
  -6  -2   9       79.52       73.50      4.45 o 
  -4  -2   9      180.07      190.64      7.06 o 
  -2  -2   9        0.21        1.24      0.74 o 
   0  -2   9       19.45       20.10      1.57 o 
   2  -2   9        1.90        2.25      0.52 o 
   4  -2   9       50.60       54.56      2.36 o 
 -23  -1   9       16.54       18.55      1.85 o 
 -21  -1   9       52.98       52.33      3.71 o 
 -19  -1   9       52.17       52.33      4.08 o 
 -17  -1   9       99.90       86.51      5.20 o 
 -15  -1   9      114.92      124.88      4.83 o 
 -13  -1   9       10.06        8.70      0.91 o 
 -11  -1   9       41.85       42.16      2.62 o 
  -9  -1   9       41.76       45.64      3.71 o 
  -7  -1   9      158.31      160.87      7.06 o 
  -5  -1   9       62.17       68.29      4.45 o 
  -3  -1   9       36.25       30.84      2.10 o 
  -1  -1   9       72.15       73.13      4.45 o 
   1  -1   9       13.89       20.63      1.57 o 
   3  -1   9        8.98        8.02      0.89 o 
   5  -1   9        9.17       14.62      1.48 o 
 -22   0   9       30.72       29.31      2.60 o 
 -20   0   9       14.91       16.32      2.23 o 
 -18   0   9      327.11      317.51      9.68 o 
 -16   0   9      850.53      836.06     16.09 o 
 -14   0   9      115.68      123.43      3.57 o 
 -12   0   9        6.77        7.13      1.05 o 
 -10   0   9        6.46        7.70      1.16 o 
  -8   0   9       15.80       17.16      1.69 o 
  -6   0   9      160.78      148.24      6.69 o 
  -4   0   9      355.65      366.05      7.09 o 
  -2   0   9      259.31      245.84      8.18 o 
   0   0   9      192.69      167.63      6.69 o 
   2   0   9        0.77        0.93      0.26 o 
   4   0   9       14.05       18.86      1.42 o 
 -23   1   9       16.37       16.69      1.85 o 
 -21   1   9       51.72       52.70      3.71 o 
 -19   1   9       52.32       52.42      2.75 o 
 -17   1   9       98.44       92.22      3.80 o 
 -15   1   9      114.25      122.67      4.44 o 
 -13   1   9        9.51        8.99      0.91 o 
 -11   1   9       41.07       40.64      2.62 o 
  -9   1   9       41.84       44.72      2.62 o 
  -7   1   9      155.93      154.59      4.99 o 
  -5   1   9       61.58       69.38      5.20 o 
  -3   1   9       35.49       28.07      1.95 o 
  -1   1   9       72.85       71.27      4.45 o 
   1   1   9       13.68       18.18      2.23 o 
   3   1   9        8.89        7.79      1.48 o 
   5   1   9        9.37       13.73      1.48 o 
 -22   2   9       58.92       66.81      3.71 o 
 -20   2   9       15.52       14.10      1.31 o 
 -18   2   9       34.54       38.65      2.36 o 
 -16   2   9       73.88       70.53      5.20 o 
 -14   2   9       34.39       36.99      2.48 o 
 -12   2   9       49.53       52.99      2.42 o 
 -10   2   9      149.38      135.23      4.83 o 
  -8   2   9       47.73       46.04      2.62 o 
  -6   2   9       80.55       78.07      3.41 o 
  -4   2   9      178.19      184.11      5.02 o 
  -2   2   9        0.16        4.08      0.74 o 
   0   2   9       19.14       21.52      2.23 o 
   2   2   9        1.89        1.85      0.37 o 
   4   2   9       50.99       54.93      3.34 o 
 -21   3   9      117.15      138.56      4.83 o 
 -19   3   9       21.08       21.02      1.69 o 
 -17   3   9       43.70       44.90      3.71 o 
 -15   3   9       47.57       59.93      3.01 o 
 -13   3   9      227.23      238.70      6.29 o 
 -11   3   9      949.86     1011.09     13.33 o 
  -9   3   9      157.21      159.38      7.06 o 
  -7   3   9       28.29       28.57      2.97 o 
  -5   3   9        7.12        5.01      0.79 o 
  -3   3   9       31.02       29.75      1.95 o 
  -1   3   9        7.98       10.02      1.48 o 
   1   3   9       40.73       44.53      2.97 o 
   3   3   9       76.28       69.06      3.34 o 
 -18   4   9       10.23       11.43      1.16 o 
 -16   4   9       27.42       25.23      1.84 o 
 -14   4   9       21.13       17.35      1.57 o 
 -12   4   9      555.69      600.44      9.61 o 
 -10   4   9      326.48      363.62      7.62 o 
  -8   4   9       19.26       19.29      2.23 o 
  -6   4   9        7.93        6.68      0.79 o 
  -4   4   9       17.33       19.32      1.67 o 
  -2   4   9       10.59       12.61      1.85 o 
   0   4   9        0.37        1.48      0.37 o 
 -15   5   9       19.27       21.91      1.57 o 
 -13   5   9       14.13       11.92      1.16 o 
 -11   5   9       33.39       36.61      2.22 o 
  -9   5   9       23.99       23.17      1.15 o 
  -7   5   9        9.26       10.55      0.86 o 
  -5   5   9        6.05        6.13      0.79 o 
  -3   5   9       54.32       56.51      2.22 o 
  -1   5   9       13.56       12.98      1.05 o 
 -14  -4  10        7.67        6.50      0.79 o 
 -12  -4  10        1.81        1.48      0.30 o 
 -10  -4  10       86.65       90.24      2.36 o 
  -8  -4  10      262.37      286.94      7.07 o 
  -6  -4  10      111.04      121.84      4.46 o 
 -17  -3  10        3.91        5.19      1.11 o 
 -15  -3  10       25.78       30.87      1.84 o 
 -13  -3  10       25.24       23.19      1.57 o 
 -11  -3  10       23.54       24.35      1.69 o 
  -9  -3  10      296.85      324.56      8.56 o 
  -7  -3  10      299.17      335.75      8.56 o 
  -5  -3  10       13.53       11.92      1.05 o 
  -3  -3  10        5.72        4.82      1.11 o 
 -18  -2  10        5.69        5.19      1.11 o 
 -16  -2  10       35.33       35.14      1.95 o 
 -14  -2  10      199.84      208.00      4.99 o 
 -12  -2  10        2.31        2.23      0.74 o 
 -10  -2  10        1.73        1.48      0.74 o 
  -8  -2  10       66.73       71.11      2.89 o 
  -6  -2  10       10.94       12.56      1.31 o 
  -4  -2  10       14.20       15.22      1.31 o 
  -2  -2  10        0.85        0.37      0.26 o 
   0  -2  10        2.07        3.01      0.52 o 
 -19  -1  10       57.73       63.10      3.71 o 
 -17  -1  10      123.45      136.32      5.57 o 
 -15  -1  10      100.29      123.47      3.94 o 
 -13  -1  10       13.51       10.39      1.48 o 
 -11  -1  10       13.93       13.35      1.85 o 
  -9  -1  10        7.50        8.16      1.48 o 
  -7  -1  10       31.51       33.39      2.97 o 
  -5  -1  10       47.05       47.87      3.34 o 
  -3  -1  10       38.21       33.67      1.95 o 
  -1  -1  10       15.80       21.57      1.42 o 
   1  -1  10        2.28        3.01      0.52 o 
 -20   0  10        4.07        4.82      1.11 o 
 -18   0  10      111.08      114.39      5.20 o 
 -16   0  10      314.81      315.29      8.56 o 
 -14   0  10      301.22      318.19      8.93 o 
 -12   0  10       17.16       19.66      2.23 o 
 -10   0  10       57.54       63.46      4.08 o 
  -8   0  10       49.79       55.67      3.71 o 
  -6   0  10       11.39       10.02      1.48 o 
  -4   0  10       20.17       18.18      1.85 o 
  -2   0  10      201.48      210.07      6.69 o 
   0   0  10        3.42        1.85      0.52 o 
 -19   1  10       56.71       64.42      2.48 o 
 -17   1  10      123.01      138.18      5.94 o 
 -15   1  10      100.03      123.15      4.18 o 
 -13   1  10       13.79       10.48      1.16 o 
 -11   1  10       14.10       13.61      1.42 o 
  -9   1  10        7.72        7.79      1.48 o 
  -7   1  10       31.01       31.54      2.97 o 
  -5   1  10       46.80       48.61      3.34 o 
  -3   1  10       38.50       34.14      2.60 o 
  -1   1  10       15.56       20.40      1.85 o 
   1   1  10        2.31        2.43      0.52 o 
 -18   2  10        5.68        5.56      1.11 o 
 -16   2  10       35.18       33.28      1.95 o 
 -14   2  10      198.27      213.29      5.50 o 
 -12   2  10        2.35        1.66      0.74 o 
 -10   2  10        1.70        1.11      0.37 o 
  -8   2  10       66.26       73.49      4.45 o 
  -6   2  10       11.48       14.10      1.85 o 
  -4   2  10       14.25       15.45      1.31 o 
  -2   2  10        0.86        0.00      3.71 o 
   0   2  10        2.01        3.34      0.74 o 
 -17   3  10        3.67        5.19      1.11 o 
 -15   3  10       25.51       28.73      1.95 o 
 -13   3  10       24.79       24.02      1.69 o 
 -11   3  10       22.80       23.75      1.84 o 
  -9   3  10      297.07      335.39      6.94 o 
  -7   3  10      300.82      331.66      8.93 o 
  -5   3  10       13.88       11.14      1.05 o 
  -3   3  10        5.77        4.45      0.74 o 
 -14   4  10        7.95        7.01      0.64 o 
 -12   4  10        1.76        0.99      0.93 o 
 -10   4  10       86.01       98.08      3.27 o 
  -8   4  10      262.35      296.45      5.77 o 
  -6   4  10      110.37      123.50      3.46 o 
 -12  -2  11       13.60       15.58      1.48 o 
 -10  -2  11       55.88       55.68      2.97 o 
 -15  -1  11       60.05       68.67      3.34 o 
 -13  -1  11       75.72       87.99      4.08 o 
 -11  -1  11        0.93        1.11      0.37 o 
  -9  -1  11       21.10       22.63      1.31 o 
  -7  -1  11        8.95        6.70      0.79 o 
 -16   0  11      209.00      259.27      6.32 o 
 -14   0  11      248.60      277.23      7.44 o 
 -12   0  11        2.45        2.97      0.74 o 
 -10   0  11        2.17        2.97      0.74 o 
  -8   0  11        2.74        2.83      1.30 o 
  -6   0  11       21.76       20.78      1.86 o 
 -15   1  11       59.02       70.26      2.48 o 
 -13   1  11       74.73       89.86      3.90 o 
 -11   1  11        1.02        1.58      0.37 o 
  -9   1  11       20.75       22.37      3.34 o 
  -7   1  11        9.03        7.42      1.11 o 
 -12   2  11       13.48       17.27      1.31 o 
 -10   2  11       56.05       63.35      2.48 o 
                                                 
