# Supplementary material for: Spirolones A–E, five spiroketals from a productive saline soil derived Penicillium raistrickii
Source: Front Microbiol. 2024 Nov 22;15:1495396. doi: 10.3389/fmicb.2024.1495396 (PMC11621928; doi:10.3389/fmicb.2024.1495396)
Supplement: Supplementary file 1 [file Data_Sheet_1.zip › X-ray-2/130113b.hkl]

   2   0   0    0.21    0.02
   2   0   0    0.25    0.02
   4   0   0    2.17    0.10
   4   0   0    1.95    0.09
   6   0   0    3.31    0.15
   8   0   0   16.15    0.22
  10   0   0   90.43    0.61
  10   0   0   88.80    0.60
  12   0   0   38.60    0.44
  12   0   0   38.28    0.45
  14   0   0  100.25    0.82
  14   0   0  102.47    0.78
  16   0   0   15.36    0.34
  16   0   0   15.83    0.33
  18   0   0    6.54    0.23
  18   0   0    7.04    0.24
  18   0   0    6.77    0.23
  18   0   0    7.03    0.22
  20   0   0    3.51    0.17
  20   0   0    3.58    0.17
  20   0   0    3.51    0.16
  20   0   0    3.46    0.17
  22   0   0    0.96    0.08
  22   0   0    0.92    0.08
  22   0   0    0.95    0.08
  24   0   0    0.70    0.06
  24   0   0    0.68    0.06
  24   0   1    0.44    0.04
  22   0   1    1.14    0.08
  22   0   1    1.16    0.08
  20   0   1    0.24    0.04
  18   0   1    0.22    0.04
  18   0   1    0.23    0.04
  16   0   1   11.27    0.31
  14   0   1    7.22    0.23
  14   0   1    8.09    0.21
  12   0   1   41.95    0.46
  12   0   1   39.82    0.50
  10   0   1    1.79    0.09
  10   0   1    1.90    0.09
   8   0   1   28.44    0.31
   8   0   1   27.80    0.30
  -6   0  -1   20.49    0.31
  -4   0  -1  104.15    0.63
   4   0   1  102.29    0.79
  -2   0  -1  126.71    0.61
   0   0  -1  207.96    0.71
   2   0  -1   66.05    0.38
  -4   0   1   14.70    0.21
  -6   0   1    7.91    0.18
  -8   0   1   37.85    0.44
   8   0  -1   39.42    0.36
  10   0  -1  413.51    1.32
  12   0  -1   42.26    0.46
  12   0  -1   43.18    0.44
  14   0  -1    4.10    0.16
  14   0  -1    4.16    0.15
  16   0  -1    1.35    0.10
  16   0  -1    1.35    0.10
  18   0  -1    6.84    0.23
  18   0  -1    6.49    0.22
  20   0  -1    0.00    0.01
  20   0  -1    0.02    0.02
  20   0  -1    0.07    0.02
  20   0  -1    0.05    0.02
  22   0  -1    2.01    0.13
  22   0  -1    1.87    0.11
  22   0  -1    2.00    0.13
  24   0  -1    0.01    0.01
  24   0  -1    0.01    0.01
  22   0   2    0.92    0.06
  22   0   2    0.93    0.06
  20   0   2    0.76    0.07
  18   0   2    6.75    0.23
  18   0   2    6.72    0.23
  16   0   2   12.19    0.31
  16   0   2   11.65    0.32
  14   0   2   30.70    0.51
  12   0   2   63.03    0.67
  10   0   2   11.54    0.26
   8   0   2    1.15    0.07
   8   0   2    1.17    0.07
  -6   0  -2    3.58    0.10
   6   0   2    3.74    0.11
   4   0   2  221.60    0.79
  -4   0  -2  227.25    1.19
  -2   0  -2 1000.00    2.39
   0   0  -2  262.21    1.13
   2   0  -2   63.33    0.52
  -4   0   2    5.61    0.16
   4   0  -2    5.46    0.17
   6   0  -2    8.18    0.21
  -6   0   2    8.58    0.22
   8   0  -2   65.22    0.46
  10   0  -2  120.08    0.72
  12   0  -2  228.36    0.92
  12   0  -2  222.09    1.09
  14   0  -2    0.16    0.03
  14   0  -2    0.12    0.02
  16   0  -2    2.32    0.13
  18   0  -2    0.01    0.01
  20   0  -2    6.00    0.21
  20   0  -2    5.41    0.22
  20   0  -2    5.45    0.21
  22   0  -2    0.01    0.01
  22   0  -2    0.07    0.02
  24   0  -2    0.05    0.02
  24   0  -2    0.02    0.01
  26   0  -2    2.72    0.11
  26   0  -2    2.70    0.10
  20   0   3    0.57    0.05
  18   0   3    0.06    0.02
  18   0   3    0.05    0.02
  16   0   3    0.15    0.04
  16   0   3    0.24    0.04
  14   0   3   15.39    0.37
  14   0   3   15.66    0.35
  12   0   3    5.00    0.20
  10   0   3   13.97    0.31
   8   0   3    9.63    0.24
   8   0   3    9.71    0.23
   6   0   3   48.74    0.47
  -6   0  -3   48.30    0.41
  -4   0  -3  101.07    0.55
  -2   0  -3  368.62    0.99
  -2   0  -3  385.79    0.96
   0   0  -3    3.47    0.09
   0   0  -3    3.13    0.09
   2   0  -3   11.76    0.17
   2   0  -3   11.76    0.16
  -2   0   3   12.24    0.30
  -4   0   3    2.79    0.14
   4   0  -3    2.73    0.08
   6   0  -3    0.05    0.02
   6   0  -3    0.89    0.05
   8   0  -3  239.25    0.77
   8   0  -3  239.79    0.91
  10   0  -3    6.56    0.17
  12   0  -3   98.89    0.67
  12   0  -3   98.11    0.73
  14   0  -3    2.91    0.14
  16   0  -3   20.87    0.40
  18   0  -3    0.80    0.08
  20   0  -3    0.70    0.08
  20   0  -3    0.61    0.07
  20   0  -3    0.60    0.07
  22   0  -3    4.47    0.19
  22   0  -3    4.26    0.19
  24   0  -3    9.13    0.26
  24   0  -3    9.71    0.25
  26   0  -3    4.68    0.16
  26   0  -3    4.65    0.14
  18   0   4    3.52    0.13
  18   0   4    3.75    0.14
  16   0   4    0.35    0.05
  16   0   4    0.36    0.05
  14   0   4    0.30    0.05
  14   0   4    0.20    0.04
  14   0   4    0.19    0.04
  12   0   4    6.99    0.24
  12   0   4    7.35    0.23
  12   0   4    7.41    0.24
  10   0   4    3.01    0.15
   8   0   4    0.38    0.05
   6   0   4   85.66    0.70
   6   0   4   85.69    0.71
  -6   0  -4   85.76    0.61
  -4   0  -4  342.18    1.16
  -2   0  -4    8.22    0.17
   0   0  -4   12.67    0.21
   0   0  -4   12.59    0.21
   2   0  -4    0.31    0.03
   2   0  -4    0.30    0.03
   6   0  -4    1.85    0.08
   6   0  -4    1.92    0.08
   8   0  -4  215.15    0.87
   8   0  -4  217.35    0.90
  10   0  -4   86.20    0.65
  10   0  -4   87.32    0.64
  12   0  -4    7.39    0.20
  12   0  -4    7.57    0.21
  14   0  -4    0.35    0.05
  14   0  -4    0.35    0.05
  16   0  -4    4.57    0.19
  18   0  -4   18.47    0.40
  20   0  -4   -0.01    0.01
  20   0  -4   -0.01    0.01
  22   0  -4    0.84    0.09
  22   0  -4    0.83    0.08
  24   0  -4    4.76    0.19
  24   0  -4    5.07    0.18
  26   0  -4    6.82    0.20
  26   0  -4    7.27    0.18
  16   0   5    0.82    0.07
  14   0   5    0.09    0.02
  14   0   5    0.09    0.02
  12   0   5    2.02    0.13
  12   0   5    1.91    0.12
  10   0   5    7.96    0.25
  10   0   5    8.10    0.25
   8   0   5   10.91    0.29
   6   0   5    3.54    0.16
   6   0   5    3.26    0.15
   4   0   5   17.89    0.34
  -4   0  -5   16.45    0.29
  -2   0  -5   34.80    0.42
   0   0  -5   46.19    0.47
   2   0  -5    6.58    0.17
   2   0  -5    6.39    0.17
   4   0  -5   13.32    0.24
   4   0  -5   13.25    0.24
   6   0  -5   78.08    0.59
   6   0  -5   79.73    0.60
   8   0  -5   22.16    0.32
   8   0  -5   22.83    0.32
   8   0  -5   22.40    0.35
  10   0  -5    1.68    0.10
  12   0  -5    0.36    0.05
  12   0  -5    0.26    0.04
  14   0  -5    3.35    0.15
  14   0  -5    3.94    0.17
  16   0  -5    7.82    0.25
  16   0  -5    7.33    0.23
  18   0  -5    0.26    0.04
  20   0  -5   10.34    0.30
  20   0  -5   10.51    0.30
  20   0  -5   10.29    0.28
  22   0  -5   21.22    0.41
  22   0  -5   21.09    0.39
  22   0  -5   20.35    0.43
  24   0  -5    2.99    0.14
  24   0  -5    2.98    0.14
  26   0  -5    0.77    0.06
  26   0  -5    0.74    0.06
  14   0   6    0.14    0.03
  12   0   6    1.54    0.10
  10   0   6    1.73    0.12
  10   0   6    1.96    0.12
   8   0   6   41.91    0.57
   8   0   6   41.50    0.57
  -6   0  -6   36.99    0.51
   4   0   6    1.51    0.11
  -4   0  -6    1.54    0.10
  -4   0  -6    1.73    0.11
  -2   0  -6    5.78    0.19
  -2   0  -6    5.54    0.19
   0   0  -6    1.96    0.11
   0   0  -6    1.97    0.11
   2   0  -6    0.23    0.04
   4   0  -6   10.05    0.24
   6   0  -6  124.25    0.85
   8   0  -6   41.18    0.52
   8   0  -6   40.95    0.48
  10   0  -6    0.31    0.05
  12   0  -6    2.12    0.13
  14   0  -6    0.56    0.07
  16   0  -6   18.97    0.40
  18   0  -6   13.43    0.34
  20   0  -6   12.66    0.33
  20   0  -6   12.75    0.30
  20   0  -6   12.98    0.34
  22   0  -6    0.04    0.02
  22   0  -6    0.05    0.02
  22   0  -6    0.08    0.03
  24   0  -6    7.24    0.22
  24   0  -6    7.08    0.20
  26   0  -6    0.05    0.01
  12   0   7    1.48    0.08
  10   0   7    4.49    0.16
  10   0   7    4.42    0.17
   8   0   7    0.02    0.01
   8   0   7    0.01    0.02
   6   0   7    5.64    0.21
   6   0   7    5.31    0.20
   4   0   7    0.31    0.05
   4   0   7    0.28    0.05
  -2   0  -7    2.62    0.14
   2   0   7    2.95    0.15
   0   0  -7    0.72    0.07
   2   0  -7   15.21    0.34
   4   0  -7    5.65    0.20
   6   0  -7    6.77    0.23
   6   0  -7    6.63    0.22
   8   0  -7    2.37    0.14
   8   0  -7    2.59    0.14
  10   0  -7    1.38    0.11
  12   0  -7    1.89    0.13
  14   0  -7    1.81    0.13
  16   0  -7   20.82    0.44
  18   0  -7   39.12    0.59
  18   0  -7   39.60    0.61
  18   0  -7   40.32    0.53
  20   0  -7   16.13    0.33
  20   0  -7   15.83    0.38
  20   0  -7   15.31    0.35
  22   0  -7    0.73    0.07
  22   0  -7    0.67    0.07
  24   0  -7    1.44    0.09
  24   0  -7    1.31    0.09
  26   0  -7    3.54    0.12
  10   0   8    9.82    0.18
   8   0   8    8.02    0.20
   8   0   8    7.92    0.20
   6   0   8    0.27    0.04
   4   0   8    0.27    0.04
   4   0   8    0.28    0.05
   4   0   8    0.25    0.04
   2   0   8    0.17    0.04
   0   0   8    1.29    0.10
   2   0  -8    0.24    0.04
  -2   0   8    0.16    0.04
   4   0  -8   25.48    0.47
   6   0  -8    2.35    0.14
   6   0  -8    2.15    0.13
   8   0  -8    7.14    0.24
   8   0  -8    7.02    0.25
  10   0  -8    0.63    0.08
  12   0  -8    0.10    0.03
  14   0  -8    1.31    0.11
  14   0  -8    1.34    0.11
  16   0  -8    3.27    0.18
  16   0  -8    3.47    0.18
  18   0  -8    2.51    0.15
  18   0  -8    2.66    0.16
  20   0  -8   10.86    0.31
  22   0  -8    0.09    0.03
  24   0  -8    0.21    0.03
   6   0   9    0.08    0.02
   4   0   9    0.50    0.05
   4   0   9    0.52    0.06
   2   0   9    0.03    0.01
   2   0   9    0.02    0.01
   0   0   9    4.51    0.18
  -2   0   9    6.61    0.22
  -4   0   9    9.72    0.26
   4   0  -9    9.96    0.28
   6   0  -9    3.99    0.18
   8   0  -9    0.44    0.06
   8   0  -9    0.49    0.07
  10   0  -9    0.18    0.04
  10   0  -9    0.24    0.05
  12   0  -9    0.21    0.04
  12   0  -9    0.17    0.04
  14   0  -9    3.47    0.17
  14   0  -9    3.35    0.16
  14   0  -9    3.13    0.17
  16   0  -9   22.34    0.43
  18   0  -9    8.53    0.26
  20   0  -9    0.44    0.06
  22   0  -9    0.79    0.07
  24   0  -9    0.96    0.07
   2   0  10    0.00    0.00
   2   0  10    0.03    0.01
   0   0  10    0.04    0.02
   0   0  10    0.06    0.02
  -2   0  10    5.65    0.18
   4   0 -10    0.49    0.05
   6   0 -10    0.27    0.04
   8   0 -10    1.50    0.10
  10   0 -10    1.71    0.11
  12   0 -10    0.53    0.06
  14   0 -10    8.55    0.24
  16   0 -10    8.47    0.23
  18   0 -10    3.08    0.14
  20   0 -10    0.13    0.03
  22   0 -10    0.89    0.06
  -4   0  11    0.02    0.01
   6   0 -11    0.56    0.05
   8   0 -11    0.05    0.01
   8   0 -11    0.12    0.02
  10   0 -11    0.08    0.02
  12   0 -11    0.08    0.02
  14   0 -11    7.45    0.20
  16   0 -11    6.97    0.17
  15   1 -11    1.92    0.10
  15   1 -11    1.87    0.09
  13   1 -11    2.32    0.11
  13   1 -11    2.53    0.12
  11   1 -11    0.03    0.01
  11   1 -11    0.05    0.01
   9   1 -11    0.53    0.05
   9   1 -11    0.71    0.07
  -9  -1  11    0.61    0.05
   7   1 -11    0.20    0.03
  -7  -1  11    0.19    0.03
  -5  -1  11    0.07    0.02
  21   1 -10    1.42    0.08
  19   1 -10    1.73    0.10
  19   1 -10    1.74    0.09
  17   1 -10    3.72    0.16
  15   1 -10    3.29    0.15
  15   1 -10    3.35    0.17
  13   1 -10    0.27    0.04
  13   1 -10    0.30    0.05
  11   1 -10    0.40    0.06
  11   1 -10    0.34    0.05
   9   1 -10    0.21    0.04
   7   1 -10    0.85    0.08
   5   1 -10    1.31    0.09
  -3  -1  10    0.89    0.08
  -3  -1  10    0.92    0.07
  -1  -1  10    0.56    0.05
  -1  -1  10    0.61    0.06
   1  -1  10    0.07    0.02
   1  -1  10    0.09    0.02
  23   1  -9    0.45    0.05
  21   1  -9    1.42    0.10
  19   1  -9    1.45    0.11
  19   1  -9    1.38    0.10
  17   1  -9    2.39    0.15
  17   1  -9    2.56    0.14
  15   1  -9    3.32    0.18
  15   1  -9    3.29    0.16
  13   1  -9    0.26    0.05
  13   1  -9    0.25    0.04
  13   1  -9    0.22    0.04
  11   1  -9    1.08    0.10
  11   1  -9    1.11    0.10
   9   1  -9    1.22    0.10
   9   1  -9    1.19    0.10
   7   1  -9    4.23    0.19
   7   1  -9    4.09    0.19
   5   1  -9    2.01    0.13
   5   1  -9    1.73    0.12
   3   1  -9    0.81    0.08
  -3  -1   9    0.86    0.08
  -1  -1   9    1.97    0.12
   1  -1   9    0.53    0.06
   1  -1   9    0.58    0.06
   3  -1   9    0.24    0.04
   3  -1   9    0.20    0.03
   5  -1   9    0.35    0.04
   5  -1   9    0.43    0.04
  25   1  -8    0.06    0.01
  23   1  -8    3.42    0.15
  21   1  -8    2.61    0.14
  19   1  -8    2.37    0.15
  19   1  -8    2.35    0.14
  17   1  -8    0.68    0.08
  17   1  -8    0.75    0.08
  17   1  -8    0.75    0.09
  15   1  -8    1.60    0.13
  15   1  -8    1.58    0.12
  15   1  -8    1.59    0.12
  13   1  -8    4.83    0.20
  13   1  -8    4.64    0.21
  13   1  -8    4.76    0.22
  11   1  -8    0.68    0.08
   9   1  -8    2.84    0.16
   7   1  -8    4.04    0.18
   7   1  -8    4.00    0.19
   5   1  -8    7.30    0.24
   3   1  -8    1.54    0.11
   3   1  -8    1.63    0.11
  -3  -1   8    1.43    0.10
  -1  -1   8    2.57    0.14
   1  -1   8    0.65    0.07
   3  -1   8    1.51    0.11
   3  -1   8    1.51    0.11
   5  -1   8    0.67    0.07
   5  -1   8    0.66    0.07
   7  -1   8    0.64    0.06
   9  -1   8    3.69    0.12
   9  -1   8    3.66    0.12
  25   1  -7    0.64    0.06
  23   1  -7    2.11    0.12
  23   1  -7    2.10    0.11
  23   1  -7    2.00    0.12
  21   1  -7   15.14    0.31
  21   1  -7   14.36    0.35
  19   1  -7   14.48    0.38
  19   1  -7   14.12    0.31
  19   1  -7   13.60    0.35
  17   1  -7    2.80    0.16
  17   1  -7    2.85    0.16
  17   1  -7    2.98    0.17
  17   1  -7    3.02    0.14
  15   1  -7    0.25    0.05
  13   1  -7    2.69    0.16
  11   1  -7    1.60    0.12
   9   1  -7    2.79    0.14
   9   1  -7    2.80    0.15
   7   1  -7    1.78    0.11
   7   1  -7    1.84    0.11
   5   1  -7    4.39    0.17
   5   1  -7    4.60    0.18
   3   1  -7    3.76    0.16
   1   1  -7    2.40    0.13
   1   1  -7    2.45    0.13
  -1   1  -7    2.86    0.15
  -1   1  -7    2.77    0.14
   3  -1   7    2.11    0.13
   3  -1   7    2.11    0.12
   5  -1   7    1.06    0.09
   5  -1   7    1.06    0.09
   5  -1   7    1.17    0.10
   7  -1   7    1.10    0.09
   9  -1   7    1.16    0.09
   9  -1   7    1.25    0.09
  11  -1   7    2.60    0.12
  11  -1   7    2.73    0.11
  25   1  -6    0.83    0.07
  25   1  -6    0.93    0.07
  23   1  -6    2.51    0.14
  23   1  -6    2.62    0.12
  23   1  -6    2.48    0.13
  21   1  -6    0.47    0.06
  21   1  -6    0.55    0.06
  19   1  -6    1.25    0.11
  19   1  -6    1.11    0.10
  19   1  -6    1.21    0.09
  17   1  -6    8.58    0.28
  15   1  -6    1.46    0.11
  15   1  -6    1.63    0.12
  13   1  -6    7.33    0.23
  13   1  -6    6.74    0.23
  11   1  -6    5.15    0.19
  11   1  -6    5.35    0.18
   9   1  -6    7.62    0.21
   7   1  -6   22.91    0.37
   7   1  -6   23.83    0.35
   5   1  -6    3.90    0.15
   3   1  -6   12.59    0.27
   3   1  -6   12.92    0.28
   1   1  -6    8.06    0.22
   1   1  -6    7.83    0.21
  -1   1  -6    9.09    0.24
  -3   1  -6    1.17    0.09
  -5   1  -6    4.76    0.18
   7  -1   6   15.50    0.36
   7  -1   6   15.33    0.35
   7  -1   6   15.86    0.35
   9  -1   6    6.09    0.22
   9  -1   6    5.79    0.21
   9  -1   6    6.13    0.22
  11  -1   6    1.86    0.12
  11  -1   6    2.03    0.12
  13  -1   6    0.04    0.02
  15  -1   6    0.56    0.05
  27   1  -5    2.06    0.09
  25   1  -5    0.14    0.03
  25   1  -5    0.08    0.02
  23   1  -5    4.17    0.18
  23   1  -5    4.21    0.18
  23   1  -5    4.28    0.18
  23   1  -5    4.47    0.17
  21   1  -5    9.31    0.25
  21   1  -5    8.73    0.27
  21   1  -5    8.92    0.27
  19   1  -5    6.69    0.21
  19   1  -5    6.80    0.25
  19   1  -5    6.58    0.24
  17   1  -5    5.22    0.22
  15   1  -5    3.49    0.16
  15   1  -5    3.77    0.17
  13   1  -5   16.86    0.34
  13   1  -5   17.23    0.35
  11   1  -5    1.99    0.10
  11   1  -5    1.79    0.11
  11   1  -5    1.90    0.11
   9   1  -5    4.08    0.15
   9   1  -5    3.77    0.13
   7   1  -5    7.48    0.19
   7   1  -5    7.30    0.17
   5   1  -5    9.82    0.21
   5   1  -5   10.13    0.22
   3   1  -5   15.95    0.27
   3   1  -5   15.71    0.27
   1   1  -5    6.34    0.17
   1   1  -5    6.15    0.17
  -1   1  -5   10.12    0.22
  -1   1  -5   10.38    0.22
  -3   1  -5    0.06    0.02
  -5   1  -5    8.00    0.21
  -7   1  -5    8.05    0.22
   7  -1   5    8.51    0.25
   9  -1   5    7.57    0.25
  11  -1   5    1.42    0.11
  11  -1   5    1.39    0.11
  13  -1   5    0.34    0.05
  15  -1   5    0.66    0.07
  17  -1   5    0.23    0.03
  27   1  -4    0.36    0.04
  25   1  -4    3.21    0.15
  23   1  -4    0.36    0.05
  23   1  -4    0.44    0.06
  21   1  -4    3.34    0.16
  21   1  -4    3.06    0.16
  21   1  -4    3.13    0.16
  21   1  -4    3.14    0.15
  19   1  -4    8.64    0.28
  17   1  -4   14.59    0.36
  15   1  -4    2.46    0.14
  13   1  -4   13.78    0.30
  13   1  -4   14.01    0.28
  11   1  -4   15.07    0.29
  11   1  -4   15.20    0.28
   9   1  -4   66.50    0.50
   9   1  -4   66.48    0.55
   9   1  -4   66.53    0.57
   7   1  -4    4.72    0.14
   7   1  -4    4.76    0.13
   5   1  -4   25.05    0.29
   5   1  -4   27.04    0.31
   3   1  -4    3.20    0.11
   3   1  -4    3.03    0.10
   1   1  -4   18.80    0.26
   1   1  -4   18.48    0.25
  -1   1  -4   32.24    0.33
  -1   1  -4   31.77    0.35
  -3   1  -4   39.44    0.41
  -5   1  -4  124.38    0.77
  -7   1  -4   16.24    0.29
   9  -1   4    2.51    0.14
  11  -1   4    0.75    0.08
  13  -1   4    1.92    0.12
  13  -1   4    1.75    0.12
  13  -1   4    1.93    0.12
  15  -1   4    1.40    0.10
  15  -1   4    1.35    0.10
  17  -1   4    0.89    0.07
  17  -1   4    0.83    0.07
  19  -1   4    3.73    0.12
  27   1  -3    0.11    0.02
  25   1  -3    4.79    0.18
  23   1  -3    3.21    0.15
  23   1  -3    2.89    0.15
  21   1  -3    1.69    0.12
  21   1  -3    1.63    0.12
  19   1  -3    2.03    0.13
  17   1  -3    0.37    0.05
  15   1  -3   26.71    0.45
  13   1  -3   29.55    0.36
  13   1  -3   28.57    0.43
  11   1  -3    1.35    0.08
   9   1  -3    8.15    0.19
   7   1  -3   46.88    0.41
   7   1  -3   47.41    0.36
   5   1  -3   34.78    0.30
  -5  -1   3   34.32    0.50
   3   1  -3   12.61    0.18
   3   1  -3   12.56    0.31
   3   1  -3   12.21    0.17
   1   1  -3   26.66    0.26
  -1   1  -3   18.05    0.22
  -3   1  -3   33.75    0.29
  -3   1  -3   33.76    0.33
   5  -1   3   71.17    0.52
  -5   1  -3   71.21    0.51
  -7   1  -3    4.09    0.13
  -9   1  -3    7.62    0.19
  11  -1   3    7.83    0.25
  13  -1   3   10.63    0.30
  15  -1   3    7.62    0.26
  15  -1   3    7.80    0.25
  15  -1   3    7.67    0.25
  17  -1   3    1.27    0.10
  17  -1   3    1.29    0.10
  19  -1   3    0.60    0.06
  19  -1   3    0.59    0.06
  21  -1   3    0.09    0.02
  25   1  -2    0.61    0.06
  23   1  -2    0.45    0.06
  21   1  -2    3.04    0.17
  21   1  -2    3.31    0.16
  19   1  -2    1.08    0.09
  19   1  -2    1.08    0.09
  17   1  -2    5.89    0.21
  17   1  -2    5.89    0.20
  15   1  -2    9.95    0.24
  15   1  -2   10.06    0.27
  13   1  -2   81.95    0.63
  13   1  -2   80.73    0.70
  11   1  -2   29.30    0.38
  11   1  -2   29.76    0.34
   9   1  -2   45.57    0.43
   7   1  -2   78.13    0.60
   7   1  -2   79.94    0.51
  -5  -1   2   89.91    0.66
  -3  -1   2  169.21    0.91
   3   1  -2  168.01    0.91
   1   1  -2   47.92    0.51
  -1   1  -2  109.83    0.81
  -3   1  -2  229.50    0.74
  -3   1  -2  230.12    1.26
  -5   1  -2   94.65    0.52
   7  -1   2    9.53    0.19
  -7   1  -2    9.60    0.18
   9  -1   2    9.13    0.21
  -9   1  -2    8.90    0.19
  11  -1   2    0.28    0.04
  13  -1   2   10.58    0.29
  15  -1   2   22.16    0.44
  17  -1   2   16.72    0.36
  17  -1   2   16.16    0.37
  17  -1   2   16.77    0.37
  19  -1   2    0.97    0.08
  21  -1   2    0.34    0.04
  21  -1   2    0.31    0.04
  25   1  -1    0.52    0.05
  23   1  -1    1.06    0.09
  21   1  -1    5.88    0.21
  21   1  -1    5.73    0.22
  21   1  -1    6.04    0.22
  19   1  -1    2.12    0.13
  19   1  -1    2.27    0.13
  19   1  -1    2.11    0.14
  19   1  -1    2.18    0.13
  17   1  -1    2.82    0.15
  17   1  -1    2.91    0.15
  15   1  -1    7.71    0.23
  15   1  -1    7.16    0.22
  13   1  -1   37.53    0.45
  13   1  -1   39.39    0.48
  11   1  -1    1.21    0.07
  11   1  -1    1.27    0.08
   9   1  -1   10.14    0.20
  -7  -1   1   55.52    0.37
   7   1  -1   54.28    0.40
  -7  -1   1   53.85    0.60
  -5  -1   1  217.28    1.01
   5   1  -1  219.24    0.66
  -3  -1   1  141.37    0.58
   3   1  -1  141.21    0.58
   1   1  -1   78.57    0.49
   1   1  -1   77.69    0.49
  -1   1  -1   82.61    0.57
   3  -1   1  134.28    0.79
   5  -1   1    0.93    0.09
   5  -1   1    0.88    0.08
   7  -1   1   52.01    0.40
  -7   1  -1   53.41    0.38
   9  -1   1   11.63    0.21
   9  -1   1   12.04    0.22
  -9   1  -1   11.72    0.20
  11  -1   1    9.68    0.22
  11  -1   1    9.43    0.22
  11  -1   1    9.44    0.23
  13  -1   1    0.78    0.07
  13  -1   1    0.96    0.08
  15  -1   1   14.58    0.34
  17  -1   1    6.02    0.22
  17  -1   1    5.76    0.22
  19  -1   1    1.70    0.12
  19  -1   1    1.76    0.12
  21  -1   1    0.15    0.03
  21  -1   1    0.20    0.04
  23  -1   1    1.39    0.08
  23  -1   1    1.43    0.08
  23   1   0    0.27    0.04
  23   1   0    0.24    0.04
  21   1   0    2.55    0.14
  21   1   0    2.49    0.13
  19   1   0    2.53    0.15
  19   1   0    2.34    0.14
  19   1   0    2.36    0.14
  17   1   0    1.50    0.11
  15   1   0   29.58    0.43
  15   1   0   27.36    0.45
  13   1   0    8.97    0.22
  13   1   0    8.05    0.22
  11   1   0    4.94    0.16
  11   1   0    5.03    0.15
   9   1   0   10.29    0.20
   7   1   0   74.31    0.45
   5   1   0   21.84    0.36
   5   1   0   22.47    0.34
   3   1   0  215.72    0.86
  -3  -1   0  222.20    0.75
  -3   1   0  223.58    0.84
   3  -1   0  213.27    0.93
   5  -1   0   22.87    0.38
  -5   1   0   23.82    0.35
   7  -1   0   70.79    0.45
  -7   1   0   72.68    0.42
   9  -1   0   10.08    0.19
  -9   1   0    9.59    0.17
  11  -1   0    4.84    0.14
  11  -1   0    4.95    0.15
 -11   1   0    5.01    0.13
  11  -1   0    4.87    0.15
  13  -1   0    8.07    0.21
  13  -1   0    8.38    0.22
  13  -1   0    8.24    0.22
  15  -1   0   29.02    0.43
  15  -1   0   28.70    0.46
  15  -1   0   29.86    0.45
  17  -1   0    1.52    0.11
  19  -1   0    2.36    0.14
  19  -1   0    2.51    0.14
  19  -1   0    2.62    0.14
  21  -1   0    2.44    0.14
  21  -1   0    2.53    0.13
  21  -1   0    2.70    0.14
  23  -1   0    0.23    0.04
  23  -1   0    0.22    0.03
  23   1   1    1.46    0.08
  21   1   1    0.22    0.04
  19   1   1    1.71    0.12
  19   1   1    1.65    0.12
  17   1   1    6.16    0.22
  17   1   1    5.82    0.22
  15   1   1   14.46    0.34
  13   1   1    0.73    0.07
  11   1   1    9.65    0.24
   9   1   1   12.05    0.24
   9   1   1   12.00    0.24
   9   1   1   12.09    0.20
   7   1   1   53.63    0.37
   7   1   1   53.19    0.44
  -5  -1  -1    1.16    0.05
   5   1   1    1.00    0.08
   5   1   1    1.02    0.05
   5   1   1    0.94    0.08
   3   1   1  128.73    0.55
   3   1   1  128.04    0.73
  -1  -1  -1   88.06    0.47
   1  -1  -1   79.73    0.28
   1  -1  -1   78.32    0.50
  -3   1   1  155.26    0.74
  -5   1   1  225.12    1.12
  -7   1   1   53.68    0.62
   7  -1  -1   54.21    0.39
   9  -1  -1   10.26    0.19
  11  -1  -1    1.24    0.07
  11  -1  -1    1.27    0.08
 -11   1   1    1.19    0.07
  11  -1  -1    1.30    0.07
  13  -1  -1   37.82    0.46
  13  -1  -1   37.74    0.42
  15  -1  -1    7.73    0.21
  15  -1  -1    7.84    0.22
  15  -1  -1    7.76    0.23
  17  -1  -1    3.14    0.15
  19  -1  -1    2.00    0.13
  19  -1  -1    2.26    0.14
  19  -1  -1    2.03    0.12
  21  -1  -1    6.11    0.22
  21  -1  -1    5.69    0.22
  21  -1  -1    5.99    0.21
  23  -1  -1    1.16    0.09
  23  -1  -1    0.99    0.08
  25  -1  -1    0.60    0.05
  21   1   2    0.33    0.04
  19   1   2    0.97    0.08
  17   1   2   16.04    0.37
  17   1   2   17.08    0.37
  15   1   2   21.62    0.43
  13   1   2   10.66    0.29
  11   1   2    0.22    0.04
  11   1   2    0.33    0.05
   9   1   2    8.76    0.22
   9   1   2    8.97    0.22
   7   1   2    9.87    0.20
   7   1   2    9.67    0.21
   5   1   2   92.40    0.59
   3   1   2  227.86    0.83
   1   1   2  121.56    0.78
   1  -1  -2   45.65    0.49
   3  -1  -2  164.35    0.94
   3  -1  -2  163.87    0.72
  -5   1   2   86.92    0.59
  -5   1   2   87.82    0.74
   7  -1  -2   84.89    0.48
   9  -1  -2   45.87    0.41
  11  -1  -2   29.82    0.35
  11  -1  -2   29.49    0.37
 -13   1   2   78.44    0.59
  13  -1  -2   78.68    0.67
  15  -1  -2    9.62    0.25
  17  -1  -2    5.75    0.21
  19  -1  -2    1.09    0.09
  21  -1  -2    3.11    0.16
  21  -1  -2    3.01    0.16
  23  -1  -2    0.49    0.06
  23  -1  -2    0.48    0.06
  25  -1  -2    0.51    0.05
  21   1   3    0.08    0.02
  19   1   3    0.53    0.06
  17   1   3    1.34    0.10
  15   1   3    8.04    0.25
  15   1   3    7.46    0.25
  13   1   3   10.71    0.30
  11   1   3    8.00    0.24
  11   1   3    8.02    0.25
   9   1   3    7.59    0.22
   9   1   3    7.57    0.23
   7   1   3    4.18    0.15
   7   1   3    4.26    0.15
   5   1   3   68.59    0.58
   5   1   3   67.96    0.52
  -3  -1  -3   33.35    0.30
  -1  -1  -3   18.15    0.21
  -1  -1  -3   18.66    0.23
   1  -1  -3   25.48    0.26
   3  -1  -3   11.81    0.25
   3  -1  -3   11.65    0.30
   5  -1  -3   35.86    0.31
   5  -1  -3   35.63    0.31
   7  -1  -3   48.60    0.39
   7  -1  -3   49.24    0.37
  -7   1   3   48.92    0.55
   7  -1  -3   48.62    0.37
   9  -1  -3    8.03    0.17
  11  -1  -3    1.26    0.08
  11  -1  -3    1.11    0.07
  13  -1  -3   27.86    0.39
  13  -1  -3   28.52    0.40
  15  -1  -3   26.22    0.39
  15  -1  -3   28.20    0.44
  17  -1  -3    0.36    0.05
  19  -1  -3    1.95    0.13
  21  -1  -3    1.63    0.12
  21  -1  -3    1.78    0.12
  21  -1  -3    1.64    0.12
  23  -1  -3    2.84    0.15
  23  -1  -3    2.87    0.15
  25  -1  -3    5.00    0.18
  25  -1  -3    4.91    0.17
  27  -1  -3    0.07    0.01
  19   1   4    3.49    0.11
  17   1   4    0.90    0.07
  17   1   4    0.95    0.07
  15   1   4    1.49    0.10
  15   1   4    1.39    0.10
  13   1   4    1.84    0.12
  13   1   4    1.94    0.12
  13   1   4    1.96    0.12
  11   1   4    0.76    0.08
   9   1   4    2.58    0.14
   9   1   4    2.53    0.14
   7   1   4   16.11    0.33
   7   1   4   16.60    0.32
   5   1   4  122.46    0.87
  -5  -1  -4  129.17    0.78
  -3  -1  -4   38.70    0.41
  -3  -1  -4   40.05    0.39
  -1  -1  -4   31.52    0.34
  -1  -1  -4   30.68    0.35
   1  -1  -4   17.87    0.26
   3  -1  -4    3.62    0.12
   5  -1  -4   27.66    0.32
   5  -1  -4   27.72    0.30
   7  -1  -4    5.09    0.14
   7  -1  -4    4.87    0.14
   9  -1  -4   67.29    0.57
   9  -1  -4   67.66    0.51
  11  -1  -4   15.42    0.29
  11  -1  -4   16.36    0.28
  13  -1  -4   13.84    0.29
  13  -1  -4   13.96    0.28
  15  -1  -4    2.42    0.13
  15  -1  -4    2.50    0.13
  17  -1  -4   13.53    0.32
  17  -1  -4   13.67    0.31
  19  -1  -4    8.46    0.26
  21  -1  -4    2.99    0.15
  21  -1  -4    3.10    0.16
  21  -1  -4    3.01    0.16
  23  -1  -4    0.42    0.06
  23  -1  -4    0.33    0.05
  23  -1  -4    0.34    0.05
  25  -1  -4    3.25    0.14
  25  -1  -4    3.21    0.14
  27  -1  -4    0.28    0.03
  17   1   5    0.22    0.03
  15   1   5    0.83    0.07
  13   1   5    0.33    0.05
  11   1   5    1.66    0.11
   9   1   5    7.94    0.26
   7   1   5    8.44    0.26
   5   1   5    8.31    0.25
  -5  -1  -5    8.56    0.23
   3   1   5    0.05    0.02
  -3  -1  -5    0.04    0.01
  -1  -1  -5    9.79    0.23
   1  -1  -5    6.10    0.18
   3  -1  -5   15.75    0.28
   3  -1  -5   16.64    0.27
   5  -1  -5   10.37    0.22
   5  -1  -5   10.03    0.22
   7  -1  -5    7.48    0.19
   7  -1  -5    7.56    0.20
   9  -1  -5    3.87    0.14
   9  -1  -5    3.84    0.14
   9  -1  -5    3.80    0.15
  11  -1  -5    1.98    0.11
  13  -1  -5   16.26    0.34
  15  -1  -5    3.39    0.16
  17  -1  -5    4.82    0.20
  17  -1  -5    5.10    0.20
  19  -1  -5    6.85    0.23
  19  -1  -5    6.29    0.24
  19  -1  -5    6.81    0.23
  19  -1  -5    6.46    0.23
  19  -1  -5    6.36    0.21
  21  -1  -5    8.80    0.26
  21  -1  -5    8.33    0.28
  21  -1  -5    8.52    0.25
  23  -1  -5    3.92    0.18
  23  -1  -5    3.94    0.17
  23  -1  -5    4.05    0.17
  25  -1  -5    0.10    0.02
  27  -1  -5    2.07    0.09
  15   1   6    0.49    0.04
  13   1   6    0.04    0.01
  11   1   6    2.01    0.12
   9   1   6    6.10    0.22
   9   1   6    6.21    0.21
   7   1   6   15.62    0.35
   7   1   6   16.12    0.35
   5   1   6    4.96    0.20
  -3  -1  -6    1.13    0.09
   3   1   6    1.20    0.10
  -1  -1  -6    9.09    0.25
   1  -1  -6    8.12    0.23
   3  -1  -6   13.07    0.29
   5  -1  -6    3.97    0.15
   5  -1  -6    3.86    0.16
   7  -1  -6   22.78    0.38
   7  -1  -6   23.31    0.39
   9  -1  -6    7.88    0.23
   9  -1  -6    7.95    0.22
  11  -1  -6    5.11    0.20
  13  -1  -6    6.40    0.23
  15  -1  -6    1.47    0.11
  17  -1  -6    7.66    0.26
  19  -1  -6    1.13    0.10
  19  -1  -6    1.04    0.09
  19  -1  -6    1.11    0.10
  19  -1  -6    1.09    0.09
  21  -1  -6    0.45    0.06
  21  -1  -6    0.46    0.06
  21  -1  -6    0.46    0.06
  23  -1  -6    2.48    0.14
  23  -1  -6    2.45    0.13
  25  -1  -6    0.82    0.07
  27  -1  -6    1.27    0.07
  13   1   7    0.13    0.02
  11   1   7    2.58    0.12
   9   1   7    1.38    0.10
   9   1   7    1.41    0.09
   7   1   7    1.03    0.09
   7   1   7    1.15    0.09
   5   1   7    1.05    0.09
   5   1   7    1.02    0.09
   3   1   7    2.32    0.14
   3   1   7    2.28    0.13
   3   1   7    2.15    0.12
   1   1   7    3.14    0.16
  -1  -1  -7    2.92    0.15
   1  -1  -7    2.38    0.14
   3  -1  -7    3.70    0.17
   5  -1  -7    4.47    0.19
   7  -1  -7    1.85    0.12
   7  -1  -7    1.69    0.11
   9  -1  -7    2.82    0.15
   9  -1  -7    2.83    0.15
  11  -1  -7    1.52    0.11
  13  -1  -7    2.60    0.15
  15  -1  -7    0.22    0.04
  17  -1  -7    3.00    0.14
  17  -1  -7    2.89    0.16
  17  -1  -7    2.91    0.16
  19  -1  -7   13.24    0.35
  19  -1  -7   13.47    0.30
  19  -1  -7   13.29    0.34
  19  -1  -7   14.25    0.34
  21  -1  -7   14.72    0.35
  21  -1  -7   13.83    0.30
  21  -1  -7   14.02    0.35
  23  -1  -7    2.06    0.12
  23  -1  -7    1.96    0.12
  23  -1  -7    1.99    0.11
  25  -1  -7    0.61    0.06
  25  -1  -7    0.65    0.06
   9   1   8    3.67    0.12
   9   1   8    3.73    0.12
   7   1   8    0.60    0.06
   7   1   8    0.60    0.06
   5   1   8    0.62    0.06
   5   1   8    0.60    0.06
   3   1   8    1.50    0.11
   3   1   8    1.59    0.10
   1   1   8    0.62    0.07
  -1   1   8    2.85    0.15
  -3   1   8    1.61    0.11
   3  -1  -8    1.58    0.11
   3  -1  -8    1.64    0.12
   5  -1  -8    7.01    0.25
   7  -1  -8    3.82    0.18
   7  -1  -8    4.18    0.19
   9  -1  -8    2.55    0.15
   9  -1  -8    2.61    0.15
  11  -1  -8    0.62    0.07
  13  -1  -8    4.38    0.20
  13  -1  -8    4.30    0.20
  15  -1  -8    1.39    0.11
  15  -1  -8    1.36    0.11
  17  -1  -8    0.73    0.08
  17  -1  -8    0.74    0.08
  19  -1  -8    2.20    0.14
  21  -1  -8    2.62    0.15
  23  -1  -8    3.30    0.15
  25  -1  -8    0.06    0.01
   5   1   9    0.37    0.04
   3   1   9    0.21    0.04
   1   1   9    0.49    0.06
  -1   1   9    1.92    0.12
   3  -1  -9    0.80    0.08
  -3   1   9    0.71    0.07
   5  -1  -9    1.84    0.12
   7  -1  -9    4.33    0.19
   9  -1  -9    1.23    0.10
  11  -1  -9    1.17    0.10
  11  -1  -9    1.10    0.10
  13  -1  -9    0.25    0.04
  13  -1  -9    0.23    0.05
  13  -1  -9    0.22    0.04
  15  -1  -9    3.48    0.16
  15  -1  -9    3.22    0.17
  17  -1  -9    2.33    0.14
  19  -1  -9    1.41    0.11
  21  -1  -9    1.41    0.10
  23  -1  -9    0.50    0.05
   1   1  10    0.06    0.02
   1   1  10    0.07    0.02
  -1   1  10    0.55    0.05
  -3   1  10    0.92    0.07
   5  -1 -10    1.29    0.09
   7  -1 -10    0.90    0.08
   9  -1 -10    0.22    0.04
  11  -1 -10    0.36    0.05
  13  -1 -10    0.28    0.04
  15  -1 -10    3.30    0.15
  15  -1 -10    3.35    0.15
  17  -1 -10    3.67    0.15
  19  -1 -10    1.70    0.10
  21  -1 -10    1.41    0.08
   7  -1 -11    0.17    0.03
   9  -1 -11    0.61    0.05
  11  -1 -11    0.03    0.01
  13  -1 -11    2.37    0.11
  15  -1 -11    1.85    0.09
  16   2 -11    0.33    0.04
  14   2 -11    0.13    0.02
  14   2 -11    0.14    0.03
  12   2 -11    0.48    0.05
  12   2 -11    0.45    0.05
  10   2 -11    1.72    0.09
  10   2 -11    1.69    0.10
   8   2 -11    0.60    0.05
   8   2 -11    0.62    0.06
  -8  -2  11    0.50    0.04
  -6  -2  11    0.29    0.03
  20   2 -10    1.89    0.10
  18   2 -10    0.15    0.03
  16   2 -10    0.93    0.08
  16   2 -10    0.87    0.07
  14   2 -10    5.84    0.22
  14   2 -10    5.65    0.20
  12   2 -10    0.03    0.01
  12   2 -10    0.07    0.02
  10   2 -10    0.03    0.01
  -8  -2  10    1.95    0.11
   8   2 -10    1.98    0.12
  -6  -2  10    0.30    0.05
   6   2 -10    0.38    0.05
  -4  -2  10    0.42    0.05
   4   2 -10    0.44    0.05
  -2  -2  10    0.01    0.01
  -2  -2  10    0.01    0.01
   0  -2  10    0.07    0.02
   0  -2  10    0.09    0.02
  22   2  -9    1.80    0.10
  20   2  -9    0.38    0.05
  20   2  -9    0.38    0.05
  18   2  -9    1.08    0.09
  18   2  -9    1.00    0.09
  16   2  -9    1.90    0.14
  14   2  -9    1.01    0.09
  14   2  -9    0.98    0.10
  12   2  -9    1.49    0.12
  12   2  -9    1.41    0.11
  12   2  -9    1.39    0.11
  10   2  -9    3.52    0.17
  10   2  -9    3.78    0.19
   8   2  -9    1.27    0.10
   8   2  -9    1.21    0.10
   6   2  -9    2.02    0.13
   6   2  -9    2.18    0.13
   4   2  -9    5.10    0.20
  -2  -2   9    0.02    0.01
  -2  -2   9    0.06    0.02
   0  -2   9    0.57    0.06
   0  -2   9    0.51    0.06
   2  -2   9    0.07    0.02
   2  -2   9    0.05    0.02
   4  -2   9    1.46    0.09
   4  -2   9    1.48    0.09
  24   2  -8    0.15    0.03
  24   2  -8    0.11    0.02
  22   2  -8    1.10    0.09
  20   2  -8    0.83    0.08
  20   2  -8    0.92    0.09
  18   2  -8    2.34    0.15
  18   2  -8    2.44    0.14
  16   2  -8    2.29    0.16
  16   2  -8    2.49    0.14
  16   2  -8    2.22    0.14
  14   2  -8    3.92    0.19
  14   2  -8    4.00    0.21
  14   2  -8    4.20    0.18
  12   2  -8    0.87    0.09
  12   2  -8    0.91    0.09
  10   2  -8    1.54    0.11
  10   2  -8    1.54    0.11
  10   2  -8    1.59    0.12
   8   2  -8    4.30    0.19
   8   2  -8    4.24    0.18
   6   2  -8    1.47    0.11
   6   2  -8    1.55    0.11
   4   2  -8    0.47    0.06
   2   2  -8    2.69    0.14
  -2  -2   8    2.47    0.14
   0  -2   8    0.10    0.03
   0  -2   8    0.09    0.03
   2  -2   8    0.63    0.07
   2  -2   8    0.64    0.07
   4  -2   8    0.16    0.04
   4  -2   8    0.12    0.03
   6  -2   8    0.02    0.01
   6  -2   8    0.02    0.01
   8  -2   8    0.02    0.01
  26   2  -7    0.34    0.04
  24   2  -7    0.81    0.07
  24   2  -7    0.84    0.07
  22   2  -7    0.18    0.04
  20   2  -7    1.21    0.11
  20   2  -7    1.11    0.10
  18   2  -7    4.12    0.19
  18   2  -7    4.29    0.21
  16   2  -7    5.46    0.24
  16   2  -7    5.38    0.22
  16   2  -7    5.38    0.22
  14   2  -7    7.55    0.26
  12   2  -7    3.63    0.16
  12   2  -7    3.50    0.18
  10   2  -7    6.36    0.22
  10   2  -7    6.22    0.23
   8   2  -7    2.74    0.14
   6   2  -7    3.27    0.15
   6   2  -7    3.67    0.16
   4   2  -7    3.26    0.15
   4   2  -7    3.32    0.16
   2   2  -7    6.38    0.22
   2   2  -7    5.89    0.20
   0   2  -7    3.01    0.15
   2  -2   7   12.21    0.32
   2  -2   7   11.61    0.31
   4  -2   7    0.70    0.08
   4  -2   7    0.70    0.08
   6  -2   7    0.04    0.02
   6  -2   7    0.02    0.01
   8  -2   7    0.04    0.02
   8  -2   7    0.02    0.01
  10  -2   7    0.23    0.04
  10  -2   7    0.27    0.04
  12  -2   7    0.00    0.01
  26   2  -6    2.64    0.11
  24   2  -6    2.76    0.14
  24   2  -6    2.65    0.13
  22   2  -6    3.85    0.18
  22   2  -6    3.66    0.17
  20   2  -6    3.89    0.19
  18   2  -6    8.06    0.27
  18   2  -6    8.44    0.29
  16   2  -6    1.30    0.11
  14   2  -6    6.38    0.23
  14   2  -6    5.59    0.21
  12   2  -6    0.70    0.07
  12   2  -6    0.66    0.07
  12   2  -6    0.67    0.07
  10   2  -6    9.23    0.26
  10   2  -6    9.15    0.24
   8   2  -6    3.29    0.14
   6   2  -6   10.77    0.26
   4   2  -6    2.07    0.11
   4   2  -6    1.95    0.11
   2   2  -6   15.61    0.31
   2   2  -6   16.05    0.31
   0   2  -6   14.27    0.30
   0   2  -6   15.41    0.30
  -2   2  -6    9.62    0.25
  -4   2  -6    0.09    0.02
   6  -2   6    1.00    0.09
   6  -2   6    1.08    0.09
   6  -2   6    1.07    0.09
   8  -2   6    0.59    0.07
   8  -2   6    0.58    0.07
   8  -2   6    0.58    0.07
   8  -2   6    0.56    0.07
  10  -2   6    1.52    0.11
  10  -2   6    1.55    0.11
  12  -2   6    0.14    0.03
  14  -2   6    0.02    0.01
  26   2  -5    0.27    0.03
  24   2  -5    1.38    0.10
  24   2  -5    1.50    0.10
  24   2  -5    1.55    0.10
  22   2  -5    0.13    0.03
  22   2  -5    0.21    0.04
  22   2  -5    0.18    0.04
  20   2  -5    4.00    0.19
  18   2  -5    9.46    0.30
  16   2  -5    1.59    0.12
  14   2  -5    8.78    0.27
  12   2  -5   31.16    0.48
  12   2  -5   32.07    0.45
  10   2  -5   11.30    0.27
  10   2  -5   11.15    0.24
   8   2  -5   16.15    0.29
   6   2  -5    4.96    0.15
   6   2  -5    4.86    0.16
   4   2  -5    1.34    0.08
   4   2  -5    1.25    0.08
   2   2  -5    4.22    0.14
   2   2  -5    6.07    0.17
   0   2  -5    4.90    0.16
   0   2  -5    4.96    0.16
  -2   2  -5   29.43    0.40
  -4   2  -5    1.07    0.08
  -6   2  -5    2.47    0.13
  -8   2  -5    2.56    0.13
  10  -2   5    7.00    0.24
  10  -2   5    7.08    0.24
  10  -2   5    7.29    0.24
  12  -2   5    0.12    0.03
  14  -2   5    0.87    0.08
  16  -2   5    0.30    0.04
  26   2  -4    3.87    0.14
  24   2  -4    1.58    0.11
  24   2  -4    1.64    0.10
  22   2  -4    1.73    0.12
  22   2  -4    1.76    0.12
  22   2  -4    1.65    0.12
  20   2  -4    1.92    0.13
  20   2  -4    1.94    0.13
  20   2  -4    1.80    0.12
  18   2  -4    3.65    0.19
  16   2  -4   25.40    0.47
  14   2  -4   19.84    0.39
  12   2  -4    1.52    0.08
  12   2  -4    1.52    0.10
  10   2  -4   24.83    0.33
  10   2  -4   24.93    0.30
  10   2  -4   24.74    0.38
  10   2  -4   24.74    0.34
   8   2  -4    9.14    0.20
   8   2  -4    9.08    0.17
   6   2  -4   33.69    0.34
   6   2  -4   35.51    0.38
   4   2  -4    2.26    0.09
   4   2  -4    2.36    0.10
   2   2  -4   17.82    0.26
   2   2  -4   17.79    0.26
   0   2  -4   20.51    0.29
   0   2  -4   20.77    0.29
  -2   2  -4    3.03    0.12
  -2   2  -4    3.12    0.11
  -4   2  -4    1.71    0.09
  -6   2  -4    8.11    0.21
  -8   2  -4    3.47    0.14
 -10   2  -4    3.43    0.15
  10  -2   4    3.37    0.17
  12  -2   4    7.18    0.25
  12  -2   4    7.49    0.23
  12  -2   4    7.24    0.25
  14  -2   4    0.45    0.06
  14  -2   4    0.42    0.06
  16  -2   4    0.17    0.03
  16  -2   4    0.15    0.03
  18  -2   4    0.16    0.03
  26   2  -3    1.15    0.07
  24   2  -3    0.96    0.08
  22   2  -3    1.59    0.12
  22   2  -3    1.53    0.11
  20   2  -3    0.98    0.09
  20   2  -3    0.98    0.09
  20   2  -3    1.09    0.09
  20   2  -3    1.02    0.09
  18   2  -3   17.77    0.40
  18   2  -3   19.02    0.37
  16   2  -3    3.95    0.18
  16   2  -3    4.11    0.16
  14   2  -3   38.54    0.46
  14   2  -3   37.33    0.52
  12   2  -3    7.54    0.19
  12   2  -3    7.17    0.21
  10   2  -3    2.49    0.12
  10   2  -3    2.50    0.10
   8   2  -3   72.27    0.49
   6   2  -3    9.60    0.18
   4   2  -3   52.32    0.35
   2   2  -3  115.60    0.56
   0   2  -3   19.42    0.25
   0   2  -3   20.02    0.25
  -2   2  -3   55.41    0.45
  -2   2  -3   55.46    0.42
  -4   2  -3    9.74    0.20
   4  -2   3   10.15    0.19
  -6   2  -3    9.53    0.21
   6  -2   3    9.39    0.21
  -8   2  -3   14.31    0.27
   8  -2   3   14.26    0.28
 -10   2  -3    1.52    0.09
  12  -2   3    0.46    0.06
  14  -2   3    4.56    0.19
  14  -2   3    4.24    0.19
  14  -2   3    4.41    0.19
  16  -2   3    2.29    0.13
  16  -2   3    2.21    0.13
  18  -2   3    0.22    0.04
  18  -2   3    0.17    0.03
  20  -2   3    0.11    0.02
  20  -2   3    0.09    0.02
  26   2  -2    1.80    0.08
  24   2  -2    0.35    0.05
  22   2  -2    1.24    0.10
  20   2  -2    0.40    0.06
  20   2  -2    0.58    0.07
  20   2  -2    0.43    0.06
  18   2  -2    2.81    0.15
  18   2  -2    2.74    0.15
  16   2  -2    0.49    0.06
  16   2  -2    0.49    0.06
  14   2  -2    8.13    0.24
  14   2  -2    6.97    0.20
  12   2  -2    2.34    0.11
  12   2  -2    2.36    0.12
  10   2  -2    7.77    0.20
  10   2  -2    8.20    0.18
   8   2  -2   28.50    0.34
   8   2  -2   29.73    0.28
   6   2  -2   69.17    0.41
   6   2  -2   68.17    0.41
   4   2  -2   66.18    0.61
   4   2  -2   65.16    0.40
   2   2  -2   39.99    0.50
   2   2  -2   41.30    0.51
   2   2  -2   40.35    0.31
   0   2  -2   34.36    0.28
   0   2  -2   32.41    0.48
   2  -2   2   10.74    0.24
  -2   2  -2   10.57    0.16
  -6   2  -2    0.97    0.06
   6  -2   2    0.94    0.06
   8  -2   2   10.44    0.22
  -8   2  -2    9.35    0.20
 -10   2  -2    9.61    0.22
  10  -2   2    9.64    0.24
 -12   2  -2   12.89    0.27
  12  -2   2   12.33    0.31
  12  -2   2   12.86    0.30
  14  -2   2    7.86    0.26
  16  -2   2    1.61    0.12
  16  -2   2    1.59    0.11
  16  -2   2    1.62    0.11
  18  -2   2    1.54    0.11
  18  -2   2    1.45    0.10
  20  -2   2    0.10    0.03
  22  -2   2    2.08    0.09
  24   2  -1    0.40    0.05
  22   2  -1    3.02    0.15
  22   2  -1    3.01    0.14
  20   2  -1    9.25    0.27
  20   2  -1    9.30    0.27
  20   2  -1    9.14    0.29
  18   2  -1    0.53    0.06
  16   2  -1    6.36    0.22
  16   2  -1    6.62    0.22
  14   2  -1    0.25    0.04
  14   2  -1    0.12    0.03
  12   2  -1   30.16    0.41
  12   2  -1   29.34    0.40
  10   2  -1  109.58    0.71
  10   2  -1  109.45    0.69
   8   2  -1   28.06    0.28
   8   2  -1   27.53    0.32
   6   2  -1   17.00    0.22
  -4  -2   1   82.69    0.66
  -4  -2   1   84.72    0.53
   4   2  -1   83.16    0.51
  -2  -2   1  143.98    0.42
   2   2  -1  141.85    0.76
   0   2  -1   64.66    0.52
   2  -2   1   33.28    0.32
   4  -2   1   15.88    0.35
  -6   2  -1  148.27    0.69
  -8   2  -1    0.30    0.03
  10  -2   1    7.08    0.19
 -10   2  -1    7.33    0.18
  12  -2   1    3.13    0.14
 -12   2  -1    3.09    0.13
  14  -2   1    7.65    0.23
  14  -2   1    7.71    0.24
  16  -2   1    8.58    0.27
  18  -2   1    1.80    0.12
  18  -2   1    1.82    0.12
  20  -2   1    3.25    0.15
  22  -2   1    4.39    0.16
  24   2   0    1.24    0.07
  24   2   0    1.34    0.07
  22   2   0    1.24    0.09
  22   2   0    1.14    0.08
  20   2   0   10.40    0.29
  20   2   0    9.89    0.28
  18   2   0   11.07    0.31
  18   2   0   11.05    0.31
  18   2   0   10.95    0.30
  16   2   0    1.21    0.10
  14   2   0    0.34    0.05
  12   2   0    0.90    0.07
  10   2   0   12.22    0.23
  10   2   0   12.00    0.24
   8   2   0   13.82    0.22
   8   2   0   13.75    0.22
   6   2   0   10.21    0.16
   6   2   0   10.34    0.17
  -4  -2   0    3.48    0.10
   4   2   0    2.94    0.12
   2   2   0  160.00    0.62
  -2  -2   0  159.77    0.68
  -2  -2   0  160.48    0.40
  -2   2   0  165.71    0.58
   2  -2   0  166.26    0.78
  -4   2   0    3.09    0.11
   4  -2   0    3.12    0.14
  -6   2   0   10.02    0.26
   8  -2   0   13.30    0.22
  -8   2   0   13.70    0.22
 -10   2   0   11.55    0.22
  10  -2   0   11.57    0.23
  12  -2   0    0.93    0.07
 -12   2   0    0.97    0.07
  12  -2   0    0.98    0.07
  12  -2   0    0.84    0.07
  14  -2   0    0.38    0.05
 -14   2   0    0.32    0.04
  14  -2   0    0.45    0.05
  16  -2   0    0.74    0.07
  16  -2   0    0.70    0.07
  18  -2   0   11.18    0.30
  18  -2   0   10.64    0.29
  20  -2   0   10.00    0.27
  20  -2   0    9.55    0.29
  22  -2   0    1.08    0.08
  22  -2   0    1.10    0.09
  24  -2   0    1.11    0.07
  22   2   1    4.53    0.15
  20   2   1    3.32    0.16
  18   2   1    1.83    0.12
  18   2   1    1.57    0.11
  16   2   1    8.32    0.27
  14   2   1    7.90    0.25
  12   2   1    3.12    0.14
  10   2   1    7.24    0.20
   8   2   1    0.30    0.04
   8   2   1    0.24    0.03
   4   2   1   16.00    0.26
   4   2   1   16.41    0.22
   4   2   1   15.54    0.33
   2   2   1   35.09    0.25
   0   2   1   61.60    0.50
  -2   2   1  143.41    0.60
  -4   2   1   83.80    0.63
   6  -2  -1   16.67    0.22
  -6   2   1   16.43    0.34
   6  -2  -1   15.96    0.20
   8  -2  -1   26.53    0.30
  10  -2  -1  104.71    0.67
  10  -2  -1  105.74    0.65
 -10   2   1  106.71    0.66
 -12   2   1   27.62    0.36
  12  -2  -1   28.84    0.39
  12  -2  -1   28.79    0.37
  14  -2  -1    0.15    0.03
 -14   2   1    0.12    0.02
  14  -2  -1    0.12    0.03
  16  -2  -1    6.31    0.20
  16  -2  -1    6.34    0.21
  18  -2  -1    0.57    0.06
  20  -2  -1    8.72    0.28
  20  -2  -1    9.16    0.27
  20  -2  -1    8.95    0.25
  20  -2  -1    9.36    0.28
  22  -2  -1    2.86    0.15
  22  -2  -1    2.92    0.13
  24  -2  -1    0.40    0.05
  22   2   2    2.13    0.09
  20   2   2    0.10    0.03
  18   2   2    1.52    0.11
  16   2   2    1.63    0.12
  16   2   2    1.73    0.12
  14   2   2    7.61    0.25
  12   2   2   12.70    0.30
  10   2   2    9.49    0.24
  10   2   2    9.13    0.25
   8   2   2    9.42    0.22
   8   2   2    9.23    0.23
   6   2   2    1.02    0.07
   4   2   2   20.53    0.29
  -4  -2  -2   20.80    0.24
   2   2   2   10.98    0.19
  -2  -2  -2   10.90    0.17
   0  -2  -2   30.80    0.43
   2  -2  -2   43.08    0.34
  -4   2   2   66.25    0.60
   4  -2  -2   67.13    0.43
   4  -2  -2   67.11    0.43
   6  -2  -2   68.84    0.46
  -6   2   2   68.99    0.71
   8  -2  -2   27.88    0.30
  10  -2  -2    7.75    0.18
  10  -2  -2    8.07    0.19
  12  -2  -2    2.98    0.12
  12  -2  -2    2.43    0.11
  14  -2  -2    6.73    0.21
  14  -2  -2    6.68    0.19
 -14   2   2    6.40    0.19
  16  -2  -2    0.56    0.06
  18  -2  -2    2.55    0.14
  20  -2  -2    0.43    0.06
  20  -2  -2    0.53    0.07
  20  -2  -2    0.39    0.06
  22  -2  -2    1.31    0.10
  22  -2  -2    1.20    0.10
  22  -2  -2    1.25    0.10
  24  -2  -2    0.40    0.05
  26  -2  -2    1.64    0.08
  20   2   3    0.14    0.02
  18   2   3    0.15    0.03
  16   2   3    2.23    0.13
  14   2   3    4.68    0.20
  14   2   3    4.44    0.19
  12   2   3    0.46    0.06
  10   2   3    1.38    0.11
  10   2   3    1.54    0.10
   8   2   3   14.82    0.29
   8   2   3   14.16    0.31
   6   2   3    9.59    0.21
   6   2   3    9.32    0.24
   4   2   3   10.86    0.24
  -4  -2  -3   10.14    0.20
   2   2   3   59.24    0.51
  -2  -2  -3   57.31    0.46
   0  -2  -3   20.13    0.27
   6  -2  -3    9.16    0.18
   6  -2  -3    9.24    0.18
   8  -2  -3   69.91    0.51
   8  -2  -3   68.28    0.55
  10  -2  -3    2.35    0.11
  10  -2  -3    2.38    0.10
  12  -2  -3    7.20    0.20
  12  -2  -3    7.51    0.19
  14  -2  -3   36.21    0.47
  14  -2  -3   36.68    0.47
  16  -2  -3    3.80    0.16
 -16   2   3    3.79    0.16
  16  -2  -3    3.85    0.17
  18  -2  -3   18.01    0.38
  18  -2  -3   17.83    0.35
  20  -2  -3    1.00    0.09
  20  -2  -3    1.03    0.09
  20  -2  -3    1.03    0.09
  20  -2  -3    0.96    0.09
  22  -2  -3    1.61    0.12
  22  -2  -3    1.56    0.11
  22  -2  -3    1.59    0.11
  22  -2  -3    1.66    0.11
  24  -2  -3    0.94    0.08
  26  -2  -3    1.20    0.07
  18   2   4    0.15    0.03
  16   2   4    0.19    0.03
  16   2   4    0.18    0.03
  14   2   4    0.43    0.06
  14   2   4    0.36    0.05
  12   2   4    7.52    0.24
  12   2   4    7.74    0.25
  10   2   4    3.33    0.17
   8   2   4    3.52    0.17
   6   2   4    8.05    0.24
   4   2   4    1.64    0.10
  -4  -2  -4    1.77    0.10
  -2  -2  -4    3.15    0.12
   0  -2  -4   20.67    0.31
   2  -2  -4   17.89    0.29
   4  -2  -4    2.26    0.10
   6  -2  -4   36.75    0.41
   6  -2  -4   35.48    0.40
   6  -2  -4   36.64    0.40
   8  -2  -4    9.06    0.21
   8  -2  -4    9.05    0.21
   8  -2  -4    8.91    0.21
  10  -2  -4   23.31    0.36
  10  -2  -4   24.02    0.33
  10  -2  -4   23.74    0.37
  12  -2  -4    1.43    0.09
  14  -2  -4   19.24    0.37
  14  -2  -4   20.48    0.35
  16  -2  -4   24.10    0.43
  16  -2  -4   25.34    0.42
  18  -2  -4    3.45    0.16
  18  -2  -4    3.82    0.17
  20  -2  -4    1.85    0.13
  20  -2  -4    1.82    0.12
  20  -2  -4    1.78    0.13
  20  -2  -4    1.79    0.12
  22  -2  -4    1.79    0.12
  22  -2  -4    1.72    0.12
  22  -2  -4    2.12    0.13
  24  -2  -4    1.53    0.10
  24  -2  -4    1.59    0.11
  26  -2  -4    3.95    0.13
  16   2   5    0.25    0.03
  16   2   5    0.25    0.03
  14   2   5    0.85    0.07
  12   2   5    0.17    0.04
  10   2   5    7.73    0.25
   8   2   5    2.56    0.15
   6   2   5    2.21    0.14
   4   2   5    1.11    0.09
  -4  -2  -5    1.11    0.08
   2   2   5   30.68    0.46
  -2  -2  -5   30.40    0.44
   0  -2  -5    4.84    0.17
   2  -2  -5    4.11    0.16
   4  -2  -5    1.38    0.09
   6  -2  -5    5.15    0.16
   6  -2  -5    4.87    0.17
   6  -2  -5    5.25    0.17
   8  -2  -5   16.55    0.31
   8  -2  -5   16.05    0.30
   8  -2  -5   16.25    0.31
  10  -2  -5   11.18    0.27
  10  -2  -5   11.04    0.26
  10  -2  -5   10.63    0.26
  12  -2  -5   30.97    0.47
  14  -2  -5    8.62    0.26
  16  -2  -5    1.36    0.11
  18  -2  -5    9.18    0.28
  20  -2  -5    3.83    0.18
  20  -2  -5    3.66    0.17
  20  -2  -5    3.67    0.17
  20  -2  -5    3.96    0.17
  20  -2  -5    3.56    0.18
  22  -2  -5    0.18    0.03
  22  -2  -5    0.23    0.04
  24  -2  -5    1.29    0.09
  24  -2  -5    1.27    0.10
  26  -2  -5    0.29    0.04
  14   2   6    0.03    0.01
  12   2   6    0.14    0.03
  10   2   6    1.67    0.11
   8   2   6    0.56    0.07
   8   2   6    0.65    0.07
   6   2   6    1.02    0.09
   6   2   6    1.04    0.09
   4   2   6    0.14    0.03
   2   2   6    9.91    0.28
  -2  -2  -6    9.65    0.27
   0  -2  -6   14.64    0.33
   2  -2  -6   15.88    0.34
   4  -2  -6    2.02    0.12
   6  -2  -6   10.67    0.26
   6  -2  -6    9.95    0.27
   8  -2  -6    3.36    0.15
   8  -2  -6    3.24    0.15
  10  -2  -6    8.69    0.25
  10  -2  -6    8.39    0.25
  10  -2  -6    8.57    0.24
  12  -2  -6    0.68    0.07
  14  -2  -6    5.41    0.22
  16  -2  -6    1.29    0.11
  18  -2  -6    7.55    0.26
  18  -2  -6    7.73    0.27
  18  -2  -6    7.70    0.23
  18  -2  -6    7.62    0.26
  20  -2  -6    3.43    0.17
  20  -2  -6    3.62    0.16
  20  -2  -6    3.86    0.18
  20  -2  -6    3.61    0.18
  22  -2  -6    3.63    0.16
  22  -2  -6    3.69    0.18
  24  -2  -6    2.76    0.14
  24  -2  -6    2.79    0.13
  26  -2  -6    2.64    0.10
  12   2   7    0.05    0.01
  10   2   7    0.25    0.04
   8   2   7    0.03    0.01
   8   2   7    0.02    0.01
   6   2   7    0.01    0.01
   6   2   7    0.02    0.01
   4   2   7    0.69    0.07
   4   2   7    0.76    0.08
   2   2   7   12.30    0.29
  -2  -2  -7   12.17    0.29
   2   2   7   12.24    0.33
   2   2   7   12.46    0.31
  -2  -2  -7   12.17    0.32
   0   2   7    3.26    0.17
   0  -2  -7    3.31    0.17
   2  -2  -7    6.16    0.23
   4  -2  -7    3.21    0.16
   6  -2  -7    3.36    0.17
   8  -2  -7    2.74    0.15
   8  -2  -7    2.68    0.14
  10  -2  -7    6.09    0.22
  10  -2  -7    6.20    0.23
  12  -2  -7    3.56    0.17
  14  -2  -7    7.25    0.26
  16  -2  -7    5.42    0.22
  16  -2  -7    5.48    0.19
  16  -2  -7    5.29    0.22
  18  -2  -7    3.92    0.19
  18  -2  -7    3.93    0.16
  18  -2  -7    4.25    0.19
  18  -2  -7    3.89    0.19
  20  -2  -7    1.13    0.09
  20  -2  -7    1.17    0.10
  20  -2  -7    1.07    0.10
  22  -2  -7    0.11    0.03
  22  -2  -7    0.11    0.03
  22  -2  -7    0.14    0.03
  24  -2  -7    0.80    0.07
  24  -2  -7    0.86    0.07
   8   2   8    0.03    0.01
   8   2   8   -0.01    0.01
   6   2   8    0.01    0.01
   6   2   8   -0.01    0.01
   4   2   8    0.12    0.03
   4   2   8    0.10    0.03
   2   2   8    0.57    0.07
   0   2   8    0.07    0.02
   2  -2  -8    2.56    0.14
  -2   2   8    2.56    0.14
   4  -2  -8    0.52    0.06
  -4   2   8    0.49    0.06
   6  -2  -8    1.58    0.12
   6  -2  -8    1.49    0.10
   8  -2  -8    4.16    0.19
   8  -2  -8    4.32    0.18
  10  -2  -8    1.58    0.12
  10  -2  -8    1.66    0.11
  10  -2  -8    1.54    0.11
  12  -2  -8    0.75    0.08
  12  -2  -8    0.93    0.09
  14  -2  -8    3.80    0.19
  14  -2  -8    3.78    0.19
  16  -2  -8    2.11    0.14
  16  -2  -8    2.16    0.14
  18  -2  -8    2.31    0.14
  20  -2  -8    0.87    0.08
  22  -2  -8    1.18    0.08
  22  -2  -8    1.18    0.09
  24  -2  -8    0.13    0.02
   6   2   9    0.21    0.03
   4   2   9    1.48    0.09
   2   2   9    0.05    0.01
   0   2   9    0.58    0.06
  -2   2   9    0.11    0.02
   4  -2  -9    5.13    0.19
  -4   2   9    4.83    0.18
   6  -2  -9    1.98    0.12
   8  -2  -9    1.21    0.09
  10  -2  -9    3.70    0.16
  10  -2  -9    3.99    0.18
  12  -2  -9    1.41    0.11
  14  -2  -9    1.14    0.09
  14  -2  -9    0.96    0.09
  16  -2  -9    1.98    0.13
  18  -2  -9    0.97    0.09
  20  -2  -9    0.38    0.05
  22  -2  -9    1.62    0.10
   0   2  10    0.09    0.02
  -2   2  10    0.00    0.00
   4  -2 -10    0.40    0.05
  -4   2  10    0.39    0.05
   6  -2 -10    0.37    0.05
   8  -2 -10    1.88    0.11
  10  -2 -10    0.04    0.02
  12  -2 -10    0.06    0.02
  14  -2 -10    5.61    0.19
  14  -2 -10    5.58    0.19
  16  -2 -10    0.98    0.07
  16  -2 -10    0.90    0.08
  18  -2 -10    0.14    0.03
  20  -2 -10    1.78    0.10
   8  -2 -11    0.59    0.05
  10  -2 -11    1.50    0.08
  12  -2 -11    0.42    0.04
  14  -2 -11    0.12    0.02
  13   3 -11    0.26    0.03
  13   3 -11    0.25    0.03
  11   3 -11    1.76    0.09
  11   3 -11    1.72    0.09
   9   3 -11    6.62    0.16
   9   3 -11    6.80    0.18
  19   3 -10    0.12    0.02
  19   3 -10    0.12    0.03
  17   3 -10    0.14    0.03
  15   3 -10    0.77    0.07
  15   3 -10    0.78    0.08
  13   3 -10    0.63    0.06
  13   3 -10    0.67    0.07
  11   3 -10    0.63    0.07
  11   3 -10    0.65    0.07
   9   3 -10    9.17    0.28
   9   3 -10    8.88    0.25
   7   3 -10    8.91    0.24
   5   3 -10    0.31    0.04
  -5  -3  10    0.30    0.04
  -3  -3  10    0.13    0.03
  -1  -3  10    0.26    0.03
  21   3  -9    3.73    0.13
  19   3  -9    0.53    0.06
  19   3  -9    0.61    0.07
  17   3  -9    1.21    0.10
  15   3  -9    1.53    0.12
  15   3  -9    1.68    0.11
  13   3  -9    6.42    0.23
  13   3  -9    6.42    0.25
  11   3  -9   27.01    0.48
  11   3  -9   26.96    0.53
   9   3  -9    4.29    0.19
   7   3  -9    0.77    0.08
   5   3  -9    0.13    0.03
  -5  -3   9    0.14    0.03
   3   3  -9    0.84    0.08
  -3  -3   9    0.72    0.07
  -1  -3   9    0.19    0.04
  -1  -3   9    0.18    0.03
   1  -3   9    1.05    0.08
   1  -3   9    1.06    0.08
   3  -3   9    1.87    0.10
   5  -3   9    0.89    0.06
  23   3  -8    7.09    0.20
  23   3  -8    7.68    0.20
  21   3  -8    1.13    0.09
  19   3  -8    0.22    0.04
  19   3  -8    0.26    0.04
  19   3  -8    0.22    0.04
  17   3  -8    2.27    0.15
  15   3  -8    0.63    0.08
  15   3  -8    0.67    0.07
  13   3  -8    3.73    0.18
  13   3  -8    3.78    0.18
  13   3  -8    4.01    0.21
  11   3  -8   32.92    0.54
  11   3  -8   33.11    0.55
   9   3  -8   16.32    0.38
   7   3  -8    2.34    0.14
   5   3  -8    2.78    0.15
  -5  -3   8    2.84    0.15
  -3  -3   8    0.91    0.09
   3   3  -8    0.93    0.09
  -1  -3   8    1.86    0.12
  -1  -3   8    1.87    0.12
   1  -3   8    0.36    0.06
   1  -3   8    0.34    0.05
   3  -3   8    2.18    0.13
   3  -3   8    2.38    0.14
   5  -3   8    0.88    0.08
   5  -3   8    0.83    0.07
   7  -3   8    0.04    0.01
  25   3  -7    0.44    0.04
  23   3  -7    5.80    0.19
  23   3  -7    6.16    0.20
  21   3  -7    0.98    0.09
  19   3  -7    1.40    0.12
  19   3  -7    1.50    0.11
  17   3  -7    0.69    0.09
  17   3  -7    0.69    0.08
  15   3  -7   16.71    0.42
  15   3  -7   17.59    0.38
  13   3  -7   58.98    0.79
  13   3  -7   60.92    0.73
  11   3  -7    5.62    0.21
  11   3  -7    5.51    0.22
   9   3  -7    2.37    0.13
   7   3  -7    0.91    0.08
   5   3  -7    0.76    0.07
   3   3  -7   13.14    0.31
   3   3  -7   12.52    0.30
   1   3  -7   18.88    0.36
   1   3  -7   19.66    0.38
   1  -3   7   11.51    0.31
   1  -3   7   10.55    0.29
   3  -3   7    1.38    0.11
   3  -3   7    1.35    0.11
   5  -3   7    0.68    0.08
   5  -3   7    0.69    0.07
   7  -3   7    0.13    0.03
   7  -3   7    0.09    0.03
   9  -3   7    0.29    0.04
   9  -3   7    0.29    0.04
  11  -3   7    0.15    0.02
  25   3  -6    6.68    0.18
  23   3  -6    3.88    0.17
  23   3  -6    4.00    0.17
  21   3  -6    1.81    0.12
  19   3  -6    4.04    0.19
  19   3  -6    4.28    0.21
  17   3  -6    0.56    0.07
  17   3  -6    0.58    0.08
  17   3  -6    0.57    0.07
  15   3  -6    1.04    0.10
  13   3  -6   80.76    0.87
  11   3  -6   18.93    0.36
  11   3  -6   19.41    0.41
   9   3  -6    1.71    0.12
   9   3  -6    1.57    0.10
   7   3  -6    3.07    0.14
   5   3  -6    2.66    0.13
   5   3  -6    2.60    0.13
   3   3  -6    7.26    0.22
   3   3  -6    7.17    0.22
   1   3  -6    1.88    0.11
   1   3  -6    1.89    0.11
  -1   3  -6   20.53    0.37
  -3   3  -6    1.62    0.10
   5  -3   6    0.34    0.05
   5  -3   6    0.28    0.05
   7  -3   6    2.17    0.14
   7  -3   6    2.14    0.13
   7  -3   6    2.04    0.13
   9  -3   6    2.11    0.13
   9  -3   6    2.24    0.13
   9  -3   6    2.28    0.13
  11  -3   6    0.62    0.06
  13  -3   6    0.93    0.07
  25   3  -5    5.43    0.17
  25   3  -5    5.42    0.16
  23   3  -5    1.61    0.11
  23   3  -5    1.82    0.11
  23   3  -5    1.82    0.11
  21   3  -5    0.25    0.05
  21   3  -5    0.31    0.05
  19   3  -5    0.43    0.06
  17   3  -5   38.98    0.62
  15   3  -5  111.44    1.02
  13   3  -5   11.27    0.25
  13   3  -5   10.94    0.31
  11   3  -5    1.01    0.09
  11   3  -5    0.95    0.08
   9   3  -5    6.74    0.20
   7   3  -5    2.30    0.12
   5   3  -5    6.62    0.18
   5   3  -5    6.60    0.19
   3   3  -5   46.86    0.48
   3   3  -5   45.50    0.51
   1   3  -5   40.59    0.47
   1   3  -5   39.99    0.47
  -1   3  -5    7.93    0.21
  -1   3  -5    8.64    0.23
  -3   3  -5    0.69    0.07
  -5   3  -5    1.56    0.10
  -7   3  -5    0.91    0.08
   9  -3   5    1.65    0.12
   9  -3   5    1.65    0.12
   9  -3   5    1.64    0.12
  11  -3   5    0.17    0.03
  11  -3   5    0.14    0.03
  13  -3   5    8.30    0.24
  15  -3   5    2.06    0.11
  25   3  -4    3.55    0.14
  23   3  -4    2.79    0.14
  23   3  -4    2.90    0.14
  21   3  -4    0.19    0.04
  21   3  -4    0.25    0.05
  21   3  -4    0.27    0.05
  19   3  -4    7.17    0.22
  19   3  -4    7.20    0.25
  19   3  -4    7.23    0.25
  17   3  -4   26.43    0.50
  17   3  -4   27.30    0.43
  15   3  -4   95.93    0.77
  15   3  -4   93.12    0.91
  13   3  -4   25.65    0.38
  13   3  -4   24.61    0.45
  11   3  -4   12.61    0.31
  11   3  -4   12.81    0.25
   9   3  -4    0.32    0.04
   9   3  -4    0.31    0.04
   7   3  -4    0.26    0.04
   5   3  -4   22.41    0.33
   3   3  -4   25.89    0.32
   3   3  -4   25.60    0.35
   1   3  -4   61.75    0.52
   1   3  -4   61.14    0.54
  -1   3  -4    1.02    0.07
  -1   3  -4    1.00    0.07
  -3   3  -4    3.00    0.13
  -5   3  -4    5.07    0.18
  -7   3  -4    0.80    0.07
   7  -3   4    0.89    0.07
  -9   3  -4    3.27    0.15
  11  -3   4    7.50    0.25
  11  -3   4    7.71    0.23
  11  -3   4    7.36    0.25
  11  -3   4    7.40    0.24
  13  -3   4    0.79    0.08
  13  -3   4    0.75    0.08
  15  -3   4    2.04    0.12
  17  -3   4    0.28    0.04
  25   3  -3    0.61    0.06
  23   3  -3    1.08    0.09
  23   3  -3    0.97    0.09
  21   3  -3    4.29    0.19
  21   3  -3    4.02    0.19
  19   3  -3   33.01    0.53
  19   3  -3   33.28    0.57
  19   3  -3   35.17    0.53
  19   3  -3   35.00    0.51
  17   3  -3   88.11    0.80
  17   3  -3   88.00    0.89
  15   3  -3   21.32    0.38
  15   3  -3   21.43    0.43
  13   3  -3   32.11    0.43
  13   3  -3   31.71    0.49
  11   3  -3   10.82    0.23
  11   3  -3   10.47    0.27
   9   3  -3    5.49    0.18
   9   3  -3    5.46    0.15
   9   3  -3    5.91    0.16
   7   3  -3   45.78    0.42
   7   3  -3   46.66    0.44
   5   3  -3  130.19    0.72
   3   3  -3  111.62    0.58
   3   3  -3  111.42    0.66
   1   3  -3    5.66    0.14
  -1  -3   3    5.27    0.14
   1   3  -3    5.46    0.15
  -1   3  -3   12.86    0.23
   1  -3   3   12.78    0.23
  -1   3  -3   12.53    0.22
  -3   3  -3   13.28    0.25
   3  -3   3   13.39    0.25
  -3   3  -3   13.26    0.23
  -5   3  -3   14.91    0.28
   5  -3   3   14.74    0.26
  -7   3  -3    3.38    0.14
   7  -3   3    3.52    0.14
  -9   3  -3    3.18    0.14
   9  -3   3    3.33    0.15
 -11   3  -3   18.74    0.35
  11  -3   3   19.91    0.38
  13  -3   3    4.66    0.20
  13  -3   3    4.79    0.19
  13  -3   3    4.80    0.20
  15  -3   3    1.93    0.12
  15  -3   3    1.94    0.13
  17  -3   3    0.65    0.07
  19  -3   3    0.62    0.06
  25   3  -2    0.69    0.06
  23   3  -2    0.31    0.05
  21   3  -2    0.54    0.07
  21   3  -2    0.43    0.06
  19   3  -2   12.90    0.32
  19   3  -2   12.79    0.35
  19   3  -2   13.00    0.32
  17   3  -2   56.71    0.67
  17   3  -2   58.98    0.70
  15   3  -2    4.44    0.18
  15   3  -2    4.66    0.19
  13   3  -2    5.30    0.18
  13   3  -2    5.31    0.19
  11   3  -2    2.18    0.11
  11   3  -2    2.35    0.12
   9   3  -2    2.46    0.10
   9   3  -2    2.51    0.10
   9   3  -2    2.38    0.11
   7   3  -2   26.12    0.31
   7   3  -2   25.88    0.30
   7   3  -2   26.65    0.30
   5   3  -2  110.08    0.61
   3   3  -2  214.23    1.27
   1   3  -2   67.95    0.42
  -1   3  -2   18.89    0.24
   3  -3   2   27.17    0.31
  -3   3  -2   26.75    0.29
  -3   3  -2   27.27    0.32
   5  -3   2    0.83    0.06
  -5   3  -2    0.84    0.06
   7  -3   2    2.28    0.10
  -7   3  -2    2.32    0.11
   9  -3   2   22.16    0.36
  -9   3  -2   22.63    0.36
  11  -3   2    0.25    0.04
 -11   3  -2    0.25    0.04
  13  -3   2    7.50    0.25
  13  -3   2    7.53    0.24
 -13   3  -2    7.32    0.22
  15  -3   2    5.40    0.21
  15  -3   2    5.45    0.21
  15  -3   2    5.44    0.21
  17  -3   2    1.91    0.12
  17  -3   2    1.95    0.12
  19  -3   2    0.75    0.07
  21  -3   2    5.76    0.16
  23   3  -1    3.52    0.15
  21   3  -1   31.17    0.51
  21   3  -1   31.27    0.47
  19   3  -1   34.53    0.53
  19   3  -1   34.71    0.52
  19   3  -1   34.36    0.57
  19   3  -1   34.85    0.53
  17   3  -1    0.15    0.04
  15   3  -1    0.11    0.03
  13   3  -1    2.08    0.12
  13   3  -1    1.87    0.11
  11   3  -1    3.67    0.14
  11   3  -1    3.57    0.14
   9   3  -1   19.65    0.29
   9   3  -1   18.86    0.30
   9   3  -1   19.41    0.30
   7   3  -1  149.06    0.75
   7   3  -1  148.84    0.75
   7   3  -1  150.04    0.77
   5   3  -1   83.40    0.53
   1   3  -1   27.12    0.28
   1   3  -1   26.82    0.42
  -1   3  -1    1.19    0.05
   3  -3   1   40.16    0.55
  -3   3  -1   40.84    0.36
  -5   3  -1    1.18    0.07
   7  -3   1    8.99    0.18
  -7   3  -1    8.60    0.20
  -9   3  -1   84.05    0.66
  11  -3   1    9.60    0.24
 -11   3  -1    9.59    0.23
  13  -3   1    2.32    0.13
  13  -3   1    2.26    0.13
 -13   3  -1    2.25    0.12
  15  -3   1    1.74    0.12
  15  -3   1    1.80    0.12
 -15   3  -1    1.62    0.10
  17  -3   1    3.58    0.17
  17  -3   1    3.45    0.17
  19  -3   1    3.99    0.17
  21  -3   1    5.52    0.19
  23   3   0    0.89    0.06
  23   3   0    0.90    0.06
  21   3   0    6.25    0.21
  21   3   0    5.92    0.20
  19   3   0   27.36    0.47
  19   3   0   28.61    0.50
  19   3   0   28.53    0.48
  17   3   0    5.47    0.21
  17   3   0    5.84    0.23
  17   3   0    5.80    0.22
  15   3   0    8.98    0.27
  13   3   0    3.68    0.16
  11   3   0    6.00    0.19
   9   3   0    3.35    0.13
   9   3   0    3.32    0.13
   7   3   0   62.56    0.50
   7   3   0   62.16    0.52
   5   3   0   43.01    0.40
   1   3   0   42.88    0.35
  -1   3   0   42.28    0.33
  -3   3   0   25.08    0.24
  -3   3   0   25.50    0.27
  -5   3   0   43.68    0.39
  -7   3   0   60.75    0.50
  -9   3   0    3.38    0.13
 -11   3   0    5.65    0.18
  13  -3   0    3.42    0.15
 -13   3   0    3.35    0.14
  15  -3   0    8.72    0.25
 -15   3   0    8.57    0.24
  17  -3   0    5.92    0.21
  17  -3   0    5.50    0.20
  19  -3   0   27.09    0.49
  19  -3   0   27.22    0.45
  21  -3   0    5.70    0.21
  23  -3   0    0.81    0.06
  21   3   1    5.64    0.18
  19   3   1    4.03    0.18
  17   3   1    3.39    0.17
  17   3   1    3.84    0.18
  17   3   1    3.61    0.18
  15   3   1    1.83    0.12
  13   3   1    2.50    0.14
  11   3   1   10.62    0.26
   9   3   1   86.30    0.69
   9   3   1   88.14    0.71
   7   3   1    8.94    0.20
   7   3   1    8.57    0.21
   5   3   1    1.10    0.07
   3   3   1   41.91    0.37
   1   3   1    1.19    0.06
  -1  -3  -1    1.16    0.06
  -1   3   1   26.80    0.43
  -1   3   1   27.42    0.28
   3  -3  -1    5.98    0.13
   5  -3  -1   84.61    0.53
   7  -3  -1  146.02    0.74
  -9   3   1   17.95    0.29
   9  -3  -1   17.73    0.28
 -11   3   1    3.36    0.13
 -13   3   1    1.86    0.11
 -15   3   1    0.16    0.03
  15  -3  -1    0.12    0.03
  17  -3  -1    0.22    0.04
  19  -3  -1   33.99    0.55
  19  -3  -1   34.05    0.49
  19  -3  -1   33.22    0.54
  19  -3  -1   33.10    0.49
  21  -3  -1   30.72    0.49
  21  -3  -1   32.10    0.49
  23  -3  -1    3.49    0.14
  21   3   2    5.93    0.16
  19   3   2    0.69    0.07
  17   3   2    2.03    0.13
  15   3   2    5.90    0.22
  15   3   2    5.70    0.22
  13   3   2    7.57    0.24
  11   3   2    0.25    0.04
   9   3   2   23.61    0.38
   9   3   2   23.01    0.41
   7   3   2    2.44    0.11
   7   3   2    2.31    0.12
   5   3   2    0.81    0.07
   3   3   2   27.21    0.34
  -3  -3  -2   27.38    0.31
  -1  -3  -2   19.09    0.26
   1   3   2   18.77    0.26
   1  -3  -2   67.41    0.49
  -1   3   2   70.03    0.43
  -3   3   2  214.42    0.79
   3  -3  -2  216.51    0.89
   5  -3  -2  115.77    0.67
   7  -3  -2   25.43    0.32
   7  -3  -2   26.26    0.34
   9  -3  -2    2.44    0.11
  11  -3  -2    2.13    0.11
  11  -3  -2    2.33    0.11
  13  -3  -2    5.02    0.18
 -13   3   2    4.89    0.18
 -15   3   2    4.30    0.17
  17  -3  -2   53.85    0.62
 -17   3   2   53.83    0.62
  19  -3  -2   12.57    0.34
  19  -3  -2   11.91    0.32
  21  -3  -2    0.49    0.06
  21  -3  -2    0.37    0.05
  23  -3  -2    0.31    0.04
  25  -3  -2    0.69    0.05
  19   3   3    0.67    0.06
  17   3   3    0.60    0.06
  15   3   3    2.07    0.13
  13   3   3    5.22    0.20
  13   3   3    4.97    0.20
  13   3   3    5.11    0.20
  11   3   3   20.41    0.39
   9   3   3    3.06    0.16
   7   3   3    3.33    0.16
   5   3   3   14.93    0.31
  -3  -3  -3   13.18    0.25
   3   3   3   13.29    0.27
  -1  -3  -3   13.00    0.24
   1   3   3   13.17    0.24
   1  -3  -3    5.36    0.16
   3  -3  -3  112.50    0.72
   5  -3  -3  128.74    0.77
   5  -3  -3  126.74    0.76
   7  -3  -3   45.22    0.45
   7  -3  -3   43.89    0.46
   7  -3  -3   44.48    0.47
   9  -3  -3    5.60    0.17
   9  -3  -3    5.47    0.18
  11  -3  -3   10.54    0.25
  13  -3  -3   30.42    0.45
  13  -3  -3   31.75    0.42
  15  -3  -3   20.25    0.38
  15  -3  -3   20.86    0.37
 -15   3   3   19.77    0.38
  17  -3  -3   84.57    0.79
 -17   3   3   81.63    0.78
  19  -3  -3   32.29    0.50
  19  -3  -3   30.99    0.54
  19  -3  -3   31.52    0.52
  21  -3  -3    4.20    0.18
  21  -3  -3    3.94    0.19
  21  -3  -3    4.43    0.19
  23  -3  -3    0.97    0.09
  23  -3  -3    1.03    0.08
  25  -3  -3    0.71    0.06
  17   3   4    0.28    0.04
  15   3   4    2.10    0.11
  15   3   4    1.97    0.11
  13   3   4    0.85    0.08
  13   3   4    0.78    0.08
  11   3   4    8.16    0.25
  11   3   4    8.01    0.25
   9   3   4    3.40    0.18
   7   3   4    0.65    0.07
   5   3   4    4.95    0.19
  -3  -3  -4    2.89    0.13
   3   3   4    2.88    0.14
  -1  -3  -4    0.91    0.07
   1   3   4    0.96    0.08
   1  -3  -4   59.69    0.58
   3  -3  -4   24.84    0.37
   5  -3  -4   21.05    0.34
   5  -3  -4   21.57    0.35
   7  -3  -4    0.28    0.04
   7  -3  -4    0.24    0.04
   7  -3  -4    0.24    0.03
   9  -3  -4    0.34    0.04
   9  -3  -4    0.29    0.04
   9  -3  -4    0.35    0.04
  11  -3  -4   12.67    0.29
  13  -3  -4   24.57    0.42
  15  -3  -4   88.62    0.83
  17  -3  -4   25.27    0.45
 -17   3   4   24.50    0.44
  19  -3  -4    6.64    0.23
  19  -3  -4    6.43    0.24
  19  -3  -4    6.54    0.22
  19  -3  -4    6.61    0.25
  21  -3  -4    0.28    0.04
  21  -3  -4    0.28    0.05
  21  -3  -4    0.23    0.05
  23  -3  -4    2.81    0.13
  23  -3  -4    2.84    0.14
  25  -3  -4    3.58    0.13
  15   3   5    2.16    0.10
  13   3   5    8.55    0.23
  11   3   5    0.11    0.03
   9   3   5    1.80    0.12
   7   3   5    0.95    0.09
   5   3   5    1.46    0.11
   3   3   5    0.60    0.07
   1   3   5    8.01    0.24
  -1  -3  -5    7.78    0.23
   1  -3  -5   40.25    0.53
   3  -3  -5   44.87    0.55
   5  -3  -5    6.26    0.21
   5  -3  -5    6.80    0.21
   7  -3  -5    2.60    0.12
   7  -3  -5    2.27    0.12
   7  -3  -5    2.25    0.12
   9  -3  -5    6.32    0.21
   9  -3  -5    6.40    0.21
   9  -3  -5    6.72    0.21
  11  -3  -5    0.89    0.08
  11  -3  -5    0.85    0.08
  11  -3  -5    0.90    0.08
  13  -3  -5   10.14    0.28
  15  -3  -5  110.77    0.96
  17  -3  -5   37.38    0.56
  19  -3  -5    0.38    0.06
  19  -3  -5    0.42    0.05
  19  -3  -5    0.43    0.06
  19  -3  -5    0.36    0.06
  21  -3  -5    0.23    0.04
  21  -3  -5    0.17    0.04
  21  -3  -5    0.20    0.04
  23  -3  -5    1.65    0.11
  23  -3  -5    1.74    0.10
  25  -3  -5    5.09    0.15
  25  -3  -5    5.13    0.17
  13   3   6    0.98    0.07
  11   3   6    0.64    0.06
   9   3   6    2.38    0.13
   7   3   6    2.26    0.13
   7   3   6    2.21    0.13
   5   3   6    0.29    0.05
   5   3   6    0.25    0.04
   3   3   6    1.70    0.12
  -1  -3  -6   20.93    0.41
   1   3   6   21.06    0.42
  -1   3   6    1.97    0.12
   1  -3  -6    1.78    0.12
   3  -3  -6    6.94    0.24
   5  -3  -6    2.49    0.14
   5  -3  -6    2.93    0.15
   7  -3  -6    3.03    0.16
   7  -3  -6    3.05    0.15
   9  -3  -6    1.71    0.12
   9  -3  -6    1.59    0.11
   9  -3  -6    1.71    0.11
  11  -3  -6   17.82    0.37
  11  -3  -6   18.03    0.38
  11  -3  -6   18.15    0.38
  13  -3  -6   76.78    0.81
  15  -3  -6    1.00    0.09
  17  -3  -6    0.52    0.07
  17  -3  -6    0.61    0.06
  17  -3  -6    0.58    0.07
  17  -3  -6    0.59    0.07
  19  -3  -6    3.72    0.18
  19  -3  -6    3.87    0.19
  19  -3  -6    3.87    0.16
  21  -3  -6    1.49    0.11
  21  -3  -6    1.61    0.10
  23  -3  -6    3.96    0.15
  23  -3  -6    3.83    0.17
  25  -3  -6    6.80    0.17
  25  -3  -6    6.58    0.19
  11   3   7    0.16    0.03
   9   3   7    0.37    0.05
   7   3   7    0.10    0.03
   7   3   7    0.10    0.02
   5   3   7    0.76    0.07
   5   3   7    0.77    0.07
   3   3   7    1.49    0.10
   3   3   7    1.68    0.11
  -1  -3  -7   11.66    0.28
   1   3   7   11.88    0.30
  -1   3   7   19.34    0.40
   1  -3  -7   19.22    0.41
  -1   3   7   19.95    0.39
   3  -3  -7   12.10    0.33
  -3   3   7   13.24    0.33
   5  -3  -7    0.79    0.08
   7  -3  -7    0.92    0.09
   9  -3  -7    2.23    0.14
  11  -3  -7    5.27    0.21
  11  -3  -7    5.37    0.21
  13  -3  -7   57.80    0.71
  15  -3  -7   15.90    0.38
  15  -3  -7   16.46    0.39
  15  -3  -7   16.09    0.32
  17  -3  -7    0.90    0.09
  17  -3  -7    0.68    0.07
  17  -3  -7    0.71    0.08
  17  -3  -7    0.67    0.08
  19  -3  -7    1.33    0.09
  19  -3  -7    1.30    0.11
  19  -3  -7    1.48    0.11
  21  -3  -7    1.02    0.08
  21  -3  -7    0.92    0.08
  21  -3  -7    1.00    0.09
  23  -3  -7    6.10    0.17
  23  -3  -7    6.07    0.20
  25  -3  -7    0.58    0.05
   7   3   8    0.00    0.01
   7   3   8    0.01    0.01
   5   3   8    0.85    0.07
   5   3   8    0.85    0.07
   3   3   8    2.47    0.12
   3   3   8    2.43    0.13
   1   3   8    0.44    0.06
   1  -3  -8    1.75    0.11
  -1   3   8    1.86    0.12
   3  -3  -8    0.91    0.08
  -3   3   8    0.89    0.08
   5  -3  -8    2.86    0.15
  -5   3   8    2.92    0.15
   7  -3  -8    2.36    0.13
   9  -3  -8   17.05    0.35
  11  -3  -8   35.15    0.50
  13  -3  -8    3.80    0.18
  13  -3  -8    3.87    0.19
  15  -3  -8    0.67    0.07
  15  -3  -8    0.73    0.08
  17  -3  -8    2.16    0.14
  19  -3  -8    0.25    0.04
  21  -3  -8    1.05    0.08
  21  -3  -8    1.03    0.08
  23  -3  -8    7.17    0.18
  23  -3  -8    7.29    0.19
   5   3   9    0.85    0.05
   3   3   9    1.86    0.09
   1   3   9    1.20    0.08
  -1   3   9    0.27    0.04
  -3   3   9    0.77    0.07
   5  -3  -9    0.18    0.04
  -5   3   9    0.14    0.03
   7  -3  -9    0.61    0.07
   9  -3  -9    4.38    0.17
   9  -3  -9    4.56    0.19
  11  -3  -9   26.31    0.47
  11  -3  -9   27.07    0.42
  13  -3  -9    6.03    0.22
  15  -3  -9    1.33    0.10
  17  -3  -9    1.20    0.10
  19  -3  -9    0.54    0.06
  21  -3  -9    3.42    0.14
  -1   3  10    0.26    0.03
  -3   3  10    0.12    0.02
   5  -3 -10    0.34    0.04
  -5   3  10    0.29    0.04
   7  -3 -10    9.02    0.23
   9  -3 -10    8.72    0.23
  11  -3 -10    0.70    0.07
  11  -3 -10    0.62    0.06
  13  -3 -10    0.62    0.06
  13  -3 -10    0.63    0.06
  15  -3 -10    0.87    0.07
  15  -3 -10    0.79    0.07
  17  -3 -10    0.14    0.03
  19  -3 -10    0.12    0.02
   9  -3 -11    6.44    0.15
  11  -3 -11    1.66    0.08
  13  -3 -11    0.29    0.03
  18   4 -10    1.29    0.08
  18   4 -10    1.19    0.07
  16   4 -10    0.66    0.06
  16   4 -10    0.70    0.06
  14   4 -10    0.21    0.03
  14   4 -10    0.16    0.03
  14   4 -10    0.19    0.03
  12   4 -10    0.06    0.02
  12   4 -10    0.01    0.01
  10   4 -10    2.58    0.12
  10   4 -10    2.71    0.13
   8   4 -10    7.85    0.21
   8   4 -10    8.10    0.23
   6   4 -10    3.32    0.13
   6   4 -10    3.57    0.15
   4   4 -10    0.14    0.03
  -4  -4  10    0.18    0.03
  20   4  -9    3.40    0.12
  18   4  -9    0.30    0.04
  18   4  -9    0.32    0.05
  16   4  -9    0.68    0.07
  16   4  -9    0.68    0.07
  14   4  -9    0.50    0.06
  14   4  -9    0.43    0.06
  12   4  -9   15.87    0.35
  12   4  -9   16.34    0.38
  10   4  -9    9.66    0.28
  10   4  -9    9.89    0.30
   8   4  -9    0.52    0.06
   6   4  -9    0.18    0.03
   4   4  -9    0.57    0.06
  -4  -4   9    0.51    0.06
  -2  -4   9    0.29    0.04
   0  -4   9    0.05    0.02
   2  -4   9    1.84    0.09
  22   4  -8    0.10    0.02
  20   4  -8    1.35    0.09
  20   4  -8    1.48    0.09
  18   4  -8    0.24    0.04
  18   4  -8    0.19    0.04
  16   4  -8    3.12    0.16
  16   4  -8    3.03    0.17
  14   4  -8    4.27    0.18
  14   4  -8    3.66    0.19
  12   4  -8    9.85    0.29
  12   4  -8    9.73    0.32
  12   4  -8    9.55    0.28
  10   4  -8   27.91    0.50
  10   4  -8   28.48    0.54
  10   4  -8   29.06    0.51
   8   4  -8    3.76    0.18
   6   4  -8    2.76    0.16
  -4  -4   8    2.27    0.13
   4   4  -8    2.24    0.14
  -2  -4   8    1.00    0.09
   2   4  -8    1.12    0.09
   0  -4   8    0.02    0.01
   0  -4   8    0.00    0.01
   2  -4   8    0.38    0.05
   4  -4   8    2.26    0.12
   6  -4   8    0.33    0.04
  24   4  -7    4.03    0.13
  22   4  -7    0.64    0.06
  20   4  -7    1.05    0.08
  20   4  -7    1.11    0.09
  18   4  -7    1.74    0.12
  18   4  -7    1.96    0.14
  18   4  -7    1.94    0.12
  16   4  -7    4.61    0.20
  16   4  -7    4.90    0.22
  14   4  -7   25.45    0.52
  12   4  -7   25.50    0.46
  12   4  -7   26.07    0.52
  10   4  -7    8.14    0.27
  10   4  -7    7.97    0.29
   8   4  -7    0.38    0.06
   8   4  -7    0.38    0.05
   6   4  -7    3.90    0.19
   6   4  -7    3.97    0.17
   4   4  -7    7.53    0.26
   2   4  -7    2.09    0.13
  -2  -4   7    2.03    0.13
   0  -4   7   11.83    0.32
   0  -4   7   11.61    0.31
   2  -4   7    5.43    0.22
   2  -4   7    5.55    0.21
   4  -4   7    0.25    0.05
   4  -4   7    0.28    0.05
   6  -4   7    0.35    0.05
   8  -4   7    0.04    0.02
  24   4  -6    0.17    0.03
  22   4  -6    4.03    0.17
  20   4  -6    3.30    0.16
  18   4  -6    0.95    0.09
  18   4  -6    0.98    0.10
  18   4  -6    0.93    0.09
  16   4  -6    7.56    0.26
  16   4  -6    7.66    0.28
  16   4  -6    7.96    0.26
  14   4  -6   21.81    0.47
  12   4  -6   42.06    0.64
  10   4  -6    5.33    0.20
  10   4  -6    5.51    0.23
   8   4  -6    2.64    0.14
   6   4  -6    0.17    0.03
   4   4  -6    2.10    0.12
   2   4  -6   12.91    0.29
   2   4  -6   12.30    0.29
   0   4  -6   24.01    0.41
   0   4  -6   22.94    0.39
  -2   4  -6    1.63    0.11
   2  -4   6    1.61    0.12
   2  -4   6    1.52    0.11
   4  -4   6   -0.01    0.01
   4  -4   6    0.00    0.01
   6  -4   6    0.62    0.07
   6  -4   6    0.69    0.08
   8  -4   6    1.48    0.11
   8  -4   6    1.42    0.10
  10  -4   6    0.48    0.05
  10  -4   6    0.50    0.05
  12  -4   6    1.24    0.08
  24   4  -5    2.00    0.10
  22   4  -5    3.14    0.15
  20   4  -5    1.64    0.12
  20   4  -5    1.84    0.12
  18   4  -5    1.38    0.10
  18   4  -5    1.37    0.11
  16   4  -5  110.08    0.96
  16   4  -5  112.31    0.87
  16   4  -5  110.63    1.04
  16   4  -5  108.63    0.96
  14   4  -5   11.43    0.33
  12   4  -5   21.47    0.45
  10   4  -5    2.26    0.14
  10   4  -5    2.54    0.13
   8   4  -5    9.98    0.26
   6   4  -5   14.64    0.31
   4   4  -5    9.20    0.25
   2   4  -5   56.24    0.57
   2   4  -5   52.63    0.59
   0   4  -5   31.79    0.45
   0   4  -5   31.37    0.45
  -2   4  -5    8.65    0.24
  -4   4  -5    1.40    0.10
   6  -4   5    1.76    0.12
   6  -4   5    1.58    0.11
   8  -4   5    5.49    0.22
   8  -4   5    5.42    0.21
  10  -4   5    0.97    0.09
  10  -4   5    0.84    0.08
  12  -4   5    2.88    0.14
  14  -4   5    2.62    0.12
  24   4  -4    2.65    0.12
  22   4  -4    2.00    0.12
  22   4  -4    1.97    0.12
  20   4  -4    0.82    0.08
  20   4  -4    0.96    0.09
  18   4  -4    3.30    0.15
  18   4  -4    3.69    0.18
  18   4  -4    3.42    0.17
  16   4  -4   21.74    0.39
  16   4  -4   21.95    0.46
  14   4  -4   77.83    0.72
  14   4  -4   75.16    0.83
  12   4  -4   16.52    0.32
  12   4  -4   16.36    0.38
  10   4  -4    3.38    0.14
  10   4  -4    3.50    0.17
   8   4  -4   10.02    0.25
   6   4  -4   48.78    0.53
  -4  -4   4   19.94    0.32
   4   4  -4   20.72    0.35
  -2  -4   4   43.29    0.48
   2   4  -4   43.19    0.50
   0   4  -4   13.61    0.27
   0   4  -4   13.31    0.27
  -2   4  -4    5.77    0.18
  -2   4  -4    5.83    0.18
  -4   4  -4    0.08    0.02
  -6   4  -4    9.24    0.25
  -8   4  -4    2.86    0.14
  10  -4   4    1.45    0.11
  10  -4   4    1.77    0.12
  12  -4   4    8.13    0.26
  14  -4   4    3.26    0.15
  16  -4   4    1.15    0.07
  16  -4   4    1.12    0.08
  24   4  -3    0.99    0.07
  22   4  -3    2.55    0.13
  22   4  -3    2.40    0.14
  20   4  -3    5.75    0.21
  20   4  -3    5.84    0.23
  18   4  -3   46.90    0.60
  18   4  -3   46.89    0.62
  18   4  -3   46.09    0.67
  16   4  -3   34.70    0.51
  16   4  -3   35.57    0.56
  14   4  -3   34.54    0.49
  14   4  -3   34.87    0.55
  12   4  -3    3.65    0.15
  12   4  -3    3.95    0.18
  10   4  -3    6.84    0.20
  10   4  -3    6.97    0.23
   8   4  -3    7.17    0.19
   8   4  -3    7.34    0.20
   6   4  -3   28.13    0.38
  -4  -4   3  173.84    0.86
   4   4  -3  172.85    0.94
  -2  -4   3   32.39    0.39
   2   4  -3   33.42    0.41
   0   4  -3    2.78    0.11
   0  -4   3    2.71    0.11
   0   4  -3    2.94    0.12
  -2   4  -3    0.35    0.04
  -2   4  -3    0.35    0.04
  -4   4  -3    1.27    0.08
   4  -4   3    1.33    0.09
  -6   4  -3    0.90    0.08
   6  -4   3    0.91    0.07
  -8   4  -3    2.47    0.13
   8  -4   3    2.55    0.13
 -10   4  -3    4.59    0.18
  10  -4   3    4.80    0.18
  12  -4   3    8.46    0.27
  12  -4   3    8.57    0.25
  12  -4   3    8.25    0.27
  14  -4   3    1.04    0.09
  16  -4   3    3.64    0.16
  18  -4   3    1.21    0.08
  18  -4   3    1.25    0.08
  18  -4   3    1.33    0.08
  24   4  -2    0.70    0.06
  22   4  -2    1.69    0.11
  20   4  -2    1.80    0.12
  20   4  -2    1.78    0.13
  18   4  -2   51.10    0.64
  18   4  -2   49.71    0.71
  16   4  -2   10.40    0.29
  14   4  -2    3.49    0.16
  14   4  -2    3.73    0.17
  12   4  -2    6.49    0.21
  12   4  -2    6.84    0.22
  10   4  -2   14.29    0.29
  10   4  -2   14.32    0.28
  10   4  -2   14.69    0.31
   8   4  -2   29.48    0.38
   8   4  -2   29.37    0.39
   8   4  -2   30.26    0.37
   6   4  -2   49.45    0.46
   6   4  -2   49.04    0.48
   4   4  -2  183.67    0.91
  -4  -4   2  182.26    0.85
  -2  -4   2   14.66    0.25
   0  -4   2   37.72    0.40
   0   4  -2   38.68    0.37
   2  -4   2    6.09    0.17
  -2   4  -2    6.46    0.17
   4  -4   2   15.63    0.28
  -4   4  -2   15.91    0.26
  -4   4  -2   15.69    0.28
   6  -4   2    0.87    0.07
  -6   4  -2    0.91    0.07
  -8   4  -2    6.66    0.20
  10  -4   2    7.18    0.22
 -10   4  -2    7.39    0.22
  12  -4   2    0.73    0.07
 -12   4  -2    0.73    0.07
  14  -4   2    2.50    0.14
  14  -4   2    2.42    0.14
  14  -4   2    2.35    0.14
  16  -4   2    0.21    0.04
  18  -4   2    1.52    0.10
  20  -4   2    0.81    0.06
  20  -4   2    0.79    0.06
  22   4  -1    9.15    0.24
  20   4  -1   25.45    0.47
  20   4  -1   25.28    0.42
  18   4  -1    7.31    0.24
  18   4  -1    7.74    0.24
  18   4  -1    7.77    0.28
  18   4  -1    7.69    0.25
  16   4  -1    5.95    0.22
  16   4  -1    5.97    0.21
  14   4  -1    2.72    0.14
  12   4  -1    5.85    0.20
  10   4  -1    4.97    0.17
  10   4  -1    4.58    0.16
   8   4  -1   44.00    0.47
   8   4  -1   44.47    0.49
   8   4  -1   44.88    0.48
   6   4  -1   31.11    0.36
   6   4  -1   30.73    0.39
   4   4  -1   50.54    0.48
  -4  -4   1   50.82    0.44
   4   4  -1   50.85    0.43
   2   4  -1    4.62    0.14
  -2  -4   1    4.66    0.14
   0   4  -1   37.06    0.38
   0  -4   1   37.19    0.38
   2  -4   1   17.97    0.28
  -2   4  -1   18.27    0.26
   4  -4   1   21.51    0.31
  -4   4  -1   21.50    0.30
   6  -4   1   17.50    0.29
  -6   4  -1   17.15    0.29
   8  -4   1   43.68    0.47
  -8   4  -1   41.90    0.49
 -10   4  -1   30.83    0.44
  12  -4   1    4.19    0.18
 -12   4  -1    4.08    0.17
  14  -4   1    1.63    0.11
  14  -4   1    1.61    0.11
 -14   4  -1    1.48    0.10
  16  -4   1    0.72    0.08
  16  -4   1    0.67    0.07
  18  -4   1    1.81    0.12
  18  -4   1    1.98    0.12
  20  -4   1    1.05    0.08
  20  -4   1    1.13    0.08
  22  -4   1   11.27    0.19
  22   4   0    1.44    0.08
  22   4   0    1.27    0.08
  20   4   0   10.15    0.27
  20   4   0    9.68    0.26
  18   4   0   19.57    0.42
  18   4   0   18.86    0.39
  16   4   0    5.58    0.21
  14   4   0    1.50    0.11
  12   4   0    0.30    0.05
  10   4   0   13.46    0.29
  10   4   0   13.94    0.30
   8   4   0   13.94    0.27
   8   4   0   13.57    0.28
   6   4   0   37.54    0.40
   6   4   0   37.16    0.44
   4   4   0    6.81    0.16
   4   4   0    6.56    0.18
   2   4   0    3.50    0.12
   0   4   0   22.74    0.30
  -2   4   0    2.92    0.10
   2  -4   0    2.95    0.11
  -2   4   0    3.10    0.10
   4  -4   0    6.57    0.17
  -4   4   0    6.82    0.17
   6  -4   0   39.06    0.41
  -6   4   0   37.98    0.42
  -8   4   0   13.74    0.27
   8  -4   0   13.97    0.25
 -10   4   0   13.23    0.28
 -12   4   0    0.21    0.04
  14  -4   0    1.29    0.10
 -14   4   0    1.40    0.10
  16  -4   0    5.55    0.22
  16  -4   0    5.36    0.21
  16  -4   0    5.63    0.21
  18  -4   0   19.59    0.41
  18  -4   0   18.92    0.39
  18  -4   0   19.30    0.38
  20  -4   0    9.56    0.25
  22  -4   0    1.37    0.08
  22  -4   0    1.32    0.08
  22   4   1   10.52    0.19
  20   4   1    1.03    0.08
  18   4   1    2.16    0.13
  18   4   1    2.06    0.13
  16   4   1    0.67    0.07
  16   4   1    0.72    0.08
  16   4   1    0.82    0.08
  14   4   1    1.60    0.11
  14   4   1    1.72    0.11
  12   4   1    4.71    0.19
  10   4   1   32.92    0.46
  10   4   1   34.22    0.50
   8   4   1   44.81    0.50
   8   4   1   43.50    0.54
   6   4   1   17.24    0.32
   6   4   1   17.59    0.28
   4   4   1   21.34    0.34
   2   4   1   17.72    0.29
   0   4   1   37.60    0.40
  -2   4   1    4.63    0.13
   2  -4  -1    5.19    0.14
   4  -4  -1   54.48    0.47
  -4   4   1   52.95    0.47
   6  -4  -1   31.90    0.37
  -6   4   1   31.24    0.38
   6  -4  -1   32.38    0.38
  -8   4   1   42.69    0.48
 -10   4   1    4.36    0.16
 -12   4   1    5.58    0.20
 -14   4   1    2.41    0.13
  16  -4  -1    5.55    0.21
  16  -4  -1    5.56    0.23
 -16   4   1    5.41    0.20
  18  -4  -1    7.36    0.24
  18  -4  -1    7.32    0.26
  18  -4  -1    6.86    0.23
  20  -4  -1   24.73    0.42
  20  -4  -1   25.56    0.45
  22  -4  -1    9.49    0.23
  22  -4  -1    9.08    0.22
  20   4   2    0.82    0.06
  18   4   2    1.60    0.10
  16   4   2    0.23    0.04
  14   4   2    2.52    0.14
  14   4   2    2.80    0.15
  12   4   2    0.72    0.07
  10   4   2    7.79    0.23
  10   4   2    7.73    0.25
   8   4   2    7.02    0.23
   6   4   2    1.28    0.09
   6   4   2    0.72    0.07
   4   4   2   15.50    0.31
   4   4   2   15.91    0.29
   2   4   2    6.22    0.18
  -2  -4  -2    6.20    0.17
   2   4   2    6.45    0.17
   0   4   2   37.60    0.43
   0  -4  -2   36.91    0.42
  -2   4   2   14.23    0.25
   4  -4  -2  193.50    0.97
   6  -4  -2   48.08    0.46
   6  -4  -2   49.69    0.51
   8  -4  -2   28.62    0.38
   8  -4  -2   29.04    0.41
  10  -4  -2   14.07    0.29
 -10   4   2   13.91    0.30
 -12   4   2    6.16    0.21
 -14   4   2    3.17    0.15
 -16   4   2    9.75    0.27
  18  -4  -2   50.15    0.61
  18  -4  -2   49.97    0.61
  20  -4  -2    1.67    0.11
  20  -4  -2    1.70    0.12
  22  -4  -2    1.71    0.10
  22  -4  -2    1.64    0.11
  24  -4  -2    0.75    0.05
  18   4   3    1.26    0.08
  16   4   3    3.81    0.16
  14   4   3    1.14    0.09
  14   4   3    1.06    0.09
  12   4   3    9.46    0.27
  10   4   3    4.94    0.21
   8   4   3    2.50    0.14
   8   4   3    2.36    0.14
   6   4   3    0.88    0.08
   4   4   3    1.28    0.09
  -2  -4  -3    0.42    0.05
   2   4   3    0.45    0.05
   0  -4  -3    2.69    0.12
  -2   4   3   32.92    0.41
   2  -4  -3   32.98    0.42
   4  -4  -3  178.36    1.02
   4  -4  -3  178.75    1.01
   6  -4  -3   26.80    0.35
   6  -4  -3   26.68    0.40
   8  -4  -3    7.16    0.20
   8  -4  -3    6.90    0.21
  10  -4  -3    6.60    0.20
  12  -4  -3    3.57    0.16
  14  -4  -3   32.85    0.50
 -14   4   3   33.35    0.51
 -16   4   3   32.35    0.51
  18  -4  -3   43.00    0.65
  18  -4  -3   44.58    0.63
  20  -4  -3    5.87    0.20
  20  -4  -3    5.86    0.22
  20  -4  -3    5.50    0.22
  22  -4  -3    2.59    0.12
  22  -4  -3    2.39    0.14
  24  -4  -3    0.99    0.06
  16   4   4    1.15    0.07
  14   4   4    3.65    0.15
  14   4   4    3.52    0.15
  12   4   4    8.77    0.25
  12   4   4    8.89    0.25
  10   4   4    1.55    0.11
  10   4   4    1.59    0.11
   8   4   4    2.76    0.16
   6   4   4    9.26    0.28
   4   4   4    0.06    0.02
   2   4   4    5.81    0.20
   0  -4  -4   13.43    0.30
   0   4   4   13.93    0.29
   2  -4  -4   43.11    0.54
   4  -4  -4   19.31    0.36
   4  -4  -4   19.83    0.36
   6  -4  -4   46.49    0.56
   6  -4  -4   46.62    0.56
   8  -4  -4    9.70    0.24
   8  -4  -4    9.35    0.26
  10  -4  -4    3.40    0.15
  10  -4  -4    3.43    0.16
  12  -4  -4   15.76    0.34
  14  -4  -4   71.52    0.75
  16  -4  -4   19.95    0.41
 -16   4   4   19.64    0.41
  18  -4  -4    3.13    0.17
  18  -4  -4    3.35    0.18
  20  -4  -4    0.82    0.07
  20  -4  -4    0.78    0.08
  20  -4  -4    0.81    0.08
  22  -4  -4    1.94    0.10
  22  -4  -4    1.94    0.12
  22  -4  -4    1.82    0.12
  24  -4  -4    2.69    0.10
  24  -4  -4    2.68    0.11
  14   4   5    2.39    0.10
  12   4   5    2.81    0.13
  10   4   5    0.94    0.08
   8   4   5    5.71    0.21
   6   4   5    1.83    0.12
  -6  -4  -5    1.93    0.12
   6   4   5    1.91    0.12
   4   4   5    1.28    0.10
   2   4   5    8.55    0.26
   0  -4  -5   31.54    0.49
   0   4   5   31.37    0.48
   2  -4  -5   52.77    0.64
   4  -4  -5    9.12    0.27
   4  -4  -5    9.94    0.27
   6  -4  -5   13.86    0.33
   6  -4  -5   14.56    0.33
   8  -4  -5    9.23    0.27
   8  -4  -5    9.03    0.27
  10  -4  -5    2.49    0.13
  10  -4  -5    2.38    0.14
  12  -4  -5   21.22    0.40
  14  -4  -5   11.05    0.30
  16  -4  -5  103.65    0.93
  16  -4  -5   99.32    0.99
  18  -4  -5    1.28    0.10
  18  -4  -5    1.20    0.10
  18  -4  -5    1.24    0.11
  20  -4  -5    1.78    0.10
  20  -4  -5    1.72    0.12
  20  -4  -5    1.73    0.12
  22  -4  -5    3.24    0.13
  22  -4  -5    3.18    0.15
  22  -4  -5    2.92    0.15
  24  -4  -5    1.88    0.08
  24  -4  -5    1.83    0.10
  12   4   6    1.24    0.07
  10   4   6    0.50    0.05
   8   4   6    1.49    0.10
   6   4   6    0.70    0.07
   6   4   6    0.72    0.07
   4   4   6    0.02    0.02
   4   4   6    0.06    0.02
   2   4   6    1.73    0.11
   2   4   6    1.61    0.12
   2   4   6    1.82    0.12
   0  -4  -6   22.50    0.44
   0   4   6   23.73    0.44
   2  -4  -6   11.37    0.32
  -2   4   6   13.24    0.32
   4  -4  -6    2.03    0.13
   4  -4  -6    2.33    0.14
   6  -4  -6    0.20    0.04
   6  -4  -6    0.16    0.04
   8  -4  -6    2.45    0.14
   8  -4  -6    2.63    0.15
  10  -4  -6    4.85    0.21
  10  -4  -6    5.12    0.21
  12  -4  -6   38.20    0.56
  14  -4  -6   21.00    0.42
  14  -4  -6   21.71    0.45
  16  -4  -6    7.14    0.25
  16  -4  -6    7.33    0.27
  16  -4  -6    7.33    0.25
  18  -4  -6    0.82    0.08
  18  -4  -6    0.88    0.09
  20  -4  -6    2.97    0.16
  22  -4  -6    4.14    0.14
  22  -4  -6    3.83    0.17
  24  -4  -6    0.19    0.03
  24  -4  -6    0.14    0.03
  10   4   7    0.14    0.02
   8   4   7    0.03    0.01
   6   4   7    0.37    0.05
   6   4   7    0.38    0.05
   4   4   7    0.29    0.04
   4   4   7    0.32    0.05
   2   4   7    6.17    0.20
   2   4   7    5.93    0.21
   0  -4  -7   12.97    0.30
   0   4   7   12.87    0.32
   2  -4  -7    2.18    0.13
  -2   4   7    2.14    0.13
   4  -4  -7    7.39    0.23
  -4   4   7    7.27    0.23
   6  -4  -7    3.78    0.19
   6  -4  -7    4.00    0.17
   6  -4  -7    4.30    0.19
   8  -4  -7    0.35    0.06
   8  -4  -7    0.46    0.06
   8  -4  -7    0.38    0.05
  10  -4  -7    8.25    0.25
  10  -4  -7    8.04    0.27
  12  -4  -7   27.33    0.44
  14  -4  -7   24.46    0.45
  14  -4  -7   25.24    0.48
  16  -4  -7    4.45    0.19
  16  -4  -7    4.66    0.20
  16  -4  -7    5.03    0.21
  18  -4  -7    1.71    0.12
  18  -4  -7    1.64    0.12
  20  -4  -7    0.96    0.09
  22  -4  -7    0.63    0.06
  24  -4  -7    3.90    0.13
   6   4   8    0.30    0.03
   6   4   8    0.31    0.04
   4   4   8    2.27    0.10
   4   4   8    2.20    0.11
   2   4   8    0.43    0.05
   0  -4  -8    0.02    0.01
   0   4   8    0.02    0.01
   2  -4  -8    1.18    0.09
  -2   4   8    0.99    0.08
   4  -4  -8    2.27    0.13
  -4   4   8    2.29    0.13
   6  -4  -8    2.86    0.15
  -6   4   8    2.94    0.15
   8  -4  -8    3.80    0.17
  10  -4  -8   29.04    0.46
  12  -4  -8   10.17    0.27
  14  -4  -8    3.72    0.18
  16  -4  -8    3.14    0.16
  18  -4  -8    0.21    0.04
  20  -4  -8    1.37    0.09
  20  -4  -8    1.33    0.09
  22  -4  -8    0.10    0.02
   2   4   9    1.80    0.09
   0   4   9    0.04    0.01
  -2   4   9    0.34    0.05
   4  -4  -9    0.51    0.05
  -4   4   9    0.48    0.05
   6  -4  -9    0.20    0.04
  -6   4   9    0.18    0.03
   8  -4  -9    0.52    0.06
  10  -4  -9    9.56    0.25
  10  -4  -9    9.24    0.26
  12  -4  -9   15.79    0.31
  12  -4  -9   15.67    0.35
  14  -4  -9    0.52    0.06
  16  -4  -9    0.65    0.07
  18  -4  -9    0.32    0.04
  20  -4  -9    3.22    0.12
  -2   4  10    0.00    0.01
   4  -4 -10    0.18    0.02
  -4   4  10    0.16    0.02
   6  -4 -10    3.28    0.12
  -6   4  10    3.18    0.11
   8  -4 -10    7.71    0.19
  10  -4 -10    2.45    0.11
  10  -4 -10    2.39    0.11
  10  -4 -10    2.45    0.11
  12  -4 -10    0.04    0.01
  12  -4 -10    0.04    0.02
  12  -4 -10    0.04    0.02
  14  -4 -10    0.18    0.03
  14  -4 -10    0.17    0.03
  16  -4 -10    0.63    0.05
  18  -4 -10    1.17    0.07
  17   5  -9    1.80    0.09
  17   5  -9    1.88    0.10
  15   5  -9    0.57    0.06
  15   5  -9    0.61    0.06
  13   5  -9    0.35    0.05
  13   5  -9    0.30    0.04
  11   5  -9    0.94    0.08
  11   5  -9    1.04    0.09
   9   5  -9    0.65    0.06
   9   5  -9    0.58    0.06
   9   5  -9    0.65    0.07
   9   5  -9    0.62    0.06
   7   5  -9    0.29    0.04
   7   5  -9    0.30    0.04
   5   5  -9    0.17    0.03
  -3  -5   9    1.53    0.09
   3   5  -9    1.55    0.09
  -1  -5   9    0.34    0.04
   1   5  -9    0.35    0.04
   1  -5   9    0.58    0.05
  21   5  -8    1.28    0.07
  19   5  -8    0.33    0.04
  17   5  -8    3.26    0.15
  17   5  -8    3.36    0.16
  15   5  -8    0.37    0.05
  15   5  -8    0.35    0.05
  13   5  -8    0.63    0.07
  13   5  -8    0.64    0.07
  11   5  -8    0.25    0.04
  11   5  -8    0.29    0.05
   9   5  -8    0.79    0.08
   9   5  -8    0.87    0.09
   9   5  -8    0.86    0.08
   7   5  -8    2.40    0.14
   5   5  -8    0.94    0.09
  -3  -5   8    1.39    0.10
  -1  -5   8    0.97    0.08
   1  -5   8    0.54    0.06
   3  -5   8    0.01    0.01
  -3   5  -8    0.01    0.00
   5  -5   8    0.37    0.04
  21   5  -7    2.74    0.11
  21   5  -7    2.65    0.12
  19   5  -7    0.56    0.06
  17   5  -7    1.02    0.09
  17   5  -7    1.01    0.09
  15   5  -7    0.41    0.06
  15   5  -7    0.46    0.06
  13   5  -7    1.43    0.11
  13   5  -7    1.45    0.11
  13   5  -7    1.57    0.12
  11   5  -7    1.35    0.11
  11   5  -7    1.47    0.12
   9   5  -7    0.83    0.08
   9   5  -7    0.79    0.08
   7   5  -7    0.74    0.08
   5   5  -7    0.65    0.08
   3   5  -7    2.07    0.13
   1   5  -7    5.60    0.21
  -1  -5   7    4.96    0.20
   1  -5   7    1.19    0.10
   3  -5   7    1.29    0.10
   5  -5   7    0.04    0.01
   7  -5   7    0.04    0.01
  23   5  -6    0.19    0.03
  21   5  -6    0.35    0.04
  19   5  -6    6.30    0.21
  17   5  -6    3.92    0.18
  15   5  -6    2.91    0.16
  15   5  -6    3.30    0.17
  13   5  -6    3.13    0.17
  13   5  -6    3.60    0.18
  11   5  -6    1.04    0.09
   9   5  -6    3.04    0.16
   9   5  -6    3.05    0.16
   9   5  -6    3.02    0.15
   7   5  -6    0.31    0.05
   7   5  -6    0.35    0.05
   5   5  -6    1.07    0.10
   5   5  -6    1.03    0.09
   3   5  -6    1.75    0.12
   3   5  -6    1.70    0.11
   1   5  -6    0.89    0.09
  -1  -5   6    0.87    0.08
   1  -5   6    0.02    0.01
   3  -5   6    1.32    0.11
   5  -5   6    0.24    0.04
   7  -5   6    1.13    0.09
   9  -5   6    0.94    0.08
  11  -5   6    0.02    0.01
  11  -5   6   -0.01    0.01
  23   5  -5    0.41    0.04
  21   5  -5    2.17    0.11
  19   5  -5    7.48    0.23
  19   5  -5    7.12    0.23
  17   5  -5    5.06    0.20
  15   5  -5    0.45    0.06
  15   5  -5    0.52    0.07
  13   5  -5    5.45    0.22
  11   5  -5    0.40    0.06
   9   5  -5    6.99    0.23
   7   5  -5    0.33    0.05
   5   5  -5    5.34    0.20
   3   5  -5    4.63    0.18
   1   5  -5    4.78    0.19
  -1   5  -5    4.95    0.18
  -1   5  -5    4.84    0.18
   3  -5   5    1.86    0.13
  -3   5  -5    2.22    0.13
   5  -5   5    0.83    0.09
   7  -5   5    0.70    0.08
   7  -5   5    0.74    0.07
   9  -5   5    1.06    0.09
   9  -5   5    1.02    0.09
  11  -5   5    0.95    0.08
  11  -5   5    0.94    0.08
  13  -5   5    0.06    0.02
  23   5  -4    2.70    0.11
  21   5  -4    2.14    0.11
  21   5  -4    2.02    0.12
  19   5  -4    1.87    0.11
  19   5  -4    1.80    0.11
  19   5  -4    1.99    0.13
  17   5  -4    4.30    0.19
  17   5  -4    4.05    0.17
  17   5  -4    4.21    0.18
  15   5  -4    0.06    0.02
  15   5  -4    0.06    0.01
  13   5  -4    3.64    0.16
  13   5  -4    3.89    0.19
  11   5  -4    5.39    0.22
   9   5  -4    7.71    0.23
   7   5  -4    2.45    0.13
  -5  -5   4    2.75    0.13
   5   5  -4    2.75    0.14
  -3  -5   4    4.49    0.17
   3   5  -4    4.41    0.17
  -1  -5   4    4.75    0.18
   1   5  -4    4.46    0.17
  -1   5  -4    1.27    0.09
  -1   5  -4    1.10    0.08
  -3   5  -4    2.43    0.13
  -5   5  -4    5.36    0.20
   7  -5   4    1.21    0.10
   7  -5   4    1.21    0.10
   9  -5   4    2.94    0.14
   9  -5   4    2.68    0.15
   9  -5   4    2.71    0.15
  11  -5   4    0.36    0.05
  11  -5   4    0.39    0.05
  11  -5   4    0.39    0.06
  13  -5   4    0.77    0.07
  13  -5   4    0.83    0.07
  13  -5   4    0.72    0.07
  15  -5   4    1.65    0.08
  15  -5   4    1.69    0.09
  23   5  -3    1.18    0.08
  21   5  -3    3.07    0.13
  21   5  -3    2.88    0.14
  19   5  -3    4.91    0.19
  19   5  -3    4.66    0.20
  17   5  -3    1.37    0.10
  17   5  -3    1.33    0.10
  17   5  -3    1.33    0.10
  15   5  -3    6.51    0.23
  15   5  -3    6.39    0.22
  13   5  -3    8.99    0.26
  13   5  -3    9.23    0.28
  11   5  -3    6.42    0.21
  11   5  -3    6.69    0.24
   9   5  -3   10.70    0.26
   9   5  -3   11.85    0.28
   7   5  -3    8.85    0.24
  -5  -5   3    0.90    0.07
   5   5  -3    0.96    0.08
  -3  -5   3    1.31    0.09
   3   5  -3    1.37    0.09
  -1  -5   3    8.33    0.22
   1   5  -3    9.52    0.24
  -1   5  -3    7.65    0.21
   1  -5   3    6.97    0.21
  -1   5  -3    7.16    0.21
  -3   5  -3    1.53    0.10
   3  -5   3    1.55    0.10
  -3   5  -3    1.52    0.09
  -5   5  -3    2.22    0.12
  -7   5  -3    1.31    0.10
   9  -5   3    3.49    0.16
   9  -5   3    3.52    0.16
   9  -5   3    3.40    0.17
   9  -5   3    3.35    0.17
  11  -5   3    1.69    0.11
  11  -5   3    1.64    0.11
  11  -5   3    1.73    0.12
  11  -5   3    1.65    0.12
  13  -5   3    1.63    0.11
  13  -5   3    1.60    0.11
  13  -5   3    1.51    0.11
  15  -5   3    5.66    0.18
  15  -5   3    5.41    0.19
  17  -5   3    1.58    0.08
  23   5  -2    1.05    0.07
  21   5  -2    4.18    0.17
  19   5  -2    2.57    0.13
  19   5  -2    2.31    0.14
  17   5  -2    1.12    0.09
  17   5  -2    0.94    0.08
  15   5  -2   10.82    0.29
  15   5  -2   10.24    0.28
  13   5  -2    1.69    0.11
  11   5  -2    2.80    0.14
  11   5  -2    2.93    0.14
   9   5  -2    2.16    0.12
   9   5  -2    2.09    0.12
   7   5  -2    4.06    0.15
   7   5  -2    3.74    0.15
   7   5  -2    4.05    0.15
   5   5  -2    7.63    0.21
  -5  -5   2    7.62    0.20
  -3  -5   2    6.13    0.18
  -1  -5   2    6.63    0.19
   1  -5   2    0.92    0.07
   3  -5   2    7.73    0.21
  -3   5  -2    7.61    0.21
  -3   5  -2    8.06    0.21
   5  -5   2    0.70    0.07
  -5   5  -2    0.79    0.07
  -7   5  -2    0.11    0.03
   7  -5   2    0.17    0.03
   9  -5   2    2.55    0.13
  -9   5  -2    2.58    0.14
  11  -5   2    1.81    0.13
  11  -5   2    1.70    0.11
  11  -5   2    1.76    0.12
  13  -5   2    0.37    0.05
  13  -5   2    0.44    0.06
  13  -5   2    0.39    0.06
  15  -5   2    2.83    0.14
  15  -5   2    2.90    0.15
  17  -5   2    2.89    0.13
  17  -5   2    2.83    0.14
  19  -5   2    1.25    0.07
  21   5  -1    5.86    0.19
  21   5  -1    5.79    0.17
  19   5  -1    1.23    0.10
  19   5  -1    1.13    0.09
  17   5  -1    0.36    0.05
  15   5  -1    5.48    0.20
  15   5  -1    4.75    0.19
  13   5  -1    3.93    0.17
  11   5  -1   12.43    0.29
  11   5  -1   12.67    0.30
   9   5  -1   10.07    0.25
   9   5  -1    9.98    0.27
   7   5  -1    5.17    0.17
   7   5  -1    5.15    0.18
   5   5  -1    2.49    0.11
   5   5  -1    2.50    0.12
  -5  -5   1    2.44    0.11
   3   5  -1   31.64    0.42
  -3  -5   1   31.47    0.41
   1   5  -1    8.80    0.22
  -1  -5   1    8.66    0.22
   1  -5   1    6.90    0.19
   3  -5   1   17.62    0.32
  -3   5  -1   18.54    0.30
   5  -5   1    4.58    0.16
  -5   5  -1    4.47    0.16
   7  -5   1    3.11    0.14
  -7   5  -1    3.19    0.14
   9  -5   1    0.56    0.06
  -9   5  -1    0.62    0.07
 -11   5  -1    2.00    0.12
  13  -5   1    4.66    0.19
  13  -5   1    4.97    0.21
  13  -5   1    5.06    0.21
  13  -5   1    4.92    0.20
  15  -5   1    0.42    0.05
  15  -5   1    0.51    0.06
  15  -5   1    0.41    0.06
  17  -5   1    2.92    0.14
  17  -5   1    2.89    0.15
  19  -5   1    1.15    0.08
  21   5   0    1.43    0.08
  21   5   0    1.52    0.08
  19   5   0    0.36    0.05
  19   5   0    0.29    0.04
  17   5   0    5.73    0.23
  17   5   0    5.54    0.21
  15   5   0    0.89    0.08
  15   5   0    1.00    0.09
  15   5   0    0.92    0.08
  13   5   0    6.87    0.23
  13   5   0    6.26    0.22
  13   5   0    6.50    0.22
  11   5   0    0.63    0.07
  11   5   0    0.56    0.07
   9   5   0    0.60    0.06
   9   5   0    0.60    0.07
   7   5   0    2.53    0.12
   7   5   0    2.57    0.13
   5   5   0    7.95    0.20
   5   5   0    7.77    0.22
   3   5   0   17.95    0.28
   3   5   0   18.04    0.33
   1   5   0    6.65    0.19
  -1  -5   0    6.79    0.19
  -1   5   0    6.54    0.18
   1  -5   0    6.67    0.19
  -3   5   0   18.25    0.29
   3  -5   0   18.25    0.32
   5  -5   0    8.31    0.22
  -5   5   0    8.06    0.21
   7  -5   0    2.45    0.12
  -7   5   0    2.55    0.12
  -9   5   0    0.58    0.06
 -11   5   0    0.55    0.06
  13  -5   0    6.08    0.23
  13  -5   0    6.06    0.22
 -13   5   0    5.94    0.21
  15  -5   0    0.73    0.08
  15  -5   0    0.70    0.07
  15  -5   0    0.67    0.08
  17  -5   0    5.20    0.19
  17  -5   0    5.52    0.22
  19  -5   0    0.33    0.04
  19  -5   0    0.36    0.05
  21  -5   0    1.48    0.08
  19   5   1    1.30    0.08
  19   5   1    1.11    0.08
  17   5   1    3.19    0.16
  17   5   1    2.85    0.15
  15   5   1    0.40    0.05
  15   5   1    0.62    0.07
  13   5   1    5.37    0.20
  13   5   1    4.92    0.19
  13   5   1    5.31    0.20
  11   5   1    2.21    0.13
  11   5   1    2.22    0.14
   9   5   1    0.52    0.06
   9   5   1    0.56    0.07
   7   5   1    3.03    0.15
   5   5   1    4.43    0.18
   3   5   1   17.49    0.33
   1   5   1    6.60    0.20
  -1   5   1    8.84    0.22
   1  -5  -1    9.34    0.22
  -3   5   1   33.00    0.40
   3  -5  -1   32.82    0.43
   5  -5  -1    2.42    0.12
  -5   5   1    2.62    0.12
   7  -5  -1    5.19    0.17
  -7   5   1    5.20    0.18
  -9   5   1   10.34    0.26
 -11   5   1   11.92    0.30
 -13   5   1    3.89    0.17
  15  -5  -1    4.84    0.18
  15  -5  -1    4.60    0.21
  17  -5  -1    0.33    0.05
  17  -5  -1    0.28    0.05
  19  -5  -1    1.12    0.08
  19  -5  -1    1.16    0.10
  21  -5  -1    6.01    0.19
  19   5   2    1.20    0.07
  17   5   2    2.82    0.13
  15   5   2    2.91    0.15
  13   5   2    0.55    0.06
  13   5   2    0.43    0.06
  11   5   2    2.20    0.13
  11   5   2    1.88    0.12
   9   5   2    2.63    0.15
   7   5   2    0.14    0.03
   5   5   2    0.76    0.08
   3   5   2    7.68    0.23
   1   5   2    0.85    0.07
  -1   5   2    6.34    0.19
   3  -5  -2    6.70    0.20
   5  -5  -2    7.78    0.22
  -5   5   2    9.92    0.23
  -7   5   2    4.09    0.16
   7  -5  -2    4.34    0.16
   7  -5  -2    3.88    0.16
  -9   5   2    2.25    0.12
 -11   5   2    2.95    0.15
 -13   5   2    1.74    0.12
  15  -5  -2    9.48    0.30
  17  -5  -2    0.89    0.08
  17  -5  -2    0.96    0.10
  19  -5  -2    2.30    0.14
  21  -5  -2    4.11    0.17
  23  -5  -2    1.05    0.07
  17   5   3    1.61    0.08
  15   5   3    5.55    0.19
  13   5   3    1.75    0.11
  13   5   3    1.59    0.11
  11   5   3    1.75    0.12
  11   5   3    1.73    0.12
   9   5   3    3.66    0.17
  -9  -5  -3    3.70    0.16
   7   5   3    1.32    0.11
   5   5   3    2.01    0.13
   5   5   3    2.12    0.13
   3   5   3    1.48    0.11
   1   5   3    7.33    0.23
  -1   5   3    8.41    0.24
   3  -5  -3    1.38    0.10
   5  -5  -3    0.87    0.08
   7  -5  -3    8.50    0.25
   9  -5  -3   10.57    0.29
 -11   5   3    6.21    0.22
 -13   5   3    8.76    0.27
  15  -5  -3    6.25    0.24
  15  -5  -3    6.46    0.25
  17  -5  -3    1.25    0.11
  17  -5  -3    1.21    0.11
  19  -5  -3    4.65    0.19
  19  -5  -3    4.40    0.20
  21  -5  -3    2.87    0.15
  23  -5  -3    1.14    0.08
  15   5   4    1.66    0.08
  15   5   4    1.59    0.08
  13   5   4    0.86    0.07
  13   5   4    0.82    0.07
  11   5   4    0.35    0.05
  11   5   4    0.36    0.05
   9   5   4    2.89    0.15
   9   5   4    2.78    0.15
  -9  -5  -4    2.95    0.15
   7   5   4    1.29    0.10
  -7  -5  -4    1.37    0.10
   5   5   4    5.18    0.22
   5   5   4    5.06    0.21
   3   5   4    2.37    0.14
   1   5   4    1.04    0.09
  -1   5   4    4.51    0.18
   1  -5  -4    4.34    0.18
   3  -5  -4    4.45    0.19
   5  -5  -4    2.82    0.15
   7  -5  -4    2.30    0.14
   9  -5  -4    6.74    0.24
  11  -5  -4    5.15    0.19
  13  -5  -4    3.62    0.17
 -13   5   4    3.44    0.17
  15  -5  -4    0.10    0.03
  15  -5  -4    0.07    0.03
  17  -5  -4    4.06    0.20
  17  -5  -4    4.31    0.20
  19  -5  -4    1.70    0.12
  19  -5  -4    1.66    0.12
  21  -5  -4    1.99    0.12
  21  -5  -4    2.09    0.12
  23  -5  -4    2.49    0.12
  23  -5  -4    2.49    0.10
  13   5   5    0.05    0.01
  11   5   5    0.79    0.07
   9   5   5    1.04    0.09
   7   5   5    0.69    0.07
  -7  -5  -5    0.80    0.08
   5   5   5    0.80    0.08
  -5  -5  -5    0.84    0.08
   5   5   5    0.90    0.08
   3   5   5    1.94    0.13
  -3  -5  -5    2.16    0.13
   1   5   5    4.38    0.20
  -1   5   5    4.03    0.18
   1  -5  -5    4.25    0.19
   3  -5  -5    4.39    0.19
   3  -5  -5    5.03    0.21
   5  -5  -5    5.37    0.21
   7  -5  -5    0.32    0.05
   9  -5  -5    6.29    0.24
  11  -5  -5    0.41    0.05
  11  -5  -5    0.39    0.06
  13  -5  -5    5.35    0.21
  13  -5  -5    5.44    0.23
  15  -5  -5    0.43    0.06
  15  -5  -5    0.42    0.07
  17  -5  -5    4.67    0.21
  19  -5  -5    7.02    0.23
  19  -5  -5    6.68    0.24
  21  -5  -5    2.06    0.11
  21  -5  -5    1.93    0.12
  23  -5  -5    0.37    0.04
  11   5   6    0.01    0.01
   9   5   6    0.85    0.07
   7   5   6    1.07    0.08
   5   5   6    0.32    0.05
   5   5   6    0.27    0.04
   3   5   6    1.34    0.10
   3   5   6    1.45    0.10
   1   5   6    0.07    0.02
  -1  -5  -6    0.09    0.02
   1   5   6    0.03    0.01
   1  -5  -6    1.03    0.08
   1  -5  -6    1.06    0.09
   3  -5  -6    1.96    0.13
   3  -5  -6    1.68    0.11
   3  -5  -6    1.82    0.12
   3  -5  -6    1.82    0.13
  -3   5   6    1.78    0.12
   5  -5  -6    1.02    0.10
   5  -5  -6    1.00    0.08
   5  -5  -6    1.09    0.10
  -5   5   6    1.11    0.09
   7  -5  -6    0.40    0.05
   7  -5  -6    0.42    0.06
   9  -5  -6    3.00    0.17
   9  -5  -6    3.19    0.15
   9  -5  -6    3.14    0.16
  11  -5  -6    1.15    0.09
  11  -5  -6    1.10    0.10
  13  -5  -6    3.24    0.16
  13  -5  -6    3.51    0.16
  13  -5  -6    3.44    0.18
  15  -5  -6    2.60    0.14
  15  -5  -6    2.79    0.16
  17  -5  -6    3.52    0.18
  19  -5  -6    5.66    0.21
  21  -5  -6    0.35    0.05
  23  -5  -6    0.18    0.03
   7   5   7    0.02    0.01
   5   5   7   -0.01    0.01
   5   5   7    0.00    0.01
   3   5   7    1.35    0.09
   3   5   7    1.29    0.09
   1   5   7    1.34    0.10
   1  -5  -7    5.39    0.19
  -1   5   7    5.22    0.20
   3  -5  -7    2.10    0.12
  -3   5   7    1.99    0.12
   5  -5  -7    0.69    0.07
   7  -5  -7    0.95    0.08
   9  -5  -7    0.86    0.08
  11  -5  -7    1.36    0.10
  13  -5  -7    1.54    0.10
  13  -5  -7    1.54    0.11
  15  -5  -7    0.41    0.06
  15  -5  -7    0.64    0.07
  17  -5  -7    0.86    0.08
  17  -5  -7    1.04    0.09
  19  -5  -7    0.55    0.06
  21  -5  -7    2.63    0.12
   5   5   8    0.36    0.03
   3   5   8    0.00    0.01
   1   5   8    0.51    0.05
   1  -5  -8    1.05    0.08
  -1   5   8    1.07    0.08
   3  -5  -8    1.38    0.09
  -3   5   8    1.35    0.09
   5  -5  -8    0.90    0.08
  -5   5   8    0.93    0.08
   7  -5  -8    2.36    0.13
  -7   5   8    2.48    0.13
   9  -5  -8    0.81    0.08
  11  -5  -8    0.30    0.05
  13  -5  -8    0.74    0.07
  13  -5  -8    0.65    0.07
  15  -5  -8    0.40    0.05
  17  -5  -8    3.26    0.14
  19  -5  -8    0.27    0.04
  19  -5  -8    0.26    0.04
   1   5   9    0.54    0.04
  -1   5   9    0.35    0.04
   3  -5  -9    1.43    0.08
  -3   5   9    1.50    0.08
   5  -5  -9    0.18    0.03
  -5   5   9    0.16    0.03
   7  -5  -9    0.33    0.04
  -7   5   9    0.26    0.04
   9  -5  -9    0.59    0.06
  11  -5  -9    0.95    0.07
  11  -5  -9    0.95    0.08
  13  -5  -9    0.45    0.05
  13  -5  -9    0.33    0.05
  15  -5  -9    0.59    0.06
  17  -5  -9    1.71    0.09
   7  -5 -10    0.91    0.05
   9  -5 -10    0.41    0.04
  11  -5 -10    0.33    0.04
  11  -5 -10    0.31    0.03
  13  -5 -10    1.48    0.07
  14   6  -9    0.56    0.05
  12   6  -9    0.02    0.01
  10   6  -9    0.81    0.06
   8   6  -9    0.02    0.01
   6   6  -9    0.58    0.05
   4   6  -9    1.46    0.08
  18   6  -8    2.37    0.10
  16   6  -8    1.10    0.08
  14   6  -8    0.32    0.04
  12   6  -8    0.84    0.07
  10   6  -8    0.01    0.01
  10   6  -8    0.03    0.01
   8   6  -8    0.70    0.07
   6   6  -8    2.46    0.13
   4   6  -8    1.56    0.10
   2   6  -8    0.18    0.03
   0  -6   8    0.25    0.04
   0   6  -8    0.32    0.04
   2  -6   8    0.09    0.02
  20   6  -7    2.42    0.10
  18   6  -7    2.97    0.13
  16   6  -7    3.68    0.16
  14   6  -7    0.37    0.05
  12   6  -7    1.49    0.11
  10   6  -7    0.36    0.05
  10   6  -7    0.33    0.05
   8   6  -7    0.35    0.05
   6   6  -7    0.24    0.04
   4   6  -7    3.67    0.18
   2   6  -7    0.71    0.08
   0  -6   7    0.06    0.02
   0   6  -7    0.05    0.01
   2  -6   7    0.23    0.04
  -2   6  -7    0.20    0.03
   4  -6   7    0.02    0.01
   6  -6   7    1.33    0.08
  20   6  -6    0.81    0.06
  18   6  -6    2.18    0.12
  16   6  -6    0.64    0.07
  14   6  -6    0.99    0.09
  12   6  -6    1.07    0.10
  10   6  -6    5.49    0.22
  10   6  -6    5.57    0.22
   8   6  -6    3.67    0.17
   8   6  -6    3.50    0.18
   6   6  -6    0.90    0.09
   4   6  -6    0.79    0.08
   2   6  -6    0.05    0.02
   0  -6   6    0.09    0.02
   0   6  -6    0.08    0.03
   2  -6   6    0.21    0.04
  -2   6  -6    0.24    0.04
   4  -6   6    0.89    0.08
   6  -6   6    8.94    0.25
   8  -6   6    3.64    0.14
  20   6  -5    6.91    0.19
  18   6  -5    0.19    0.04
  16   6  -5    2.67    0.15
  14   6  -5    5.79    0.22
  12   6  -5    0.55    0.07
  10   6  -5    0.13    0.03
  10   6  -5    0.22    0.04
   8   6  -5    0.14    0.03
   8   6  -5    0.02    0.01
   6   6  -5    4.06    0.19
   4   6  -5    2.71    0.15
   2   6  -5    1.62    0.12
   0  -6   5    4.27    0.19
   0   6  -5    4.05    0.19
   2  -6   5    2.98    0.16
  -2   6  -5    3.23    0.16
   4  -6   5    4.55    0.20
   6  -6   5    1.95    0.13
   8  -6   5    1.50    0.11
  10  -6   5    0.69    0.06
  12  -6   5    0.40    0.04
  20   6  -4    0.06    0.02
  20   6  -4    0.04    0.02
  18   6  -4    0.24    0.04
  18   6  -4    0.28    0.04
  16   6  -4    2.73    0.15
  14   6  -4    0.94    0.09
  12   6  -4    4.90    0.21
  10   6  -4    6.33    0.23
  10   6  -4    6.67    0.23
   8   6  -4    4.66    0.19
   6   6  -4   10.50    0.29
  -4  -6   4    8.06    0.24
   4   6  -4    7.75    0.25
  -2  -6   4    1.12    0.09
   2   6  -4    1.30    0.10
   0  -6   4    1.85    0.12
   0   6  -4    1.89    0.12
   2  -6   4    1.67    0.12
  -2   6  -4    1.58    0.11
  -2   6  -4    1.76    0.11
   4  -6   4   16.16    0.38
   6  -6   4   14.34    0.36
   8  -6   4    0.79    0.07
   8  -6   4    0.82    0.08
   8  -6   4    0.74    0.08
  10  -6   4    1.98    0.12
  10  -6   4    2.00    0.11
  10  -6   4    1.98    0.12
  12  -6   4    3.66    0.13
  12  -6   4    3.55    0.15
  14  -6   4    1.00    0.06
  22   6  -3    2.44    0.10
  20   6  -3    0.32    0.05
  18   6  -3    0.06    0.02
  18   6  -3    0.07    0.02
  16   6  -3    2.13    0.13
  14   6  -3    2.58    0.15
  14   6  -3    2.65    0.14
  12   6  -3    6.21    0.23
  10   6  -3    2.29    0.14
   8   6  -3    5.47    0.20
   6   6  -3    7.51    0.24
  -4  -6   3    2.71    0.13
   4   6  -3    2.55    0.14
   2   6  -3    0.23    0.04
  -2  -6   3    0.25    0.04
   0  -6   3    1.31    0.10
   0   6  -3    1.34    0.10
  -2   6  -3    0.26    0.04
   2  -6   3    0.39    0.05
   4  -6   3    1.50    0.11
   6  -6   3    0.73    0.07
   6  -6   3    0.73    0.08
   6  -6   3    0.78    0.08
   8  -6   3    2.04    0.12
   8  -6   3    2.05    0.14
   8  -6   3    2.07    0.13
  10  -6   3    1.18    0.09
  10  -6   3    1.14    0.10
  10  -6   3    1.11    0.09
  12  -6   3    0.10    0.03
  12  -6   3    0.14    0.03
  12  -6   3    0.15    0.03
  14  -6   3    0.55    0.05
  14  -6   3    0.64    0.06
  16  -6   3    5.00    0.13
  20   6  -2    0.65    0.06
  18   6  -2    3.29    0.14
  18   6  -2    2.96    0.16
  16   6  -2    4.93    0.19
  14   6  -2   12.12    0.31
  14   6  -2   11.34    0.29
  12   6  -2    1.60    0.12
  12   6  -2    1.46    0.10
  10   6  -2    4.37    0.18
   8   6  -2    4.94    0.19
   6   6  -2    4.20    0.17
  -4  -6   2    1.41    0.10
   4   6  -2    1.38    0.10
  -2  -6   2    9.39    0.25
   0  -6   2    0.17    0.03
   0   6  -2    0.21    0.04
   2  -6   2   52.45    0.61
  -2   6  -2   51.95    0.60
   4  -6   2   17.94    0.36
  -4   6  -2   18.34    0.35
   6  -6   2    2.53    0.14
  -6   6  -2    2.63    0.14
  -8   6  -2    0.86    0.08
   8  -6   2    0.81    0.09
   8  -6   2    0.77    0.08
   8  -6   2    0.79    0.07
   8  -6   2    0.84    0.08
  10  -6   2    0.06    0.02
  10  -6   2    0.04    0.02
  10  -6   2    0.03    0.02
  12  -6   2    1.90    0.12
  12  -6   2    1.98    0.13
  12  -6   2    1.93    0.13
  14  -6   2    2.22    0.12
  14  -6   2    2.36    0.13
  16  -6   2    2.90    0.12
  18  -6   2    2.79    0.10
  20   6  -1    0.16    0.03
  20   6  -1    0.11    0.02
  18   6  -1    1.22    0.10
  18   6  -1    1.23    0.09
  16   6  -1    0.84    0.08
  14   6  -1    0.88    0.08
  14   6  -1    0.76    0.07
  12   6  -1    6.42    0.23
  12   6  -1    5.71    0.21
  10   6  -1    2.17    0.12
  10   6  -1    2.30    0.14
   8   6  -1    2.61    0.13
   8   6  -1    2.71    0.15
   6   6  -1    9.51    0.27
   4   6  -1    5.05    0.19
  -4  -6   1    5.18    0.19
   2   6  -1    1.38    0.10
  -2  -6   1    1.23    0.09
   0  -6   1    5.87    0.20
   2  -6   1    9.20    0.26
   4  -6   1    7.91    0.24
  -6   6  -1    0.27    0.04
   6  -6   1    0.28    0.04
   8  -6   1    1.79    0.11
  -8   6  -1    1.74    0.11
  10  -6   1    2.71    0.14
  10  -6   1    2.82    0.16
  12  -6   1    0.66    0.07
  12  -6   1    0.66    0.07
  12  -6   1    0.67    0.08
  14  -6   1    2.53    0.13
  14  -6   1    2.76    0.15
  14  -6   1    2.72    0.15
  16  -6   1    2.38    0.12
  16  -6   1    2.52    0.13
  18  -6   1    1.94    0.09
  20   6   0    0.64    0.05
  20   6   0    0.65    0.05
  18   6   0    0.23    0.04
  18   6   0    0.22    0.04
  16   6   0    2.44    0.12
  16   6   0    2.38    0.12
  14   6   0    3.31    0.16
  14   6   0    3.35    0.16
  12   6   0    2.62    0.14
  12   6   0    2.27    0.13
  10   6   0    1.90    0.12
  10   6   0    2.49    0.14
   8   6   0    1.28    0.10
   6   6   0    0.89    0.08
  -6  -6   0    0.91    0.08
   4   6   0    1.77    0.11
  -4  -6   0    1.58    0.10
   2   6   0   44.19    0.56
  -2  -6   0   44.31    0.55
   0   6   0    7.62    0.22
   0  -6   0    8.19    0.24
   2  -6   0   45.03    0.56
   4  -6   0    1.57    0.11
   6  -6   0    1.02    0.09
   8  -6   0    1.40    0.10
  -8   6   0    1.32    0.10
 -10   6   0    2.11    0.13
  12  -6   0    2.22    0.13
  12  -6   0    2.25    0.14
  14  -6   0    2.93    0.15
  14  -6   0    2.77    0.14
  14  -6   0    2.93    0.17
  16  -6   0    2.31    0.12
  16  -6   0    2.31    0.14
  18  -6   0    0.20    0.03
  18  -6   0    0.23    0.04
  20  -6   0    0.61    0.05
  18   6   1    1.96    0.10
  18   6   1    1.91    0.10
  16   6   1    2.57    0.14
  16   6   1    2.41    0.13
  16   6   1    2.49    0.12
  14   6   1    2.85    0.14
  14   6   1    3.05    0.15
  12   6   1    0.77    0.08
  12   6   1    0.73    0.08
  10   6   1    3.07    0.16
 -10  -6  -1    2.75    0.14
   8   6   1    1.79    0.12
   6   6   1    0.24    0.04
   4   6   1    7.84    0.25
   2   6   1    8.91    0.26
   0   6   1    5.87    0.20
   0  -6  -1    5.76    0.20
  -2   6   1    1.43    0.10
   2  -6  -1    1.88    0.11
   4  -6  -1    4.96    0.19
   6  -6  -1   10.16    0.27
   8  -6  -1    2.79    0.14
  -8   6   1    2.87    0.14
 -10   6   1    2.36    0.13
  12  -6  -1    6.07    0.21
  14  -6  -1    0.80    0.08
  14  -6  -1    0.75    0.08
  16  -6  -1    0.66    0.07
  16  -6  -1    0.66    0.08
  18  -6  -1    1.22    0.08
  18  -6  -1    1.16    0.09
  20  -6  -1    0.14    0.02
  20  -6  -1    0.10    0.02
  18   6   2    2.75    0.10
  16   6   2    2.92    0.13
  14   6   2    2.26    0.12
  12   6   2    2.09    0.13
  10   6   2    0.05    0.02
  10   6   2    0.01    0.01
 -10  -6  -2    0.02    0.01
   8   6   2    0.85    0.08
   8   6   2    0.87    0.08
  -8  -6  -2    0.80    0.08
   6   6   2    2.40    0.15
   4   6   2   17.90    0.39
   2   6   2   51.95    0.64
   0   6   2    0.34    0.05
   0  -6  -2    0.20    0.04
   2  -6  -2    9.81    0.26
   4  -6  -2    1.33    0.10
   6  -6  -2    4.34    0.18
   8  -6  -2    5.06    0.19
  -8   6   2    4.91    0.19
 -10   6   2    4.46    0.19
  12  -6  -2    1.50    0.12
  14  -6  -2   10.68    0.32
  16  -6  -2    4.27    0.20
  18  -6  -2    2.88    0.15
  20  -6  -2    0.76    0.07
  16   6   3    4.81    0.13
  14   6   3    0.68    0.06
  14   6   3    0.63    0.06
  12   6   3    0.13    0.03
  12   6   3    0.14    0.03
  10   6   3    1.17    0.09
 -10  -6  -3    1.14    0.09
   8   6   3    2.16    0.13
  -8  -6  -3    2.20    0.13
   6   6   3    0.91    0.08
   6   6   3    0.82    0.08
  -6  -6  -3    0.85    0.08
   4   6   3    1.57    0.12
   2   6   3    0.28    0.05
   0   6   3    1.26    0.10
   2  -6  -3    0.30    0.05
   4  -6  -3    2.56    0.14
   6  -6  -3    7.27    0.24
   6  -6  -3    7.01    0.24
   8  -6  -3    5.46    0.20
   8  -6  -3    5.36    0.21
 -10   6   3    2.24    0.13
  12  -6  -3    6.07    0.24
  14  -6  -3    2.42    0.15
  14  -6  -3    2.45    0.15
  16  -6  -3    1.99    0.13
  16  -6  -3    2.04    0.13
  18  -6  -3    0.04    0.02
  18  -6  -3    0.04    0.01
  20  -6  -3    0.27    0.04
  22  -6  -3    2.40    0.10
  14   6   4    0.93    0.06
  14   6   4    0.90    0.05
  12   6   4    3.38    0.13
  12   6   4    3.54    0.13
  10   6   4    1.94    0.11
 -10  -6  -4    2.06    0.11
   8   6   4    0.80    0.08
  -8  -6  -4    0.74    0.07
   6   6   4   15.76    0.34
  -6  -6  -4   15.60    0.35
   4   6   4   18.64    0.37
  -4  -6  -4   18.34    0.38
   4   6   4   18.61    0.37
   2   6   4    1.70    0.12
  -2  -6  -4    1.92    0.12
   2   6   4    1.82    0.11
   0   6   4    1.83    0.12
   2  -6  -4    1.03    0.09
   4  -6  -4    7.54    0.26
   6  -6  -4   10.08    0.30
   8  -6  -4    4.51    0.20
 -10   6   4    6.30    0.21
 -10   6   4    6.50    0.23
  12  -6  -4    4.71    0.22
  14  -6  -4    0.93    0.09
  16  -6  -4    2.79    0.15
  16  -6  -4    2.53    0.15
  18  -6  -4    0.22    0.04
  18  -6  -4    0.22    0.04
  20  -6  -4    0.05    0.02
  20  -6  -4    0.06    0.02
  22  -6  -4    3.43    0.12
  12   6   5    0.37    0.04
  10   6   5    0.79    0.06
   8   6   5    1.64    0.10
   6   6   5    2.16    0.12
  -6  -6  -5    2.11    0.12
  -4  -6  -5    5.14    0.20
   4   6   5    5.28    0.19
  -2  -6  -5    3.35    0.16
   0  -6  -5    4.77    0.19
   0   6   5    4.70    0.19
   2  -6  -5    1.62    0.11
   2  -6  -5    1.86    0.12
  -2   6   5    1.59    0.11
  -4   6   5    2.86    0.15
  -6   6   5    4.16    0.18
  -8   6   5    0.02    0.01
  10  -6  -5    0.15    0.04
  12  -6  -5    0.52    0.07
  14  -6  -5    5.87    0.24
  16  -6  -5    2.44    0.15
  18  -6  -5    0.16    0.04
  20  -6  -5    6.32    0.18
  20  -6  -5    6.24    0.19
  22  -6  -5    2.65    0.10
   8   6   6    3.62    0.13
   6   6   6    9.02    0.22
   4   6   6    0.96    0.08
   4   6   6    0.94    0.08
   2   6   6    0.26    0.04
   2   6   6    0.30    0.04
   0  -6  -6    0.19    0.04
   0  -6  -6    0.16    0.03
   2  -6  -6    0.02    0.01
   2  -6  -6    0.05    0.02
   4  -6  -6    0.72    0.07
  -4   6   6    0.70    0.07
   6  -6  -6    0.88    0.08
  -6   6   6    0.93    0.08
   8  -6  -6    3.41    0.16
   8  -6  -6    3.76    0.18
  -8   6   6    3.61    0.16
  10  -6  -6    5.69    0.21
  10  -6  -6    5.49    0.22
  12  -6  -6    1.08    0.09
  12  -6  -6    1.09    0.10
  14  -6  -6    1.08    0.08
  14  -6  -6    0.92    0.09
  16  -6  -6    0.66    0.07
  18  -6  -6    2.05    0.12
  20  -6  -6    0.77    0.07
   6   6   7    1.25    0.07
   4   6   7    0.04    0.01
   4   6   7    0.03    0.01
   2   6   7    0.25    0.03
   2   6   7    0.22    0.04
   0   6   7    0.11    0.03
   2  -6  -7    0.72    0.07
  -2   6   7    0.68    0.07
   4  -6  -7    3.71    0.16
  -4   6   7    3.76    0.16
   6  -6  -7    0.19    0.04
   8  -6  -7    0.36    0.05
  10  -6  -7    0.32    0.05
  12  -6  -7    1.47    0.10
  12  -6  -7    1.51    0.11
  14  -6  -7    0.40    0.05
  14  -6  -7    0.40    0.05
  14  -6  -7    0.43    0.06
  16  -6  -7    3.73    0.16
  18  -6  -7    2.76    0.13
  20  -6  -7    2.16    0.10
   2   6   8    0.12    0.02
   0   6   8    0.28    0.03
   2  -6  -8    0.17    0.03
  -2   6   8    0.16    0.03
   4  -6  -8    1.49    0.09
  -4   6   8    1.50    0.09
   6  -6  -8    2.54    0.12
  -6   6   8    2.62    0.12
   8  -6  -8    0.73    0.07
  -8   6   8    0.71    0.06
  10  -6  -8    0.04    0.02
  12  -6  -8    0.88    0.07
  12  -6  -8    0.85    0.08
  14  -6  -8    0.30    0.04
  14  -6  -8    0.33    0.04
  16  -6  -8    1.12    0.07
   4  -6  -9    1.35    0.06
  -4   6   9    1.49    0.07
   6  -6  -9    0.54    0.04
  -6   6   9    0.50    0.04
   8  -6  -9    0.03    0.01
   8  -6  -9    0.04    0.01
  -8   6   9    0.01    0.00
  10  -6  -9    0.72    0.05
  10  -6  -9    0.77    0.06
  12  -6  -9    0.04    0.01
  12  -6  -9    0.05    0.02
  14  -6  -9    0.53    0.05
   9   7  -8    0.35    0.04
   7   7  -8    0.59    0.05
   5   7  -8    2.41    0.11
   3   7  -8    2.58    0.11
  17   7  -7    1.91    0.09
  15   7  -7    0.92    0.07
  13   7  -7    0.15    0.03
  11   7  -7    0.50    0.05
  11   7  -7    0.42    0.05
   9   7  -7    0.03    0.02
   7   7  -7    1.09    0.09
   5   7  -7    0.05    0.02
   3   7  -7    5.10    0.18
   1   7  -7    0.43    0.05
   1  -7   7    0.05    0.01
  -1   7  -7    0.05    0.02
  17   7  -6    1.08    0.07
  15   7  -6    2.41    0.12
  13   7  -6    0.44    0.06
  11   7  -6    0.12    0.03
  11   7  -6    0.16    0.03
   9   7  -6    0.73    0.07
   9   7  -6    0.69    0.07
   7   7  -6    7.51    0.25
   5   7  -6    3.33    0.17
   3   7  -6    0.95    0.09
   1   7  -6    0.51    0.06
   1  -7   6    0.04    0.02
  -1   7  -6    0.06    0.02
   3  -7   6    1.11    0.08
   5  -7   6    2.93    0.12
   7  -7   6   11.35    0.21
  19   7  -5    4.51    0.14
  17   7  -5    1.47    0.09
  15   7  -5    0.48    0.06
  13   7  -5    0.17    0.03
  11   7  -5    0.76    0.08
  11   7  -5    0.68    0.07
   9   7  -5    1.83    0.12
   9   7  -5    1.80    0.12
   7   7  -5    0.72    0.08
   5   7  -5    6.32    0.24
   3   7  -5    0.27    0.05
   1   7  -5    1.29    0.11
   1  -7   5    0.07    0.03
  -1   7  -5    0.10    0.03
   3  -7   5    8.79    0.26
  -3   7  -5    8.86    0.25
   5  -7   5    0.70    0.07
   7  -7   5    1.69    0.10
   9  -7   5    4.70    0.15
  19   7  -4    0.72    0.06
  17   7  -4    0.93    0.07
  15   7  -4    0.91    0.08
  13   7  -4    1.19    0.10
  11   7  -4    4.35    0.19
  11   7  -4    4.68    0.19
   9   7  -4   14.02    0.34
   9   7  -4   13.98    0.34
   7   7  -4    3.17    0.17
   5   7  -4    2.75    0.16
  -3  -7   4    0.81    0.08
   3   7  -4    0.77    0.08
   1   7  -4    1.80    0.13
  -1   7  -4    0.05    0.02
   3  -7   4   19.18    0.40
   5  -7   4   27.46    0.48
   7  -7   4    3.16    0.16
   9  -7   4    0.73    0.07
  11  -7   4    0.06    0.02
  19   7  -3    0.05    0.01
  19   7  -3    0.03    0.01
  17   7  -3    0.18    0.03
  17   7  -3    0.21    0.04
  15   7  -3    1.09    0.09
  13   7  -3    2.85    0.15
  11   7  -3    3.76    0.18
  11   7  -3    3.87    0.17
   9   7  -3    8.97    0.27
   9   7  -3    8.90    0.27
   7   7  -3    2.89    0.15
   7   7  -3    2.86    0.16
   5   7  -3    0.18    0.04
  -3  -7   3    1.03    0.09
   3   7  -3    1.05    0.10
  -1  -7   3    0.12    0.03
   1   7  -3    0.16    0.04
   1  -7   3   23.14    0.43
  -1   7  -3   22.44    0.44
   3  -7   3    0.71    0.08
   3  -7   3    0.61    0.07
   5  -7   3   10.63    0.28
   5  -7   3   10.73    0.31
   7  -7   3    4.04    0.17
   7  -7   3    3.95    0.19
   9  -7   3    0.65    0.06
   9  -7   3    0.63    0.07
  11  -7   3    1.80    0.10
  11  -7   3    1.73    0.11
 -13   7  -3    1.94    0.09
  13  -7   3    2.11    0.09
  19   7  -2    1.59    0.08
  19   7  -2    1.54    0.09
  17   7  -2    0.12    0.03
  17   7  -2    0.10    0.03
  15   7  -2    1.43    0.10
  15   7  -2    1.46    0.10
  13   7  -2    1.95    0.12
  11   7  -2   23.49    0.44
  11   7  -2   24.85    0.44
   9   7  -2    0.73    0.08
   9   7  -2    0.77    0.08
   7   7  -2    2.77    0.15
   7   7  -2    2.64    0.15
  -5  -7   2    0.46    0.06
   5   7  -2    0.44    0.06
   5   7  -2    0.48    0.06
  -3  -7   2    1.14    0.09
   3   7  -2    1.24    0.10
  -1  -7   2    7.71    0.24
   1   7  -2    7.64    0.25
   1  -7   2   59.50    0.68
  -1   7  -2   58.19    0.69
  -1   7  -2   58.85    0.68
   3  -7   2   46.02    0.60
   3  -7   2   43.63    0.60
   5  -7   2    2.26    0.13
   5  -7   2    2.44    0.14
   5  -7   2    2.15    0.14
   7  -7   2    1.87    0.12
   7  -7   2    1.96    0.12
   7  -7   2    1.84    0.13
   9  -7   2    0.65    0.07
   9  -7   2    0.70    0.08
  11  -7   2    2.59    0.13
  11  -7   2    2.83    0.15
 -13   7  -2    0.10    0.02
  13  -7   2    0.12    0.03
  13  -7   2    0.15    0.03
  15  -7   2    5.46    0.15
  19   7  -1    0.24    0.03
  17   7  -1    0.04    0.01
  17   7  -1    0.02    0.01
  17   7  -1    0.02    0.01
  15   7  -1    1.73    0.11
  15   7  -1    1.89    0.11
  13   7  -1    3.39    0.16
 -13  -7   1    3.66    0.16
  11   7  -1   14.31    0.34
  11   7  -1   14.95    0.34
   9   7  -1    3.18    0.16
   9   7  -1    3.23    0.16
   7   7  -1    1.74    0.12
   7   7  -1    1.68    0.12
  -5  -7   1    1.61    0.11
  -3  -7   1    3.54    0.17
  -1  -7   1   39.86    0.57
   1  -7   1    3.84    0.18
   3  -7   1   30.96    0.50
   5  -7   1    2.40    0.14
   5  -7   1    2.53    0.14
   5  -7   1    2.64    0.15
   7  -7   1    0.76    0.08
   7  -7   1    0.99    0.09
   7  -7   1    0.75    0.08
   9  -7   1    0.97    0.09
   9  -7   1    1.10    0.09
   9  -7   1    0.97    0.09
  11  -7   1    1.36    0.10
  11  -7   1    1.47    0.11
 -13   7  -1    6.44    0.20
  13  -7   1    6.55    0.21
  13  -7   1    6.77    0.23
  15  -7   1    0.51    0.05
  15  -7   1    0.44    0.05
  17  -7   1    1.12    0.06
  17   7   0    0.08    0.02
  17   7   0    0.05    0.01
  15   7   0    5.47    0.18
  15   7   0    5.50    0.18
  13   7   0   16.56    0.34
  13   7   0   16.03    0.34
 -13  -7   0   15.94    0.32
  11   7   0    1.29    0.10
 -11  -7   0    1.23    0.10
   9   7   0    3.01    0.16
   9   7   0    2.97    0.15
   7   7   0    0.88    0.08
   7   7   0    0.95    0.09
   5   7   0    0.55    0.07
  -5  -7   0    0.71    0.07
   5   7   0    0.57    0.07
   3   7   0    0.99    0.09
  -3  -7   0    1.03    0.09
   1   7   0   78.79    0.78
  -1  -7   0   79.09    0.80
   1  -7   0   79.70    0.81
   3  -7   0    1.05    0.09
  -5   7   0    0.62    0.07
   5  -7   0    0.67    0.07
  -7   7   0    0.85    0.08
   7  -7   0    0.82    0.08
   7  -7   0    0.94    0.08
   7  -7   0    0.88    0.09
  -9   7   0    2.67    0.15
   9  -7   0    2.64    0.14
   9  -7   0    2.92    0.16
 -11   7   0    1.23    0.10
  11  -7   0    1.32    0.10
 -13   7   0   15.26    0.32
  13  -7   0   14.96    0.32
  13  -7   0   15.16    0.36
  15  -7   0    5.16    0.17
  15  -7   0    5.00    0.19
  17  -7   0    0.06    0.02
  17  -7   0    0.03    0.01
  17   7   1    0.98    0.06
  15   7   1    0.52    0.06
  15   7   1    0.45    0.05
  13   7   1    7.20    0.21
  13   7   1    7.04    0.22
  11   7   1    1.40    0.10
  11   7   1    1.47    0.11
 -11  -7  -1    1.51    0.10
   9   7   1    1.04    0.09
  -9  -7  -1    0.93    0.08
   7   7   1    0.81    0.08
  -7  -7  -1    0.88    0.08
   5   7   1    2.72    0.14
  -5  -7  -1    2.68    0.15
   5   7   1    2.72    0.15
   3   7   1   29.93    0.50
  -3  -7  -1   30.18    0.50
   1   7   1    3.80    0.17
  -1  -7  -1    3.57    0.17
   1  -7  -1   39.50    0.58
   3  -7  -1    3.44    0.17
   5  -7  -1    1.58    0.12
  -7   7   1    1.60    0.11
   7  -7  -1    1.83    0.12
  -9   7   1    2.93    0.15
 -11   7   1   13.25    0.32
  11  -7  -1   13.63    0.31
  13  -7  -1    3.34    0.15
  15  -7  -1    1.83    0.10
  15  -7  -1    1.58    0.11
  17  -7  -1    0.05    0.02
  19  -7  -1    0.22    0.03
  15   7   2    5.42    0.16
  13   7   2    0.18    0.03
  13   7   2    0.10    0.02
  11   7   2    2.82    0.14
 -11  -7  -2    2.67    0.13
   9   7   2    0.68    0.07
   9   7   2    0.67    0.07
  -9  -7  -2    0.64    0.07
   7   7   2    1.96    0.12
   7   7   2    1.89    0.12
  -7  -7  -2    2.06    0.13
   5   7   2    2.44    0.14
  -5  -7  -2    2.25    0.14
  -5  -7  -2    2.27    0.14
   3   7   2   46.46    0.58
  -3  -7  -2   45.24    0.63
  -3  -7  -2   45.75    0.60
   1   7   2   60.49    0.66
   1   7   2   58.66    0.70
  -1  -7  -2   58.65    0.72
   1   7   2   59.91    0.69
  -1  -7  -2   59.62    0.67
   1  -7  -2    7.42    0.25
   3  -7  -2    1.30    0.10
  -5   7   2    0.45    0.06
   5  -7  -2    0.50    0.06
  -7   7   2    2.71    0.15
   7  -7  -2    3.03    0.16
  -9   7   2    0.74    0.08
 -11   7   2   23.22    0.42
  11  -7  -2   23.35    0.46
  13  -7  -2    1.78    0.13
  15  -7  -2    1.28    0.10
  17  -7  -2    0.10    0.03
  19  -7  -2    1.49    0.09
  13   7   3    2.16    0.09
  13   7   3    2.04    0.09
  11   7   3    1.81    0.10
  11   7   3    1.74    0.10
 -11  -7  -3    1.79    0.10
   9   7   3    0.61    0.06
  -9  -7  -3    0.61    0.06
   7   7   3    4.06    0.17
  -7  -7  -3    4.27    0.18
   5   7   3   11.54    0.29
  -5  -7  -3   11.53    0.30
   3   7   3    0.67    0.07
  -3  -7  -3    0.63    0.07
   3   7   3    0.68    0.07
   1   7   3   23.81    0.42
  -1  -7  -3   23.75    0.43
  -1   7   3    0.21    0.04
   1  -7  -3    0.12    0.03
  -3   7   3    1.35    0.10
   3  -7  -3    0.98    0.09
  -5   7   3    0.14    0.03
   5  -7  -3    0.13    0.03
  -7   7   3    2.73    0.14
   7  -7  -3    2.96    0.16
  -9   7   3    8.62    0.26
 -11   7   3    3.48    0.16
  11  -7  -3    3.63    0.19
  13  -7  -3    2.81    0.15
  13  -7  -3    2.74    0.16
  15  -7  -3    0.96    0.09
  15  -7  -3    0.95    0.09
  17  -7  -3    0.16    0.03
  17  -7  -3    0.22    0.04
  19  -7  -3    0.06    0.02
  11   7   4    0.08    0.02
  11   7   4    0.06    0.01
   9   7   4    0.80    0.07
  -9  -7  -4    0.80    0.07
   7   7   4    3.18    0.14
  -7  -7  -4    3.22    0.14
   5   7   4   28.80    0.43
  -5  -7  -4   28.81    0.46
  -3  -7  -4   20.37    0.39
   3   7   4   20.65    0.38
   1   7   4    0.03    0.02
  -1  -7  -4    0.06    0.03
  -1   7   4    1.89    0.12
   1  -7  -4    1.91    0.12
  -3   7   4    0.78    0.08
  -5   7   4    2.66    0.14
   5  -7  -4    2.72    0.15
  -7   7   4    2.92    0.15
   7  -7  -4    3.25    0.16
  -9   7   4   13.50    0.32
 -11   7   4    4.37    0.17
  11  -7  -4    4.09    0.20
  13  -7  -4    1.09    0.10
  15  -7  -4    0.78    0.08
  17  -7  -4    0.79    0.07
  17  -7  -4    0.83    0.07
  19  -7  -4    0.64    0.05
  19  -7  -4    0.60    0.05
   9   7   5    4.63    0.13
   7   7   5    1.72    0.09
   5   7   5    0.71    0.07
  -5  -7  -5    0.82    0.07
  -3  -7  -5    9.19    0.25
   3   7   5    9.48    0.25
  -1  -7  -5    0.06    0.01
   1  -7  -5    1.38    0.09
   1  -7  -5    1.48    0.10
  -1   7   5    1.44    0.10
  -3   7   5    0.27    0.05
   3  -7  -5    0.26    0.04
  -5   7   5    6.43    0.22
   5  -7  -5    6.45    0.21
  -7   7   5    0.62    0.07
  -9   7   5    1.67    0.11
   9  -7  -5    1.70    0.12
 -11   7   5    0.70    0.07
  11  -7  -5    0.64    0.08
  13  -7  -5    0.19    0.04
  15  -7  -5    0.43    0.05
  15  -7  -5    0.43    0.06
  17  -7  -5    1.28    0.09
  19  -7  -5    4.04    0.14
   7   7   6   10.72    0.18
   5   7   6    2.96    0.11
   3   7   6    1.13    0.07
   3   7   6    1.14    0.08
   1   7   6    0.04    0.02
   1   7   6    0.06    0.02
   1  -7  -6    0.58    0.06
   3  -7  -6    0.98    0.08
   5  -7  -6    3.35    0.15
  -5   7   6    3.46    0.15
   7  -7  -6    7.29    0.22
   7  -7  -6    7.80    0.24
  -7   7   6    7.37    0.22
   9  -7  -6    0.68    0.07
   9  -7  -6    0.69    0.07
  -9   7   6    0.66    0.06
  11  -7  -6    0.15    0.03
  11  -7  -6    0.14    0.03
  13  -7  -6    0.42    0.05
  13  -7  -6    0.44    0.06
  15  -7  -6    2.43    0.11
  15  -7  -6    2.27    0.12
  17  -7  -6    1.02    0.08
  19  -7  -6    2.46    0.10
   1   7   7    0.04    0.01
  -1   7   7    0.42    0.05
   3  -7  -7    4.93    0.15
  -3   7   7    4.94    0.16
   5  -7  -7    0.06    0.02
  -5   7   7    0.03    0.01
   7  -7  -7    1.07    0.08
   9  -7  -7    0.06    0.02
  11  -7  -7    0.37    0.04
  11  -7  -7    0.39    0.05
  13  -7  -7    0.16    0.03
  13  -7  -7    0.18    0.03
  13  -7  -7    0.18    0.03
  15  -7  -7    0.98    0.06
  15  -7  -7    0.91    0.07
  17  -7  -7    1.77    0.08
  -3   7   8    2.46    0.09
   5  -7  -8    2.23    0.09
  -5   7   8    2.26    0.09
   7  -7  -8    0.67    0.05
  -7   7   8    0.56    0.05
   9  -7  -8    0.32    0.04
  -9   7   8    0.34    0.03
  11  -7  -8    0.04    0.01
  11  -7  -8    0.02    0.01
  13  -7  -8    0.44    0.04
   8   8  -7    0.36    0.04
   6   8  -7    0.57    0.05
   4   8  -7    0.04    0.01
  14   8  -6    0.05    0.01
  12   8  -6    3.38    0.12
  10   8  -6    0.07    0.02
   8   8  -6    1.62    0.10
   6   8  -6    0.31    0.04
   4   8  -6    0.63    0.06
   2   8  -6    0.88    0.07
   0   8  -6    0.60    0.05
  16   8  -5    0.11    0.02
  14   8  -5    0.29    0.04
  12   8  -5    0.41    0.05
  10   8  -5    0.29    0.04
  10   8  -5    0.29    0.04
   8   8  -5    0.17    0.03
   6   8  -5    0.45    0.06
   4   8  -5    0.19    0.04
   2   8  -5    2.29    0.13
   0   8  -5    1.44    0.10
  -2   8  -5    0.25    0.04
   4  -8   5    0.14    0.03
  -6   8  -5    0.03    0.01
   6  -8   5    0.01    0.01
  16   8  -4    1.05    0.07
  14   8  -4    0.88    0.07
  12   8  -4    1.83    0.11
  10   8  -4    0.98    0.08
  10   8  -4    0.86    0.08
   8   8  -4    0.23    0.04
   6   8  -4    0.39    0.06
   4   8  -4    1.20    0.10
   2   8  -4    1.81    0.12
   0   8  -4    0.10    0.03
   0   8  -4    0.08    0.02
  -2   8  -4    0.17    0.03
   4  -8   4    2.60    0.13
   6  -8   4    4.15    0.16
  -8   8  -4    0.80    0.06
   8  -8   4    0.76    0.06
  16   8  -3    1.34    0.08
  16   8  -3    1.23    0.08
  14   8  -3    0.89    0.07
  12   8  -3    3.97    0.16
  12   8  -3    3.97    0.15
  10   8  -3    3.29    0.15
  10   8  -3    3.39    0.16
   8   8  -3    0.41    0.05
   8   8  -3    0.40    0.06
   6   8  -3    2.17    0.13
   4   8  -3    2.05    0.13
   2   8  -3    1.12    0.10
   0   8  -3    1.37    0.10
   0   8  -3    1.33    0.10
  -2   8  -3    3.51    0.16
   4  -8   3    0.96    0.08
   6  -8   3    4.48    0.18
  -8   8  -3    1.25    0.09
   8  -8   3    1.29    0.09
 -10   8  -3    0.10    0.02
  16   8  -2    0.75    0.06
  16   8  -2    0.70    0.06
  14   8  -2    1.32    0.09
  14   8  -2    1.31    0.08
 -14  -8   2    1.33    0.08
  12   8  -2    4.07    0.17
  10   8  -2    0.30    0.05
  10   8  -2    0.30    0.05
   8   8  -2    2.33    0.13
   8   8  -2    2.14    0.13
   6   8  -2    0.36    0.05
  -4  -8   2    4.24    0.17
   4   8  -2    4.21    0.19
  -2  -8   2    4.85    0.19
   2   8  -2    4.87    0.20
   0   8  -2    5.88    0.21
   0  -8   2    5.65    0.21
   0   8  -2    5.43    0.21
  -2   8  -2    1.06    0.09
  -2   8  -2    1.26    0.10
  -4   8  -2    8.30    0.25
   4  -8   2    8.89    0.26
  -6   8  -2    4.43    0.18
   6  -8   2    4.41    0.19
  -8   8  -2    0.62    0.07
 -10   8  -2    1.26    0.09
 -12   8  -2    1.47    0.08
  12  -8   2    1.46    0.08
  16   8  -1    0.19    0.03
  16   8  -1    0.18    0.03
  14   8  -1    1.05    0.07
  14   8  -1    1.10    0.07
 -14  -8   1    1.09    0.07
  12   8  -1    0.19    0.04
 -12  -8   1    0.18    0.03
  10   8  -1    1.71    0.11
   8   8  -1    4.06    0.17
   8   8  -1    3.91    0.17
   6   8  -1    3.95    0.17
   6   8  -1    3.59    0.17
  -4  -8   1    7.85    0.24
   4   8  -1    8.11    0.26
  -2  -8   1    3.09    0.16
   2   8  -1    2.86    0.15
   0   8  -1    1.95    0.12
   0  -8   1    1.83    0.12
   0   8  -1    1.94    0.13
  -2   8  -1    2.82    0.15
   2  -8   1    2.72    0.15
  -2   8  -1    3.00    0.15
  -4   8  -1    5.55    0.21
   4  -8   1    5.70    0.21
  -6   8  -1    4.05    0.18
  -8   8  -1    0.97    0.08
 -10   8  -1    0.57    0.06
 -12   8  -1    2.04    0.10
  12  -8   1    1.98    0.11
  14  -8   1    3.68    0.12
  14   8   0    4.94    0.15
  12   8   0    1.85    0.11
  12   8   0    1.85    0.11
 -12  -8   0    1.83    0.10
  10   8   0    0.73    0.07
 -10  -8   0    0.77    0.07
   8   8   0    0.48    0.06
  -8  -8   0    0.37    0.05
   6   8   0    4.34    0.18
   6   8   0    4.36    0.19
  -4  -8   0    4.39    0.18
   4   8   0    4.52    0.19
  -2  -8   0    3.77    0.18
   2   8   0    3.94    0.18
   0   8   0   13.88    0.32
   0  -8   0   13.75    0.34
   0   8   0   13.63    0.33
  -2   8   0    3.95    0.18
   2  -8   0    4.06    0.18
  -2   8   0    3.92    0.17
  -4   8   0    4.34    0.19
   4  -8   0    4.62    0.19
  -6   8   0    4.05    0.18
  -8   8   0    0.50    0.06
 -10   8   0    0.74    0.07
 -12   8   0    1.85    0.10
  12  -8   0    1.75    0.11
  14  -8   0    4.75    0.16
  14   8   1    3.74    0.13
  14   8   1    3.51    0.12
  14   8   1    3.94    0.12
  12   8   1    2.06    0.10
 -12  -8  -1    2.10    0.10
  10   8   1    0.61    0.06
  10   8   1    0.54    0.06
 -10  -8  -1    0.62    0.06
   8   8   1    0.99    0.08
   8   8   1    0.91    0.08
  -8  -8  -1    0.97    0.08
   6   8   1    4.18    0.17
  -6  -8  -1    4.02    0.17
   4   8   1    6.06    0.21
  -4  -8  -1    5.85    0.21
   2   8   1    2.99    0.15
  -2  -8  -1    2.85    0.15
   2   8   1    2.86    0.15
  -2  -8  -1    2.83    0.15
   0   8   1    2.01    0.12
   0  -8  -1    1.89    0.13
   0   8   1    1.93    0.12
   0  -8  -1    2.18    0.13
  -2   8   1    3.07    0.16
   2  -8  -1    3.05    0.16
  -2   8   1    3.12    0.15
  -4   8   1    7.92    0.25
   4  -8  -1    8.31    0.26
  -6   8   1    3.52    0.17
   6  -8  -1    3.65    0.17
  -8   8   1    3.68    0.17
 -10   8   1    1.66    0.11
 -12   8   1    0.19    0.03
  12  -8  -1    0.20    0.04
  14  -8  -1    1.01    0.08
  16  -8  -1    0.23    0.03
  12   8   2    1.55    0.08
  12   8   2    1.50    0.08
 -12  -8  -2    1.47    0.07
  10   8   2    1.39    0.09
 -10  -8  -2    1.33    0.08
   8   8   2    0.66    0.07
  -8  -8  -2    0.67    0.07
   6   8   2    4.25    0.17
  -6  -8  -2    4.56    0.18
  -4  -8  -2    8.57    0.26
   2   8   2    1.21    0.09
  -2  -8  -2    1.23    0.10
   0   8   2    5.67    0.20
   0  -8  -2    5.50    0.21
   0  -8  -2    5.77    0.21
  -2   8   2    4.81    0.19
   2  -8  -2    4.88    0.20
  -4   8   2    4.29    0.18
   4  -8  -2    4.46    0.19
  -6   8   2    0.33    0.05
  -8   8   2    2.07    0.12
 -10   8   2    0.28    0.05
  10  -8  -2    0.35    0.05
 -12   8   2    3.89    0.15
  12  -8  -2    3.77    0.17
  14  -8  -2    1.31    0.09
  16  -8  -2    0.67    0.06
  10   8   3    0.09    0.02
 -10  -8  -3    0.09    0.02
   8   8   3    1.25    0.08
  -8  -8  -3    1.30    0.08
   6   8   3    4.50    0.16
  -6  -8  -3    4.58    0.17
   4   8   3    0.91    0.07
  -4  -8  -3    0.92    0.08
  -2  -8  -3    3.56    0.16
   2   8   3    3.52    0.15
   0   8   3    1.31    0.10
   0  -8  -3    1.31    0.10
  -2   8   3    1.39    0.10
  -4   8   3    2.08    0.12
  -6   8   3    1.96    0.12
  -8   8   3    0.42    0.05
 -10   8   3    3.25    0.15
  10  -8  -3    2.93    0.16
 -12   8   3    3.70    0.14
  12  -8  -3    3.79    0.16
  12  -8  -3    3.71    0.17
  14  -8  -3    0.82    0.07
  14  -8  -3    0.79    0.07
  16  -8  -3    1.23    0.08
   8   8   4    0.77    0.06
   6   8   4    4.41    0.15
  -6  -8  -4    4.41    0.15
  -4  -8  -4    2.63    0.13
  -2  -8  -4    0.15    0.03
   2   8   4    0.15    0.03
   0   8   4    0.06    0.02
   0  -8  -4    0.08    0.02
   2  -8  -4    1.86    0.11
  -2   8   4    1.88    0.11
  -4   8   4    1.13    0.09
  -6   8   4    0.38    0.05
  -8   8   4    0.21    0.04
   8  -8  -4    0.26    0.05
 -10   8   4    0.87    0.07
  10  -8  -4    0.79    0.08
 -12   8   4    1.74    0.10
  12  -8  -4    1.65    0.11
  14  -8  -4    0.75    0.07
  16  -8  -4    0.85    0.06
   6   8   5   -0.01    0.01
   4   8   5    0.10    0.02
  -2  -8  -5    0.27    0.04
   2   8   5    0.25    0.03
   0  -8  -5    1.44    0.09
   2  -8  -5    2.24    0.11
  -2   8   5    2.06    0.11
  -4   8   5    0.20    0.04
   4  -8  -5    0.20    0.03
   6  -8  -5    0.48    0.05
  -6   8   5    0.46    0.05
  -8   8   5    0.14    0.03
   8  -8  -5    0.13    0.03
   8  -8  -5    0.11    0.03
  10  -8  -5    0.24    0.04
  10  -8  -5    0.25    0.04
 -10   8   5    0.27    0.04
  12  -8  -5    0.36    0.04
  12  -8  -5    0.34    0.05
  14  -8  -5    0.26    0.03
  14  -8  -5    0.26    0.04
  16  -8  -5    0.09    0.02
   2   8   6    0.65    0.05
   0   8   6    0.52    0.05
  -2   8   6    0.83    0.06
   4  -8  -6    0.60    0.05
   6  -8  -6    0.34    0.04
   6  -8  -6    0.34    0.04
   8  -8  -6    1.66    0.09
   8  -8  -6    1.65    0.10
  -8   8   6    1.65    0.09
  10  -8  -6    0.06    0.02
  10  -8  -6    0.09    0.02
 -10   8   6    0.08    0.02
  12  -8  -6    3.21    0.12
  12  -8  -6    3.23    0.13
  14  -8  -6   -0.01    0.01
  -4   8   7    0.02    0.01
   6  -8  -7    0.49    0.04
  -6   8   7    0.48    0.04
   8  -8  -7    0.37    0.04
  -8   8   7    0.33    0.03
  10  -8  -7    1.10    0.06
   9   9  -5    0.10    0.02
   7   9  -5    0.15    0.03
   5   9  -5    0.75    0.06
   3   9  -5    1.01    0.07
   1   9  -5    0.55    0.05
  11   9  -4    0.94    0.06
   9   9  -4    0.91    0.07
   7   9  -4    0.12    0.03
   5   9  -4    0.70    0.06
   3   9  -4    0.44    0.05
   1   9  -4    1.63    0.09
  -1   9  -4    0.52    0.05
  -3   9  -4    0.18    0.03
  11   9  -3    0.84    0.06
   9   9  -3    0.27    0.04
   7   9  -3    0.16    0.03
   5   9  -3   -0.01    0.01
   3   9  -3    0.01    0.01
   1   9  -3    5.48    0.18
  -1   9  -3    0.41    0.05
  -1   9  -3    0.39    0.05
  -3   9  -3    0.53    0.05
  -5   9  -3    0.07    0.02
  -7   9  -3    0.05    0.01
  13   9  -2    0.34    0.03
  11   9  -2    0.21    0.03
 -11  -9   2    0.21    0.03
   9   9  -2    0.03    0.01
   9   9  -2    0.02    0.01
   7   9  -2    0.30    0.04
   5   9  -2    1.60    0.10
   3   9  -2    1.48    0.10
   1   9  -2    3.83    0.16
  -1   9  -2    0.63    0.06
  -1   9  -2    0.59    0.06
  -3   9  -2    0.26    0.04
  -5   9  -2    0.05    0.02
  -7   9  -2    0.61    0.06
  -9   9  -2    0.20    0.03
  11   9  -1    0.16    0.03
  11   9  -1    0.15    0.03
 -11  -9   1    0.16    0.03
   9   9  -1    1.72    0.09
  -9  -9   1    1.66    0.10
  -7  -9   1    0.86    0.07
   5   9  -1    0.36    0.05
   3   9  -1    2.59    0.14
   1   9  -1    0.22    0.04
  -1   9  -1    0.30    0.04
  -1   9  -1    0.29    0.04
  -3   9  -1    0.90    0.08
  -5   9  -1    1.19    0.09
  -7   9  -1    1.92    0.10
  -9   9  -1    0.34    0.04
  11   9   0    0.50    0.05
 -11  -9   0    0.47    0.04
   9   9   0    0.60    0.06
  -9  -9   0    0.59    0.06
   7   9   0    0.26    0.04
  -7  -9   0    0.27    0.04
  -5  -9   0    0.15    0.03
   3   9   0    0.38    0.05
  -3  -9   0    0.37    0.05
   1   9   0    0.04    0.01
   1   9   0    0.05    0.02
  -1  -9   0    0.06    0.02
  -1   9   0    0.06    0.02
  -1   9   0    0.06    0.02
  -3   9   0    0.40    0.05
  -5   9   0    0.13    0.03
  -7   9   0    0.24    0.04
  -9   9   0    0.57    0.05
 -11   9   0    0.49    0.04
  11  -9   0    0.47    0.05
   9   9   1    0.35    0.04
  -9  -9  -1    0.38    0.04
   7   9   1    1.93    0.10
  -7  -9  -1    1.99    0.10
  -5  -9  -1    1.21    0.09
  -3  -9  -1    0.89    0.07
   1   9   1    0.39    0.05
  -1  -9  -1    0.33    0.04
  -1   9   1    0.16    0.03
  -3   9   1    2.55    0.13
  -5   9   1    0.34    0.05
  -7   9   1    0.84    0.07
  -9   9   1    1.71    0.10
 -11   9   1    0.15    0.03
  11  -9  -1    0.12    0.02
   9   9   2    0.21    0.03
   9   9   2    0.23    0.03
  -9  -9  -2    0.25    0.03
   7   9   2    0.65    0.05
  -7  -9  -2    0.63    0.05
   5   9   2    0.03    0.01
  -5  -9  -2    0.06    0.02
  -3  -9  -2    0.26    0.04
   1   9   2    0.60    0.06
  -1  -9  -2    0.67    0.06
  -1   9   2    3.80    0.15
  -3   9   2    1.32    0.09
  -5   9   2    1.57    0.10
  -7   9   2    0.28    0.04
   7  -9  -2    0.26    0.04
  -9   9   2    0.01    0.01
   9  -9  -2    0.01    0.01
   9  -9  -2    0.02    0.01
 -11   9   2    0.20    0.03
  11  -9  -2    0.25    0.04
   7   9   3    0.04    0.01
  -7  -9  -3    0.03    0.01
  -5  -9  -3    0.04    0.01
  -3  -9  -3    0.51    0.05
  -1  -9  -3    0.41    0.05
   1   9   3    0.36    0.04
  -1   9   3    5.60    0.17
  -3   9   3    0.03    0.01
  -5   9   3    0.05    0.02
  -7   9   3    0.11    0.02
   7  -9  -3    0.09    0.02
  -9   9   3    0.30    0.04
   9  -9  -3    0.23    0.04
 -11   9   3    0.79    0.06
  11  -9  -3    0.72    0.06
  -3  -9  -4    0.15    0.02
  -1  -9  -4    0.53    0.05
  -1   9   4    1.64    0.09
   3  -9  -4    0.42    0.04
  -3   9   4    0.41    0.05
   5  -9  -4    0.68    0.06
   5  -9  -4    0.73    0.07
  -5   9   4    0.69    0.06
  -7   9   4    0.14    0.02
   7  -9  -4    0.12    0.02
   7  -9  -4    0.13    0.03
   9  -9  -4    0.80    0.06
   9  -9  -4    0.84    0.07
  -9   9   4    0.85    0.06
  11  -9  -4    0.89    0.06
  11  -9  -4    0.83    0.06
 -11   9   4    0.87    0.05
  -1   9   5    0.55    0.04
   3  -9  -5    0.92    0.06
   5  -9  -5    0.75    0.05
   5  -9  -5    0.72    0.06
  -5   9   5    0.71    0.05
  -7   9   5    0.16    0.02
   7  -9  -5    0.16    0.03
   7  -9  -5    0.15    0.03
  -9   9   5    0.09    0.02
   9  -9  -5    0.07    0.02
   9  -9  -5    0.08    0.02
  -4 -10   1    1.22    0.07
  -4 -10   0    1.71    0.08
  -2  10   0    0.44    0.04
  -4  10   0    1.57    0.08
  -2  10   1    0.07    0.02
   2 -10  -1    0.06    0.02
  -4  10   1    1.31    0.07
  -6  10   1    6.08    0.14
  -2  10   2    1.06    0.06
  -4  10   2    1.00    0.06
   0   0   0    0.00    0.00
