# Supplementary material for: Spirolones A–E, five spiroketals from a productive saline soil derived Penicillium raistrickii
Source: Front Microbiol. 2024 Nov 22;15:1495396. doi: 10.3389/fmicb.2024.1495396 (PMC11621928; doi:10.3389/fmicb.2024.1495396)
Supplement: Supplementary file 1 [file Data_Sheet_1.zip › X-ray-2/130113b.ins]

TITL 130113b in C2
CELL 1.54178  22.6599   8.3767   9.4980  90.000 114.530  90.000
ZERR    4.00   0.0012   0.0006   0.0006   0.000   0.002   0.000
LATT -7
SYMM -X, Y, -Z
SFAC C  H  O
UNIT 64 88 28
OMIT  -3.00 132.06
L.S. 8
ACTA
BOND $h
FMAP 2
PLAN 20
size 0.43 0.40 0.23
conf
htab
WGHT    0.071600    0.194000
EXTI    0.005667
FVAR       0.16420
MOLE 1
O1    3    0.650518    0.550012    0.569091    11.00000    0.02917    0.04010 =
         0.04668    0.00307    0.02346    0.00180
O2    3    0.646744    0.810847    0.557411    11.00000    0.04018    0.04135 =
         0.06798    0.00611    0.03556   -0.00260
O3    3    0.573906    0.974763    0.652784    11.00000    0.04374    0.03606 =
         0.06791   -0.00106    0.03052   -0.00322
AFIX  83
H3    2    0.599021    0.959144    0.612144    11.00000   -1.50000
AFIX   0
O4    3    0.436992    0.697515    0.823219    11.00000    0.04650    0.06592 =
         0.07187    0.00121    0.04414    0.00559
AFIX  83
H4    2    0.416822    0.613145    0.802925    11.00000   -1.50000
AFIX   0
O5    3    0.694872    0.432922    0.811815    11.00000    0.03018    0.04804 =
         0.04913    0.00735    0.02022    0.00465
O6    3    0.743557    0.371493    0.497133    11.00000    0.04607    0.05118 =
         0.08299    0.00317    0.04711    0.00667
AFIX  83
H6    2    0.777395    0.352755    0.488383    11.00000   -1.50000
AFIX   0
O7    3    0.367397    0.432041    0.773834    11.00000    0.06404    0.08338 =
         0.07174    0.00475    0.03347   -0.01647
AFIX  83
H7    2    0.333456    0.432222    0.695197    11.00000   -1.50000
AFIX   0
C1    1    0.627300    0.688161    0.595964    11.00000    0.02447    0.03916 =
         0.03850    0.00270    0.01431   -0.00130
C2    1    0.579779    0.688249    0.661498    11.00000    0.02433    0.04099 =
         0.03568    0.00045    0.01341    0.00123
C3    1    0.554334    0.834001    0.686301    11.00000    0.02762    0.04111 =
         0.03871   -0.00034    0.01318   -0.00255
C4    1    0.506818    0.836534    0.744158    11.00000    0.03343    0.04686 =
         0.04270   -0.00354    0.01842    0.00521
C5    1    0.484219    0.691728    0.772340    11.00000    0.02976    0.05592 =
         0.04131    0.00221    0.02009    0.00387
C6    1    0.509156    0.544948    0.748582    11.00000    0.02873    0.04672 =
         0.04935    0.00724    0.02143    0.00068
AFIX  43
H6A   2    0.493611    0.449320    0.769739    11.00000   -1.20000
AFIX   0
C7    1    0.556643    0.544216    0.693885    11.00000    0.02509    0.04049 =
         0.03869    0.00471    0.01528    0.00077
C8    1    0.583036    0.390565    0.661276    11.00000    0.02921    0.03835 =
         0.05739    0.00226    0.02492   -0.00130
AFIX  23
H8A   2    0.553029    0.349913    0.561533    11.00000   -1.20000
H8B   2    0.585708    0.312513    0.739140    11.00000   -1.20000
AFIX   0
C9    1    0.649784    0.408705    0.660275    11.00000    0.02743    0.03501 =
         0.04890    0.00415    0.02139    0.00098
C10   1    0.666041    0.266938    0.583782    11.00000    0.04363    0.03591 =
         0.07657   -0.00845    0.03846   -0.00535
AFIX  23
H10A  2    0.638118    0.269387    0.473952    11.00000   -1.20000
H10B  2    0.656390    0.169816    0.625740    11.00000   -1.20000
AFIX   0
C11   1    0.736380    0.260365    0.604358    11.00000    0.05130    0.03491 =
         0.09002    0.00114    0.04897    0.00712
AFIX  13
H11   2    0.745815    0.152551    0.579275    11.00000   -1.20000
AFIX   0
C12   1    0.781385    0.297945    0.770096    11.00000    0.03792    0.06064 =
         0.08672    0.02353    0.03482    0.01989
AFIX  23
H12A  2    0.825044    0.311928    0.777306    11.00000   -1.20000
H12B  2    0.781923    0.208137    0.835088    11.00000   -1.20000
AFIX   0
C13   1    0.761697    0.446553    0.830181    11.00000    0.02740    0.05670 =
         0.05814    0.01161    0.01599    0.00182
AFIX  13
H13   2    0.765450    0.539058    0.771259    11.00000   -1.20000
AFIX   0
C14   1    0.801704    0.476152    1.000675    11.00000    0.04431    0.10454 =
         0.06421    0.01358    0.00937   -0.00064
AFIX 137
H14A  2    0.786945    0.571886    1.031456    11.00000   -1.50000
H14B  2    0.846504    0.487850    1.019462    11.00000   -1.50000
H14C  2    0.797060    0.387512    1.059345    11.00000   -1.50000
AFIX   0
C15   1    0.479442    0.993572    0.767672    11.00000    0.05343    0.05507 =
         0.07347   -0.01170    0.03606    0.00644
AFIX 137
H15A  2    0.439175    0.974990    0.775845    11.00000   -1.50000
H15B  2    0.472086    1.062474    0.681214    11.00000   -1.50000
H15C  2    0.509660    1.043087    0.860907    11.00000   -1.50000
AFIX   0
C16   1    0.359387    0.344282    0.886175    11.00000    0.14600    0.14933 =
         0.08751    0.01654    0.03988   -0.07452
AFIX 137
H16A  2    0.350507    0.414574    0.954847    11.00000   -1.50000
H16B  2    0.398272    0.284973    0.943587    11.00000   -1.50000
H16C  2    0.323763    0.271734    0.838898    11.00000   -1.50000
HKLF 4
 
REM  130113b in C2
REM R1 =  0.0357 for   2725 Fo > 4sig(Fo)  and  0.0360 for all   2749 data
REM    212 parameters refined using      1 restraints
 
END  
     
WGHT      0.0722      0.1949 
REM Highest difference peak  0.196,  deepest hole -0.162,  1-sigma level  0.038
Q1    1   0.6133  0.3989  0.6533  11.00000  0.05    0.20
Q2    1   0.7008  0.2673  0.5927  11.00000  0.05    0.19
Q3    1   0.5187  0.8343  0.6851  11.00000  0.05    0.18
Q4    1   0.5471  0.5439  0.7787  11.00000  0.05    0.18
Q5    1   0.5211  0.5419  0.6717  11.00000  0.05    0.17
Q6    1   0.5993  0.6803  0.6223  11.00000  0.05    0.17
Q7    1   0.5385  0.8315  0.7561  11.00000  0.05    0.16
Q8    1   0.4333  0.9986  0.6911  11.00000  0.05    0.16
Q9    1   0.4713  0.9984  0.8616  11.00000  0.05    0.15
Q10   1   0.6964  0.5279  0.6044  11.00000  0.05    0.15
Q11   1   0.7269  0.4205  0.8269  11.00000  0.05    0.14
Q12   1   0.4398  0.6947  0.7625  11.00000  0.05    0.14
Q13   1   0.7016  0.4034  0.4488  11.00000  0.05    0.13
Q14   1   0.7588  0.3698  0.7658  11.00000  0.05    0.13
Q15   1   0.6186  0.9731  0.6810  11.00000  0.05    0.13
Q16   1   0.4692  0.6853  0.8600  11.00000  0.05    0.12
Q17   1   0.6294  0.8928  0.5531  11.00000  0.05    0.11
Q18   1   0.5186  0.7641  0.8102  11.00000  0.05    0.11
Q19   1   0.4030  0.7757  0.7741  11.00000  0.05    0.11
Q20   1   0.5121  0.6191  0.8016  11.00000  0.05    0.11
