# Supplementary material for: Spirolones A–E, five spiroketals from a productive saline soil derived Penicillium raistrickii
Source: Front Microbiol. 2024 Nov 22;15:1495396. doi: 10.3389/fmicb.2024.1495396 (PMC11621928; doi:10.3389/fmicb.2024.1495396)
Supplement: Supplementary file 1 [file Data_Sheet_1.zip › X-ray-2/130113b.tex]

      Table 1.  Crystal data and structure refinement for 130113b. 
  
  
      Identification code               130113b 
  
      Empirical formula                 C16 H22 O7 
  
      Formula weight                    326.34 
  
      Temperature                       293(2) K 
  
      Wavelength                        1.54178 A 
  
      Crystal system, space group       Monoclinic,  C2 
  
      Unit cell dimensions              a = 22.6599(12) A   alpha = 90 deg. 
                                        b = 8.3767(6) A    beta = 114.530(2) deg. 
                                        c = 9.4980(6) A   gamma = 90 deg. 
  
      Volume                            1640.14(18) A^3 
  
      Z, Calculated density             4,  1.322 Mg/m^3 
  
      Absorption coefficient            0.873 mm^-1 
  
      F(000)                            696 
  
      Crystal size                      0.43 x 0.40 x 0.23 mm 
  
      Theta range for data collection   4.29 to 66.01 deg. 
  
      Limiting indices                  -17<=h<=26, -9<=k<=9, -11<=l<=11 
  
      Reflections collected / unique    4918 / 2749 [R(int) = 0.0160] 
  
      Completeness to theta = 66.01     99.8 % 
  
      Absorption correction             Semi-empirical from equivalents 
  
      Max. and min. transmission        0.8244 and 0.7052 
  
      Refinement method                 Full-matrix least-squares on F^2 
  
      Data / restraints / parameters    2749 / 1 / 212 
  
      Goodness-of-fit on F^2            1.067 
  
      Final R indices [I>2sigma(I)]     R1 = 0.0357, wR2 = 0.1003 
  
      R indices (all data)              R1 = 0.0360, wR2 = 0.1007 
  
      Absolute structure parameter      0.08(16) 
  
      Extinction coefficient            0.0057(5) 
  
      Largest diff. peak and hole       0.196 and -0.162 e.A^-3 
  
         Table 2.  Atomic coordinates ( x 10^4) and equivalent isotropic 
         displacement parameters (A^2 x 10^3) for 130113b. 
         U(eq) is defined as one third of the trace of the orthogonalized 
         Uij tensor. 
  
         ________________________________________________________________ 
  
                         x             y             z           U(eq) 
         ________________________________________________________________ 
  
          O(1)         6505(1)       5500(1)       5691(1)       36(1) 
          O(2)         6467(1)       8109(2)       5574(2)       45(1) 
          O(3)         5739(1)       9748(1)       6528(2)       47(1) 
          O(4)         4370(1)       6975(2)       8232(2)       55(1) 
          O(5)         6949(1)       4329(2)       8118(1)       41(1) 
          O(6)         7436(1)       3715(2)       4971(2)       53(1) 
          O(7)         3674(1)       4320(2)       7738(2)       71(1) 
          C(1)         6273(1)       6882(2)       5960(2)       34(1) 
          C(2)         5798(1)       6882(2)       6615(2)       33(1) 
          C(3)         5543(1)       8340(2)       6863(2)       36(1) 
          C(4)         5068(1)       8365(2)       7442(2)       40(1) 
          C(5)         4842(1)       6917(2)       7723(2)       41(1) 
          C(6)         5092(1)       5449(2)       7486(2)       40(1) 
          C(7)         5566(1)       5442(2)       6939(2)       34(1) 
          C(8)         5830(1)       3906(2)       6613(2)       39(1) 
          C(9)         6498(1)       4087(2)       6603(2)       35(1) 
          C(10)        6660(1)       2669(2)       5838(2)       48(1) 
          C(11)        7364(1)       2604(2)       6044(3)       52(1) 
          C(12)        7814(1)       2979(3)       7701(3)       59(1) 
          C(13)        7617(1)       4466(2)       8302(2)       48(1) 
          C(14)        8017(1)       4762(4)      10007(3)       75(1) 
          C(15)        4794(1)       9936(3)       7677(3)       57(1) 
          C(16)        3594(2)       3443(6)       8862(4)      131(2) 
         ________________________________________________________________ 
  
           Table 3.  Bond lengths [A] and angles [deg] for 130113b. 
           _____________________________________________________________ 
  
            O(1)-C(1)                     1.339(2) 
            O(1)-C(9)                     1.4709(19) 
            O(2)-C(1)                     1.232(2) 
            O(3)-C(3)                     1.344(2) 
            O(3)-H(3)                     0.8200 
            O(4)-C(5)                     1.3455(18) 
            O(4)-H(4)                     0.8200 
            O(5)-C(9)                     1.3913(19) 
            O(5)-C(13)                    1.4550(18) 
            O(6)-C(11)                    1.438(2) 
            O(6)-H(6)                     0.8200 
            O(7)-C(16)                    1.368(4) 
            O(7)-H(7)                     0.8200 
            C(1)-C(2)                     1.4503(19) 
            C(2)-C(7)                     1.400(2) 
            C(2)-C(3)                     1.411(2) 
            C(3)-C(4)                     1.397(2) 
            C(4)-C(5)                     1.385(3) 
            C(4)-C(15)                    1.510(3) 
            C(5)-C(6)                     1.410(3) 
            C(6)-C(7)                     1.376(2) 
            C(6)-H(6A)                    0.9300 
            C(7)-C(8)                     1.505(2) 
            C(8)-C(9)                     1.5241(19) 
            C(8)-H(8A)                    0.9700 
            C(8)-H(8B)                    0.9700 
            C(9)-C(10)                    1.515(2) 
            C(10)-C(11)                   1.524(2) 
            C(10)-H(10A)                  0.9700 
            C(10)-H(10B)                  0.9700 
            C(11)-C(12)                   1.511(3) 
            C(11)-H(11)                   0.9800 
            C(12)-C(13)                   1.512(3) 
            C(12)-H(12A)                  0.9700 
            C(12)-H(12B)                  0.9700 
            C(13)-C(14)                   1.512(3) 
            C(13)-H(13)                   0.9800 
            C(14)-H(14A)                  0.9600 
            C(14)-H(14B)                  0.9600 
            C(14)-H(14C)                  0.9600 
            C(15)-H(15A)                  0.9600 
            C(15)-H(15B)                  0.9600 
            C(15)-H(15C)                  0.9600 
            C(16)-H(16A)                  0.9600 
            C(16)-H(16B)                  0.9600 
            C(16)-H(16C)                  0.9600 
  
            C(1)-O(1)-C(9)              118.81(10) 
            C(3)-O(3)-H(3)              109.5 
            C(5)-O(4)-H(4)              109.5 
            C(9)-O(5)-C(13)             114.59(12) 
            C(11)-O(6)-H(6)             109.5 
            C(16)-O(7)-H(7)             109.5 
            O(2)-C(1)-O(1)              116.55(12) 
            O(2)-C(1)-C(2)              123.22(15) 
            O(1)-C(1)-C(2)              120.18(14) 
            C(7)-C(2)-C(3)              119.53(12) 
            C(7)-C(2)-C(1)              120.43(15) 
            C(3)-C(2)-C(1)              119.98(15) 
            O(3)-C(3)-C(4)              117.63(15) 
            O(3)-C(3)-C(2)              121.45(14) 
            C(4)-C(3)-C(2)              120.91(15) 
            C(5)-C(4)-C(3)              118.01(15) 
            C(5)-C(4)-C(15)             121.78(15) 
            C(3)-C(4)-C(15)             120.15(17) 
            O(4)-C(5)-C(4)              116.79(17) 
            O(4)-C(5)-C(6)              121.35(17) 
            C(4)-C(5)-C(6)              121.86(13) 
            C(7)-C(6)-C(5)              119.52(16) 
            C(7)-C(6)-H(6A)             120.2 
            C(5)-C(6)-H(6A)             120.2 
            C(6)-C(7)-C(2)              120.15(15) 
            C(6)-C(7)-C(8)              121.44(15) 
            C(2)-C(7)-C(8)              118.36(13) 
            C(7)-C(8)-C(9)              113.35(13) 
            C(7)-C(8)-H(8A)             108.9 
            C(9)-C(8)-H(8A)             108.9 
            C(7)-C(8)-H(8B)             108.9 
            C(9)-C(8)-H(8B)             108.9 
            H(8A)-C(8)-H(8B)            107.7 
            O(5)-C(9)-O(1)              107.99(12) 
            O(5)-C(9)-C(10)             112.96(13) 
            O(1)-C(9)-C(10)             106.50(13) 
            O(5)-C(9)-C(8)              108.21(12) 
            O(1)-C(9)-C(8)              109.74(12) 
            C(10)-C(9)-C(8)             111.37(13) 
            C(9)-C(10)-C(11)            114.60(15) 
            C(9)-C(10)-H(10A)           108.6 
            C(11)-C(10)-H(10A)          108.6 
            C(9)-C(10)-H(10B)           108.6 
            C(11)-C(10)-H(10B)          108.6 
            H(10A)-C(10)-H(10B)         107.6 
            O(6)-C(11)-C(12)            112.15(16) 
            O(6)-C(11)-C(10)            107.79(16) 
            C(12)-C(11)-C(10)           110.09(16) 
            O(6)-C(11)-H(11)            108.9 
            C(12)-C(11)-H(11)           108.9 
            C(10)-C(11)-H(11)           108.9 
            C(11)-C(12)-C(13)           112.79(14) 
            C(11)-C(12)-H(12A)          109.0 
            C(13)-C(12)-H(12A)          109.0 
            C(11)-C(12)-H(12B)          109.0 
            C(13)-C(12)-H(12B)          109.0 
            H(12A)-C(12)-H(12B)         107.8 
            O(5)-C(13)-C(12)            110.22(15) 
            O(5)-C(13)-C(14)            105.82(16) 
            C(12)-C(13)-C(14)           113.55(17) 
            O(5)-C(13)-H(13)            109.0 
            C(12)-C(13)-H(13)           109.0 
            C(14)-C(13)-H(13)           109.0 
            C(13)-C(14)-H(14A)          109.5 
            C(13)-C(14)-H(14B)          109.5 
            H(14A)-C(14)-H(14B)         109.5 
            C(13)-C(14)-H(14C)          109.5 
            H(14A)-C(14)-H(14C)         109.5 
            H(14B)-C(14)-H(14C)         109.5 
            C(4)-C(15)-H(15A)           109.5 
            C(4)-C(15)-H(15B)           109.5 
            H(15A)-C(15)-H(15B)         109.5 
            C(4)-C(15)-H(15C)           109.5 
            H(15A)-C(15)-H(15C)         109.5 
            H(15B)-C(15)-H(15C)         109.5 
            O(7)-C(16)-H(16A)           109.5 
            O(7)-C(16)-H(16B)           109.5 
            H(16A)-C(16)-H(16B)         109.5 
            O(7)-C(16)-H(16C)           109.5 
            H(16A)-C(16)-H(16C)         109.5 
            H(16B)-C(16)-H(16C)         109.5 
           _____________________________________________________________ 
  
           Symmetry transformations used to generate equivalent atoms: 
            
  
    Table 4.  Anisotropic displacement parameters (A^2 x 10^3) for 130113b. 
    The anisotropic displacement factor exponent takes the form: 
    -2 pi^2 [ h^2 a*^2 U11 + ... + 2 h k a* b* U12 ] 
  
    _______________________________________________________________________ 
  
              U11        U22        U33        U23        U13        U12 
    _______________________________________________________________________ 
  
    O(1)     29(1)      40(1)      47(1)       3(1)      24(1)       2(1) 
    O(2)     40(1)      41(1)      68(1)       6(1)      36(1)      -3(1) 
    O(3)     44(1)      36(1)      68(1)      -1(1)      31(1)      -3(1) 
    O(4)     47(1)      66(1)      72(1)       1(1)      44(1)       6(1) 
    O(5)     30(1)      48(1)      49(1)       7(1)      20(1)       5(1) 
    O(6)     46(1)      51(1)      83(1)       3(1)      47(1)       7(1) 
    O(7)     64(1)      83(1)      72(1)       5(1)      34(1)     -17(1) 
    C(1)     25(1)      39(1)      39(1)       3(1)      14(1)      -1(1) 
    C(2)     24(1)      41(1)      36(1)       0(1)      13(1)       1(1) 
    C(3)     28(1)      41(1)      39(1)       0(1)      13(1)      -3(1) 
    C(4)     33(1)      47(1)      43(1)      -4(1)      18(1)       5(1) 
    C(5)     30(1)      56(1)      41(1)       2(1)      20(1)       4(1) 
    C(6)     29(1)      47(1)      49(1)       7(1)      21(1)       1(1) 
    C(7)     25(1)      41(1)      39(1)       5(1)      15(1)       1(1) 
    C(8)     29(1)      38(1)      57(1)       2(1)      25(1)      -1(1) 
    C(9)     27(1)      35(1)      49(1)       4(1)      21(1)       1(1) 
    C(10)    44(1)      36(1)      77(1)      -8(1)      39(1)      -5(1) 
    C(11)    51(1)      35(1)      90(1)       1(1)      49(1)       7(1) 
    C(12)    38(1)      61(1)      87(1)      24(1)      35(1)      20(1) 
    C(13)    27(1)      57(1)      58(1)      12(1)      16(1)       2(1) 
    C(14)    44(1)     105(2)      64(1)      14(1)       9(1)      -1(1) 
    C(15)    53(1)      55(1)      74(1)     -12(1)      36(1)       6(1) 
    C(16)   146(3)     149(4)      88(2)      17(2)      40(2)     -75(3) 
    _______________________________________________________________________ 
  
         Table 5.  Hydrogen coordinates ( x 10^4) and isotropic 
         displacement parameters (A^2 x 10^3) for 130113b. 
  
         ________________________________________________________________ 
  
                         x             y             z           U(eq) 
         ________________________________________________________________ 
  
          H(3)         5990          9591          6121          70 
          H(4)         4168          6131          8029          82 
          H(6)         7774          3528          4884          80 
          H(7)         3335          4322          6952         107 
          H(6A)        4936          4493          7697          48 
          H(8A)        5530          3499          5615          47 
          H(8B)        5857          3125          7391          47 
          H(10A)       6381          2694          4740          57 
          H(10B)       6564          1698          6257          57 
          H(11)        7458          1526          5793          63 
          H(12A)       8250          3119          7773          71 
          H(12B)       7819          2081          8351          71 
          H(13)        7654          5391          7713          58 
          H(14A)       7869          5719         10315         113 
          H(14B)       8465          4879         10195         113 
          H(14C)       7971          3875         10593         113 
          H(15A)       4392          9750          7760          86 
          H(15B)       4720         10624          6812          86 
          H(15C)       5097         10431          8608          86 
          H(16A)       3505          4146          9549         196 
          H(16B)       3983          2850          9436         196 
          H(16C)       3238          2718          8389         196 
         ________________________________________________________________ 
  
         Table 6.  Torsion angles [deg] for 130113b. 
         ________________________________________________________________ 
  
          C(9)-O(1)-C(1)-O(2)                                 157.40(13) 
          C(9)-O(1)-C(1)-C(2)                                 -24.99(18) 
          O(2)-C(1)-C(2)-C(7)                                 175.96(13) 
          O(1)-C(1)-C(2)-C(7)                                  -1.5(2) 
          O(2)-C(1)-C(2)-C(3)                                  -1.1(2) 
          O(1)-C(1)-C(2)-C(3)                                -178.54(12) 
          C(7)-C(2)-C(3)-O(3)                                -178.17(15) 
          C(1)-C(2)-C(3)-O(3)                                  -1.1(2) 
          C(7)-C(2)-C(3)-C(4)                                   0.6(2) 
          C(1)-C(2)-C(3)-C(4)                                 177.70(14) 
          O(3)-C(3)-C(4)-C(5)                                 177.10(13) 
          C(2)-C(3)-C(4)-C(5)                                  -1.7(2) 
          O(3)-C(3)-C(4)-C(15)                                 -0.2(3) 
          C(2)-C(3)-C(4)-C(15)                               -179.08(15) 
          C(3)-C(4)-C(5)-O(4)                                -177.90(14) 
          C(15)-C(4)-C(5)-O(4)                                 -0.6(2) 
          C(3)-C(4)-C(5)-C(6)                                   1.9(2) 
          C(15)-C(4)-C(5)-C(6)                                179.19(18) 
          O(4)-C(5)-C(6)-C(7)                                 178.87(15) 
          C(4)-C(5)-C(6)-C(7)                                  -0.9(2) 
          C(5)-C(6)-C(7)-C(2)                                  -0.3(2) 
          C(5)-C(6)-C(7)-C(8)                                -177.77(13) 
          C(3)-C(2)-C(7)-C(6)                                   0.4(2) 
          C(1)-C(2)-C(7)-C(6)                                -176.66(13) 
          C(3)-C(2)-C(7)-C(8)                                 177.97(13) 
          C(1)-C(2)-C(7)-C(8)                                   0.9(2) 
          C(6)-C(7)-C(8)-C(9)                                -158.58(14) 
          C(2)-C(7)-C(8)-C(9)                                  23.88(19) 
          C(13)-O(5)-C(9)-O(1)                                -63.44(16) 
          C(13)-O(5)-C(9)-C(10)                                54.06(18) 
          C(13)-O(5)-C(9)-C(8)                                177.83(13) 
          C(1)-O(1)-C(9)-O(5)                                 -69.33(14) 
          C(1)-O(1)-C(9)-C(10)                                169.08(12) 
          C(1)-O(1)-C(9)-C(8)                                  48.42(17) 
          C(7)-C(8)-C(9)-O(5)                                  71.44(17) 
          C(7)-C(8)-C(9)-O(1)                                 -46.17(17) 
          C(7)-C(8)-C(9)-C(10)                               -163.84(14) 
          O(5)-C(9)-C(10)-C(11)                               -47.1(2) 
          O(1)-C(9)-C(10)-C(11)                                71.23(19) 
          C(8)-C(9)-C(10)-C(11)                              -169.16(15) 
          C(9)-C(10)-C(11)-O(6)                               -78.4(2) 
          C(9)-C(10)-C(11)-C(12)                               44.2(2) 
          O(6)-C(11)-C(12)-C(13)                               71.29(18) 
          C(10)-C(11)-C(12)-C(13)                             -48.7(2) 
          C(9)-O(5)-C(13)-C(12)                               -58.22(18) 
          C(9)-O(5)-C(13)-C(14)                               178.62(17) 
          C(11)-C(12)-C(13)-O(5)                               55.20(19) 
          C(11)-C(12)-C(13)-C(14)                             173.72(17) 
         ________________________________________________________________ 
  
         Symmetry transformations used to generate equivalent atoms: 
          
  
 Table 7.  Hydrogen bonds for 130113b [A and deg.]. 
 ____________________________________________________________________________ 
  
 D-H           d(D-H)   d(H..A)   <DHA    d(D..A)   A

 O3-H3          0.820    1.857   146.82    2.583    O2 

 O4-H4          0.820    1.837   173.01    2.653    O7 

 O6-H6          0.820    1.972   173.69    2.788    O2 [ -x+3/2, y-1/2, -z+1 ]

 O7-H7          0.820    1.999   164.78    2.798    O6 [ -x+1, y, -z+1 ]
