# Supplementary material for: Spirolones A–E, five spiroketals from a productive saline soil derived Penicillium raistrickii
Source: Front Microbiol. 2024 Nov 22;15:1495396. doi: 10.3389/fmicb.2024.1495396 (PMC11621928; doi:10.3389/fmicb.2024.1495396)
Supplement: Supplementary file 1 [file Data_Sheet_1.zip › X-ray-2/f1313055.tmp]

#

# SXTL.INI for DOS.  The environment variable SXTL points to this file.

# Comments begin with '#', defaults in square brackets, '?' = dummy filename.

#

# Define directory containing executable and system files [SYSD c:\saxi\sxtl\]

SYSD C:\SAXI\SXTL\

#

# Define directory containing examples files [EGSD c:\saxi\sxtl\egs\]

EGSD C:\SAXI\SXTL\EGS\

#

# Define directory containing help files [HLPD c:\saxi\sxtl\help\]

HLPD C:\SAXI\SXTL\HELP\

#

# Type of raster device (L=Laserjet-2, F=Laserjet-3, C=Deskjet-550C) [RASD L]

RASD C

#

# Spool raster file (XP, XPREP and XTEXT output from XCIF) to device, then

# delete [SLPR copy/B ? lpt1; del ?];

# >lpt1  etc. may be used to write directly to the device (MSDOS & NT only).

# Define LPT1 on any networked machine to point to a network printer as follows:

# net use LPT1: \\domain\printername

SLPR >LPT1

#

# Spool XCIF printer output, then delete it [SLPF copy/B ? lpt1; del ?]

# This may use the same device as SLPR, and may use >lpt1  etc. to write

# directly to the device (MSDOS & NT only).

SLPF >LPT1

#

# Spool XP printer output, then delete it.  The >lpt1 (etc.) facility may

# only be used under MSDOS and when SLPR and SPLT use different devices.

SLXP >LPT1

#

# Spool HPGL output to pen plotter, then delete [SPLT copy/A ? com2; del ?]

# >com2  etc. may be used to write directly to device (MSDOS only) only if

# not used by SLPR or SLXP to access the same physical device.

SPLT >LPT1

#

# Spotlight intensity, azimuthal and compass angle for space filling (SPIX)

# plots [SPOT 12 60 35]

SPOT 12 60 35

#

# Intensity of soft direct light, diffuse and specular reflection coefficients

# and Phong shading model parameter for SPIX [LITE 4 0.3 0 12]

LITE 4 0.3 0 12

#

# Background color (in XP color table) and intensity for SPIX [BACK 3 3]

BACK 3 3

#

# Overlap and shading gaps for TELP and polp PLOTS [GAPS 50 50]

GAPS 80 120

#

# Start in mono (1) or stereo (2) mode for PROJ, PICK and MAPS [EYES 1]

EYES 1

#

# These settings may be changed for a given XP job by entering them as

# XP commands; XP ignores PREP, XPOW and XFOG instructions.  Similarly

# other legal XP instructions may be included in this file to change

# the standard defaults, e.g. LABL, PBOX.  The current values of SYSD,

# EGSD, HLPD, RASD, SLPR, SLPF, SPXP, SPLT, BACK, LITE, SPOT, GAPS,

# PBOX, EYES and ZOOM instructions etc. can be found out by typing the

# appropriate command into XP without any parameters.

#

ECHO

ECHO                  NEW FACILITIES IN XP VERSION 5

ECHO

ECHO An initialization file c:\saxi\sxtl\sxtl.ini (or alternative defined by

ECHO the environment variable SXTL) sets defaults. It may contain any legal

ECHO XP instruction and is read before the file (if any) on the command line.

ECHO Instructions may be recalled and edited using the cursor keys, <ins>,

ECHO <del> and <bs>.  After each page of output the program waits until a key

ECHO is pressed; <Esc> may be used to skip the rest.  <PgUp> and <PgDn> may

ECHO be used to page up and down the output which has already been produced.

ECHO Mouse keys map to <F6>, <F7> and <F8>.

ECHO

ECHO PART and residue numbers are now understood by most instructions, e.g.

ECHO FMOL *_3 *_4 N1_5 less PART2  would generate all atoms in residues 3 and

ECHO 4 plus N1 of residue 5 but leaving out the disorder component PART 2.

ECHO PART/S n atoms  would change the PART number of the named atoms to n.

ECHO ISOT converts anisotropic atoms to isotropic with U=Ueq

ECHO

ECHO EYES n  (n=1 mono, 2 stereo) sets default for PROJ and PICK. The keyword

ECHO CELL is now allowed for PERS, PROJ and TELP.  FMOL/N, MPLN/N and SGEN/N

ECHO suppress output to the screen.  Peak heights are output by INFO and PICK.

ECHO

ECHO DIAG draws a labeled diagram (as diag.plt) which is then overlayed in the

ECHO top right hand corner of the screen and may be toggled off/on with <F10>.

ECHO DIAG/B atoms  draws the contents of a box with dimensions set by PBOX and

ECHO centred on the named atom(s).

ECHO

ECHO RASD sets the type of raster printer (L=Laserjet 2 or 3; F=Laserjet 4L

ECHO and black/white on Deskjet; C=Color Deskjet and D=Color but using the

ECHO black cartridge for true blacks on the Deskjet 560C (automatic with

ECHO option C for the Deskjet 1200C).

ECHO

ECHO RAST plotfile  makes hardcopy.  RAST/C etc. overrides RASD setting.

ECHO DRAW now creates Postscript files; hpgl colors are HP/WINWORD defaults.

ECHO SPIX has be enhanced; for hardcopy hit P or <Ctrl-P> (blue background)

ECHO or W or <Ctrl-W> (white); SPOT, LITE, BACK and ZOOM may be used to define

ECHO lighting effects etc.  PROJ/P and TELP/P plot protein C-alpha traces.

ECHO

ECHO PUSH dx dy dz +/-1  shifts all atoms in current FMOL list (compare MOVE).

ECHO FUSE del  'fuses' together all atoms within del Angstroms of each other.

ECHO SORT/N atoms  sorts in numerical order (SORT on its own sets SORT/N ALL).

ECHO SORT/R atoms  sorts in numerical residue order, and SORT/P in PDB order.

ECHO SGEN followed by one negative number and atom names transforms the named

ECHO atoms rather than extra atoms.  LINE now sets the orientation matrix.

ECHO

ECHO Unbonded atoms are now marked in PROJ, DIAG and PICK displays.

ECHO LABL 5 suffixes residue numbers to the labels in PROJ, TELP, SFIL and

ECHO DIAG diagrams. Atoms may be specified on a LABL instruction (in which

ECHO only they are plotted). During labeling, '/' may be followed by up to 10

ECHO characters to change an atom label.

ECHO
