# Supplementary material for: Spirolones A–E, five spiroketals from a productive saline soil derived Penicillium raistrickii
Source: Front Microbiol. 2024 Nov 22;15:1495396. doi: 10.3389/fmicb.2024.1495396 (PMC11621928; doi:10.3389/fmicb.2024.1495396)
Supplement: Supplementary file 1 [file Data_Sheet_1.zip › X-ray-2/f3213055.tmp]

TITL 130113b in C2

CELL 1.54178  22.6599   8.3767   9.4980  90.000 114.530  90.000

ZERR    4.00   0.0012   0.0006   0.0006   0.000   0.002   0.000

LATT -7

SYMM -X, Y, -Z

SFAC C  H  O

UNIT 64 88 28

OMIT  -3.00 132.06

L.S. 8

ACTA

BOND $h

FMAP 2

PLAN 20

size 0.43 0.40 0.23

conf

htab

WGHT    0.071600    0.194000

EXTI    0.005668

FVAR       0.16420

MOLE 1

O1    3    0.650518    0.550011    0.569090    11.00000    0.02917    0.04010 =

         0.04668    0.00307    0.02346    0.00181

O2    3    0.646744    0.810847    0.557412    11.00000    0.04018    0.04135 =

         0.06798    0.00611    0.03556   -0.00261

O3    3    0.573905    0.974764    0.652784    11.00000    0.04374    0.03606 =

         0.06790   -0.00106    0.03052   -0.00322

AFIX  83

H3    2    0.599020    0.959145    0.612144    11.00000   -1.50000

AFIX   0

O4    3    0.436992    0.697515    0.823219    11.00000    0.04650    0.06592 =

         0.07187    0.00120    0.04414    0.00559

AFIX  83

H4    2    0.416822    0.613145    0.802926    11.00000   -1.50000

AFIX   0

O5    3    0.694872    0.432921    0.811815    11.00000    0.03018    0.04804 =

         0.04913    0.00735    0.02022    0.00465

O6    3    0.743557    0.371493    0.497132    11.00000    0.04607    0.05118 =

         0.08299    0.00317    0.04711    0.00667

AFIX  83

H6    2    0.777395    0.352755    0.488382    11.00000   -1.50000

AFIX   0

O7    3    0.367397    0.432041    0.773834    11.00000    0.06404    0.08338 =

         0.07174    0.00476    0.03346   -0.01647

AFIX  83

H7    2    0.333455    0.432221    0.695197    11.00000   -1.50000

AFIX   0

C1    1    0.627300    0.688161    0.595963    11.00000    0.02447    0.03916 =

         0.03850    0.00270    0.01432   -0.00130

C2    1    0.579779    0.688249    0.661498    11.00000    0.02433    0.04099 =

         0.03568    0.00045    0.01342    0.00123

C3    1    0.554334    0.834001    0.686302    11.00000    0.02762    0.04111 =

         0.03871   -0.00034    0.01317   -0.00255

C4    1    0.506818    0.836535    0.744157    11.00000    0.03343    0.04686 =

         0.04270   -0.00354    0.01842    0.00520

C5    1    0.484219    0.691727    0.772340    11.00000    0.02976    0.05592 =

         0.04131    0.00221    0.02009    0.00387

C6    1    0.509156    0.544948    0.748583    11.00000    0.02873    0.04672 =

         0.04935    0.00724    0.02143    0.00068

AFIX  43

H6A   2    0.493612    0.449320    0.769740    11.00000   -1.20000

AFIX   0

C7    1    0.556643    0.544216    0.693885    11.00000    0.02509    0.04049 =

         0.03870    0.00471    0.01528    0.00077

C8    1    0.583036    0.390565    0.661276    11.00000    0.02921    0.03835 =

         0.05740    0.00225    0.02492   -0.00130

AFIX  23

H8A   2    0.553029    0.349913    0.561533    11.00000   -1.20000

H8B   2    0.585708    0.312513    0.739140    11.00000   -1.20000

AFIX   0

C9    1    0.649784    0.408705    0.660275    11.00000    0.02743    0.03501 =

         0.04890    0.00415    0.02139    0.00098

C10   1    0.666041    0.266938    0.583782    11.00000    0.04363    0.03591 =

         0.07657   -0.00845    0.03845   -0.00535

AFIX  23

H10A  2    0.638118    0.269388    0.473952    11.00000   -1.20000

H10B  2    0.656390    0.169816    0.625740    11.00000   -1.20000

AFIX   0

C11   1    0.736380    0.260365    0.604358    11.00000    0.05130    0.03491 =

         0.09002    0.00114    0.04897    0.00712

AFIX  13

H11   2    0.745815    0.152551    0.579275    11.00000   -1.20000

AFIX   0

C12   1    0.781385    0.297945    0.770096    11.00000    0.03792    0.06064 =

         0.08672    0.02353    0.03482    0.01989

AFIX  23

H12A  2    0.825044    0.311928    0.777305    11.00000   -1.20000

H12B  2    0.781923    0.208137    0.835088    11.00000   -1.20000

AFIX   0

C13   1    0.761697    0.446553    0.830181    11.00000    0.02740    0.05670 =

         0.05813    0.01161    0.01599    0.00182

AFIX  13

H13   2    0.765450    0.539058    0.771259    11.00000   -1.20000

AFIX   0

C14   1    0.801704    0.476152    1.000676    11.00000    0.04431    0.10454 =

         0.06421    0.01358    0.00937   -0.00064

AFIX 137

H14A  2    0.786944    0.571883    1.031459    11.00000   -1.50000

H14B  2    0.846504    0.487854    1.019463    11.00000   -1.50000

H14C  2    0.797062    0.387509    1.059345    11.00000   -1.50000

AFIX   0

C15   1    0.479442    0.993572    0.767672    11.00000    0.05343    0.05507 =

         0.07346   -0.01170    0.03606    0.00644

AFIX 137

H15A  2    0.439203    0.974977    0.775974    11.00000   -1.50000

H15B  2    0.472036    1.062426    0.681154    11.00000   -1.50000

H15C  2    0.509684    1.043150    0.860840    11.00000   -1.50000

AFIX   0

C16   1    0.359387    0.344285    0.886178    11.00000    0.14598    0.14933 =

         0.08751    0.01654    0.03987   -0.07451

AFIX 137

H16A  2    0.350520    0.414582    0.954866    11.00000   -1.50000

H16B  2    0.398268    0.284953    0.943572    11.00000   -1.50000

H16C  2    0.323755    0.271758    0.838905    11.00000   -1.50000

HKLF 4

 

REM  130113b in C2

REM R1 =  0.0357 for   2725 Fo > 4sig(Fo)  and  0.0360 for all   2749 data

REM    212 parameters refined using      1 restraints

 

END  

     

WGHT      0.0723      0.1946 

REM Highest difference peak  0.196,  deepest hole -0.162,  1-sigma level  0.038

Q1    1   0.6133  0.3989  0.6533  11.00000  0.05    0.20

Q2    1   0.7008  0.2673  0.5927  11.00000  0.05    0.19

Q3    1   0.5187  0.8343  0.6851  11.00000  0.05    0.18

Q4    1   0.5472  0.5439  0.7787  11.00000  0.05    0.18

Q5    1   0.5211  0.5419  0.6717  11.00000  0.05    0.17

Q6    1   0.5993  0.6803  0.6223  11.00000  0.05    0.17

Q7    1   0.5385  0.8315  0.7561  11.00000  0.05    0.16

Q8    1   0.4333  0.9986  0.6911  11.00000  0.05    0.16

Q9    1   0.4714  0.9985  0.8617  11.00000  0.05    0.15

Q10   1   0.6964  0.5279  0.6044  11.00000  0.05    0.15

Q11   1   0.7269  0.4205  0.8269  11.00000  0.05    0.14

Q12   1   0.4398  0.6947  0.7624  11.00000  0.05    0.14

Q13   1   0.7016  0.4034  0.4488  11.00000  0.05    0.13

Q14   1   0.7588  0.3698  0.7658  11.00000  0.05    0.13

Q15   1   0.6186  0.9731  0.6810  11.00000  0.05    0.13

Q16   1   0.4692  0.6853  0.8600  11.00000  0.05    0.12

Q17   1   0.6294  0.8929  0.5531  11.00000  0.05    0.11

Q18   1   0.5186  0.7641  0.8102  11.00000  0.05    0.11

Q19   1   0.4030  0.7757  0.7741  11.00000  0.05    0.11

Q20   1   0.5121  0.6191  0.8016  11.00000  0.05    0.11
