# Supplementary material for: Spirolones A–E, five spiroketals from a productive saline soil derived Penicillium raistrickii
Source: Front Microbiol. 2024 Nov 22;15:1495396. doi: 10.3389/fmicb.2024.1495396 (PMC11621928; doi:10.3389/fmicb.2024.1495396)
Supplement: Supplementary file 1 [file Data_Sheet_1.zip › X-ray-3/170610a.cif]

 
data_170610a 
 
_audit_creation_method            SHELXL-97 
_chemical_name_systematic 
; 
 ? 
; 
_chemical_name_common             ? 
_chemical_melting_point           ? 
_chemical_formula_moiety          ? 
_chemical_formula_sum 
 'C15 H24 O6' 
_chemical_formula_weight          300.34 
 
loop_ 
 _atom_type_symbol 
 _atom_type_description 
 _atom_type_scat_dispersion_real 
 _atom_type_scat_dispersion_imag 
 _atom_type_scat_source 
 'C'  'C'   0.0181   0.0091 
 'International Tables Vol C Tables 4.2.6.8 and 6.1.1.4' 
 'H'  'H'   0.0000   0.0000 
 'International Tables Vol C Tables 4.2.6.8 and 6.1.1.4' 
 'O'  'O'   0.0492   0.0322 
 'International Tables Vol C Tables 4.2.6.8 and 6.1.1.4' 
 
_symmetry_cell_setting            Orthorhombic 
_symmetry_space_group_name_H-M    P2(1)2(1)2(1) 
 
loop_ 
 _symmetry_equiv_pos_as_xyz 
 'x, y, z' 
 '-x+1/2, -y, z+1/2' 
 '-x, y+1/2, -z+1/2' 
 'x+1/2, -y+1/2, -z' 
 
_cell_length_a                    7.1173(10) 
_cell_length_b                    9.9391(9) 
_cell_length_c                    22.0570(18) 
_cell_angle_alpha                 90.00 
_cell_angle_beta                  90.00 
_cell_angle_gamma                 90.00 
_cell_volume                      1560.3(3) 
_cell_formula_units_Z             4 
_cell_measurement_temperature     293(2) 
_cell_measurement_reflns_used     884 
_cell_measurement_theta_min     4.8630 
_cell_measurement_theta_max     51.5540 
  
_exptl_crystal_description        needles 
_exptl_crystal_colour             colorless
_exptl_crystal_size_max           0.25 
_exptl_crystal_size_mid           0.14 
_exptl_crystal_size_min           0.10 
_exptl_crystal_density_meas       ? 
_exptl_crystal_density_diffrn     1.279 
_exptl_crystal_density_method     'not measured' 
_exptl_crystal_F_000              648 
_exptl_absorpt_coefficient_mu     0.817 
_exptl_absorpt_correction_type    multi-scan 
_exptl_absorpt_correction_T_min   0.8218 
_exptl_absorpt_correction_T_max   0.9227 
_exptl_absorpt_process_details    sadabs 
  
_exptl_special_details 
; 
 ? 
; 
  
_diffrn_ambient_temperature       293(2) 
_diffrn_radiation_wavelength      1.54178 
_diffrn_radiation_type            CuK\a 
_diffrn_radiation_source          'fine-focus sealed tube' 
_diffrn_radiation_monochromator   graphite 
_diffrn_measurement_device_type   'CCD area detector' 
_diffrn_measurement_method        'phi and omega scans' 
_diffrn_detector_area_resol_mean  ? 
_diffrn_standards_number          ? 
_diffrn_standards_interval_count  ? 
_diffrn_standards_interval_time   ? 
_diffrn_standards_decay_%         ? 
_diffrn_reflns_number             8998 
_diffrn_reflns_av_R_equivalents   0.1257 
_diffrn_reflns_av_sigmaI/netI     0.1415 
_diffrn_reflns_limit_h_min        -8 
_diffrn_reflns_limit_h_max        8 
_diffrn_reflns_limit_k_min        -9 
_diffrn_reflns_limit_k_max        11 
_diffrn_reflns_limit_l_min        -26 
_diffrn_reflns_limit_l_max        25 
_diffrn_reflns_theta_min          4.01 
_diffrn_reflns_theta_max          66.03 
_reflns_number_total              2727 
_reflns_number_gt                 1092 
_reflns_threshold_expression      >2sigma(I) 
 
_computing_data_collection        ? 
_computing_cell_refinement        ? 
_computing_data_reduction         ? 
_computing_structure_solution     'SHELXS-97 (Sheldrick, 1990)' 
_computing_structure_refinement   'SHELXL-97 (Sheldrick, 1997)' 
_computing_molecular_graphics     ? 
_computing_publication_material   ? 
 
_refine_special_details 
; 
 Refinement of F^2^ against ALL reflections.  The weighted R-factor wR and 
 goodness of fit S are based on F^2^, conventional R-factors R are based 
 on F, with F set to zero for negative F^2^. The threshold expression of 
 F^2^ > 2sigma(F^2^) is used only for calculating R-factors(gt) etc. and is 
 not relevant to the choice of reflections for refinement.  R-factors based 
 on F^2^ are statistically about twice as large as those based on F, and R- 
 factors based on ALL data will be even larger. 
; 
 
_refine_ls_structure_factor_coef  Fsqd  
_refine_ls_matrix_type            full 
_refine_ls_weighting_scheme       calc  
_refine_ls_weighting_details 
 'calc w=1/[\s^2^(Fo^2^)+(0.0493P)^2^+0.0000P] where P=(Fo^2^+2Fc^2^)/3' 
_atom_sites_solution_primary      direct 
_atom_sites_solution_secondary    difmap 
_atom_sites_solution_hydrogens    geom 
_refine_ls_hydrogen_treatment     mixed 
_refine_ls_extinction_method      SHELXL 
_refine_ls_extinction_coef        0.0041(4) 
_refine_ls_extinction_expression 
 'Fc^*^=kFc[1+0.001xFc^2^\l^3^/sin(2\q)]^-1/4^' 
_refine_ls_abs_structure_details 
 'Flack H D (1983), Acta Cryst. A39, 876-881' 
_refine_ls_abs_structure_Flack    0.0(8)
_chemical_absolute_configuration  s  
_refine_ls_number_reflns          2727 
_refine_ls_number_parameters      193 
_refine_ls_number_restraints      0 
_refine_ls_R_factor_all           0.1883 
_refine_ls_R_factor_gt            0.0882 
_refine_ls_wR_factor_ref          0.2250 
_refine_ls_wR_factor_gt           0.1761 
_refine_ls_goodness_of_fit_ref    1.046 
_refine_ls_restrained_S_all       1.046 
_refine_ls_shift/su_max           0.000 
_refine_ls_shift/su_mean          0.000 
 
loop_ 
 _atom_site_label 
 _atom_site_type_symbol 
 _atom_site_fract_x 
 _atom_site_fract_y 
 _atom_site_fract_z 
 _atom_site_U_iso_or_equiv 
 _atom_site_adp_type 
 _atom_site_occupancy 
 _atom_site_symmetry_multiplicity 
 _atom_site_calc_flag 
 _atom_site_refinement_flags 
 _atom_site_disorder_assembly 
 _atom_site_disorder_group 
O1 O 1.0495(6) 1.0222(3) 0.08811(18) 0.0727(13) Uani 1 1 d . . . 
O2 O 1.0272(6) 0.7915(3) 0.10572(18) 0.0722(13) Uani 1 1 d . . . 
O3 O 1.0529(7) 0.7346(4) 0.3311(2) 0.0964(16) Uani 1 1 d . . . 
H3 H 0.9942 0.6944 0.3574 0.116 Uiso 1 1 calc R . . 
O4 O 0.6905(7) 0.8126(4) 0.3584(2) 0.0962(17) Uani 1 1 d . . . 
H4 H 0.5873 0.7906 0.3452 0.115 Uiso 1 1 calc R . . 
O5 O 0.6164(6) 0.7628(4) 0.2404(2) 0.0884(15) Uani 1 1 d . . . 
O6 O 0.3997(12) 0.6337(6) 0.3382(4) 0.220(4) Uani 1 1 d . . . 
H6C H 0.4401 0.6299 0.3020 0.264 Uiso 1 1 d R . . 
H6D H 0.2887 0.6650 0.3367 0.264 Uiso 1 1 d R . . 
C1 C 0.8752(12) 1.1465(6) 0.0175(3) 0.107(3) Uani 1 1 d . . . 
H1A H 0.7632 1.1462 0.0417 0.161 Uiso 1 1 calc R . . 
H1B H 0.8422 1.1570 -0.0245 0.161 Uiso 1 1 calc R . . 
H1C H 0.9545 1.2197 0.0297 0.161 Uiso 1 1 calc R . . 
C2 C 0.9787(11) 1.0152(6) 0.0260(3) 0.082(2) Uani 1 1 d . . . 
H2 H 0.8915 0.9395 0.0218 0.098 Uiso 1 1 calc R . . 
C3 C 1.1400(11) 0.9985(6) -0.0166(3) 0.095(3) Uani 1 1 d . . . 
H3A H 1.2221 1.0762 -0.0139 0.114 Uiso 1 1 calc R . . 
H3B H 1.0936 0.9927 -0.0579 0.114 Uiso 1 1 calc R . . 
C4 C 1.2499(11) 0.8720(6) -0.0013(3) 0.092(3) Uani 1 1 d . . . 
H4A H 1.3595 0.8659 -0.0273 0.111 Uiso 1 1 calc R . . 
H4B H 1.1721 0.7936 -0.0086 0.111 Uiso 1 1 calc R . . 
C5 C 1.3119(10) 0.8741(6) 0.0650(3) 0.082(2) Uani 1 1 d . . . 
H5A H 1.3645 0.7872 0.0755 0.098 Uiso 1 1 calc R . . 
H5B H 1.4097 0.9411 0.0702 0.098 Uiso 1 1 calc R . . 
C6 C 1.1508(10) 0.9057(6) 0.1076(3) 0.0678(19) Uani 1 1 d . . . 
C7 C 1.2168(10) 0.9254(6) 0.1717(2) 0.069(2) Uani 1 1 d . . . 
H7A H 1.3196 0.8636 0.1794 0.083 Uiso 1 1 calc R . . 
H7B H 1.2658 1.0160 0.1756 0.083 Uiso 1 1 calc R . . 
C8 C 1.0705(11) 0.9047(5) 0.2194(3) 0.068(2) Uani 1 1 d . . . 
C9 C 1.1226(10) 0.9407(6) 0.2833(3) 0.076(2) Uani 1 1 d . . . 
H9A H 1.1156 1.0376 0.2880 0.091 Uiso 1 1 calc R . . 
H9B H 1.2515 0.9136 0.2907 0.091 Uiso 1 1 calc R . . 
C10 C 0.9959(11) 0.8744(6) 0.3302(3) 0.083(2) Uani 1 1 d . . . 
H10 H 1.0169 0.9151 0.3701 0.100 Uiso 1 1 calc R . . 
C11 C 0.7899(11) 0.8845(7) 0.3133(3) 0.075(2) Uani 1 1 d . . . 
C12 C 0.7649(10) 0.8254(6) 0.2503(3) 0.0689(19) Uani 1 1 d . . . 
C13 C 0.9041(10) 0.8509(6) 0.2047(3) 0.0652(19) Uani 1 1 d . . . 
C14 C 0.8595(10) 0.8089(6) 0.1415(3) 0.0681(19) Uani 1 1 d . . . 
H14A H 0.7900 0.7250 0.1424 0.082 Uiso 1 1 calc R . . 
H14B H 0.7803 0.8765 0.1227 0.082 Uiso 1 1 calc R . . 
C15 C 0.7252(12) 1.0385(6) 0.3134(3) 0.116(3) Uani 1 1 d . . . 
H15A H 0.5904 1.0431 0.3135 0.174 Uiso 1 1 calc R . . 
H15B H 0.7730 1.0826 0.2779 0.174 Uiso 1 1 calc R . . 
H15C H 0.7731 1.0823 0.3490 0.174 Uiso 1 1 calc R . . 
 
loop_ 
 _atom_site_aniso_label 
 _atom_site_aniso_U_11 
 _atom_site_aniso_U_22 
 _atom_site_aniso_U_33 
 _atom_site_aniso_U_23 
 _atom_site_aniso_U_13 
 _atom_site_aniso_U_12 
O1 0.099(3) 0.052(2) 0.067(3) -0.0065(19) -0.007(3) 0.008(2) 
O2 0.093(3) 0.047(2) 0.076(3) -0.003(2) -0.004(3) -0.006(2) 
O3 0.121(4) 0.074(3) 0.094(3) 0.028(2) 0.003(3) -0.002(3) 
O4 0.118(4) 0.093(3) 0.077(3) 0.002(3) 0.023(3) -0.015(3) 
O5 0.086(3) 0.096(3) 0.083(3) -0.003(3) -0.005(3) -0.012(3) 
O6 0.183(8) 0.203(8) 0.273(10) 0.004(6) -0.011(8) 0.007(7) 
C1 0.164(8) 0.088(5) 0.070(5) 0.001(4) -0.004(5) 0.031(5) 
C2 0.140(7) 0.063(4) 0.043(4) -0.003(3) 0.001(4) 0.005(4) 
C3 0.122(7) 0.088(5) 0.075(5) 0.011(4) -0.001(5) -0.009(5) 
C4 0.116(7) 0.072(4) 0.090(5) -0.015(4) 0.032(5) -0.004(4) 
C5 0.094(6) 0.081(4) 0.070(5) 0.007(4) 0.007(4) 0.001(4) 
C6 0.085(5) 0.054(3) 0.064(4) 0.007(3) 0.007(4) -0.001(3) 
C7 0.097(6) 0.058(3) 0.053(4) 0.009(3) -0.003(4) -0.008(3) 
C8 0.102(6) 0.048(3) 0.054(4) 0.010(3) -0.006(4) 0.002(4) 
C9 0.090(5) 0.072(4) 0.064(5) 0.003(3) -0.012(4) -0.017(4) 
C10 0.121(7) 0.064(4) 0.066(4) -0.006(3) -0.004(5) -0.005(4) 
C11 0.097(6) 0.077(4) 0.052(4) 0.008(3) 0.001(4) -0.010(4) 
C12 0.088(5) 0.056(3) 0.063(4) -0.004(3) -0.008(4) 0.003(4) 
C13 0.088(5) 0.064(4) 0.044(4) 0.008(3) -0.002(4) -0.003(4) 
C14 0.073(4) 0.064(4) 0.067(4) 0.007(3) -0.002(4) -0.005(3) 
C15 0.156(9) 0.065(4) 0.127(7) -0.024(5) 0.018(7) 0.014(5) 
 
_geom_special_details 
; 
 All esds (except the esd in the dihedral angle between two l.s. planes) 
 are estimated using the full covariance matrix.  The cell esds are taken 
 into account individually in the estimation of esds in distances, angles 
 and torsion angles; correlations between esds in cell parameters are only 
 used when they are defined by crystal symmetry.  An approximate (isotropic) 
 treatment of cell esds is used for estimating esds involving l.s. planes. 
; 
 
loop_ 
 _geom_bond_atom_site_label_1 
 _geom_bond_atom_site_label_2 
 _geom_bond_distance 
 _geom_bond_site_symmetry_2 
 _geom_bond_publ_flag 
O1 C6 1.431(7) . ? 
O1 C2 1.462(6) . ? 
O2 C6 1.437(7) . ? 
O2 C14 1.441(7) . ? 
O3 C10 1.448(7) . ? 
O3 H3 0.8200 . ? 
O4 C11 1.415(7) . ? 
O4 H4 0.8200 . ? 
O5 C12 1.245(7) . ? 
O5 O6 2.946(9) . ? 
O6 H6C 0.8502 . ? 
O6 H6D 0.8500 . ? 
C1 C2 1.510(8) . ? 
C1 H1A 0.9600 . ? 
C1 H1B 0.9600 . ? 
C1 H1C 0.9600 . ? 
C2 C3 1.493(9) . ? 
C2 H2 0.9800 . ? 
C3 C4 1.519(8) . ? 
C3 H3A 0.9700 . ? 
C3 H3B 0.9700 . ? 
C4 C5 1.527(8) . ? 
C4 H4A 0.9700 . ? 
C4 H4B 0.9700 . ? 
C5 C6 1.514(9) . ? 
C5 H5A 0.9700 . ? 
C5 H5B 0.9700 . ? 
C6 C7 1.504(8) . ? 
C7 C8 1.493(8) . ? 
C7 H7A 0.9700 . ? 
C7 H7B 0.9700 . ? 
C8 C13 1.339(9) . ? 
C8 C9 1.501(8) . ? 
C9 C10 1.523(9) . ? 
C9 H9A 0.9700 . ? 
C9 H9B 0.9700 . ? 
C10 C11 1.516(10) . ? 
C10 H10 0.9800 . ? 
C11 C12 1.519(8) . ? 
C11 C15 1.598(8) . ? 
C12 C13 1.435(9) . ? 
C13 C14 1.489(8) . ? 
C14 H14A 0.9700 . ? 
C14 H14B 0.9700 . ? 
C15 H15A 0.9600 . ? 
C15 H15B 0.9600 . ? 
C15 H15C 0.9600 . ? 
 
loop_ 
 _geom_angle_atom_site_label_1 
 _geom_angle_atom_site_label_2 
 _geom_angle_atom_site_label_3 
 _geom_angle 
 _geom_angle_site_symmetry_1 
 _geom_angle_site_symmetry_3 
 _geom_angle_publ_flag 
C6 O1 C2 114.6(4) . . ? 
C6 O2 C14 113.4(4) . . ? 
C10 O3 H3 109.5 . . ? 
C11 O4 H4 109.5 . . ? 
C12 O5 O6 122.3(4) . . ? 
O5 O6 H6C 32.2 . . ? 
O5 O6 H6D 107.4 . . ? 
H6C O6 H6D 107.1 . . ? 
C2 C1 H1A 109.5 . . ? 
C2 C1 H1B 109.5 . . ? 
H1A C1 H1B 109.5 . . ? 
C2 C1 H1C 109.5 . . ? 
H1A C1 H1C 109.5 . . ? 
H1B C1 H1C 109.5 . . ? 
O1 C2 C3 109.3(6) . . ? 
O1 C2 C1 104.1(5) . . ? 
C3 C2 C1 113.1(5) . . ? 
O1 C2 H2 110.0 . . ? 
C3 C2 H2 110.0 . . ? 
C1 C2 H2 110.0 . . ? 
C2 C3 C4 110.3(6) . . ? 
C2 C3 H3A 109.6 . . ? 
C4 C3 H3A 109.6 . . ? 
C2 C3 H3B 109.6 . . ? 
C4 C3 H3B 109.6 . . ? 
H3A C3 H3B 108.1 . . ? 
C3 C4 C5 110.5(5) . . ? 
C3 C4 H4A 109.5 . . ? 
C5 C4 H4A 109.5 . . ? 
C3 C4 H4B 109.5 . . ? 
C5 C4 H4B 109.5 . . ? 
H4A C4 H4B 108.1 . . ? 
C6 C5 C4 112.2(6) . . ? 
C6 C5 H5A 109.2 . . ? 
C4 C5 H5A 109.2 . . ? 
C6 C5 H5B 109.2 . . ? 
C4 C5 H5B 109.2 . . ? 
H5A C5 H5B 107.9 . . ? 
O1 C6 O2 108.8(5) . . ? 
O1 C6 C7 109.5(5) . . ? 
O2 C6 C7 108.7(5) . . ? 
O1 C6 C5 111.3(5) . . ? 
O2 C6 C5 106.4(5) . . ? 
C7 C6 C5 112.0(6) . . ? 
C8 C7 C6 115.2(6) . . ? 
C8 C7 H7A 108.5 . . ? 
C6 C7 H7A 108.5 . . ? 
C8 C7 H7B 108.5 . . ? 
C6 C7 H7B 108.5 . . ? 
H7A C7 H7B 107.5 . . ? 
C13 C8 C7 120.1(6) . . ? 
C13 C8 C9 122.7(6) . . ? 
C7 C8 C9 117.1(6) . . ? 
C8 C9 C10 112.9(6) . . ? 
C8 C9 H9A 109.0 . . ? 
C10 C9 H9A 109.0 . . ? 
C8 C9 H9B 109.0 . . ? 
C10 C9 H9B 109.0 . . ? 
H9A C9 H9B 107.8 . . ? 
O3 C10 C11 109.7(6) . . ? 
O3 C10 C9 104.9(6) . . ? 
C11 C10 C9 112.1(6) . . ? 
O3 C10 H10 110.0 . . ? 
C11 C10 H10 110.0 . . ? 
C9 C10 H10 110.0 . . ? 
O4 C11 C10 106.1(6) . . ? 
O4 C11 C12 112.9(6) . . ? 
C10 C11 C12 108.2(6) . . ? 
O4 C11 C15 109.8(6) . . ? 
C10 C11 C15 110.0(6) . . ? 
C12 C11 C15 109.8(5) . . ? 
O5 C12 C13 123.5(6) . . ? 
O5 C12 C11 116.9(6) . . ? 
C13 C12 C11 119.5(6) . . ? 
C8 C13 C12 120.8(6) . . ? 
C8 C13 C14 121.8(6) . . ? 
C12 C13 C14 117.4(6) . . ? 
O2 C14 C13 111.7(5) . . ? 
O2 C14 H14A 109.3 . . ? 
C13 C14 H14A 109.3 . . ? 
O2 C14 H14B 109.3 . . ? 
C13 C14 H14B 109.3 . . ? 
H14A C14 H14B 107.9 . . ? 
C11 C15 H15A 109.5 . . ? 
C11 C15 H15B 109.5 . . ? 
H15A C15 H15B 109.5 . . ? 
C11 C15 H15C 109.5 . . ? 
H15A C15 H15C 109.5 . . ? 
H15B C15 H15C 109.5 . . ? 
 
loop_ 
 _geom_torsion_atom_site_label_1 
 _geom_torsion_atom_site_label_2 
 _geom_torsion_atom_site_label_3 
 _geom_torsion_atom_site_label_4 
 _geom_torsion 
 _geom_torsion_site_symmetry_1 
 _geom_torsion_site_symmetry_2 
 _geom_torsion_site_symmetry_3 
 _geom_torsion_site_symmetry_4 
 _geom_torsion_publ_flag 
C6 O1 C2 C3 -60.2(7) . . . . ? 
C6 O1 C2 C1 178.7(5) . . . . ? 
O1 C2 C3 C4 58.5(7) . . . . ? 
C1 C2 C3 C4 174.0(6) . . . . ? 
C2 C3 C4 C5 -55.0(8) . . . . ? 
C3 C4 C5 C6 50.2(8) . . . . ? 
C2 O1 C6 O2 -61.6(6) . . . . ? 
C2 O1 C6 C7 179.7(5) . . . . ? 
C2 O1 C6 C5 55.3(7) . . . . ? 
C14 O2 C6 O1 -56.6(6) . . . . ? 
C14 O2 C6 C7 62.6(6) . . . . ? 
C14 O2 C6 C5 -176.6(5) . . . . ? 
C4 C5 C6 O1 -49.6(7) . . . . ? 
C4 C5 C6 O2 68.8(6) . . . . ? 
C4 C5 C6 C7 -172.6(5) . . . . ? 
O1 C6 C7 C8 78.4(6) . . . . ? 
O2 C6 C7 C8 -40.4(7) . . . . ? 
C5 C6 C7 C8 -157.6(5) . . . . ? 
C6 C7 C8 C13 10.5(8) . . . . ? 
C6 C7 C8 C9 -172.2(5) . . . . ? 
C13 C8 C9 C10 16.6(9) . . . . ? 
C7 C8 C9 C10 -160.6(5) . . . . ? 
C8 C9 C10 O3 73.8(7) . . . . ? 
C8 C9 C10 C11 -45.2(8) . . . . ? 
O3 C10 C11 O4 60.4(7) . . . . ? 
C9 C10 C11 O4 176.5(5) . . . . ? 
O3 C10 C11 C12 -61.1(7) . . . . ? 
C9 C10 C11 C12 55.1(7) . . . . ? 
O3 C10 C11 C15 179.0(5) . . . . ? 
C9 C10 C11 C15 -64.8(7) . . . . ? 
O6 O5 C12 C13 158.8(5) . . . . ? 
O6 O5 C12 C11 -25.3(8) . . . . ? 
O4 C11 C12 O5 27.3(9) . . . . ? 
C10 C11 C12 O5 144.4(6) . . . . ? 
C15 C11 C12 O5 -95.6(7) . . . . ? 
O4 C11 C12 C13 -156.6(6) . . . . ? 
C10 C11 C12 C13 -39.5(8) . . . . ? 
C15 C11 C12 C13 80.5(8) . . . . ? 
C7 C8 C13 C12 177.5(5) . . . . ? 
C9 C8 C13 C12 0.4(9) . . . . ? 
C7 C8 C13 C14 0.6(9) . . . . ? 
C9 C8 C13 C14 -176.5(5) . . . . ? 
O5 C12 C13 C8 -172.1(6) . . . . ? 
C11 C12 C13 C8 12.1(9) . . . . ? 
O5 C12 C13 C14 5.0(9) . . . . ? 
C11 C12 C13 C14 -170.9(5) . . . . ? 
C6 O2 C14 C13 -52.0(6) . . . . ? 
C8 C13 C14 O2 19.0(8) . . . . ? 
C12 C13 C14 O2 -158.0(5) . . . . ? 
 
_diffrn_measured_fraction_theta_max    1.000 
_diffrn_reflns_theta_full              66.03 
_diffrn_measured_fraction_theta_full   1.000 
_refine_diff_density_max    0.285 
_refine_diff_density_min   -0.297 
_refine_diff_density_rms    0.075 
