# Supplementary material for: Spirolones A–E, five spiroketals from a productive saline soil derived Penicillium raistrickii
Source: Front Microbiol. 2024 Nov 22;15:1495396. doi: 10.3389/fmicb.2024.1495396 (PMC11621928; doi:10.3389/fmicb.2024.1495396)
Supplement: Supplementary file 1 [file Data_Sheet_1.zip › X-ray-3/170610a.fcf]

# 
# h,k,l, Fc-squared, Fo-squared, sigma(Fo-squared) and status flag 
# 
data_170610a 
_shelx_title ' 170610a in P2(1)2(1)2(1)' 
_shelx_refln_list_code          4 
_shelx_F_calc_maximum      124.93 
_exptl_crystal_F_000       648.00 
_reflns_d_resolution_high  0.8436 
 
loop_ 
 _symmetry_equiv_pos_as_xyz 
 'x, y, z' 
 '-x+1/2, -y, z+1/2' 
 '-x, y+1/2, -z+1/2' 
 'x+1/2, -y+1/2, -z' 
 
_cell_length_a     7.1173 
_cell_length_b     9.9391 
_cell_length_c    22.0570 
_cell_angle_alpha  90.000 
_cell_angle_beta   90.000 
_cell_angle_gamma  90.000 
 
_shelx_F_squared_multiplier     1.000 
 
loop_ 
 _refln_index_h 
 _refln_index_k 
 _refln_index_l 
 _refln_F_squared_calc 
 _refln_F_squared_meas 
 _refln_F_squared_sigma 
 _refln_observed_status 
   2   0   0      112.53      112.19     18.04 o 
   4   0   0        3.19        1.25      9.16 o 
   6   0   0        3.17        6.90     22.48 o 
   8   0   0        3.28       17.82     20.63 o 
   1   1   0      288.48      361.97     20.28 o 
   2   1   0      810.43     1021.16     42.41 o 
   3   1   0      222.11      249.11     22.66 o 
   4   1   0      195.01      182.83     31.89 o 
   5   1   0        0.18       -1.78     14.43 o 
   6   1   0        1.87       -0.98     12.08 o 
   7   1   0        3.14       24.00     19.30 o 
   8   1   0        1.71       -0.78      4.09 o 
   0   2   0       85.04       70.86     17.10 o 
   1   2   0     4255.51     4494.23     91.54 o 
   2   2   0       85.98      182.98     38.18 o 
   3   2   0        1.11       -1.12      2.24 o 
   4   2   0       20.84       24.66      6.72 o 
   5   2   0        2.11        5.12      3.21 o 
   6   2   0        0.23       11.27     10.63 o 
   7   2   0        0.36       -1.85      6.02 o 
   8   2   0        1.00        4.65     10.86 o 
   1   3   0     4518.76     5151.43     69.65 o 
   2   3   0      540.58      569.09     30.57 o 
   3   3   0      731.09      771.24     44.65 o 
   4   3   0      126.04      106.71     23.81 o 
   5   3   0        9.39        3.10      8.65 o 
   6   3   0       29.80       20.50     10.98 o 
   7   3   0        7.53       16.78      9.97 o 
   8   3   0        0.28       12.86     13.67 o 
   0   4   0      185.93      157.44     28.77 o 
   1   4   0       16.72       20.62      4.98 o 
   2   4   0     1920.59     2068.94     71.83 o 
   3   4   0      638.32      681.23     50.39 o 
   4   4   0        3.54        4.01      4.31 o 
   5   4   0        0.00        4.86      5.90 o 
   6   4   0        0.01        3.86     13.41 o 
   7   4   0        2.38       11.83     27.66 o 
   1   5   0     1159.14     1429.60     68.29 o 
   2   5   0      812.04     1003.52     61.36 o 
   3   5   0       41.01       34.74     10.11 o 
   4   5   0        0.99       -4.66      9.32 o 
   5   5   0       11.60       10.55     11.89 o 
   6   5   0        0.31       -8.29     38.45 o 
   7   5   0        2.86       14.86     13.92 o 
   0   6   0       24.61       48.73     20.20 o 
   1   6   0      229.43      317.89     34.78 o 
   2   6   0        0.51       -3.80      7.60 o 
   3   6   0       58.73       59.33     17.11 o 
   4   6   0       10.12        3.31      9.02 o 
   5   6   0        3.23       -1.64      4.47 o 
   6   6   0        0.40        2.22      7.23 o 
   7   6   0        3.90       -4.03      8.06 o 
   1   7   0       15.06       34.71      9.47 o 
   2   7   0      154.29      194.22     35.11 o 
   3   7   0       21.25       13.65     12.64 o 
   4   7   0       41.04       22.74     19.80 o 
   5   7   0        0.17       -1.25      3.36 o 
   6   7   0        1.08       -3.41      6.81 o 
   0   8   0       74.69      154.07     63.24 o 
   1   8   0      156.78      237.17     50.98 o 
   2   8   0       62.64       47.75     11.55 o 
   3   8   0       12.11        8.59      8.18 o 
   4   8   0        0.72       11.22     11.81 o 
   5   8   0        4.83        0.52     16.41 o 
   6   8   0        0.03       -1.21      6.97 o 
   1   9   0       42.41       11.57     14.45 o 
   2   9   0       43.20       43.86     14.27 o 
   3   9   0        0.35       -2.23      5.25 o 
   4   9   0        0.01        6.63     14.13 o 
   5   9   0        1.32        0.68      7.43 o 
   0  10   0       31.49        7.53     26.83 o 
   1  10   0       29.86       43.93     12.90 o 
   2  10   0        6.59        2.87      6.74 o 
   3  10   0        4.51       -2.04      8.71 o 
   4  10   0        3.35       -1.73      6.10 o 
   1  11   0        1.02       -4.47      8.94 o 
   2  11   0        7.75        6.65      5.49 o 
   3  11   0        9.26       23.98     11.94 o 
   1   0   1     9756.65    11157.26    224.75 o 
   2   0   1      112.21      118.48     12.04 o 
   3   0   1      744.02      768.06     53.15 o 
   4   0   1      146.75      124.86     23.09 o 
   5   0   1       27.37       35.54     19.29 o 
   6   0   1        5.17       -6.03     13.84 o 
   7   0   1        1.32       -0.33      3.80 o 
   8   0   1        0.90       -3.17     11.54 o 
  -8   1   1        0.94        3.11     11.82 o 
  -7   1   1       17.60       28.25     20.62 o 
  -6   1   1        2.77        3.20      3.38 o 
  -5   1   1       66.91       60.60     30.06 o 
  -4   1   1       61.95       76.54     21.00 o 
  -3   1   1      235.14      233.48     25.78 o 
  -2   1   1     1771.09     1435.86     42.88 o 
  -1   1   1     5559.31     5966.16    113.92 o 
   0   1   1      115.84      231.69     15.93 o 
   1   1   1     5567.24     5974.82    151.72 o 
   2   1   1     1759.30     1497.61     42.16 o 
   3   1   1      237.36      240.28     24.81 o 
   4   1   1       61.14       67.54     18.71 o 
   5   1   1       67.35       64.91     17.07 o 
   6   1   1        2.84       -2.28      8.45 o 
   7   1   1       17.45       19.02     13.39 o 
   8   1   1        0.93       -2.31      8.39 o 
  -8   2   1        0.60        4.77      6.56 o 
  -7   2   1        2.80        4.37      9.06 o 
  -6   2   1        0.33       -6.63     13.26 o 
  -5   2   1       28.90       21.73     12.93 o 
  -4   2   1       11.54        9.47      4.97 o 
  -3   2   1      476.97      462.45     37.72 o 
  -2   2   1     1771.40     1777.20     54.12 o 
  -1   2   1     6070.93     6350.97    143.15 o 
   0   2   1    15607.63    24506.15    116.24 o 
   1   2   1     6069.89     6930.72    135.21 o 
   2   2   1     1770.27     1684.69     54.37 o 
   3   2   1      475.01      460.82     36.68 o 
   4   2   1       11.30       29.12     13.72 o 
   5   2   1       28.82       25.52     33.20 o 
   6   2   1        0.29       -6.69     13.37 o 
   7   2   1        2.79        9.32     15.60 o 
   8   2   1        0.61        4.42     11.35 o 
  -8   3   1        1.24       -4.09      8.17 o 
  -7   3   1       10.09       -7.15     14.31 o 
  -6   3   1        1.42        1.64      4.44 o 
  -5   3   1       84.73      109.60     51.05 o 
  -4   3   1        2.58        1.15      3.61 o 
  -3   3   1       58.14       78.75     13.67 o 
  -2   3   1     1112.85     1187.10     44.62 o 
  -1   3   1     3765.36     4210.06     48.05 o 
   0   3   1      109.73      124.19     10.95 o 
   1   3   1     3766.06     4214.82    100.06 o 
   2   3   1     1121.11     1170.91     43.70 o 
   3   3   1       58.36       67.93     14.39 o 
   4   3   1        2.48       -0.35     10.74 o 
   5   3   1       85.94      107.19     37.00 o 
   6   3   1        1.41        7.51     12.11 o 
   7   3   1       10.05       35.70     18.64 o 
   8   3   1        1.24        3.78     10.89 o 
  -7   4   1        1.35       -7.44     14.87 o 
  -6   4   1        0.11       -2.17     18.88 o 
  -5   4   1       38.43       45.61     19.37 o 
  -4   4   1       21.83       23.19     13.98 o 
  -3   4   1      289.80      276.29     28.63 o 
  -2   4   1      209.44      206.06     21.99 o 
  -1   4   1      207.55      267.85     21.42 o 
   0   4   1      636.51      702.95     40.58 o 
   1   4   1      212.02      268.55     23.73 o 
   2   4   1      209.11      233.90     30.50 o 
   3   4   1      288.88      293.95     36.72 o 
   4   4   1       22.18       33.85     11.67 o 
   5   4   1       38.71       54.00     19.96 o 
   6   4   1        0.11       -0.51      5.18 o 
   7   4   1        1.31       24.01     28.70 o 
  -7   5   1        0.40        1.31      5.87 o 
  -6   5   1       13.19        0.42      7.02 o 
  -5   5   1       40.89       58.26     16.40 o 
  -4   5   1       13.83       24.56      8.18 o 
  -3   5   1       73.79       84.78     17.93 o 
  -2   5   1       54.18       67.11     14.97 o 
  -1   5   1     2332.40     2926.44     99.38 o 
   0   5   1       11.49       10.98      3.68 o 
   1   5   1     2343.06     3079.36     89.45 o 
   2   5   1       53.01       42.90     11.62 o 
   3   5   1       73.84       75.73     16.45 o 
   4   5   1       13.76       31.52     13.43 o 
   5   5   1       40.97       37.66     11.40 o 
   6   5   1       13.14        3.75     18.29 o 
   7   5   1        0.38       11.62     21.66 o 
  -7   6   1        1.26       -4.90     19.41 o 
  -6   6   1        0.39       -8.42     20.44 o 
  -5   6   1       13.31       22.32     19.52 o 
  -4   6   1       62.89       71.23     24.65 o 
  -3   6   1       12.94       14.78      8.44 o 
  -2   6   1       33.62       38.38     13.97 o 
  -1   6   1      301.63      376.67     37.94 o 
   0   6   1       53.16       67.51     13.69 o 
   1   6   1      301.59      383.69     38.99 o 
   2   6   1       33.91       15.28     16.92 o 
   3   6   1       12.86       19.24      9.51 o 
   4   6   1       63.53       77.26     20.02 o 
   5   6   1       13.36       20.79     19.26 o 
   6   6   1        0.39       -5.21     11.07 o 
   7   6   1        1.26        5.09      8.08 o 
  -6   7   1        0.43        8.95      8.17 o 
  -5   7   1       16.77       16.44     11.01 o 
  -4   7   1        3.13       -1.14      6.89 o 
  -3   7   1       16.09       28.58      8.03 o 
  -2   7   1      151.75      147.19     30.68 o 
  -1   7   1       69.54       59.80     17.86 o 
   0   7   1      108.70      112.70     25.36 o 
   1   7   1       70.30       69.64     18.76 o 
   2   7   1      151.95      166.89     34.19 o 
   3   7   1       16.28        6.32      4.17 o 
   4   7   1        3.10        8.15      8.61 o 
   5   7   1       16.60       18.19     14.06 o 
   6   7   1        0.43       -1.65      3.29 o 
  -6   8   1        2.24       -3.41     11.53 o 
  -5   8   1       10.63        1.90      8.97 o 
  -4   8   1        1.56        4.97      6.98 o 
  -3   8   1       54.16       54.12     16.30 o 
  -2   8   1        7.10        5.92      6.96 o 
  -1   8   1       34.46       55.68     25.52 o 
   0   8   1      200.35      306.50     61.00 o 
   1   8   1       34.53       26.64     24.01 o 
   2   8   1        6.94        8.84      5.82 o 
   3   8   1       53.40       28.30     25.87 o 
   4   8   1        1.52        8.61      9.69 o 
   5   8   1       10.55       36.58     18.65 o 
   6   8   1        2.23       16.13     12.28 o 
  -5   9   1        0.58       -2.88      5.75 o 
  -4   9   1        7.39       18.63     12.19 o 
  -3   9   1       34.64       24.30     10.69 o 
  -2   9   1       92.31      120.09     21.23 o 
  -1   9   1       34.77       41.76     12.37 o 
   0   9   1      117.90      158.92     21.73 o 
   1   9   1       34.53       55.17     13.78 o 
   2   9   1       92.26      107.76     21.85 o 
   3   9   1       34.39       34.42     13.11 o 
   4   9   1        7.55       -0.02      4.22 o 
   5   9   1        0.56       -3.90      7.81 o 
  -4  10   1        1.00        2.26     10.78 o 
  -3  10   1        1.00       -3.69      7.38 o 
  -2  10   1       29.52       27.87      9.80 o 
  -1  10   1       11.90       15.45     11.55 o 
   0  10   1       51.87       65.27     20.04 o 
   1  10   1       11.72        8.90      7.36 o 
   2  10   1       29.35       16.79      8.43 o 
   3  10   1        1.03       -0.03      3.84 o 
   4  10   1        1.00       -5.12     10.23 o 
  -3  11   1        3.79        7.56     10.11 o 
  -2  11   1        3.36        0.84      6.13 o 
  -1  11   1        6.01       -5.12     10.24 o 
   0  11   1        0.17       -0.67      2.10 o 
   1  11   1        6.05        6.67      5.54 o 
   2  11   1        3.31        4.21     15.19 o 
   3  11   1        3.77        9.25      7.24 o 
   0   0   2     5753.09     4322.12    105.95 o 
   1   0   2     3105.72     3148.70     83.81 o 
   2   0   2      127.59      126.61     12.76 o 
   3   0   2     1173.16     1147.25     66.50 o 
   4   0   2       55.20       74.15     19.63 o 
   5   0   2       72.95       93.99     37.03 o 
   6   0   2       57.14      127.11     30.91 o 
   7   0   2       31.09       54.93     29.51 o 
   8   0   2        1.83        7.40      9.08 o 
  -8   1   2        0.54        5.48      8.37 o 
  -7   1   2        3.40       10.73      2.60 o 
  -6   1   2        3.59       11.29      9.21 o 
  -5   1   2        5.79        2.22     17.58 o 
  -4   1   2       49.48       49.62     18.34 o 
  -3   1   2      593.77      582.13     48.88 o 
  -2   1   2      662.80      626.27     23.02 o 
  -1   1   2     3380.28     2674.84    110.88 o 
   0   1   2     4174.93     3115.41    190.16 o 
   1   1   2     3389.58     2766.19     54.00 o 
   2   1   2      659.03      657.43     29.09 o 
   3   1   2      596.97      541.16     39.58 o 
   4   1   2       49.76       54.34     15.54 o 
   5   1   2        6.10       18.16     14.31 o 
   6   1   2        3.64       -6.92     13.84 o 
   7   1   2        3.37        0.11      6.25 o 
   8   1   2        0.52        3.54      3.38 o 
  -8   2   2        0.54       16.23     11.79 o 
  -7   2   2        6.01       -3.04      7.90 o 
  -6   2   2        8.89        8.25      5.03 o 
  -5   2   2       12.90       27.80     23.51 o 
  -4   2   2       47.94       50.45     16.48 o 
  -3   2   2      365.40      328.33     28.58 o 
  -2   2   2     1083.40     1005.50     35.25 o 
  -1   2   2     5549.55     5129.13    123.47 o 
   0   2   2     2981.25     3037.32     44.81 o 
   1   2   2     5552.84     5590.18    105.36 o 
   2   2   2     1085.29      964.57     41.97 o 
   3   2   2      370.22      333.11     28.17 o 
   4   2   2       48.18       46.32     20.77 o 
   5   2   2       12.79       24.00     16.88 o 
   6   2   2        8.76        1.75     16.08 o 
   7   2   2        5.98        5.39      3.60 o 
   8   2   2        0.53        2.94      6.41 o 
  -8   3   2        1.56        4.66      8.18 o 
  -7   3   2        3.66       -2.92      5.84 o 
  -6   3   2        6.33       37.30     18.79 o 
  -5   3   2       70.11      103.62     34.84 o 
  -4   3   2      144.16      140.19     28.60 o 
  -3   3   2       91.18      112.85     19.21 o 
  -2   3   2       93.00       69.08     11.83 o 
  -1   3   2     1188.07     1217.39     28.03 o 
   0   3   2      876.02      757.62     29.88 o 
   1   3   2     1187.10     1220.38     26.15 o 
   2   3   2       93.87       85.39     12.20 o 
   3   3   2       90.62      100.84     16.85 o 
   4   3   2      144.53      116.72     26.87 o 
   5   3   2       70.72       82.30     30.31 o 
   6   3   2        6.34        1.17      9.95 o 
   7   3   2        3.66       -5.96     12.88 o 
   8   3   2        1.58        3.66      9.14 o 
  -7   4   2        0.46        7.53      9.45 o 
  -6   4   2        3.27       -4.49     12.81 o 
  -5   4   2       23.01       11.29     19.88 o 
  -4   4   2      356.07      325.37     48.29 o 
  -3   4   2       49.86       50.59     12.68 o 
  -2   4   2      855.25      982.43     49.59 o 
  -1   4   2      594.22      649.11     33.49 o 
   0   4   2      145.25      127.79     12.54 o 
   1   4   2      590.73      635.53     46.14 o 
   2   4   2      856.17      973.21     55.32 o 
   3   4   2       49.70       45.20     12.19 o 
   4   4   2      355.68      315.07     35.97 o 
   5   4   2       22.89       43.50     17.39 o 
   6   4   2        3.25        1.89      5.15 o 
   7   4   2        0.49        9.24     18.85 o 
  -7   5   2        0.31       -4.30      9.68 o 
  -6   5   2        6.29        9.41      9.24 o 
  -5   5   2       36.36       48.99     18.88 o 
  -4   5   2       99.41       86.05     22.59 o 
  -3   5   2      135.46       98.98     21.14 o 
  -2   5   2     2065.22     2423.49     86.91 o 
  -1   5   2      557.22      664.53     47.10 o 
   0   5   2      172.93      191.45     21.37 o 
   1   5   2      555.11      689.72     41.88 o 
   2   5   2     2070.11     2413.61     96.39 o 
   3   5   2      135.65      146.50     24.07 o 
   4   5   2       99.28      108.56     22.96 o 
   5   5   2       36.04       22.78     12.01 o 
   6   5   2        6.31        7.37     16.83 o 
   7   5   2        0.29       -5.75     11.50 o 
  -7   6   2        1.35        0.54      2.50 o 
  -6   6   2        4.73        0.96      9.94 o 
  -5   6   2       10.10       -2.90      5.81 o 
  -4   6   2       22.95       21.12     14.61 o 
  -3   6   2        6.36       -5.78     11.55 o 
  -2   6   2      132.29      141.58     28.77 o 
  -1   6   2      166.83      218.92     29.24 o 
   0   6   2      800.89      943.27     53.27 o 
   1   6   2      169.04      226.39     26.58 o 
   2   6   2      131.64      152.94     30.45 o 
   3   6   2        6.14       -2.55     11.53 o 
   4   6   2       23.22       31.56     21.04 o 
   5   6   2       10.16       39.37     33.20 o 
   6   6   2        4.69        6.13      8.53 o 
   7   6   2        1.32        7.42     14.82 o 
  -6   7   2        2.70        8.19     11.45 o 
  -5   7   2        9.63       17.01     12.24 o 
  -4   7   2        6.82        5.75      6.54 o 
  -3   7   2       10.04       21.11     16.20 o 
  -2   7   2       76.63      109.49     27.21 o 
  -1   7   2      107.11      173.77     47.40 o 
   0   7   2       85.67       81.51     21.45 o 
   1   7   2      107.70      176.62     29.74 o 
   2   7   2       77.19      104.88     32.65 o 
   3   7   2       10.01        4.04      6.56 o 
   4   7   2        6.88       11.62      8.31 o 
   5   7   2        9.67        7.31     10.01 o 
   6   7   2        2.76       27.01     15.85 o 
  -6   8   2        3.75       -7.03     14.07 o 
  -5   8   2        5.94       17.57     12.64 o 
  -4   8   2       22.34        2.90     19.51 o 
  -3   8   2        0.95       -5.88     11.75 o 
  -2   8   2      197.76      237.44     27.37 o 
  -1   8   2      111.22      150.63     40.87 o 
   0   8   2      128.39      115.08     42.62 o 
   1   8   2      111.99      153.36     53.31 o 
   2   8   2      196.70      196.61     26.76 o 
   3   8   2        0.99        1.69      7.05 o 
   4   8   2       22.41       22.66     11.65 o 
   5   8   2        5.99        2.71      8.64 o 
   6   8   2        3.72        4.60      7.15 o 
  -5   9   2       12.11        6.23      5.21 o 
  -4   9   2        0.08       -4.34      8.68 o 
  -3   9   2        6.67        1.99      6.99 o 
  -2   9   2       21.80       19.99      9.91 o 
  -1   9   2      227.31      257.95     31.52 o 
   0   9   2       59.92       60.15     13.77 o 
   1   9   2      227.01      247.62     34.35 o 
   2   9   2       21.18       17.71      7.19 o 
   3   9   2        6.39        1.72      6.45 o 
   4   9   2        0.09        4.61      9.00 o 
   5   9   2       12.28       28.83      9.92 o 
  -4  10   2        0.95        1.38      6.28 o 
  -3  10   2       10.30        3.29      9.13 o 
  -2  10   2        1.35       -2.16      4.33 o 
  -1  10   2       11.45       16.83      8.41 o 
   0  10   2       17.11       20.69     10.35 o 
   1  10   2       11.32       16.75     14.91 o 
   2  10   2        1.36       -4.89      9.78 o 
   3  10   2       10.24        0.95      6.10 o 
   4  10   2        0.94       -6.29     12.62 o 
  -2  11   2        0.84       15.19     10.60 o 
  -1  11   2        1.48       -1.61     10.45 o 
   0  11   2        5.54        2.35      9.75 o 
   1  11   2        1.43       -0.09     11.15 o 
   2  11   2        0.85       -0.19      7.13 o 
   1   0   3     1718.54     1550.46     63.46 o 
   2   0   3       66.19       78.35     10.73 o 
   3   0   3      832.23      747.97     55.63 o 
   4   0   3        9.74       13.87     10.65 o 
   5   0   3        2.97        2.84      7.10 o 
   6   0   3       23.35       29.93     15.29 o 
   7   0   3       22.32       33.21     22.25 o 
   8   0   3        0.28       -3.86     14.24 o 
  -8   1   3        1.82       -5.12     13.95 o 
  -7   1   3        5.63        9.03     15.27 o 
  -6   1   3       12.16        3.36     14.14 o 
  -5   1   3        5.42       18.72     17.38 o 
  -4   1   3      199.41      218.69     36.20 o 
  -3   1   3      154.44      143.31     30.27 o 
  -2   1   3       92.42       83.78     12.28 o 
  -1   1   3     2886.84     2094.86     75.88 o 
   0   1   3     1287.45      766.41     31.26 o 
   1   1   3     2880.97     2107.03     89.35 o 
   2   1   3       91.96       77.89     10.29 o 
   3   1   3      153.01      153.29     20.97 o 
   4   1   3      201.41      228.54     32.17 o 
   5   1   3        5.33       14.47     12.86 o 
   6   1   3       12.23       -7.05     14.09 o 
   7   1   3        5.68       16.51     11.96 o 
   8   1   3        1.82        4.23      6.22 o 
  -8   2   3        0.29        2.23     15.85 o 
  -7   2   3       15.42        6.94     10.23 o 
  -6   2   3       83.61       85.47     24.15 o 
  -5   2   3       64.47       83.16     34.27 o 
  -4   2   3        1.09       -2.95      6.43 o 
  -3   2   3       63.97       55.05      9.15 o 
  -2   2   3      190.16      184.95     15.54 o 
  -1   2   3      316.97      316.61     21.22 o 
   0   2   3      149.93      146.75     13.47 o 
   1   2   3      322.70      339.06     23.16 o 
   2   2   3      189.22      193.82     13.50 o 
   3   2   3       63.31       53.81     12.60 o 
   4   2   3        1.02       -0.49      6.91 o 
   5   2   3       64.57       58.74     24.09 o 
   6   2   3       83.96      118.71     28.93 o 
   7   2   3       15.29       15.84     14.48 o 
   8   2   3        0.29       -1.22      2.44 o 
  -8   3   3        2.53       -5.64     11.27 o 
  -7   3   3        4.30        0.04      9.14 o 
  -6   3   3        3.32       -0.38      4.52 o 
  -5   3   3       45.99       20.42     14.82 o 
  -4   3   3       15.35       10.53     13.88 o 
  -3   3   3      480.73      499.59     49.78 o 
  -2   3   3       49.77       39.25      7.99 o 
  -1   3   3      643.65      698.92     29.68 o 
   0   3   3      157.18      179.24     10.64 o 
   1   3   3      646.45      698.67     24.33 o 
   2   3   3       49.84       39.07      7.84 o 
   3   3   3      479.90      468.15     39.84 o 
   4   3   3       15.40       25.52      8.26 o 
   5   3   3       45.20       36.09      8.70 o 
   6   3   3        3.30       -0.53     14.04 o 
   7   3   3        4.28        4.16     10.51 o 
   8   3   3        2.50        5.40      6.68 o 
  -7   4   3        6.05        4.13     10.50 o 
  -6   4   3        8.51       25.00     29.17 o 
  -5   4   3       11.02       13.69     12.38 o 
  -4   4   3       20.82       14.88      8.21 o 
  -3   4   3       32.77       26.28     11.58 o 
  -2   4   3     1486.49     1621.96     64.34 o 
  -1   4   3     1757.55     2058.20     60.34 o 
   0   4   3      427.71      454.37     29.58 o 
   1   4   3     1766.30     2051.95     66.34 o 
   2   4   3     1483.08     1692.15     66.62 o 
   3   4   3       33.14       22.18      6.43 o 
   4   4   3       21.59        8.92      4.46 o 
   5   4   3       11.20        7.61     15.65 o 
   6   4   3        8.50       24.08     18.91 o 
   7   4   3        5.95        8.35     14.88 o 
  -7   5   3        0.62       16.13     13.32 o 
  -6   5   3       44.94       61.26     80.30 o 
  -5   5   3       29.48       22.76     15.19 o 
  -4   5   3      178.85      183.43     35.37 o 
  -3   5   3        4.77        5.53      7.26 o 
  -2   5   3      286.42      281.86     30.38 o 
  -1   5   3      354.73      424.40     37.23 o 
   0   5   3      232.66      270.36     25.37 o 
   1   5   3      359.02      391.79     31.81 o 
   2   5   3      288.19      320.85     55.85 o 
   3   5   3        4.81        0.23     10.34 o 
   4   5   3      177.24      271.11    139.83 o 
   5   5   3       29.47       18.08     17.18 o 
   6   5   3       44.90       52.29     22.38 o 
   7   5   3        0.60        2.77     11.07 o 
  -7   6   3        0.30      -14.30     28.60 o 
  -6   6   3        0.53       11.57     12.29 o 
  -5   6   3        8.21        8.95      3.53 o 
  -4   6   3       72.78       63.19     23.46 o 
  -3   6   3      125.17      110.56     27.34 o 
  -2   6   3      122.68      167.00     27.25 o 
  -1   6   3       17.44       19.84     13.34 o 
   0   6   3        2.03       -3.75      7.50 o 
   1   6   3       17.20       19.39      4.91 o 
   2   6   3      122.86      162.12     37.95 o 
   3   6   3      124.86      141.62     38.06 o 
   4   6   3       72.26       90.93     24.35 o 
   5   6   3        8.30        3.79      7.34 o 
   6   6   3        0.52       12.95     16.22 o 
   7   6   3        0.31        2.33      2.86 o 
  -6   7   3        3.52        1.59      7.08 o 
  -5   7   3       31.87        3.58      9.10 o 
  -4   7   3       31.49       18.23      4.20 o 
  -3   7   3       27.09       39.41     18.25 o 
  -2   7   3       24.88       33.81     18.20 o 
  -1   7   3      389.09      471.52     90.78 o 
   0   7   3      224.44      298.17     54.05 o 
   1   7   3      390.29      454.19     54.39 o 
   2   7   3       25.32       12.83     19.51 o 
   3   7   3       26.93       30.43     10.27 o 
   4   7   3       31.55       23.41     14.25 o 
   5   7   3       32.08        3.80     20.73 o 
   6   7   3        3.56       -2.35      7.74 o 
  -6   8   3        0.99        7.74     13.47 o 
  -5   8   3       12.99       16.04      9.40 o 
  -4   8   3       10.19       12.96      9.40 o 
  -3   8   3        7.78        3.20      7.74 o 
  -2   8   3       49.54       68.72     12.40 o 
  -1   8   3      161.48      198.52     70.98 o 
   0   8   3      193.87      230.57     49.69 o 
   1   8   3      160.87      231.72     71.36 o 
   2   8   3       50.16       51.60     11.95 o 
   3   8   3        7.92       18.15     11.81 o 
   4   8   3       10.02       -2.82     10.22 o 
   5   8   3       13.00       13.26     10.93 o 
   6   8   3        0.99       -1.48      7.24 o 
  -5   9   3        8.86       -3.05      6.09 o 
  -4   9   3        3.28       -3.10      7.17 o 
  -3   9   3        6.50       -3.66      7.31 o 
  -2   9   3        1.27       -2.15      4.29 o 
  -1   9   3        3.33        3.77      8.33 o 
   0   9   3       38.30       50.84     13.59 o 
   1   9   3        3.18       -4.61      9.23 o 
   2   9   3        1.25        3.56      5.29 o 
   3   9   3        6.26       -1.75      6.63 o 
   4   9   3        3.36      -10.69     21.38 o 
   5   9   3        9.07        1.25      5.71 o 
  -4  10   3        9.60        1.44      7.50 o 
  -3  10   3       13.10       20.75     10.84 o 
  -2  10   3       12.11       -1.28      5.27 o 
  -1  10   3       29.75       17.13     14.39 o 
   0  10   3        0.02        7.96     11.10 o 
   1  10   3       29.47       28.44     15.86 o 
   2  10   3       12.09        2.76      6.93 o 
   3  10   3       13.43        5.79      9.78 o 
   4  10   3        9.60       25.62     10.68 o 
  -2  11   3       10.32        9.62     12.32 o 
  -1  11   3        1.80        4.00      9.44 o 
   0  11   3        0.70       20.33     13.78 o 
   1  11   3        1.74        4.37     10.10 o 
   2  11   3       10.32       20.76      9.76 o 
   0   0   4       77.60       82.13     19.92 o 
   1   0   4       68.27      118.20     19.65 o 
   2   0   4      759.58      746.28     42.10 o 
   3   0   4     3003.43     3406.45    158.10 o 
   4   0   4      175.62      132.01     36.54 o 
   5   0   4        1.82        0.13     11.86 o 
   6   0   4       92.97       93.56     26.31 o 
   7   0   4        0.16       -6.16     22.04 o 
   8   0   4        3.90        6.68      8.25 o 
  -8   1   4        0.01        7.85     23.26 o 
  -7   1   4        4.66       -1.13     12.74 o 
  -6   1   4      102.87      127.95     32.18 o 
  -5   1   4       38.14       36.33     15.11 o 
  -4   1   4      110.69      173.84     33.65 o 
  -3   1   4      632.61      625.39     52.99 o 
  -2   1   4      464.36      451.62     26.75 o 
  -1   1   4      245.75      207.58     21.19 o 
   0   1   4     4062.70     3879.91     84.20 o 
   1   1   4      249.44      212.09     24.93 o 
   2   1   4      462.26      443.11     29.96 o 
   3   1   4      633.70      680.94     56.65 o 
   4   1   4      111.02      190.41     35.25 o 
   5   1   4       38.50      102.38     29.06 o 
   6   1   4      102.27      136.37     28.66 o 
   7   1   4        4.68       -6.65     13.29 o 
   8   1   4        0.01       -2.09     10.54 o 
  -8   2   4        1.25       -4.36      8.72 o 
  -7   2   4       13.43        8.99     14.69 o 
  -6   2   4       87.53      122.26     30.61 o 
  -5   2   4       16.17       10.63     14.71 o 
  -4   2   4       67.80       91.46     21.45 o 
  -3   2   4        0.28        6.72      3.97 o 
  -2   2   4      421.40      357.37     23.41 o 
  -1   2   4     1646.91     1642.22     46.44 o 
   0   2   4     1572.15     1383.41     62.52 o 
   1   2   4     1642.32     1674.19     44.85 o 
   2   2   4      419.69      391.99     24.82 o 
   3   2   4        0.20       -3.50      7.00 o 
   4   2   4       69.49      107.79     23.64 o 
   5   2   4       16.43       14.92     12.87 o 
   6   2   4       87.00      129.79     26.24 o 
   7   2   4       13.40        3.97      9.33 o 
   8   2   4        1.22        7.90      7.54 o 
  -8   3   4        0.16        3.12     12.25 o 
  -7   3   4       12.34       21.58     11.27 o 
  -6   3   4       63.37       87.81     24.58 o 
  -5   3   4        2.84        4.99     17.91 o 
  -4   3   4      159.13      183.08     43.75 o 
  -3   3   4      109.89      117.53     20.76 o 
  -2   3   4      541.73      519.76     46.62 o 
  -1   3   4      945.96      936.18     37.57 o 
   0   3   4      428.34      376.45     17.27 o 
   1   3   4      941.01      999.09     40.92 o 
   2   3   4      543.43      518.25     33.20 o 
   3   3   4      109.58      123.03     24.78 o 
   4   3   4      158.75      240.16     39.59 o 
   5   3   4        2.82        6.48     12.23 o 
   6   3   4       63.02       90.35     22.63 o 
   7   3   4       12.39       55.17     20.57 o 
   8   3   4        0.17       -0.76      6.86 o 
  -7   4   4        4.68        1.36     20.44 o 
  -6   4   4       32.87       71.70     40.33 o 
  -5   4   4      103.26       84.77     25.28 o 
  -4   4   4      155.39      194.54     35.99 o 
  -3   4   4      146.71      150.50     25.04 o 
  -2   4   4      286.16      307.37     28.72 o 
  -1   4   4      452.50      477.60     32.79 o 
   0   4   4       46.69       59.88     11.64 o 
   1   4   4      454.08      509.88     38.02 o 
   2   4   4      289.60      278.19     30.10 o 
   3   4   4      147.04      110.47     19.77 o 
   4   4   4      155.48      195.84     35.76 o 
   5   4   4      102.60      119.06     57.06 o 
   6   4   4       33.14       26.08     27.20 o 
   7   4   4        4.75       14.46     10.03 o 
  -7   5   4        0.22        3.47     15.75 o 
  -6   5   4        6.85        6.38     11.67 o 
  -5   5   4      192.00      200.58     41.26 o 
  -4   5   4       28.46       25.04     13.78 o 
  -3   5   4      107.17      154.02     26.08 o 
  -2   5   4      169.26      175.25     22.99 o 
  -1   5   4      175.69      212.25     31.30 o 
   0   5   4       21.43       18.99      6.82 o 
   1   5   4      175.92      186.13     29.82 o 
   2   5   4      170.29      200.81     55.04 o 
   3   5   4      105.35      148.67     48.24 o 
   4   5   4       28.20       -5.06     18.95 o 
   5   5   4      191.70      244.15     39.52 o 
   6   5   4        7.00        9.52      8.46 o 
   7   5   4        0.23       -2.10      4.21 o 
  -7   6   4        0.63       11.74     11.77 o 
  -6   6   4        1.29       17.73     21.01 o 
  -5   6   4       17.94       30.15     21.88 o 
  -4   6   4       46.66      103.79     29.38 o 
  -3   6   4       52.62       66.17     20.93 o 
  -2   6   4       26.27       46.35     12.36 o 
  -1   6   4       10.06       22.32     15.25 o 
   0   6   4       22.48       15.83     11.28 o 
   1   6   4       10.28       -0.41      8.50 o 
   2   6   4       25.92       23.54     20.35 o 
   3   6   4       52.55       67.55     25.94 o 
   4   6   4       46.80       50.64     16.17 o 
   5   6   4       17.96       26.05     14.53 o 
   6   6   4        1.27       10.40     33.85 o 
   7   6   4        0.62        4.81     13.01 o 
  -6   7   4        1.89        0.89      4.95 o 
  -5   7   4        1.13       -0.09      8.28 o 
  -4   7   4       31.10       35.20     16.18 o 
  -3   7   4       16.61       12.88      8.10 o 
  -2   7   4        2.32       -2.16      7.22 o 
  -1   7   4      131.09      127.60     29.24 o 
   0   7   4       58.20       60.02     23.02 o 
   1   7   4      130.98      128.93     27.25 o 
   2   7   4        2.20       -2.84      5.67 o 
   3   7   4       16.85       17.13      8.41 o 
   4   7   4       31.67       62.70     23.71 o 
   5   7   4        1.15       -4.64      9.29 o 
   6   7   4        1.89        4.01      7.37 o 
  -6   8   4        1.85        2.50      9.21 o 
  -5   8   4        2.86       -4.76      9.53 o 
  -4   8   4        9.17       -1.35      9.14 o 
  -3   8   4        4.76       -3.56      7.12 o 
  -2   8   4       15.82        2.20      9.56 o 
  -1   8   4       41.91       40.12     11.28 o 
   0   8   4       96.21       92.89     45.89 o 
   1   8   4       41.83       14.13     15.33 o 
   2   8   4       15.57        9.22     10.47 o 
   3   8   4        4.80       -3.37      6.75 o 
   4   8   4        9.04       -0.33     10.79 o 
   5   8   4        2.86       -5.05     10.10 o 
   6   8   4        1.89        3.24      5.24 o 
  -5   9   4        3.74        4.75      6.29 o 
  -4   9   4        8.06        0.20      3.74 o 
  -3   9   4       15.80        9.80     13.82 o 
  -2   9   4        8.50       -3.44      6.91 o 
  -1   9   4        9.11       -2.25      6.25 o 
   0   9   4        9.26        9.08      7.55 o 
   1   9   4        8.83       17.20      9.48 o 
   2   9   4        8.43       16.14     10.16 o 
   3   9   4       15.98        8.94      7.03 o 
   4   9   4        8.15        4.58      7.91 o 
   5   9   4        3.76        0.84      3.60 o 
  -4  10   4        1.91       -2.59      9.87 o 
  -3  10   4        7.47        6.23      5.33 o 
  -2  10   4       17.11       16.00      7.97 o 
  -1  10   4        7.34        0.30      7.09 o 
   0  10   4       48.80       59.96     19.77 o 
   1  10   4        7.37       11.15      6.52 o 
   2  10   4       17.37        4.00      5.37 o 
   3  10   4        7.55       -0.07      3.21 o 
   4  10   4        1.97       -0.59      2.98 o 
  -2  11   4        2.05        0.38      9.57 o 
  -1  11   4        0.49       -2.92      5.83 o 
   0  11   4        8.31       -3.54      7.09 o 
   1  11   4        0.53       -3.43      6.87 o 
   2  11   4        2.03        0.30      1.03 o 
   1   0   5      245.71      308.44     45.60 o 
   2   0   5      764.84      795.32     45.12 o 
   3   0   5       36.33       45.84     19.09 o 
   4   0   5      601.17      695.49     85.84 o 
   5   0   5        4.13       22.93     12.24 o 
   6   0   5        0.01       -5.77     11.54 o 
   7   0   5        6.25       -3.13     11.91 o 
   8   0   5        3.48       23.96     18.09 o 
  -8   1   5        0.34        8.03      9.71 o 
  -7   1   5       10.84        9.23      8.16 o 
  -6   1   5       43.98       32.67     15.22 o 
  -5   1   5       70.33       78.30     24.99 o 
  -4   1   5      133.93      121.70     25.62 o 
  -3   1   5      264.37      239.35     32.54 o 
  -2   1   5     1033.03      989.15     50.16 o 
  -1   1   5       49.38       48.06      9.60 o 
   0   1   5     1851.24     1440.79     53.99 o 
   1   1   5       47.61       52.16     11.49 o 
   2   1   5     1027.88      919.95     46.70 o 
   3   1   5      263.69      261.73     35.05 o 
   4   1   5      134.85      151.46     32.51 o 
   5   1   5       70.34       81.86     22.47 o 
   6   1   5       43.83       61.95     19.35 o 
   7   1   5       10.99       19.79     17.54 o 
   8   1   5        0.34       -3.05      6.56 o 
  -8   2   5        0.11       -0.27      8.25 o 
  -7   2   5        4.20       13.81     10.51 o 
  -6   2   5       30.82       42.56     22.07 o 
  -5   2   5      111.39      117.56     30.99 o 
  -4   2   5       23.60       36.12     13.47 o 
  -3   2   5      210.55      215.19     31.56 o 
  -2   2   5       54.79       44.88      8.90 o 
  -1   2   5     2415.88     2343.98     54.74 o 
   0   2   5       43.38       48.35     11.05 o 
   1   2   5     2409.45     2446.19     57.15 o 
   2   2   5       53.87       56.75     11.83 o 
   3   2   5      212.38      238.64     29.08 o 
   4   2   5       23.49       21.77      8.72 o 
   5   2   5      112.39      157.55     44.48 o 
   6   2   5       30.85       14.20      5.77 o 
   7   2   5        4.17       -4.53     12.06 o 
   8   2   5        0.11       -1.15      6.37 o 
  -7   3   5        3.80        0.79      7.55 o 
  -6   3   5       33.62       56.69     21.19 o 
  -5   3   5       93.86      114.49     39.42 o 
  -4   3   5      183.54      183.79     42.24 o 
  -3   3   5      255.52      241.78     34.62 o 
  -2   3   5      417.17      448.33     43.06 o 
  -1   3   5       20.82       19.35      3.68 o 
   0   3   5      251.45      228.15     18.05 o 
   1   3   5       20.62       18.10      5.27 o 
   2   3   5      418.73      501.97     45.57 o 
   3   3   5      255.04      264.68     46.94 o 
   4   3   5      183.57      210.84     46.32 o 
   5   3   5       93.91      124.95     40.44 o 
   6   3   5       33.36       14.75      8.01 o 
   7   3   5        3.85        3.74      8.95 o 
  -7   4   5        2.78        8.91     13.77 o 
  -6   4   5       91.29      130.32    115.42 o 
  -5   4   5      178.64      269.45     46.68 o 
  -4   4   5      158.95      173.19     34.95 o 
  -3   4   5       68.38       74.51     17.74 o 
  -2   4   5        1.95        4.32      8.32 o 
  -1   4   5      223.46      189.85     24.98 o 
   0   4   5       12.67        9.11      3.05 o 
   1   4   5      219.47      198.84     22.01 o 
   2   4   5        2.06       -2.43      6.77 o 
   3   4   5       68.70       67.55     17.65 o 
   4   4   5      156.90      185.31     37.10 o 
   5   4   5      178.85      219.29     36.41 o 
   6   4   5       91.05      125.55     39.46 o 
   7   4   5        2.78       -1.21     11.96 o 
  -7   5   5        4.18       29.71     38.82 o 
  -6   5   5        8.17        9.32     22.32 o 
  -5   5   5        1.70       15.10     13.11 o 
  -4   5   5        6.58       20.63     12.70 o 
  -3   5   5      176.48      185.15     29.74 o 
  -2   5   5       42.57       39.09     12.84 o 
  -1   5   5      317.18      290.22     48.10 o 
   0   5   5       22.29       20.40      7.16 o 
   1   5   5      320.13      307.58     33.79 o 
   2   5   5       42.16       57.79     21.49 o 
   3   5   5      175.32      164.72     51.28 o 
   4   5   5        6.95      -17.54     35.07 o 
   5   5   5        1.60       -1.93      7.53 o 
   6   5   5        8.09       -1.82     24.48 o 
   7   5   5        4.19        0.23     21.94 o 
  -7   6   5        2.69        3.92      6.64 o 
  -6   6   5       11.28        9.97     12.11 o 
  -5   6   5       15.66        0.60      9.63 o 
  -4   6   5       38.58       54.44     15.83 o 
  -3   6   5       47.35       59.73     17.82 o 
  -2   6   5       13.17        5.79     12.47 o 
  -1   6   5      350.53      400.51     62.05 o 
   0   6   5       12.31       23.67      9.49 o 
   1   6   5      353.87      352.20     38.95 o 
   2   6   5       13.02       12.91      9.14 o 
   3   6   5       47.62       45.94     22.57 o 
   4   6   5       38.96       44.18     13.09 o 
   5   6   5       15.63       42.01     20.63 o 
   6   6   5       11.36        4.93      7.73 o 
   7   6   5        2.70       14.33     10.56 o 
  -6   7   5        5.36       17.94     13.89 o 
  -5   7   5       24.69       41.34     23.71 o 
  -4   7   5        6.60       11.69      6.31 o 
  -3   7   5       64.88       64.11     16.56 o 
  -2   7   5      100.94      118.49     28.26 o 
  -1   7   5       81.72       84.20     23.40 o 
   0   7   5      105.46      145.39     30.33 o 
   1   7   5       80.38       65.34     19.86 o 
   2   7   5      101.83      146.03     39.11 o 
   3   7   5       65.20      100.70     16.94 o 
   4   7   5        6.60        7.23      9.77 o 
   5   7   5       24.46       16.43     13.71 o 
   6   7   5        5.45       21.99     30.23 o 
  -5   8   5        2.32        5.05      7.77 o 
  -4   8   5        8.91        5.47      7.33 o 
  -3   8   5       10.92       14.92     13.97 o 
  -2   8   5       88.39       77.37     13.31 o 
  -1   8   5       21.44        1.90      9.82 o 
   0   8   5        4.28       13.57      9.07 o 
   1   8   5       21.16        9.69      9.26 o 
   2   8   5       88.19       92.31     15.71 o 
   3   8   5       10.95        3.96     11.07 o 
   4   8   5        8.90        6.27      5.09 o 
   5   8   5        2.23       -0.01     11.58 o 
  -5   9   5        3.76        0.63      3.41 o 
  -4   9   5        1.11        3.28      6.58 o 
  -3   9   5       27.13       22.50      8.67 o 
  -2   9   5        2.26       -4.28      8.55 o 
  -1   9   5       10.87       20.90      9.26 o 
   0   9   5       44.99       43.40     19.43 o 
   1   9   5       10.81        3.75      6.05 o 
   2   9   5        2.12        0.70      3.15 o 
   3   9   5       27.40       21.55      9.52 o 
   4   9   5        1.06       12.81      8.10 o 
   5   9   5        3.72       -2.71      5.42 o 
  -4  10   5        6.16        2.34      3.25 o 
  -3  10   5        5.15       11.05      8.40 o 
  -2  10   5       20.68       24.16      8.77 o 
  -1  10   5        4.71       -4.25      8.50 o 
   0  10   5        0.04       -3.49      6.98 o 
   1  10   5        4.64        1.10      3.18 o 
   2  10   5       20.52       13.76      7.09 o 
   3  10   5        5.26        4.08     11.33 o 
   4  10   5        6.05        0.84      8.64 o 
  -2  11   5        0.43       -4.37      8.74 o 
  -1  11   5        7.79        7.29     11.15 o 
   0  11   5        7.23       32.29     13.40 o 
   1  11   5        7.75        3.91     16.45 o 
   2  11   5        0.45        0.07      6.92 o 
   0   0   6     6559.87     5037.74    190.48 o 
   1   0   6      602.20      611.80     39.61 o 
   2   0   6      685.20      699.39     51.16 o 
   3   0   6      860.48     1035.38     89.38 o 
   4   0   6       77.49       60.73     15.40 o 
   5   0   6        7.71        6.09     11.59 o 
   6   0   6        1.20       -4.81      9.61 o 
   7   0   6        0.36        3.41      4.81 o 
   8   0   6        0.00        1.14      6.00 o 
  -8   1   6        2.66        4.56      6.97 o 
  -7   1   6       14.55        0.33     23.73 o 
  -6   1   6       40.95       37.68     23.73 o 
  -5   1   6       68.49       60.32     23.20 o 
  -4   1   6       51.74       46.46     18.24 o 
  -3   1   6     1404.68     1469.31     85.34 o 
  -2   1   6      459.97      442.77     28.99 o 
  -1   1   6     1939.57     1770.76     54.35 o 
   0   1   6      185.54      160.02     23.17 o 
   1   1   6     1940.40     1644.95     52.45 o 
   2   1   6      455.82      445.01     66.03 o 
   3   1   6     1407.36     1407.15    107.82 o 
   4   1   6       51.26       37.38     14.07 o 
   5   1   6       67.67       81.03     27.34 o 
   6   1   6       40.73       45.89     15.33 o 
   7   1   6       14.47       17.26     16.52 o 
   8   1   6        2.65        8.26     12.57 o 
  -8   2   6        2.87        1.61      4.28 o 
  -7   2   6        1.78        3.47     13.96 o 
  -6   2   6        6.38       10.31     10.24 o 
  -5   2   6       49.98       55.59     20.21 o 
  -4   2   6       14.92       18.01     10.26 o 
  -3   2   6       32.19       34.75     12.63 o 
  -2   2   6      636.31      734.68     39.14 o 
  -1   2   6      130.61      116.77     10.70 o 
   0   2   6       14.97       18.07      4.52 o 
   1   2   6      132.69      118.07     12.60 o 
   2   2   6      638.50      748.57     75.30 o 
   3   2   6       32.06       41.34     12.04 o 
   4   2   6       15.42       26.22     10.67 o 
   5   2   6       50.54       61.50     27.02 o 
   6   2   6        6.43       17.29     14.52 o 
   7   2   6        1.77        7.99     14.70 o 
   8   2   6        2.87       11.35      7.63 o 
  -7   3   6        5.10        2.34      6.50 o 
  -6   3   6       11.13       14.45     10.26 o 
  -5   3   6      116.33      140.18     37.86 o 
  -4   3   6       83.53       54.61     20.36 o 
  -3   3   6      288.02      267.05     37.63 o 
  -2   3   6      176.48      188.89     24.08 o 
  -1   3   6      321.03      297.20     19.77 o 
   0   3   6      626.35      669.24     29.88 o 
   1   3   6      321.38      317.82     21.41 o 
   2   3   6      177.94      205.59     29.31 o 
   3   3   6      288.79      278.85     50.32 o 
   4   3   6       83.82      111.14     35.73 o 
   5   3   6      115.82      143.67     34.07 o 
   6   3   6       10.96        9.51      6.53 o 
   7   3   6        5.13       10.97      6.06 o 
  -7   4   6       10.96       11.90     18.57 o 
  -6   4   6       24.86       44.87     29.40 o 
  -5   4   6       75.90       75.66     21.59 o 
  -4   4   6       77.32       84.17     24.69 o 
  -3   4   6       27.24       13.32      7.11 o 
  -2   4   6      190.41      196.57     27.95 o 
  -1   4   6      277.01      232.66     27.28 o 
   0   4   6      630.52      577.77     64.33 o 
   1   4   6      277.77      275.64     25.60 o 
   2   4   6      191.12      218.97     33.98 o 
   3   4   6       27.23       18.33      7.49 o 
   4   4   6       78.19       87.03     24.29 o 
   5   4   6       76.02       73.14     21.87 o 
   6   4   6       24.90       21.47     15.89 o 
   7   4   6       10.96       15.38     10.97 o 
  -7   5   6        2.63       -3.66     14.72 o 
  -6   5   6       11.99        3.36      7.74 o 
  -5   5   6       57.05       53.57     30.52 o 
  -4   5   6       38.05       49.48     16.04 o 
  -3   5   6       20.41        8.83      9.12 o 
  -2   5   6      167.71      136.32     24.12 o 
  -1   5   6       86.69      130.20     33.77 o 
   0   5   6        5.68        2.15      2.72 o 
   1   5   6       85.70       85.46     17.13 o 
   2   5   6      167.14      145.82     33.58 o 
   3   5   6       20.28        9.90      4.10 o 
   4   5   6       38.73       50.28     32.08 o 
   5   5   6       57.51       60.55     67.55 o 
   6   5   6       12.09       -0.44      8.30 o 
   7   5   6        2.59       11.23     23.26 o 
  -6   6   6        6.94        4.66      6.56 o 
  -5   6   6       51.37       62.41     31.87 o 
  -4   6   6      186.45      205.08     31.18 o 
  -3   6   6       54.46       65.22     18.34 o 
  -2   6   6       19.48       11.60      9.10 o 
  -1   6   6       75.76       73.67     26.59 o 
   0   6   6       15.76       11.41      8.47 o 
   1   6   6       75.79       55.79     13.84 o 
   2   6   6       18.69       14.81     20.82 o 
   3   6   6       54.16       59.89     28.64 o 
   4   6   6      186.16      174.71     27.92 o 
   5   6   6       51.06       47.49     20.69 o 
   6   6   6        6.97        7.28      7.27 o 
  -6   7   6        1.74       -1.69      7.96 o 
  -5   7   6        0.75       -2.18     12.76 o 
  -4   7   6        3.92        8.24     13.50 o 
  -3   7   6        4.77        3.93      6.85 o 
  -2   7   6       58.78       55.79     17.41 o 
  -1   7   6       37.07       38.69     18.29 o 
   0   7   6      142.45      125.49     28.72 o 
   1   7   6       37.02       28.23     16.38 o 
   2   7   6       58.66       70.29     30.84 o 
   3   7   6        4.74        4.33      6.07 o 
   4   7   6        3.91       -4.10      8.20 o 
   5   7   6        0.72        2.55     15.00 o 
   6   7   6        1.70       -5.02     10.04 o 
  -5   8   6        0.37        4.80      5.35 o 
  -4   8   6       28.01       15.46     14.17 o 
  -3   8   6       22.78       34.80     13.75 o 
  -2   8   6       13.80       -4.32     14.40 o 
  -1   8   6       73.34       80.14     14.59 o 
   0   8   6       48.95       43.95     11.09 o 
   1   8   6       73.49       82.87     16.34 o 
   2   8   6       13.65        5.46      9.88 o 
   3   8   6       22.97       17.42      9.70 o 
   4   8   6       27.73       39.88     14.27 o 
   5   8   6        0.35       -0.73      7.91 o 
  -5   9   6        7.32       20.77      8.74 o 
  -4   9   6       16.91       10.57      7.72 o 
  -3   9   6        1.84       -3.36      9.77 o 
  -2   9   6       17.27        3.26      6.05 o 
  -1   9   6       14.04       -7.09     14.19 o 
   0   9   6        1.35       -2.16      7.70 o 
   1   9   6       13.77        7.48      5.60 o 
   2   9   6       17.46       10.21      7.26 o 
   3   9   6        1.82       12.10      8.60 o 
   4   9   6       16.98       35.22     13.97 o 
   5   9   6        7.16        7.75      5.85 o 
  -4  10   6        1.94       -2.75      5.51 o 
  -3  10   6       11.56       16.65     12.03 o 
  -2  10   6        8.90       22.31      8.15 o 
  -1  10   6        7.61        3.23      7.96 o 
   0  10   6        9.91        6.57      6.69 o 
   1  10   6        7.51       -1.73     11.29 o 
   2  10   6        8.86        6.39     11.48 o 
   3  10   6       11.63       19.72      9.34 o 
   4  10   6        1.96       -1.35      4.43 o 
  -2  11   6        1.84       -5.01     17.63 o 
  -1  11   6       11.00        2.68     11.82 o 
   0  11   6        0.01       -4.14      8.27 o 
   1  11   6       10.91       13.75      7.84 o 
   2  11   6        1.87       -0.11      8.91 o 
   1   0   7       21.38       19.35      5.22 o 
   2   0   7      176.74      175.23     23.30 o 
   3   0   7       18.24       19.09      9.72 o 
   4   0   7       52.95       49.46     19.21 o 
   5   0   7       10.58       -1.78     11.74 o 
   6   0   7       13.14        1.72     10.04 o 
   7   0   7        1.97        5.55     16.44 o 
   8   0   7        1.53       -0.17      6.94 o 
  -8   1   7        4.03       22.14     12.98 o 
  -7   1   7       14.19       37.80     27.75 o 
  -6   1   7        0.81        8.63     24.01 o 
  -5   1   7       19.49       17.06      8.27 o 
  -4   1   7       63.32       79.74     21.35 o 
  -3   1   7      719.32      733.25     61.06 o 
  -2   1   7     1129.73     1158.60     50.26 o 
  -1   1   7      972.20      845.67     31.84 o 
   0   1   7     2847.34     2737.09     77.55 o 
   1   1   7      965.78      837.07     43.66 o 
   2   1   7     1134.02     1291.95     71.56 o 
   3   1   7      725.01      714.96     65.13 o 
   4   1   7       63.08       94.16     28.33 o 
   5   1   7       19.74       25.37      8.08 o 
   6   1   7        0.77        3.66     10.88 o 
   7   1   7       14.31       19.25     14.99 o 
   8   1   7        4.01       10.34     10.60 o 
  -8   2   7        0.89      -14.64     30.29 o 
  -7   2   7        5.08       -3.33     11.29 o 
  -6   2   7       15.20       37.40     15.94 o 
  -5   2   7       85.36      107.58     29.34 o 
  -4   2   7      151.61      161.44     31.46 o 
  -3   2   7      157.60      189.92     31.32 o 
  -2   2   7      710.84      636.30     42.86 o 
  -1   2   7     1139.63     1104.43     36.01 o 
   0   2   7      657.76      572.54     27.09 o 
   1   2   7     1140.83     1071.08     45.68 o 
   2   2   7      708.27      646.34     52.60 o 
   3   2   7      158.26      236.38     38.19 o 
   4   2   7      152.32      187.46     36.46 o 
   5   2   7       85.11      122.05     32.37 o 
   6   2   7       15.21        7.94      7.42 o 
   7   2   7        5.13        7.49      3.09 o 
   8   2   7        0.88        2.08      5.63 o 
  -7   3   7        1.73        1.41      1.73 o 
  -6   3   7        2.27        9.63      8.01 o 
  -5   3   7       64.02       79.40     30.85 o 
  -4   3   7       12.67       15.72     15.05 o 
  -3   3   7      284.93      226.68     35.50 o 
  -2   3   7       82.15       78.16     14.35 o 
  -1   3   7       90.99       86.51     14.88 o 
   0   3   7       59.85       44.97      7.72 o 
   1   3   7       91.62       96.78     15.07 o 
   2   3   7       81.80       78.46     19.53 o 
   3   3   7      284.98      217.11     45.64 o 
   4   3   7       12.67       25.36     15.14 o 
   5   3   7       64.06       91.31     31.26 o 
   6   3   7        2.27        3.88      4.66 o 
   7   3   7        1.76        4.52      6.71 o 
  -7   4   7        0.41      -15.19     30.38 o 
  -6   4   7        8.53       23.36     23.63 o 
  -5   4   7       23.94       12.00     11.89 o 
  -4   4   7      102.51      100.55     23.35 o 
  -3   4   7       21.10       17.76      9.86 o 
  -2   4   7       95.18       71.93     16.60 o 
  -1   4   7       11.92        8.74      4.27 o 
   0   4   7      778.09      938.54     50.75 o 
   1   4   7       12.16        8.03      3.22 o 
   2   4   7       93.84       62.41     18.51 o 
   3   4   7       20.73       24.88     13.05 o 
   4   4   7      103.29      124.33     31.98 o 
   5   4   7       23.41       31.85     11.21 o 
   6   4   7        8.47       25.47     18.74 o 
   7   4   7        0.41        1.02     12.27 o 
  -7   5   7        1.04       10.12     17.63 o 
  -6   5   7        3.59        0.82     10.30 o 
  -5   5   7       10.96       10.36      6.73 o 
  -4   5   7      167.07      198.88     38.61 o 
  -3   5   7       49.23       60.63     20.03 o 
  -2   5   7       40.56       39.30     13.44 o 
  -1   5   7      225.16      209.51     43.31 o 
   0   5   7      181.70      210.83     30.00 o 
   1   5   7      223.29      234.43     27.84 o 
   2   5   7       39.81       33.97     14.10 o 
   3   5   7       48.94       44.41     16.64 o 
   4   5   7      168.22      206.22     40.14 o 
   5   5   7       11.06       26.57     19.40 o 
   6   5   7        3.58        3.35      4.89 o 
   7   5   7        1.06        3.51     11.07 o 
  -6   6   7        0.16        4.38     12.57 o 
  -5   6   7        5.38        7.85      9.99 o 
  -4   6   7       85.38      110.13     21.05 o 
  -3   6   7        4.75        3.74      8.97 o 
  -2   6   7       41.06       62.33     20.45 o 
  -1   6   7       60.02       51.48     30.02 o 
   0   6   7      585.32      578.19     59.86 o 
   1   6   7       60.74       51.97     15.82 o 
   2   6   7       40.98       58.16     28.70 o 
   3   6   7        4.88       -3.02     21.57 o 
   4   6   7       85.36       79.87     18.68 o 
   5   6   7        5.27        6.35      6.79 o 
   6   6   7        0.16        1.40      5.81 o 
  -6   7   7        0.17       -4.36      8.73 o 
  -5   7   7        8.51       15.02     30.48 o 
  -4   7   7       33.20       57.51     28.29 o 
  -3   7   7       33.10       33.69     14.04 o 
  -2   7   7       87.54       69.13     24.12 o 
  -1   7   7      114.99      165.23     34.20 o 
   0   7   7       65.09       65.43     19.96 o 
   1   7   7      114.06      140.77     29.64 o 
   2   7   7       88.56       72.68     27.21 o 
   3   7   7       33.16       27.72     10.26 o 
   4   7   7       32.86       18.98     13.35 o 
   5   7   7        8.44       -1.33      6.78 o 
   6   7   7        0.16       -2.56      5.11 o 
  -5   8   7        3.79        4.90     10.50 o 
  -4   8   7       19.38       17.36     11.06 o 
  -3   8   7       64.43       73.50     22.32 o 
  -2   8   7      126.53      188.36     37.48 o 
  -1   8   7       90.59       86.42     18.35 o 
   0   8   7       48.66       49.82     12.90 o 
   1   8   7       90.26      104.85     22.23 o 
   2   8   7      126.79      143.78     29.08 o 
   3   8   7       64.51       52.63     13.50 o 
   4   8   7       18.97        8.85      6.99 o 
   5   8   7        3.82        4.75     10.09 o 
  -4   9   7        8.77        8.02     12.04 o 
  -3   9   7       30.45       20.98     14.39 o 
  -2   9   7       38.15       36.15     10.92 o 
  -1   9   7       12.86       10.49      7.82 o 
   0   9   7        5.37       21.95     14.08 o 
   1   9   7       12.96       20.22     12.32 o 
   2   9   7       38.11       13.20      7.43 o 
   3   9   7       30.56       17.51      9.24 o 
   4   9   7        8.49       23.06     10.95 o 
  -3  10   7        4.48       -2.89      5.78 o 
  -2  10   7       15.21       45.44     14.02 o 
  -1  10   7       35.60       67.68     18.10 o 
   0  10   7        0.69       -6.46     12.93 o 
   1  10   7       35.58       14.44      8.21 o 
   2  10   7       15.39       25.16     10.68 o 
   3  10   7        4.65       13.40     10.01 o 
  -2  11   7        0.50        1.64     10.50 o 
  -1  11   7        6.36        0.77     11.16 o 
   0  11   7        2.60       13.18     29.63 o 
   1  11   7        6.37       18.76     20.63 o 
   2  11   7        0.52        0.48     15.94 o 
   0   0   8      304.48      298.92     53.12 o 
   1   0   8      246.46      230.91     23.12 o 
   2   0   8       81.74       62.31     13.19 o 
   3   0   8     1050.73     1361.23     86.19 o 
   4   0   8       56.45       50.86     17.97 o 
   5   0   8       53.91       53.35     15.69 o 
   6   0   8        2.31        6.25     10.16 o 
   7   0   8       16.99       39.66     26.49 o 
   8   0   8        7.26       16.86     12.08 o 
  -8   1   8        1.50        3.00      6.81 o 
  -7   1   8        1.51       -3.11     12.46 o 
  -6   1   8        0.01       -6.56     13.13 o 
  -5   1   8        2.47       19.71     15.17 o 
  -4   1   8       12.64        5.72     10.53 o 
  -3   1   8      777.10      804.65     64.36 o 
  -2   1   8     1172.44     1157.96     51.47 o 
  -1   1   8      696.01      672.27     35.20 o 
   0   1   8      408.57      406.44     35.19 o 
   1   1   8      695.17      674.37     39.93 o 
   2   1   8     1173.01     1170.03     71.01 o 
   3   1   8      777.47      862.50     73.21 o 
   4   1   8       12.38        4.87      8.68 o 
   5   1   8        2.48        3.74     12.02 o 
   6   1   8        0.01        3.70      7.97 o 
   7   1   8        1.51        7.36     13.20 o 
   8   1   8        1.49        4.13      4.50 o 
  -7   2   8        3.79       12.66     11.50 o 
  -6   2   8        3.17        9.99     16.65 o 
  -5   2   8        1.34       17.62     13.09 o 
  -4   2   8       12.21        7.85      9.12 o 
  -3   2   8       24.16       23.28      7.71 o 
  -2   2   8      328.05      356.87     33.10 o 
  -1   2   8       64.43       58.19     10.22 o 
   0   2   8     2063.30     2109.93     57.72 o 
   1   2   8       65.63       62.08     11.63 o 
   2   2   8      330.34      328.54     39.08 o 
   3   2   8       24.86       17.97      5.05 o 
   4   2   8       12.43       -7.15     14.31 o 
   5   2   8        1.39        4.07     17.76 o 
   6   2   8        3.18        0.21      2.65 o 
   7   2   8        3.82        6.36      7.63 o 
  -7   3   8        1.37        0.32      9.07 o 
  -6   3   8        3.76        1.37      6.71 o 
  -5   3   8       35.43       28.26     11.09 o 
  -4   3   8       32.20       25.55     12.55 o 
  -3   3   8      171.40      163.55     38.67 o 
  -2   3   8       83.49      101.05     16.28 o 
  -1   3   8      363.05      324.12     28.42 o 
   0   3   8      157.02      165.31     19.05 o 
   1   3   8      368.05      336.13     29.90 o 
   2   3   8       83.85       99.88     24.01 o 
   3   3   8      170.45      200.97     45.27 o 
   4   3   8       32.43       26.03     20.82 o 
   5   3   8       35.40        8.14      7.87 o 
   6   3   8        3.70       16.77     12.77 o 
   7   3   8        1.35        6.22      8.26 o 
  -7   4   8        2.41       10.80     24.10 o 
  -6   4   8        4.71       10.81     14.64 o 
  -5   4   8       59.01       84.74     18.87 o 
  -4   4   8       24.78       24.58     16.62 o 
  -3   4   8       46.87       42.83     15.43 o 
  -2   4   8      150.20      131.70     22.17 o 
  -1   4   8        5.63       11.63      5.63 o 
   0   4   8      232.12      218.99     25.22 o 
   1   4   8        5.68        1.15      4.39 o 
   2   4   8      149.10      147.60     25.37 o 
   3   4   8       46.15       28.72     11.91 o 
   4   4   8       25.12       19.92     13.52 o 
   5   4   8       59.56       44.93     13.61 o 
   6   4   8        4.59       22.07     19.08 o 
   7   4   8        2.36        7.32     14.10 o 
  -7   5   8        1.83       -1.61      8.25 o 
  -6   5   8        1.97      -10.84     21.68 o 
  -5   5   8        5.92       -4.29     18.85 o 
  -4   5   8       14.55       13.50      8.91 o 
  -3   5   8       40.26       29.07      9.37 o 
  -2   5   8       32.21       22.82     12.20 o 
  -1   5   8      193.39      181.39     42.63 o 
   0   5   8       40.03       53.36     13.86 o 
   1   5   8      194.63      170.88     27.51 o 
   2   5   8       31.98       15.81      8.38 o 
   3   5   8       40.48       32.67     13.60 o 
   4   5   8       14.62       -3.43      8.81 o 
   5   5   8        6.01        9.04     17.44 o 
   6   5   8        1.93       -3.58      7.17 o 
   7   5   8        1.84        1.45      6.41 o 
  -6   6   8        0.80       -3.02      7.57 o 
  -5   6   8        1.80       20.48     27.01 o 
  -4   6   8       44.80       36.06     33.02 o 
  -3   6   8       48.84       50.86     20.11 o 
  -2   6   8       65.84       85.30     25.61 o 
  -1   6   8      124.80      145.47     27.57 o 
   0   6   8       81.51       54.47     16.02 o 
   1   6   8      125.25      130.93     36.28 o 
   2   6   8       65.95       94.58     42.03 o 
   3   6   8       48.44       27.34     20.26 o 
   4   6   8       44.60       45.59     18.09 o 
   5   6   8        1.77        1.29      8.07 o 
   6   6   8        0.81        3.78      6.38 o 
  -6   7   8        1.15        0.54      3.60 o 
  -5   7   8        1.40       -5.90     11.80 o 
  -4   7   8       19.78       32.32     38.64 o 
  -3   7   8        9.62       37.33     30.39 o 
  -2   7   8       24.92       56.89     15.45 o 
  -1   7   8      159.50      161.91     37.35 o 
   0   7   8        7.65       11.46     13.85 o 
   1   7   8      159.82      166.42     63.85 o 
   2   7   8       24.95       11.91      8.12 o 
   3   7   8        9.42        2.12      3.28 o 
   4   7   8       19.74       18.91      9.83 o 
   5   7   8        1.35       -3.70      7.39 o 
   6   7   8        1.17       -3.15      7.85 o 
  -5   8   8        0.72       -4.91      9.83 o 
  -4   8   8       35.73       36.86     18.57 o 
  -3   8   8        1.98       -2.34      4.69 o 
  -2   8   8       87.44       57.75     22.79 o 
  -1   8   8       71.70       48.23     16.77 o 
   0   8   8       37.35       55.97     13.52 o 
   1   8   8       71.82       69.31     18.42 o 
   2   8   8       87.38      122.23     27.28 o 
   3   8   8        1.92        6.19      7.77 o 
   4   8   8       35.51       13.80      9.03 o 
   5   8   8        0.68        7.45      7.12 o 
  -4   9   8        1.99        7.00      7.16 o 
  -3   9   8       12.06        9.30      6.34 o 
  -2   9   8       17.17       23.47     12.99 o 
  -1   9   8       26.66       33.73     11.71 o 
   0   9   8       88.29      104.93     28.26 o 
   1   9   8       27.24       51.03     16.58 o 
   2   9   8       17.42       13.65     10.76 o 
   3   9   8       11.85        9.34      6.53 o 
   4   9   8        1.97       -3.65      7.29 o 
  -3  10   8       19.77       15.30     19.83 o 
  -2  10   8        4.39        2.17      9.75 o 
  -1  10   8       13.71       39.67     20.64 o 
   0  10   8       27.10       25.22     36.46 o 
   1  10   8       14.01       33.08     11.68 o 
   2  10   8        4.42        2.50      8.82 o 
   3  10   8       19.92        4.21      5.20 o 
  -1  11   8        6.84       -2.92     29.07 o 
   0  11   8        2.80       23.63     22.88 o 
   1  11   8        6.76      -10.32     20.63 o 
   1   0   9      766.56      780.89     46.32 o 
   2   0   9      420.17      399.89     36.52 o 
   3   0   9       42.38       40.26     15.84 o 
   4   0   9       43.09       34.85     16.28 o 
   5   0   9       10.71       17.35      7.85 o 
   6   0   9        6.96       10.42     16.82 o 
   7   0   9        5.83       -0.02     13.77 o 
  -7   1   9        0.14       -2.20     11.24 o 
  -6   1   9        0.65        5.81     24.19 o 
  -5   1   9       11.64       11.29      8.51 o 
  -4   1   9       56.25       53.04     19.41 o 
  -3   1   9       10.79        5.34      5.11 o 
  -2   1   9     1144.79     1160.06     61.11 o 
  -1   1   9     2406.89     2461.28     82.33 o 
   0   1   9     3903.42     4387.27    109.51 o 
   1   1   9     2408.90     2396.37     87.03 o 
   2   1   9     1149.09     1138.96     63.94 o 
   3   1   9       11.09       11.32      9.49 o 
   4   1   9       55.84       53.33     18.06 o 
   5   1   9       11.60       -4.67     16.24 o 
   6   1   9        0.68       -5.10     10.20 o 
   7   1   9        0.14       -1.33     12.29 o 
  -7   2   9        0.15        6.56      3.36 o 
  -6   2   9        1.40       -6.65     13.41 o 
  -5   2   9        5.22        2.89      8.29 o 
  -4   2   9       30.26       14.47     14.41 o 
  -3   2   9        4.65       -0.82      6.28 o 
  -2   2   9      241.66      212.98     26.33 o 
  -1   2   9      145.07      115.01     18.31 o 
   0   2   9      132.49      122.63     18.00 o 
   1   2   9      145.64      129.04     20.42 o 
   2   2   9      241.46      252.08     36.85 o 
   3   2   9        4.88        3.59     11.22 o 
   4   2   9       30.68       34.57     16.75 o 
   5   2   9        5.27       12.51      5.22 o 
   6   2   9        1.40       -1.83      6.51 o 
   7   2   9        0.14       -2.25      5.46 o 
  -7   3   9        0.26        0.21      7.20 o 
  -6   3   9        9.28        3.72      7.29 o 
  -5   3   9        5.86       -3.34     10.27 o 
  -4   3   9        7.45       22.84     14.76 o 
  -3   3   9       64.60       55.03     13.79 o 
  -2   3   9      440.43      453.44     36.82 o 
  -1   3   9      576.99      608.78     40.22 o 
   0   3   9      354.92      327.90     33.92 o 
   1   3   9      580.45      648.52     43.90 o 
   2   3   9      436.80      486.63     46.37 o 
   3   3   9       63.90       46.65     22.44 o 
   4   3   9        7.38       -0.20     16.63 o 
   5   3   9        5.88        2.68      7.37 o 
   6   3   9        9.28       16.08      7.24 o 
   7   3   9        0.27        0.70      3.60 o 
  -7   4   9        0.53        0.36     10.88 o 
  -6   4   9        1.72        7.75     13.32 o 
  -5   4   9       10.30       10.48     12.57 o 
  -4   4   9       32.74       17.06     18.00 o 
  -3   4   9       27.89       25.73     10.28 o 
  -2   4   9      388.70      424.87     42.45 o 
  -1   4   9       60.80       56.80     15.81 o 
   0   4   9      229.53      197.28     24.62 o 
   1   4   9       59.68       39.72     10.64 o 
   2   4   9      387.06      421.12     45.14 o 
   3   4   9       28.09       16.81      9.14 o 
   4   4   9       32.89       37.48     13.71 o 
   5   4   9       10.22        5.83     12.72 o 
   6   4   9        1.74        9.32     12.90 o 
   7   4   9        0.55        3.52      5.97 o 
  -7   5   9        3.39        3.42      6.80 o 
  -6   5   9        2.82       -2.57     38.82 o 
  -5   5   9        8.10        4.13     12.37 o 
  -4   5   9       11.10       12.62      8.50 o 
  -3   5   9       66.08       69.42     16.40 o 
  -2   5   9       82.87      100.22     21.90 o 
  -1   5   9       84.53       99.21     24.28 o 
   0   5   9       27.01       37.00     10.03 o 
   1   5   9       83.95       89.13     20.61 o 
   2   5   9       83.70       92.50     21.55 o 
   3   5   9       65.52       97.82     25.43 o 
   4   5   9       11.46        3.75      5.47 o 
   5   5   9        8.15       -3.09     20.91 o 
   6   5   9        2.77        5.63      8.53 o 
   7   5   9        3.41        0.18     13.09 o 
  -6   6   9        1.10        5.00     28.23 o 
  -5   6   9        0.88       18.53     17.82 o 
  -4   6   9       40.64       63.86     29.47 o 
  -3   6   9       11.53        3.33      9.46 o 
  -2   6   9       89.88      115.55     29.33 o 
  -1   6   9       10.22       -4.43      8.85 o 
   0   6   9      692.31      668.67     58.80 o 
   1   6   9        9.99       13.22     10.81 o 
   2   6   9       89.18       95.34     45.23 o 
   3   6   9       11.43       -0.88      5.12 o 
   4   6   9       40.59       40.14     16.49 o 
   5   6   9        0.94        4.04     13.15 o 
   6   6   9        1.09       -4.53      9.07 o 
  -6   7   9        2.04        3.62      8.96 o 
  -5   7   9        0.54        4.19     13.10 o 
  -4   7   9        2.96        2.50     12.41 o 
  -3   7   9      112.75      104.06     35.20 o 
  -2   7   9       13.58       21.41     10.41 o 
  -1   7   9       89.86      101.37     28.68 o 
   0   7   9      308.53      368.15     52.23 o 
   1   7   9       89.94      130.99     37.86 o 
   2   7   9       13.80        2.72      7.45 o 
   3   7   9      112.76      121.46     33.19 o 
   4   7   9        2.96        1.29      2.57 o 
   5   7   9        0.52       -0.41      4.11 o 
   6   7   9        2.05        4.67      3.13 o 
  -5   8   9        1.45       -2.12      4.25 o 
  -4   8   9       14.08        3.88     17.82 o 
  -3   8   9       39.45        0.02     41.27 o 
  -2   8   9       31.06       23.65     11.63 o 
  -1   8   9        5.44       -1.29      9.06 o 
   0   8   9        7.82       10.95      9.19 o 
   1   8   9        5.44       -7.74     15.48 o 
   2   8   9       31.54       31.80     17.33 o 
   3   8   9       39.29       40.05     12.27 o 
   4   8   9       13.93        8.71     10.67 o 
   5   8   9        1.41        5.36     17.44 o 
  -4   9   9        5.25       -5.46     10.92 o 
  -3   9   9       10.67        1.44      3.50 o 
  -2   9   9        5.51       -4.20      8.40 o 
  -1   9   9       66.58       57.50     21.06 o 
   0   9   9        1.31       -2.27      4.54 o 
   1   9   9       66.37       71.88     20.01 o 
   2   9   9        5.51        5.41      4.68 o 
   3   9   9       10.86       43.67     12.13 o 
   4   9   9        5.17       -3.52      8.41 o 
  -3  10   9        9.17       13.89      8.54 o 
  -2  10   9       35.80       60.22     17.64 o 
  -1  10   9        1.38      -10.22     20.44 o 
   0  10   9        6.55        7.14     10.56 o 
   1  10   9        1.43       -4.21      8.42 o 
   2  10   9       36.23       27.42     20.33 o 
   3  10   9        9.08        4.88      7.69 o 
   0  11   9       12.21        1.74     21.38 o 
   0   0  10      268.27      324.56     44.10 o 
   1   0  10     2388.07     2294.61     84.05 o 
   2   0  10      273.81      289.05     32.40 o 
   3   0  10        0.28        1.53     10.13 o 
   4   0  10       10.42       27.80     15.43 o 
   5   0  10       23.42       21.67      8.93 o 
   6   0  10        2.80       -4.54      9.08 o 
   7   0  10        2.26        3.18      5.96 o 
  -7   1  10        0.65        5.56      9.02 o 
  -6   1  10        0.80        1.83      5.68 o 
  -5   1  10       31.61       35.06      7.91 o 
  -4   1  10       22.37       29.70     17.35 o 
  -3   1  10       85.72       90.70     28.09 o 
  -2   1  10      223.42      206.02     26.96 o 
  -1   1  10      851.63      861.02     51.40 o 
   0   1  10       13.51       38.83     11.32 o 
   1   1  10      851.64      828.52     54.09 o 
   2   1  10      220.36      233.17     27.69 o 
   3   1  10       86.43      121.22     24.08 o 
   4   1  10       22.84       36.15     16.71 o 
   5   1  10       31.33       27.35     11.26 o 
   6   1  10        0.82       -1.61     12.00 o 
   7   1  10        0.67       -3.72      7.45 o 
  -7   2  10        2.38        0.61      7.03 o 
  -6   2  10        1.54       -1.07     13.02 o 
  -5   2  10       55.54       78.40     20.23 o 
  -4   2  10      112.79      143.07     37.14 o 
  -3   2  10       75.15       66.84     20.14 o 
  -2   2  10      139.52      166.80     35.43 o 
  -1   2  10      714.47      740.65     59.62 o 
   0   2  10     2179.97     2336.35     89.72 o 
   1   2  10      714.28      761.72     52.60 o 
   2   2  10      139.56      173.41     31.90 o 
   3   2  10       75.92       97.91     23.93 o 
   4   2  10      112.37      140.62     35.69 o 
   5   2  10       55.88       67.74     13.72 o 
   6   2  10        1.57        3.19      5.69 o 
   7   2  10        2.43        9.70      2.38 o 
  -7   3  10        0.14       -2.15      4.66 o 
  -6   3  10       12.15       13.15      9.86 o 
  -5   3  10        1.70        1.17      8.80 o 
  -4   3  10       38.20       28.88     14.19 o 
  -3   3  10      126.08      121.89     23.67 o 
  -2   3  10      206.84      220.49     25.94 o 
  -1   3  10      229.40      260.64     31.94 o 
   0   3  10      259.64      295.66     34.28 o 
   1   3  10      231.42      266.51     32.88 o 
   2   3  10      207.14      234.46     33.17 o 
   3   3  10      125.31      150.33     32.97 o 
   4   3  10       37.82       11.81      9.40 o 
   5   3  10        1.77       -0.98      6.04 o 
   6   3  10       12.13       13.42      7.57 o 
   7   3  10        0.13       -3.28      6.55 o 
  -7   4  10        1.70        5.70     17.82 o 
  -6   4  10        6.69        2.88     25.13 o 
  -5   4  10        4.49        3.77     27.66 o 
  -4   4  10       54.40       48.64     17.51 o 
  -3   4  10      148.13      164.66     33.16 o 
  -2   4  10       63.22       60.13     15.90 o 
  -1   4  10       78.80       64.68     17.52 o 
   0   4  10       89.29       58.69     17.36 o 
   1   4  10       79.59       60.82     13.87 o 
   2   4  10       62.87       38.96     13.56 o 
   3   4  10      148.21      203.91     34.31 o 
   4   4  10       54.75       80.70     22.32 o 
   5   4  10        4.46       -1.70      7.45 o 
   6   4  10        6.60       -2.99      9.75 o 
   7   4  10        1.71        3.11      5.41 o 
  -6   5  10        1.89        2.55     20.07 o 
  -5   5  10       10.89       10.90     14.44 o 
  -4   5  10        0.64       10.89      8.89 o 
  -3   5  10       41.15       48.14     16.60 o 
  -2   5  10       30.04       28.46     13.76 o 
  -1   5  10      171.08      180.87     35.10 o 
   0   5  10       57.84       50.52     17.67 o 
   1   5  10      172.95      184.32     30.99 o 
   2   5  10       30.34       29.08     13.32 o 
   3   5  10       40.71       61.53     17.65 o 
   4   5  10        0.58        9.33      6.36 o 
   5   5  10       11.10       -7.88     15.76 o 
   6   5  10        1.92       -2.28      4.57 o 
  -6   6  10        2.96       10.17     22.32 o 
  -5   6  10        3.79       -5.56     20.63 o 
  -4   6  10       12.49        8.62     15.57 o 
  -3   6  10      135.80      112.53     23.52 o 
  -2   6  10      137.86      151.58     33.69 o 
  -1   6  10        5.68       26.26      9.06 o 
   0   6  10        0.15        3.12     10.15 o 
   1   6  10        5.78        8.96     13.81 o 
   2   6  10      136.92      181.92     45.05 o 
   3   6  10      135.46      132.46     28.13 o 
   4   6  10       12.53        9.73      7.70 o 
   5   6  10        3.74       -0.72      4.08 o 
   6   6  10        2.93        2.60      4.78 o 
  -5   7  10        3.90       22.72     10.02 o 
  -4   7  10        7.26        0.04      7.55 o 
  -3   7  10       45.65       94.33     27.91 o 
  -2   7  10        2.45       -2.64     10.94 o 
  -1   7  10       59.07       45.23     14.95 o 
   0   7  10       32.34       23.95      9.52 o 
   1   7  10       58.53       18.64     22.51 o 
   2   7  10        2.39       -2.34     11.36 o 
   3   7  10       45.84       18.64      7.81 o 
   4   7  10        7.34       -0.73      7.01 o 
   5   7  10        3.90       12.51      9.08 o 
  -5   8  10        0.98        2.02      9.01 o 
  -4   8  10        0.39       -2.16     17.82 o 
  -3   8  10        2.54        6.03      8.01 o 
  -2   8  10       46.12       47.50     18.47 o 
  -1   8  10       54.51       64.78     22.52 o 
   0   8  10       23.78       18.65     11.93 o 
   1   8  10       54.32       32.33     18.69 o 
   2   8  10       46.43       44.50     13.00 o 
   3   8  10        2.56        6.31     11.15 o 
   4   8  10        0.37        0.05      8.49 o 
   5   8  10        0.97       -0.65      2.58 o 
  -4   9  10        5.78        5.93      6.40 o 
  -3   9  10       18.28       28.84     15.23 o 
  -2   9  10       40.33       50.72     17.27 o 
  -1   9  10        0.95       -4.08      8.44 o 
   0   9  10       19.32        9.09     10.80 o 
   1   9  10        1.00       -1.67     16.50 o 
   2   9  10       40.05       56.91     16.66 o 
   3   9  10       18.42       19.78      9.61 o 
   4   9  10        5.69        8.47     10.82 o 
  -3  10  10        4.33        1.88      4.69 o 
  -2  10  10       10.73       17.55     10.28 o 
  -1  10  10        2.51        2.44      4.21 o 
   0  10  10        3.57        7.86      8.49 o 
   1  10  10        2.52       14.96     12.20 o 
   2  10  10       10.78       -2.85      5.71 o 
   3  10  10        4.33        4.69     20.54 o 
   1   0  11     1526.49     1709.59     90.12 o 
   2   0  11      427.01      476.49     43.82 o 
   3   0  11       84.35      104.55     25.47 o 
   4   0  11      105.28      104.74     33.65 o 
   5   0  11       33.69       45.10     13.13 o 
   6   0  11        9.74        4.82     10.01 o 
   7   0  11        2.42        6.32     12.12 o 
  -7   1  11        0.29       -7.83     15.66 o 
  -6   1  11        0.46       -0.35      1.84 o 
  -5   1  11        5.85       -2.24      9.11 o 
  -4   1  11       60.94       54.93     20.27 o 
  -3   1  11       11.24        7.96     10.50 o 
  -2   1  11      190.65      219.31     28.38 o 
  -1   1  11      218.05      204.31     32.00 o 
   0   1  11       66.69       76.68     17.47 o 
   1   1  11      218.93      208.55     28.94 o 
   2   1  11      191.42      230.68     32.32 o 
   3   1  11       11.74        2.75     10.05 o 
   4   1  11       61.09       88.51     25.65 o 
   5   1  11        5.79        2.15      6.31 o 
   6   1  11        0.49        2.88      3.24 o 
   7   1  11        0.29        5.99      7.65 o 
  -7   2  11        1.15        2.26     15.85 o 
  -6   2  11        3.20        0.67     15.05 o 
  -5   2  11        4.15       11.74      6.91 o 
  -4   2  11      100.08      207.03     78.83 o 
  -3   2  11       52.72       51.81     16.84 o 
  -2   2  11      269.37      283.28     48.85 o 
  -1   2  11      297.73      328.61     51.83 o 
   0   2  11       10.52       14.05      7.12 o 
   1   2  11      301.15      311.44     35.57 o 
   2   2  11      268.42      268.74     41.57 o 
   3   2  11       53.31       55.38     20.71 o 
   4   2  11      101.46      126.14     29.47 o 
   5   2  11        4.18       11.40      6.47 o 
   6   2  11        3.18        4.14      5.53 o 
   7   2  11        1.12        2.29      5.03 o 
  -7   3  11        0.18        6.94      6.84 o 
  -6   3  11        7.60       18.07      8.46 o 
  -5   3  11        7.62       -5.76     11.52 o 
  -4   3  11       35.53       52.64     25.37 o 
  -3   3  11      104.50      137.43     36.69 o 
  -2   3  11      106.58       80.68     20.52 o 
  -1   3  11      241.35      267.69     39.77 o 
   0   3  11       12.22        1.92      9.47 o 
   1   3  11      241.97      287.20     31.29 o 
   2   3  11      106.29       92.39     22.49 o 
   3   3  11      103.95      121.51     27.25 o 
   4   3  11       36.09       53.79     16.30 o 
   5   3  11        7.47       -1.49      9.65 o 
   6   3  11        7.56        2.02      8.08 o 
   7   3  11        0.17       -0.96      3.10 o 
  -7   4  11        0.50       -6.23     12.45 o 
  -6   4  11        0.50       -5.96     11.93 o 
  -5   4  11       16.67       14.28     15.48 o 
  -4   4  11       97.87       82.29     22.02 o 
  -3   4  11      295.83      328.07     48.18 o 
  -2   4  11       83.57       99.57     24.00 o 
  -1   4  11       35.49       49.15     14.29 o 
   0   4  11       45.03       55.09     21.11 o 
   1   4  11       35.29       47.95     14.77 o 
   2   4  11       83.38       73.49     18.46 o 
   3   4  11      293.16      348.39     46.77 o 
   4   4  11       97.59      115.98     16.80 o 
   5   4  11       16.40       28.08     12.30 o 
   6   4  11        0.52       13.95     18.38 o 
   7   4  11        0.50       -1.18      4.21 o 
  -6   5  11        5.34        4.56      2.23 o 
  -5   5  11        2.60       16.51     33.95 o 
  -4   5  11        0.20      -11.87     23.73 o 
  -3   5  11      160.68      175.42     36.93 o 
  -2   5  11       88.55       68.08     21.05 o 
  -1   5  11      189.10      190.19     37.61 o 
   0   5  11        0.02       -0.52      2.84 o 
   1   5  11      189.64      236.09     35.27 o 
   2   5  11       87.95       75.01     19.58 o 
   3   5  11      161.29      192.83     35.58 o 
   4   5  11        0.21       -2.33      5.28 o 
   5   5  11        2.64        3.89     15.38 o 
   6   5  11        5.37        1.32     12.91 o 
  -6   6  11        1.94       -0.60      1.43 o 
  -5   6  11        6.36        4.87     11.37 o 
  -4   6  11       23.26       45.20     28.53 o 
  -3   6  11      105.02      106.21     20.31 o 
  -2   6  11       73.26       57.38     21.55 o 
  -1   6  11       48.94       38.47     11.53 o 
   0   6  11        1.79       -1.95     25.23 o 
   1   6  11       49.14       46.36     15.10 o 
   2   6  11       73.19       95.46     23.67 o 
   3   6  11      104.98       95.40     21.33 o 
   4   6  11       23.50       31.47     12.51 o 
   5   6  11        6.43        5.10      6.80 o 
   6   6  11        1.91        7.90     11.04 o 
  -5   7  11        8.49       13.52     11.48 o 
  -4   7  11       17.38       23.52     11.02 o 
  -3   7  11       11.62        9.94     25.60 o 
  -2   7  11       81.01       82.14     29.98 o 
  -1   7  11       39.75       50.44     15.27 o 
   0   7  11       54.80       85.58     21.15 o 
   1   7  11       39.49       73.26     31.05 o 
   2   7  11       80.37      102.78     29.71 o 
   3   7  11       11.76       20.04      9.62 o 
   4   7  11       17.19       33.02     12.53 o 
   5   7  11        8.60        6.80      6.36 o 
  -5   8  11        1.36       -4.26      8.52 o 
  -4   8  11        5.05       14.19     11.82 o 
  -3   8  11       15.05       -1.69     20.45 o 
  -2   8  11       19.88       33.85     19.43 o 
  -1   8  11       32.49       18.24     10.58 o 
   0   8  11       53.05       32.56     18.57 o 
   1   8  11       32.15        6.45     19.39 o 
   2   8  11       20.03        5.23      8.54 o 
   3   8  11       15.52        5.35     10.88 o 
   4   8  11        5.03        9.09      7.88 o 
   5   8  11        1.28        6.23      4.64 o 
  -4   9  11        3.95       -1.91     11.09 o 
  -3   9  11        2.90       14.34      8.25 o 
  -2   9  11        5.06       22.52     11.77 o 
  -1   9  11       11.95        5.48     11.72 o 
   0   9  11       19.09       10.44     10.10 o 
   1   9  11       11.53        9.65     10.20 o 
   2   9  11        5.10       12.70     12.01 o 
   3   9  11        2.85       -7.50     15.00 o 
   4   9  11        3.97        3.45     12.57 o 
  -2  10  11        5.22       -3.72      7.44 o 
  -1  10  11        5.26        7.03      8.53 o 
   0  10  11        0.95        0.54      9.85 o 
   1  10  11        5.33        8.16      8.47 o 
   2  10  11        5.36       11.32      8.15 o 
   0   0  12     1205.31     1519.86    112.11 o 
   1   0  12       28.78       32.78     12.48 o 
   2   0  12        5.85        4.47      4.11 o 
   3   0  12        0.06       -3.56      7.13 o 
   4   0  12      123.15      161.02     38.86 o 
   5   0  12        1.56        3.32      9.83 o 
   6   0  12        2.23       11.58      9.87 o 
   7   0  12        0.28        3.94      3.37 o 
  -7   1  12        1.74        5.50      5.03 o 
  -6   1  12        6.63        3.97     12.12 o 
  -5   1  12       16.18       23.68      6.80 o 
  -4   1  12       23.52        7.06      5.98 o 
  -3   1  12       77.15       83.07     24.83 o 
  -2   1  12      270.01      260.12     37.93 o 
  -1   1  12       72.40       87.62     21.92 o 
   0   1  12       40.14       37.05     10.16 o 
   1   1  12       73.42       85.16     18.41 o 
   2   1  12      271.07      264.57     35.97 o 
   3   1  12       76.21       89.62     25.63 o 
   4   1  12       23.30       -1.75     15.41 o 
   5   1  12       16.17       13.92      5.97 o 
   6   1  12        6.63       -3.11      6.21 o 
   7   1  12        1.74       -0.85      6.87 o 
  -7   2  12        0.14        1.31      5.70 o 
  -6   2  12        1.22        3.27     10.20 o 
  -5   2  12       57.97       97.62     26.09 o 
  -4   2  12      147.32       95.20     57.27 o 
  -3   2  12      113.05      125.93     36.01 o 
  -2   2  12      507.55      548.12     73.61 o 
  -1   2  12      127.40      101.86     29.16 o 
   0   2  12       62.32       59.42     15.67 o 
   1   2  12      127.25       88.09     19.72 o 
   2   2  12      507.72      558.59     64.10 o 
   3   2  12      112.13      149.43     37.45 o 
   4   2  12      146.31      155.72     36.76 o 
   5   2  12       57.94       56.75     18.41 o 
   6   2  12        1.20        6.60      5.30 o 
   7   2  12        0.14       10.03     10.25 o 
  -7   3  12        3.38       -0.41      6.66 o 
  -6   3  12        2.08        2.54     12.71 o 
  -5   3  12       13.74       -1.60      3.94 o 
  -4   3  12       56.09       23.60     31.43 o 
  -3   3  12      122.46      156.58     40.60 o 
  -2   3  12      263.34      350.55     59.55 o 
  -1   3  12       82.20       93.72     31.64 o 
   0   3  12       11.72        7.41      3.28 o 
   1   3  12       82.63      100.07     26.33 o 
   2   3  12      262.97      366.89     46.27 o 
   3   3  12      124.11      179.04     34.01 o 
   4   3  12       55.57       65.84     14.88 o 
   5   3  12       13.87        6.74      7.28 o 
   6   3  12        2.15        7.12      5.21 o 
   7   3  12        3.33       -4.40      8.80 o 
  -6   4  12        5.10        9.13     15.47 o 
  -5   4  12        3.26       20.41     19.27 o 
  -4   4  12       63.97       55.16     25.20 o 
  -3   4  12       29.97       25.33     25.89 o 
  -2   4  12      122.09       76.14     29.27 o 
  -1   4  12       14.96       21.08     10.07 o 
   0   4  12      103.42      100.07     35.36 o 
   1   4  12       14.88       16.92     12.59 o 
   2   4  12      122.35      142.56     28.91 o 
   3   4  12       29.98       38.96     14.57 o 
   4   4  12       64.05       68.66     13.55 o 
   5   4  12        3.29        4.58      5.37 o 
   6   4  12        5.00       -4.31     12.57 o 
  -6   5  12        3.82       14.92     14.71 o 
  -5   5  12        2.80       18.02     37.51 o 
  -4   5  12      136.77      177.35     80.17 o 
  -3   5  12      111.22      149.88     33.79 o 
  -2   5  12       88.01       82.98     24.13 o 
  -1   5  12       30.06       33.96     16.24 o 
   0   5  12      233.78      175.58     58.44 o 
   1   5  12       29.75       40.98     22.22 o 
   2   5  12       89.01      110.37     26.64 o 
   3   5  12      110.66      130.28     21.46 o 
   4   5  12      137.18      135.39     32.03 o 
   5   5  12        2.84        3.59      2.94 o 
   6   5  12        3.77       -2.40      4.80 o 
  -6   6  12        0.40       -2.67      9.80 o 
  -5   6  12        6.66       12.37      4.40 o 
  -4   6  12       11.78        7.99     15.23 o 
  -3   6  12       15.13       45.78     21.93 o 
  -2   6  12        6.29       -1.10      5.35 o 
  -1   6  12      152.14      119.73     24.47 o 
   0   6  12        0.77       -9.75     25.04 o 
   1   6  12      151.20      236.03     79.99 o 
   2   6  12        6.39       -7.17     14.34 o 
   3   6  12       15.11       21.42     18.10 o 
   4   6  12       11.88        8.14      7.81 o 
   5   6  12        6.62       -2.70      5.41 o 
   6   6  12        0.40        1.88      3.98 o 
  -5   7  12        0.65       -3.30      6.60 o 
  -4   7  12        4.03       -3.24     10.86 o 
  -3   7  12       70.38      130.67     36.06 o 
  -2   7  12       15.70       17.18     13.31 o 
  -1   7  12       24.85       14.86     10.09 o 
   0   7  12       27.32       34.82     19.22 o 
   1   7  12       24.78        6.90     45.96 o 
   2   7  12       15.12       12.65     10.52 o 
   3   7  12       70.40       76.64     23.47 o 
   4   7  12        4.05       -0.72     10.10 o 
   5   7  12        0.66       -2.14      4.27 o 
  -4   8  12        0.95       -3.83      7.65 o 
  -3   8  12        1.32       -5.77     11.53 o 
  -2   8  12       11.30       54.30     24.20 o 
  -1   8  12        6.91       -1.79     11.61 o 
   0   8  12       46.19       65.18     22.37 o 
   1   8  12        6.90        0.65      4.97 o 
   2   8  12       11.35        1.93      4.36 o 
   3   8  12        1.30       -4.08     10.94 o 
   4   8  12        0.90       -1.42      5.69 o 
  -3   9  12        8.37       14.56      7.95 o 
  -2   9  12       14.69       24.71     11.36 o 
  -1   9  12        5.11       10.69     15.21 o 
   0   9  12        1.76       -2.82      5.64 o 
   1   9  12        5.01       -6.50     17.30 o 
   2   9  12       14.53        1.47      9.80 o 
   3   9  12        8.54       11.32      6.38 o 
  -2  10  12        0.84       -0.54     13.03 o 
  -1  10  12        3.15       -1.27      5.63 o 
   0  10  12        1.55       -2.42      8.67 o 
   1  10  12        3.16       -0.97     13.69 o 
   2  10  12        0.83       -3.98     12.10 o 
   1   0  13      338.32      386.36     47.93 o 
   2   0  13        5.39       -1.70      5.02 o 
   3   0  13      151.12      229.81     40.85 o 
   4   0  13      125.55      165.12     39.59 o 
   5   0  13      223.11      314.19     53.97 o 
   6   0  13        0.55       -1.50      9.73 o 
   7   0  13        3.58        3.00      7.82 o 
  -7   1  13        4.12        4.84      3.84 o 
  -6   1  13        3.25       -0.61      2.65 o 
  -5   1  13        0.16       -7.87     15.73 o 
  -4   1  13        1.72       24.38     39.39 o 
  -3   1  13       54.93       59.49     22.42 o 
  -2   1  13      166.22      149.96     38.05 o 
  -1   1  13       58.03       61.38     21.95 o 
   0   1  13       10.18       19.70     13.48 o 
   1   1  13       58.76       81.12     18.89 o 
   2   1  13      165.14      168.09     29.85 o 
   3   1  13       54.91       91.24     28.85 o 
   4   1  13        1.65       -4.44     11.20 o 
   5   1  13        0.18        3.06      6.29 o 
   6   1  13        3.26       -5.58     11.17 o 
   7   1  13        4.20        2.82      6.55 o 
  -7   2  13        1.03        3.18      5.07 o 
  -6   2  13       13.89       14.55     23.26 o 
  -5   2  13        9.61       17.95     10.85 o 
  -4   2  13      131.98      155.49     40.13 o 
  -3   2  13        2.98       -7.12     15.73 o 
  -2   2  13       34.10       46.77     20.99 o 
  -1   2  13       12.52        9.24      5.35 o 
   0   2  13      185.36      227.30     37.02 o 
   1   2  13       12.67       11.81      5.72 o 
   2   2  13       34.57       44.65     17.61 o 
   3   2  13        2.88       -2.54      7.97 o 
   4   2  13      131.22      170.87     29.08 o 
   5   2  13        9.94        1.17     10.50 o 
   6   2  13       13.79       23.36     13.35 o 
   7   2  13        1.04        6.53      9.47 o 
  -6   3  13       18.67       12.76     17.82 o 
  -5   3  13       14.54       18.58     16.27 o 
  -4   3  13       83.09      117.70     27.23 o 
  -3   3  13       81.07       88.71     31.37 o 
  -2   3  13       21.60       20.99     19.41 o 
  -1   3  13       43.28       65.78     26.54 o 
   0   3  13        5.75        1.00     11.16 o 
   1   3  13       42.99       43.85     15.94 o 
   2   3  13       21.78       17.23     10.39 o 
   3   3  13       80.50       80.73     21.82 o 
   4   3  13       83.13      105.60     17.11 o 
   5   3  13       14.38       19.83      7.88 o 
   6   3  13       18.49       23.07     10.57 o 
  -6   4  13        2.16       16.31     15.42 o 
  -5   4  13        5.96       16.68     24.37 o 
  -4   4  13       44.48       91.12     39.87 o 
  -3   4  13      189.05      210.55     78.89 o 
  -2   4  13      121.15       97.06     49.19 o 
  -1   4  13       51.01       70.69     22.57 o 
   0   4  13        0.38        0.42     10.95 o 
   1   4  13       51.36       69.79     24.03 o 
   2   4  13      120.82      151.74     31.45 o 
   3   4  13      189.30      241.34     41.28 o 
   4   4  13       44.52       52.78     15.15 o 
   5   4  13        5.84        5.69     13.03 o 
   6   4  13        2.21       -1.20      8.87 o 
  -6   5  13        0.17        5.95      7.55 o 
  -5   5  13       13.00       38.95     25.14 o 
  -4   5  13       41.11       67.65     26.86 o 
  -3   5  13      156.21      215.05     34.22 o 
  -2   5  13       20.09        9.79      9.10 o 
  -1   5  13        6.88        1.84      8.72 o 
   0   5  13       43.58       18.60     19.84 o 
   1   5  13        6.77       14.05     23.91 o 
   2   5  13       20.19        4.75     17.84 o 
   3   5  13      156.82      196.87     26.34 o 
   4   5  13       41.20       27.24     12.89 o 
   5   5  13       13.02        5.77      9.25 o 
   6   5  13        0.17       -0.59      7.99 o 
  -5   6  13        2.74       -2.74      8.74 o 
  -4   6  13        1.03        8.19     14.05 o 
  -3   6  13       46.15       99.75     25.53 o 
  -2   6  13       11.18       -2.52      8.60 o 
  -1   6  13       18.56       -5.86     12.42 o 
   0   6  13       20.27        8.67      7.02 o 
   1   6  13       18.56       -0.87      8.73 o 
   2   6  13       11.19        7.04      6.63 o 
   3   6  13       45.48       33.74     13.40 o 
   4   6  13        1.06       -3.00      6.01 o 
   5   6  13        2.76       10.34      6.24 o 
  -5   7  13        1.49       -3.84      7.68 o 
  -4   7  13        8.26       10.32      5.60 o 
  -3   7  13        0.66       -7.36     14.72 o 
  -2   7  13        8.44        6.74     31.04 o 
  -1   7  13        8.55       -3.28      9.70 o 
   0   7  13       70.68       11.71     41.85 o 
   1   7  13        8.77        1.06     10.22 o 
   2   7  13        8.48        7.62      8.95 o 
   3   7  13        0.69      -10.83     21.67 o 
   4   7  13        8.19       -1.08      8.32 o 
   5   7  13        1.51        7.00     13.79 o 
  -4   8  13        0.27       -2.34      4.68 o 
  -3   8  13        6.05        7.40      7.07 o 
  -2   8  13        7.22       10.12      8.02 o 
  -1   8  13       18.84       -3.34     20.35 o 
   0   8  13       56.23       46.91     19.23 o 
   1   8  13       18.86       34.25     19.31 o 
   2   8  13        7.14       -1.84      3.68 o 
   3   8  13        6.10       -4.11      8.23 o 
   4   8  13        0.27       -3.58      7.65 o 
  -3   9  13        1.09       -1.47      4.34 o 
  -2   9  13        6.99       19.37      8.50 o 
  -1   9  13        4.67        2.70      7.66 o 
   0   9  13        0.55        0.32      3.20 o 
   1   9  13        4.68        8.15      2.94 o 
   2   9  13        6.93       23.40     16.32 o 
   3   9  13        1.05       -2.80      5.60 o 
  -1  10  13        1.72        9.05      7.44 o 
   0  10  13       17.62       12.35     18.05 o 
   1  10  13        1.66       -1.30      9.42 o 
   0   0  14       80.16      106.67     32.66 o 
   1   0  14      203.04      272.98     37.00 o 
   2   0  14       66.20      102.42     25.37 o 
   3   0  14        5.47        1.36     10.42 o 
   4   0  14      172.93      189.72     27.28 o 
   5   0  14       22.84       10.90     18.20 o 
   6   0  14        1.51       12.24      9.57 o 
   7   0  14        0.01        4.33      3.58 o 
  -7   1  14        1.21        0.10      2.84 o 
  -6   1  14        5.50       22.51     12.55 o 
  -5   1  14       29.72       26.20     14.28 o 
  -4   1  14       53.51       50.71     22.11 o 
  -3   1  14        0.78        7.83     12.02 o 
  -2   1  14      151.92      204.69     67.04 o 
  -1   1  14      263.66      309.87     57.33 o 
   0   1  14      242.21      278.71     43.37 o 
   1   1  14      261.83      305.02     41.83 o 
   2   1  14      152.45      214.50     35.77 o 
   3   1  14        0.79        3.42      5.09 o 
   4   1  14       52.69       25.02     12.49 o 
   5   1  14       29.84       26.13     14.89 o 
   6   1  14        5.54        2.06      3.23 o 
   7   1  14        1.20       -2.33      4.67 o 
  -6   2  14        5.17       -2.90     11.72 o 
  -5   2  14      111.13      161.50     34.42 o 
  -4   2  14        9.18        4.98     10.31 o 
  -3   2  14       54.01       51.65     22.84 o 
  -2   2  14      197.19      220.26     50.42 o 
  -1   2  14       13.05       34.57     20.50 o 
   0   2  14        9.01        2.95      6.40 o 
   1   2  14       12.88       12.70      8.06 o 
   2   2  14      198.83      303.56     50.21 o 
   3   2  14       54.79       75.89     25.31 o 
   4   2  14        9.19       -4.60      9.20 o 
   5   2  14      110.62      111.25     23.84 o 
   6   2  14        5.18        0.96      6.62 o 
  -6   3  14        0.60        7.35      9.12 o 
  -5   3  14       13.82       14.71     10.38 o 
  -4   3  14       77.28      146.93     33.72 o 
  -3   3  14      121.80      145.92     44.93 o 
  -2   3  14      129.60      110.51     34.63 o 
  -1   3  14       13.63       21.58     16.96 o 
   0   3  14       58.14       58.65     20.92 o 
   1   3  14       13.40       33.86     19.76 o 
   2   3  14      129.98      139.03     34.00 o 
   3   3  14      121.26      151.83     31.73 o 
   4   3  14       77.55       95.59     16.03 o 
   5   3  14       13.97       12.72      8.53 o 
   6   3  14        0.61        4.27      6.81 o 
  -6   4  14        2.32       -0.20      6.59 o 
  -5   4  14        2.92       14.99     14.71 o 
  -4   4  14        3.34        8.85     11.30 o 
  -3   4  14       51.16       19.75     27.14 o 
  -2   4  14       72.12       48.44     21.80 o 
  -1   4  14        8.85       18.29     13.61 o 
   0   4  14      149.52      156.70     36.36 o 
   1   4  14        8.84       20.14     22.04 o 
   2   4  14       72.25       94.87     31.64 o 
   3   4  14       50.96       40.02      9.44 o 
   4   4  14        3.30       -2.37      4.74 o 
   5   4  14        2.95       -4.53     11.89 o 
   6   4  14        2.36        7.68      8.05 o 
  -6   5  14        4.48       14.12     33.85 o 
  -5   5  14        0.16       -4.99      9.98 o 
  -4   5  14        7.99        5.17     12.75 o 
  -3   5  14        2.33       10.23     10.62 o 
  -2   5  14       60.18       84.55     24.62 o 
  -1   5  14       27.51        6.21     23.26 o 
   0   5  14       15.70        3.12      7.27 o 
   1   5  14       28.07       52.92     28.84 o 
   2   5  14       59.41       38.39     15.63 o 
   3   5  14        2.41        4.18      9.85 o 
   4   5  14        7.86       13.49     11.35 o 
   5   5  14        0.16       -8.81     17.63 o 
   6   5  14        4.44        5.25      6.88 o 
  -5   6  14        0.80        3.21      4.89 o 
  -4   6  14       12.48       12.98     20.35 o 
  -3   6  14       16.68        4.02      3.06 o 
  -2   6  14       16.63        2.36     11.67 o 
  -1   6  14        1.68        4.87     12.28 o 
   0   6  14       25.70       14.45      9.96 o 
   1   6  14        1.77       -5.57     11.14 o 
   2   6  14       16.68       -8.10     18.43 o 
   3   6  14       16.39        8.26      9.47 o 
   4   6  14       12.43       -3.94      7.87 o 
   5   6  14        0.84       -0.63      2.25 o 
  -5   7  14        0.31       -5.41     10.82 o 
  -4   7  14        8.05        4.17      5.12 o 
  -3   7  14       27.09       52.68     19.06 o 
  -2   7  14        2.87       -5.12     10.23 o 
  -1   7  14       27.07       66.42     25.73 o 
   0   7  14        9.43       20.70     14.70 o 
   1   7  14       27.16        3.01     16.32 o 
   2   7  14        2.91        2.41     13.88 o 
   3   7  14       27.21       -3.02      6.07 o 
   4   7  14        8.10        3.84      8.03 o 
   5   7  14        0.30       -1.68      6.08 o 
  -4   8  14       10.74       -1.27      8.07 o 
  -3   8  14        0.29       -2.87      6.76 o 
  -2   8  14       12.14        3.49      7.42 o 
  -1   8  14       15.37       -4.27      9.32 o 
   0   8  14        2.60       -7.93     19.17 o 
   1   8  14       15.35       -5.72     37.23 o 
   2   8  14       11.82       15.76      8.89 o 
   3   8  14        0.31       -4.50      9.00 o 
   4   8  14       10.93       18.53      6.91 o 
  -3   9  14        5.18        5.50      4.96 o 
  -2   9  14        4.68       12.07      7.59 o 
  -1   9  14       49.31       66.87     20.61 o 
   0   9  14        1.56       11.82     10.04 o 
   1   9  14       49.26       56.68     17.95 o 
   2   9  14        4.64        4.81     12.53 o 
   3   9  14        5.18       -4.57      9.13 o 
   1   0  15      183.70      185.51     36.34 o 
   2   0  15      433.30      582.46     58.93 o 
   3   0  15       29.52       49.81     17.82 o 
   4   0  15        9.31       -1.25     11.29 o 
   5   0  15       90.47       58.74     32.17 o 
   6   0  15        0.00       -0.47      5.21 o 
  -6   1  15        3.71        4.69      6.37 o 
  -5   1  15       13.79       10.45     12.35 o 
  -4   1  15       18.11       38.10     14.06 o 
  -2   1  15       12.48       20.45     17.82 o 
  -1   1  15       56.87       37.11     16.62 o 
   0   1  15       14.86       41.33     16.36 o 
   1   1  15       56.45       50.82     20.19 o 
   2   1  15       12.74       27.02     15.86 o 
   3   1  15        0.95       -2.90      6.52 o 
   4   1  15       18.06       11.85      5.14 o 
   5   1  15       13.66        0.58     12.33 o 
   6   1  15        3.73        4.85      7.88 o 
  -6   2  15        3.09        3.30      6.85 o 
  -5   2  15        5.14       -3.33     19.22 o 
  -4   2  15       45.40       53.42     19.44 o 
  -3   2  15      151.00      153.75     53.98 o 
  -2   2  15       57.24       42.59     14.53 o 
  -1   2  15      100.32      130.95     39.82 o 
   0   2  15       60.93       92.60     34.07 o 
   1   2  15      101.06      130.61     31.30 o 
   2   2  15       56.54       30.99     14.60 o 
   3   2  15      151.43      204.73     43.99 o 
   4   2  15       44.98       21.31      9.64 o 
   5   2  15        5.07       -2.98      8.09 o 
   6   2  15        3.04       -1.43      8.96 o 
  -6   3  15        3.84       -2.07      7.08 o 
  -5   3  15        2.94        8.09     11.33 o 
  -4   3  15       36.25       39.90     16.86 o 
  -3   3  15        6.26        9.27     11.24 o 
  -2   3  15       13.37        2.64     14.91 o 
  -1   3  15       94.65      110.98     31.13 o 
   0   3  15       16.41       12.19     30.11 o 
   1   3  15       94.36      147.98     44.62 o 
   2   3  15       13.42        5.88     16.21 o 
   3   3  15        6.38       14.08     12.01 o 
   4   3  15       36.53       31.41     13.14 o 
   5   3  15        2.94        1.69      5.14 o 
   6   3  15        3.88        1.12      3.05 o 
  -6   4  15        4.81       28.05     21.01 o 
  -5   4  15        8.50        2.72      6.28 o 
  -4   4  15        0.87        7.52      7.26 o 
  -3   4  15       39.29       77.86     27.30 o 
  -2   4  15       19.18       30.10     13.94 o 
  -1   4  15       32.39       19.68      8.32 o 
   0   4  15        0.47       -2.66     10.99 o 
   1   4  15       32.73       26.71     18.91 o 
   2   4  15       19.31       18.10      4.32 o 
   3   4  15       39.40       24.48     13.27 o 
   4   4  15        0.88       -0.14     10.10 o 
   5   4  15        8.67        0.75     15.69 o 
   6   4  15        4.83        3.96      7.43 o 
  -5   5  15        8.87       30.23     25.51 o 
  -4   5  15        4.06       -1.74      5.90 o 
  -3   5  15      161.51      181.74     52.45 o 
  -2   5  15       13.29       15.11     18.48 o 
  -1   5  15       32.76       24.77     11.76 o 
   0   5  15       67.96       91.01     19.50 o 
   1   5  15       33.31       61.82     19.37 o 
   2   5  15       13.55        3.07      8.29 o 
   3   5  15      160.60      133.80     32.52 o 
   4   5  15        4.13       -8.86     17.73 o 
   5   5  15        8.89       11.71      9.19 o 
  -5   6  15        3.42       -0.15      8.66 o 
  -4   6  15        7.75        5.51      7.93 o 
  -3   6  15        6.77       -4.57      9.15 o 
  -2   6  15       50.84       76.47     27.47 o 
  -1   6  15       17.15      -11.76     23.51 o 
   0   6  15        5.88        8.17      6.98 o 
   1   6  15       17.23       12.34     25.14 o 
   2   6  15       50.57       30.20     22.64 o 
   3   6  15        6.55        0.29      6.02 o 
   4   6  15        7.74        5.05      7.78 o 
   5   6  15        3.39        5.02      5.68 o 
  -4   7  15        8.03       -7.20     14.41 o 
  -3   7  15       11.84        1.31      4.41 o 
  -2   7  15        9.32       11.12     12.94 o 
  -1   7  15       28.06       14.64     24.48 o 
   0   7  15        0.86       -2.37     14.15 o 
   1   7  15       28.18       86.42     38.74 o 
   2   7  15        9.29       -7.03     39.20 o 
   3   7  15       11.82        0.89     16.15 o 
   4   7  15        7.88        2.18      8.07 o 
  -3   8  15        2.82        1.54      8.52 o 
  -2   8  15       13.19        9.16     19.28 o 
  -1   8  15        6.80       -6.08     12.17 o 
   0   8  15        5.94       13.74     18.85 o 
   1   8  15        6.65       -6.65     13.31 o 
   2   8  15       13.19       11.12     16.08 o 
   3   8  15        2.91       -2.67      5.34 o 
  -2   9  15        4.83       19.11     10.56 o 
  -1   9  15       11.75       27.46     11.87 o 
   0   9  15       74.37      100.25     23.48 o 
   1   9  15       11.79       26.32     10.48 o 
   2   9  15        4.84        0.52      6.50 o 
   0   0  16       41.37       78.61     40.34 o 
   1   0  16      129.25      160.67     46.32 o 
   2   0  16      698.23     1029.66     97.18 o 
   3   0  16        5.94       -6.23     12.46 o 
   4   0  16       30.96       53.57     25.09 o 
   5   0  16        2.63        1.10      8.63 o 
   6   0  16        1.54        4.95      8.53 o 
  -6   1  16        5.30        7.59     25.31 o 
  -5   1  16       13.08       11.99      9.15 o 
  -4   1  16        5.73       -5.02     11.59 o 
  -3   1  16       25.01        8.95     21.88 o 
  -2   1  16      161.69      163.38     64.22 o 
  -1   1  16       95.71      112.36     29.51 o 
   0   1  16        2.55       13.97      8.97 o 
   1   1  16       95.40       95.56     27.32 o 
   2   1  16      162.11      199.70     36.45 o 
   3   1  16       25.33       49.31     12.55 o 
   4   1  16        5.72        9.75     15.78 o 
   5   1  16       12.95       -1.35      7.27 o 
   6   1  16        5.27        8.41      8.96 o 
  -6   2  16        1.63       -3.95      7.89 o 
  -5   2  16        7.58        3.27      8.16 o 
  -4   2  16        3.35       -6.97     13.95 o 
  -3   2  16        2.95       -5.67     11.35 o 
  -2   2  16      197.58      234.99     78.14 o 
  -1   2  16      139.90      215.06     51.10 o 
   0   2  16      159.06      186.30     52.05 o 
   1   2  16      140.44      179.69     37.77 o 
   2   2  16      197.66      252.13     50.32 o 
   3   2  16        2.97        2.85      9.39 o 
   4   2  16        3.37       13.24     14.92 o 
   5   2  16        7.74        6.82      5.63 o 
   6   2  16        1.65       -3.53      7.06 o 
  -6   3  16        0.47       -0.11      6.19 o 
  -5   3  16        3.24        6.02      3.92 o 
  -4   3  16       44.05       23.41     26.96 o 
  -3   3  16       98.15      120.92     29.03 o 
  -2   3  16       64.67       59.50     23.04 o 
  -1   3  16       55.93       51.66     25.12 o 
   0   3  16        1.65       -8.95     17.91 o 
   1   3  16       55.94       70.40     32.00 o 
   2   3  16       65.29       67.46     22.97 o 
   3   3  16       98.36      117.91     22.10 o 
   4   3  16       44.17       34.61     23.14 o 
   5   3  16        3.32        1.53      8.68 o 
   6   3  16        0.49       -0.98      5.22 o 
  -6   4  16        0.40        1.94      6.88 o 
  -5   4  16        3.47        6.25      9.39 o 
  -4   4  16       37.34       53.06     26.21 o 
  -3   4  16       38.11       27.85     20.71 o 
  -2   4  16       13.96       12.66     12.00 o 
  -1   4  16       35.50       30.13     12.97 o 
   0   4  16      105.10      104.55     35.56 o 
   1   4  16       34.96       31.19     11.74 o 
   2   4  16       13.47        2.48      7.41 o 
   3   4  16       38.19       18.41     18.34 o 
   4   4  16       37.17       20.51     10.39 o 
   5   4  16        3.50        1.16      3.22 o 
   6   4  16        0.41       10.40     13.03 o 
  -5   5  16        3.13        9.12      3.82 o 
  -4   5  16        6.48        0.70     12.15 o 
  -3   5  16        4.89       23.43     37.61 o 
  -2   5  16       15.97       29.91     16.04 o 
  -1   5  16       24.26       16.02     11.23 o 
   0   5  16        4.64       20.51      7.19 o 
   1   5  16       24.03       -4.25     13.57 o 
   2   5  16       15.81        3.94      7.95 o 
   3   5  16        4.79       13.51     10.02 o 
   4   5  16        6.38       12.34      8.35 o 
   5   5  16        3.14        9.40      7.98 o 
  -5   6  16        1.15       -2.60      5.21 o 
  -4   6  16        2.23        1.12      5.61 o 
  -3   6  16       29.38       38.15     15.60 o 
  -2   6  16       32.87        9.64     13.82 o 
  -1   6  16        7.71       29.23     17.04 o 
   0   6  16        0.72       -7.88     15.75 o 
   1   6  16        7.73       -7.01     14.01 o 
   2   6  16       32.58       24.89     36.23 o 
   3   6  16       29.29       35.06     13.59 o 
   4   6  16        2.19        4.85      5.58 o 
   5   6  16        1.15       -2.17      4.33 o 
  -4   7  16        3.37       10.47      8.79 o 
  -3   7  16       30.85       40.06     14.87 o 
  -2   7  16       17.00       29.54     24.91 o 
  -1   7  16       22.31       14.26     12.60 o 
   0   7  16      182.81      238.06     61.89 o 
   1   7  16       21.96       38.76     22.36 o 
   2   7  16       16.87       43.52     29.92 o 
   3   7  16       30.77       42.85     13.81 o 
   4   7  16        3.42        7.93      5.25 o 
  -3   8  16        3.05       -2.23      4.46 o 
  -2   8  16       16.26       22.61     12.18 o 
  -1   8  16       26.63       55.35     23.16 o 
   0   8  16        0.05      -14.29     35.63 o 
   1   8  16       26.52       68.30     27.82 o 
   2   8  16       16.28       14.66     10.56 o 
   3   8  16        3.10       -5.80     11.59 o 
  -1   9  16        3.62       -1.64     17.21 o 
   0   9  16        5.38       16.56      8.16 o 
   1   9  16        3.66       10.96     10.55 o 
   1   0  17      275.64      416.71     76.84 o 
   2   0  17      161.75      189.01     52.46 o 
   3   0  17        1.49        3.21     14.12 o 
   4   0  17       12.80       39.76     19.85 o 
   5   0  17        0.39        3.54     13.69 o 
   6   0  17        5.62       19.37     11.58 o 
  -6   1  17        0.57       -4.41      8.81 o 
  -5   1  17        7.19        9.13      6.92 o 
  -4   1  17        4.33        2.28      8.49 o 
  -3   1  17       14.24       16.58      9.72 o 
  -2   1  17      277.22      335.09     67.83 o 
  -1   1  17      387.80      575.78     70.59 o 
   0   1  17       33.21       23.51     16.58 o 
   1   1  17      387.74      578.93     72.50 o 
   2   1  17      276.41      455.04     64.01 o 
   3   1  17       13.94        5.38     10.90 o 
   4   1  17        4.41        9.15      8.62 o 
   5   1  17        7.16       11.07     16.09 o 
   6   1  17        0.57       -0.43      6.61 o 
  -6   2  17        1.44        3.65      8.81 o 
  -5   2  17        4.25       -0.52     10.14 o 
  -4   2  17        6.28        1.17      9.19 o 
  -3   2  17       57.60       78.59     28.98 o 
  -2   2  17      142.78      145.31     25.28 o 
  -1   2  17      134.38      171.07     48.09 o 
   0   2  17       39.39       42.70     24.39 o 
   1   2  17      132.06      125.67     32.30 o 
   2   2  17      141.67      154.72     32.96 o 
   3   2  17       57.90       71.03     18.89 o 
   4   2  17        6.34        4.41      7.06 o 
   5   2  17        4.31        0.48     12.22 o 
   6   2  17        1.42        3.28      6.98 o 
  -6   3  17        1.51        9.10      7.67 o 
  -5   3  17        2.31       -6.69     13.37 o 
  -4   3  17        5.29        1.52      9.11 o 
  -3   3  17       88.78      126.85     34.68 o 
  -2   3  17       27.42       21.24     14.17 o 
  -1   3  17        7.67        0.48     13.53 o 
   0   3  17       26.79       46.14     30.42 o 
   1   3  17        7.92        1.46     13.54 o 
   2   3  17       27.14       20.30     18.22 o 
   3   3  17       89.36       80.38     23.82 o 
   4   3  17        5.45       15.88      6.97 o 
   5   3  17        2.37       -3.50      9.58 o 
   6   3  17        1.52       -4.88      9.75 o 
  -5   4  17        0.77        5.32      7.85 o 
  -4   4  17        5.59        4.65      8.62 o 
  -3   4  17        6.29       -1.50     16.01 o 
  -2   4  17       53.10       94.47     35.90 o 
  -1   4  17       21.86       33.60     10.47 o 
   0   4  17      141.58      172.40     35.81 o 
   1   4  17       22.30       20.08     22.45 o 
   2   4  17       52.99       68.21     32.03 o 
   3   4  17        6.21       -9.14     18.29 o 
   4   4  17        5.64        1.68      4.32 o 
   5   4  17        0.75        2.76      8.32 o 
  -5   5  17        1.10       -0.70      7.60 o 
  -4   5  17        9.04       -2.26     13.69 o 
  -3   5  17       39.54       56.93     19.87 o 
  -2   5  17       32.90       40.91     10.91 o 
  -1   5  17       18.03       -5.49     10.97 o 
   0   5  17       87.24      144.34     44.78 o 
   1   5  17       17.96       20.44     14.35 o 
   2   5  17       32.80       10.71      9.37 o 
   3   5  17       39.42       40.95     17.63 o 
   4   5  17        9.05       -2.60     14.72 o 
   5   5  17        1.11       -2.80      5.60 o 
  -4   6  17        4.13        0.57      8.93 o 
  -3   6  17       14.24       35.13     16.10 o 
  -2   6  17        0.02        8.50      7.19 o 
  -1   6  17       54.75       29.87     24.76 o 
   0   6  17        1.58       -1.72     11.45 o 
   1   6  17       54.85       57.50     26.23 o 
   2   6  17        0.04       -5.21     10.60 o 
   3   6  17       14.09       -1.08      8.44 o 
   4   6  17        4.03        2.88      2.62 o 
  -3   7  17        5.25        5.01      5.85 o 
  -2   7  17       15.51        9.39     12.20 o 
  -1   7  17       63.72       93.93     32.50 o 
   0   7  17        9.70        6.29     12.66 o 
   1   7  17       63.58       54.71     23.84 o 
   2   7  17       15.49       11.46      9.76 o 
   3   7  17        5.16       29.68     13.01 o 
  -2   8  17        5.99       -4.29     17.82 o 
  -1   8  17        2.80        1.86     14.98 o 
   0   8  17       11.88       11.99      5.50 o 
   1   8  17        2.76       21.20     16.79 o 
   2   8  17        5.90       -0.24      4.14 o 
   0   0  18        4.07      -10.88     34.14 o 
   1   0  18        5.76       13.48     17.54 o 
   2   0  18       18.46       18.40     12.93 o 
   3   0  18       57.06       94.97     26.04 o 
   4   0  18        2.27        3.98     12.42 o 
   5   0  18        0.43        2.64     10.83 o 
   6   0  18        0.28       -3.57     11.13 o 
  -6   1  18        0.48       -1.39      8.34 o 
  -5   1  18        0.31       -0.34      5.40 o 
  -4   1  18        5.83        8.69     13.36 o 
  -3   1  18       26.29       32.08     14.47 o 
  -2   1  18       49.43       31.64     13.05 o 
  -1   1  18      425.59      513.76     69.57 o 
   0   1  18       26.31      114.72     37.80 o 
   1   1  18      423.33      538.10     69.90 o 
   2   1  18       49.79       38.59     14.60 o 
   3   1  18       26.57       13.72     10.28 o 
   4   1  18        5.87       20.16      5.64 o 
   5   1  18        0.33       -1.96     10.27 o 
   6   1  18        0.49       -3.75      7.50 o 
  -5   2  18        0.35        2.71      5.11 o 
  -4   2  18       26.67       45.10     17.39 o 
  -3   2  18        5.14       -5.86     11.72 o 
  -2   2  18      190.59      304.13     37.19 o 
  -1   2  18       99.68      137.80     22.70 o 
   0   2  18        0.00       -1.35     10.52 o 
   1   2  18      100.03      123.58     21.20 o 
   2   2  18      190.12      332.87     50.27 o 
   3   2  18        5.26       -2.88     13.89 o 
   4   2  18       26.55       33.51     12.81 o 
   5   2  18        0.33       -4.36     11.08 o 
  -5   3  18        2.73       10.90      7.24 o 
  -4   3  18        4.34        0.47     10.02 o 
  -3   3  18        3.26       -1.81     14.43 o 
  -2   3  18       38.17       25.51     17.45 o 
  -1   3  18      153.91      161.82     25.64 o 
   0   3  18        0.67        2.44      4.61 o 
   1   3  18      152.44      189.44     33.91 o 
   2   3  18       38.35       13.15     27.54 o 
   3   3  18        3.31       -4.64     17.16 o 
   4   3  18        4.35       -3.44      6.88 o 
   5   3  18        2.70       -9.42     18.83 o 
  -5   4  18        2.62       10.91      9.81 o 
  -4   4  18        1.98       -0.91      4.51 o 
  -3   4  18       12.36        9.53     13.76 o 
  -2   4  18       11.94       29.49     16.83 o 
  -1   4  18       68.27       89.59     27.97 o 
   0   4  18       90.08      181.03     43.50 o 
   1   4  18       67.73       54.19     27.27 o 
   2   4  18       11.80       14.67     14.85 o 
   3   4  18       12.63        5.41      8.86 o 
   4   4  18        1.99       -1.16      2.40 o 
   5   4  18        2.64       -1.41      3.84 o 
  -4   5  18        0.63        5.65      7.56 o 
  -3   5  18        7.88       15.21     10.83 o 
  -2   5  18       12.81       16.78     16.19 o 
  -1   5  18       31.33       40.47     22.90 o 
   0   5  18        0.20        2.82     12.11 o 
   1   5  18       31.15       23.90     18.46 o 
   2   5  18       13.03        3.38      4.69 o 
   3   5  18        7.74        8.30      9.87 o 
   4   5  18        0.64        1.55      4.22 o 
  -4   6  18        0.25       -3.40     11.35 o 
  -3   6  18        1.50        3.21      6.76 o 
  -2   6  18        5.92       10.59     22.61 o 
  -1   6  18        4.97       -6.28     12.57 o 
   0   6  18      250.99      361.06     64.66 o 
   1   6  18        5.07       -6.45     29.63 o 
   2   6  18        5.87        5.88     10.02 o 
   3   6  18        1.46       -7.69     15.38 o 
   4   6  18        0.26        0.09     11.82 o 
  -3   7  18        4.34       -0.81      4.60 o 
  -2   7  18        0.25       -3.67      7.34 o 
  -1   7  18        9.34       15.99     12.70 o 
   0   7  18       18.61       -3.50     10.19 o 
   1   7  18        9.36       31.47     15.32 o 
   2   7  18        0.24       28.22     24.01 o 
   3   7  18        4.32       -3.01      6.02 o 
  -2   8  18        8.76       12.08     11.12 o 
  -1   8  18        2.72       12.06     12.94 o 
   0   8  18        1.37       13.15      9.55 o 
   1   8  18        2.76        5.27     15.75 o 
   2   8  18        8.67        6.60     10.43 o 
   1   0  19       14.72        7.45     11.15 o 
   2   0  19        3.90       -6.65     13.30 o 
   3   0  19        4.20        2.80      9.67 o 
   4   0  19        0.05       -1.14      8.42 o 
   5   0  19        0.16       -3.76      7.52 o 
  -5   1  19        0.23        4.07      5.04 o 
  -4   1  19       13.41        9.41     10.47 o 
  -3   1  19       13.19        5.82     14.36 o 
  -2   1  19        0.72       -1.49      5.41 o 
  -1   1  19      263.47      293.76     35.02 o 
   0   1  19       74.49       53.52     17.32 o 
   1   1  19      263.43      261.14     37.24 o 
   2   1  19        0.79        2.32     19.13 o 
   3   1  19       13.33       19.92     13.28 o 
   4   1  19       13.27       30.17     22.95 o 
   5   1  19        0.23       -2.98      6.59 o 
  -5   2  19        0.13        1.75      6.89 o 
  -4   2  19        5.21        1.20      5.98 o 
  -3   2  19        8.26       10.17     15.50 o 
  -2   2  19        8.85       12.08     10.47 o 
  -1   2  19       19.01       30.13      8.74 o 
   0   2  19        1.89       -5.00     10.00 o 
   1   2  19       18.79       53.35     21.66 o 
   2   2  19        8.79       33.50     19.92 o 
   3   2  19        8.12       12.33     14.19 o 
   4   2  19        5.29       10.38      6.61 o 
   5   2  19        0.14        0.16      5.24 o 
  -5   3  19        0.28        2.95      2.99 o 
  -4   3  19       10.98       22.01     11.24 o 
  -3   3  19        3.18        2.71     10.66 o 
  -2   3  19        5.14        6.21      7.00 o 
  -1   3  19      106.01       87.51     19.27 o 
   0   3  19       71.59       72.80     24.03 o 
   1   3  19      105.12       73.43     32.54 o 
   2   3  19        5.09       -1.89      8.14 o 
   3   3  19        3.13       -6.33     12.66 o 
   4   3  19       10.92        2.71      6.06 o 
   5   3  19        0.28       -0.13      7.69 o 
  -5   4  19        0.09       -3.65      7.29 o 
  -4   4  19        1.74        7.83      7.29 o 
  -3   4  19        6.74        6.71     10.60 o 
  -2   4  19       13.63        6.82      8.59 o 
  -1   4  19        9.94       18.61      7.80 o 
   0   4  19      307.14      405.55     97.44 o 
   1   4  19        9.88       -0.09      1.97 o 
   2   4  19       13.41        6.23     10.13 o 
   3   4  19        6.83      -10.78     21.57 o 
   4   4  19        1.72       -2.35      5.96 o 
   5   4  19        0.10       -2.90     20.07 o 
  -4   5  19        6.90       -3.43     14.54 o 
  -3   5  19       10.20       16.66     13.76 o 
  -2   5  19       26.92       17.32     14.22 o 
  -1   5  19       20.71        9.07     16.04 o 
   0   5  19       45.42       62.13     24.00 o 
   1   5  19       20.72        8.92     14.24 o 
   2   5  19       26.70        9.72     15.01 o 
   3   5  19       10.09        1.76      6.91 o 
   4   5  19        6.91       29.02     13.17 o 
  -3   6  19        3.87        6.92     10.62 o 
  -2   6  19        0.13       -0.11     15.58 o 
  -1   6  19       50.61       84.18     29.11 o 
   0   6  19        4.05       12.20     13.60 o 
   1   6  19       50.54       17.57     12.02 o 
   2   6  19        0.14        2.55      8.37 o 
   3   6  19        4.06       -0.92     21.85 o 
  -2   7  19       25.36       61.79     21.65 o 
  -1   7  19       10.14       -8.90     17.80 o 
   0   7  19        1.52       -7.25     14.50 o 
   1   7  19       10.08       12.61     15.57 o 
   2   7  19       25.54        6.46     24.95 o 
   0   8  19        6.39       19.40     11.39 o 
   0   0  20        7.83       15.34     12.48 o 
   1   0  20       17.79       20.55      9.48 o 
   2   0  20       22.41       15.97     10.34 o 
   3   0  20        0.00        3.30      8.34 o 
   4   0  20        2.58       -1.89      3.78 o 
   5   0  20        4.53        9.15      7.61 o 
  -5   1  20        2.35        3.30      6.71 o 
  -4   1  20        1.73        6.01      7.75 o 
  -3   1  20        3.75       -4.78      9.57 o 
  -2   1  20       51.62       64.57     15.68 o 
  -1   1  20       21.45       10.53      9.92 o 
   0   1  20        6.94       -4.35      8.71 o 
   1   1  20       21.21        7.60     15.85 o 
   2   1  20       51.08       52.94     23.00 o 
   3   1  20        3.72        3.40     13.11 o 
   4   1  20        1.71       -3.48      7.89 o 
   5   1  20        2.36        3.50      7.07 o 
  -5   2  20        2.38       -2.03      4.06 o 
  -4   2  20        2.63       -2.64     10.91 o 
  -3   2  20       16.72       40.46     17.65 o 
  -2   2  20        1.71        5.27     10.27 o 
  -1   2  20       14.40        6.07      9.41 o 
   0   2  20      163.20      159.75     33.53 o 
   1   2  20       14.49       24.86     18.50 o 
   2   2  20        1.71       20.06     19.28 o 
   3   2  20       17.07       15.66     11.59 o 
   4   2  20        2.65       -4.10      8.20 o 
   5   2  20        2.41        0.68      5.37 o 
  -4   3  20        0.41       -0.66      8.09 o 
  -3   3  20        1.89       -5.90     11.80 o 
  -2   3  20        9.27        5.64     11.35 o 
  -1   3  20        6.98       -0.19      5.77 o 
   0   3  20      141.72      190.88     34.97 o 
   1   3  20        6.96       18.38     17.94 o 
   2   3  20        9.13       11.25     11.38 o 
   3   3  20        1.88       -1.84      7.83 o 
   4   3  20        0.37        1.15      7.84 o 
  -4   4  20        2.65       40.84     19.30 o 
  -3   4  20        2.17        3.36     12.47 o 
  -2   4  20        1.96       -2.24      8.35 o 
  -1   4  20       25.53       10.25     14.38 o 
   0   4  20        6.48       -4.09      8.45 o 
   1   4  20       25.48        4.06     21.20 o 
   2   4  20        1.95        0.41     12.15 o 
   3   4  20        2.06        1.93      9.90 o 
   4   4  20        2.65        1.19      8.72 o 
  -4   5  20        6.89        1.96     14.52 o 
  -3   5  20        6.54        2.64     10.54 o 
  -2   5  20        1.53        0.86     10.64 o 
  -1   5  20        6.61       -7.72     17.54 o 
   0   5  20       61.44       93.82     26.27 o 
   1   5  20        6.53       -1.59      5.79 o 
   2   5  20        1.57        2.85     12.30 o 
   3   5  20        6.53       -3.21     20.73 o 
   4   5  20        6.87       12.57      9.19 o 
  -3   6  20       21.59       56.07     19.82 o 
  -2   6  20        8.03       -0.81      9.72 o 
  -1   6  20       17.59       10.34     11.63 o 
   0   6  20       24.24       28.89     34.70 o 
   1   6  20       17.67       33.61     19.98 o 
   2   6  20        8.15       -8.15     16.30 o 
   3   6  20       21.63       23.82     15.95 o 
  -2   7  20        5.92       15.72      9.56 o 
  -1   7  20        2.95       -6.25     12.50 o 
   0   7  20        0.76       -4.66     10.22 o 
   1   7  20        3.05       -0.89      7.78 o 
   2   7  20        5.81       17.58     11.16 o 
   1   0  21        5.50       -4.20     11.48 o 
   2   0  21       10.54        6.40     11.42 o 
   3   0  21        0.16        3.87      7.88 o 
   4   0  21       10.91       18.13     14.44 o 
   5   0  21        2.58       -2.65      6.28 o 
  -4   1  21        3.51       -2.93      9.21 o 
  -3   1  21        0.41        2.33      6.20 o 
  -2   1  21       45.68       25.68     15.59 o 
  -1   1  21        1.38        6.34      6.34 o 
   0   1  21        7.87       42.71     14.39 o 
   1   1  21        1.36        0.77      6.93 o 
   2   1  21       46.01       55.36     27.94 o 
   3   1  21        0.40       -6.68     13.36 o 
   4   1  21        3.52        4.54      6.00 o 
  -4   2  21        1.19        1.89      6.55 o 
  -3   2  21        8.60       11.87     11.53 o 
  -2   2  21        0.46        6.48      9.48 o 
  -1   2  21       38.74       27.95     10.10 o 
   0   2  21       10.34        5.49     11.53 o 
   1   2  21       38.55       20.42     12.65 o 
   2   2  21        0.49       -7.85     15.70 o 
   3   2  21        8.46       11.88     19.88 o 
   4   2  21        1.14       -3.15      6.29 o 
  -4   3  21        1.54        4.77      7.72 o 
  -3   3  21        0.29       -0.27      2.03 o 
  -2   3  21        0.79        9.23      7.55 o 
  -1   3  21        4.81        1.06      5.08 o 
   0   3  21       33.89        4.29     10.24 o 
   1   3  21        4.86       -3.75      7.50 o 
   2   3  21        0.75       11.26     13.43 o 
   3   3  21        0.26       19.45     13.36 o 
   4   3  21        1.49       -0.05     14.29 o 
  -4   4  21       16.38        3.97     16.32 o 
  -3   4  21        6.86        6.11     14.65 o 
  -2   4  21        0.93        6.93     30.20 o 
  -1   4  21       12.71       19.78     13.80 o 
   0   4  21       31.81       29.53     13.58 o 
   1   4  21       12.80       -3.60      7.20 o 
   2   4  21        0.86        3.91     12.97 o 
   3   4  21        6.87       12.12     16.32 o 
   4   4  21       16.43       18.20     12.76 o 
  -3   5  21       11.03        0.24     11.16 o 
  -2   5  21        0.54      -10.74     21.47 o 
  -1   5  21        0.51       -2.36     11.60 o 
   0   5  21        6.54        8.16     12.84 o 
   1   5  21        0.49        5.41     11.28 o 
   2   5  21        0.55       -5.89     11.78 o 
   3   5  21       11.11       -2.19     13.04 o 
  -2   6  21       10.34       -3.26      6.51 o 
  -1   6  21        4.01       -7.32     14.64 o 
   0   6  21        7.72       32.55     23.14 o 
   1   6  21        3.97       30.82     16.18 o 
   2   6  21       10.41       26.08     12.57 o 
   0   7  21        3.74       -3.60     28.51 o 
   0   0  22       17.62        6.71     25.51 o 
   1   0  22        0.19        6.94      7.30 o 
   2   0  22       11.03        5.28      7.50 o 
   3   0  22        1.10        0.61      5.83 o 
   4   0  22        3.39       30.90     23.26 o 
  -4   1  22        4.05       18.14     12.11 o 
  -3   1  22       15.17       44.49     16.83 o 
  -2   1  22        3.03       -2.96      5.92 o 
  -1   1  22       10.14       -3.99      7.98 o 
   0   1  22        9.97       -0.34     10.40 o 
   1   1  22       10.11       -3.72      7.43 o 
   2   1  22        3.01       11.03      8.81 o 
   3   1  22       15.23       21.57     11.73 o 
   4   1  22        4.15        0.31      6.09 o 
  -4   2  22        1.34       -0.97      8.17 o 
  -3   2  22        1.63       10.73      6.73 o 
  -2   2  22        0.55       -3.16      6.32 o 
  -1   2  22        1.33       -2.82      5.64 o 
   0   2  22        2.80       -3.75      7.88 o 
   1   2  22        1.31        1.88     15.00 o 
   2   2  22        0.57        3.53     14.88 o 
   3   2  22        1.66       11.64     10.78 o 
   4   2  22        1.31        0.56      2.92 o 
  -4   3  22        2.00        0.42      7.23 o 
  -3   3  22        0.16       -3.78      7.57 o 
  -2   3  22        8.43       45.94     29.01 o 
  -1   3  22        1.12        3.70      5.58 o 
   0   3  22       24.73       29.51     14.23 o 
   1   3  22        1.20       -3.17     11.63 o 
   2   3  22        8.47       19.32     21.19 o 
   3   3  22        0.14       11.25      9.00 o 
   4   3  22        2.02       -5.91     11.82 o 
  -3   4  22        1.88        3.73     11.23 o 
  -2   4  22        4.71       -3.97     40.04 o 
  -1   4  22        5.54        8.58      7.55 o 
   0   4  22        0.56        4.26     10.48 o 
   1   4  22        5.53        5.98     10.44 o 
   2   4  22        4.76       -3.94      7.88 o 
   3   4  22        1.88        1.00     17.35 o 
  -2   5  22        6.68       17.30     27.20 o 
  -1   5  22        2.80       -9.70     19.40 o 
   0   5  22        0.35       -6.28     12.56 o 
   1   5  22        2.86        6.07     10.15 o 
   2   5  22        6.81       23.94     11.28 o 
  -1   6  22        0.22       34.88     31.70 o 
   0   6  22        7.48      -11.63     23.26 o 
   1   6  22        0.23        2.70      5.35 o 
   1   0  23        7.30       12.34      9.10 o 
   2   0  23        0.26       -0.48      6.82 o 
   3   0  23        0.13        6.27     11.10 o 
   4   0  23        0.74       -3.50      7.08 o 
  -3   1  23        3.15       -5.23     10.45 o 
  -2   1  23        8.22        4.06     11.50 o 
  -1   1  23        6.34        4.00     16.56 o 
   0   1  23       15.41        1.55      6.22 o 
   1   1  23        6.17        3.88     11.42 o 
   2   1  23        8.17        2.57      7.59 o 
   3   1  23        3.18        6.47      8.70 o 
  -3   2  23        0.95        4.71     12.68 o 
  -2   2  23        3.05       10.32     12.07 o 
  -1   2  23        2.47        4.25      8.01 o 
   0   2  23        0.67        0.18      9.77 o 
   1   2  23        2.50        2.15     19.22 o 
   2   2  23        3.15       -5.26     10.52 o 
   3   2  23        0.94       14.12     12.17 o 
  -3   3  23        6.55        4.63     41.45 o 
  -2   3  23        1.08       20.67     16.24 o 
  -1   3  23        0.56       -4.47      8.93 o 
   0   3  23        5.77        7.77     12.86 o 
   1   3  23        0.54       -2.99      5.98 o 
   2   3  23        1.10       -1.79     17.07 o 
   3   3  23        6.66        0.58      4.74 o 
  -2   4  23        7.08       23.89     17.16 o 
  -1   4  23        0.09       -3.07     11.97 o 
   0   4  23        0.09       -3.24      6.47 o 
   1   4  23        0.09        2.31      6.56 o 
   2   4  23        7.06        3.82     26.26 o 
  -1   5  23        3.33      -21.57     43.14 o 
   0   5  23        3.43        1.10      8.49 o 
   1   5  23        3.32        9.48      7.49 o 
   0   0  24        6.33        3.88      6.75 o 
   1   0  24        1.56       -0.07      4.36 o 
   2   0  24        1.70       19.87     10.49 o 
   3   0  24        0.56       14.40     13.54 o 
  -3   1  24        2.13       -8.06     16.13 o 
  -2   1  24        1.72        2.38      9.00 o 
  -1   1  24        2.69       -1.47      5.72 o 
   0   1  24        3.93        7.39      8.16 o 
   1   1  24        2.71       -4.27      8.54 o 
   2   1  24        1.78       -5.81     11.62 o 
   3   1  24        2.21       13.43      7.98 o 
  -3   2  24        0.05       -1.31      5.44 o 
  -2   2  24        0.83        8.39     25.32 o 
  -1   2  24        4.27       -3.86     11.16 o 
   0   2  24        0.48       -4.21      8.42 o 
   1   2  24        4.18       -2.65      5.29 o 
   2   2  24        0.86        2.21      9.38 o 
   3   2  24        0.04        1.33      8.31 o 
  -2   3  24        1.57      -17.63     35.26 o 
  -1   3  24        0.35       -2.96     32.26 o 
   0   3  24        0.17       -4.22      8.45 o 
   1   3  24        0.34       -1.98      7.36 o 
   2   3  24        1.59       -6.61     13.22 o 
  -1   4  24        0.17      -12.75     25.51 o 
   0   4  24        0.98       -1.81      4.41 o 
   1   4  24        0.16       -4.27      8.53 o 
   1   0  25        4.37       10.16      6.40 o 
   2   0  25        0.71       -3.92      7.84 o 
  -2   1  25        1.91       25.91     11.39 o 
  -1   1  25        4.95        1.98      4.05 o 
   0   1  25        2.41        2.44      8.40 o 
   1   1  25        4.97       29.12     12.85 o 
   2   1  25        1.91       -6.14     12.28 o 
  -2   2  25        2.84       -3.75      9.19 o 
  -1   2  25       10.70        5.59      6.32 o 
   0   2  25        0.55       -0.65      4.69 o 
   1   2  25       10.87        3.92      7.12 o 
   2   2  25        2.90       10.75     13.73 o 
  -1   3  25        0.61       19.88     21.76 o 
   0   3  25        0.00        1.31      4.69 o 
   1   3  25        0.66        1.24      7.22 o 
   0   0  26       65.47      205.88     60.24 o 
   0   1  26        0.79       -4.64      9.27 o 
                                                 
