# Supplementary material for: Spirolones A–E, five spiroketals from a productive saline soil derived Penicillium raistrickii
Source: Front Microbiol. 2024 Nov 22;15:1495396. doi: 10.3389/fmicb.2024.1495396 (PMC11621928; doi:10.3389/fmicb.2024.1495396)
Supplement: Supplementary file 1 [file Data_Sheet_1.zip › X-ray-3/170610a.hkl]

   0   0  -2  180.71    4.43
   0   0  -3    0.40    0.38
   0   0  -4    4.37    1.06
   0   0  -5    0.11    0.16
   0   0  -6  240.94    9.11
   0   0  -7   -0.31    0.36
   0   0  -7    0.09    0.28
   0   0  -8   15.87    2.82
   0   0   9    0.83    0.66
   0   0  -9   -0.20    0.07
   0   0 -10   16.28    3.33
   0   0  10   18.11    3.30
   0   0 -11   -0.46    0.72
   0   0  11    0.11    0.34
   0   0 -12   83.62    8.84
   0   0  12   76.98    7.94
   0   0 -13    0.47    0.58
   0   0  13    0.62    0.94
   0   0 -14    6.04    2.59
   0   0  14    5.36    2.35
   0   0 -15    0.76    1.13
   0   0 -16    4.19    2.15
   0   0 -17    0.21    0.54
   0   0 -18   -0.58    1.82
   0   0  19   -1.15    1.10
   0   0 -19    0.88    0.92
   0   0  19   -2.70    2.51
   0   0 -19    0.38    1.50
   0   0  20    0.53    0.75
   0   0 -20    1.37    1.44
   0   0  21    0.16    0.42
   0   0 -21   -1.28    1.38
   0   0 -22   -0.80    1.06
   0   0  22    1.92    1.43
   0   0  23    0.30    0.56
   0   0 -23   -0.16    0.47
   0   0 -24    0.05    0.24
   0   0  24    0.77    0.86
   0   0 -25    0.58    0.80
   0   0 -26   10.97    3.21
   0   0 -27   -0.29    0.46
   0  -1   0    0.08    0.11
   0  -1  -1   13.16    0.96
   0   1   1   11.47    0.87
   0  -1   2  137.36    3.99
   0  -1  -2  155.11    4.66
   0   1  -3   40.73    2.66
   0  -1   3   41.24    2.77
   0  -1  -3   35.75    2.73
   0   1  -4  182.98    6.47
   0  -1  -4  187.12    7.19
   0  -1   4  198.31    7.20
   0  -1  -5   74.41    4.74
   0   1  -5   70.24    4.45
   0  -1   5   78.73    5.37
   0   1  -6    7.77    1.63
   0  -1  -6    9.32    1.88
   0  -1  -7  128.38    7.65
   0   1  -7  138.49    7.56
   0   1   7  152.28    8.61
   0  -1  -7  141.66    8.03
   0   1  -8   23.19    3.35
   0   1  -8   22.83    3.25
   0  -1  -8   18.30    3.11
   0   1  -9  232.06   11.52
   0   1  -9  215.39   11.13
   0   1   9  218.52   10.12
   0  -1  -9  229.20   12.13
   0   1 -10    2.37    1.24
   0   1 -10    2.13    1.46
   0  -1  10    2.35    1.39
   0  -1 -10    1.61    0.95
   0   1 -11    5.56    2.06
   0  -1 -11    3.48    1.61
   0  -1  11    3.62    1.37
   0  -1 -12    2.95    1.39
   0   1 -12    1.32    0.62
   0  -1  12    2.63    1.85
   0   1 -13    0.98    1.07
   0  -1  13    1.72    1.60
   0  -1 -13    0.62    1.22
   0   1 -14   14.62    3.71
   0  -1  14   15.28    4.08
   0  -1 -14   14.59    4.26
   0   1 -15    2.69    1.54
   0  -1  15    2.21    1.41
   0  -1 -15    1.69    1.60
   0  -1 -16    2.03    1.74
   0  -1  16    0.38    0.56
   0   1 -16    0.65    1.08
   0  -1 -17    1.85    2.11
   0  -1  17    2.73    1.87
   0   1 -17    0.03    1.14
   0  -1 -18    4.77    2.72
   0   1 -18    7.60    3.00
   0   1 -19    2.49    1.82
   0  -1  19    4.37    2.18
   0  -1 -19    4.28    3.09
   0   1  19    0.72    0.87
   0   1 -19    1.20    0.80
   0   1 -19    5.60    2.80
   0   1  19    8.50    4.20
   0  -1 -19    6.90    3.29
   0   1 -20   -0.04    0.22
   0   1  20   -1.31    1.18
   0   1  20   -1.82    1.93
   0  -1  20   -1.07    1.08
   0   1 -21    4.36    2.43
   0   1  21    1.00    1.04
   0  -1 -21    2.96    2.14
   0  -1  21    2.36    1.61
   0  -1  22    1.42    1.23
   0   1  22   -1.03    1.05
   0   1 -22   -0.89    1.08
   0  -1 -22    0.50    0.86
   0   1  23    0.84    0.92
   0   1 -23    0.09    0.33
   0  -1  23   -0.56    0.76
   0  -1  24    1.06    1.01
   0   1 -24    0.99    1.07
   0  -1 -24   -0.19    0.48
   0  -1 -25   -0.61    0.80
   0  -1  25    0.11    0.31
   0   1 -25    1.27    1.15
   0  -1 -26   -0.60    0.72
   0   1 -26   -0.51    0.68
   0  -2   0    3.77    0.91
   0  -2   1 1000.00   15.02
   0   2  -1  985.40   14.76
   0   2  -1  981.48    6.84
   0  -2  -1  989.60    8.09
   0   2  -2  145.53    3.86
   0   2   2  152.46    4.38
   0   2  -2  152.35    5.86
   0  -2  -2  159.26    4.45
   0   2   3    7.96    1.28
   0  -2   3    7.00    1.15
   0  -2  -3    8.50    1.31
   0   2   4   75.00    4.64
   0  -2  -4   68.52    4.35
   0  -2  -5    3.04    1.03
   0   2  -5    2.16    1.03
   0  -2  -5    2.53    1.00
   0   2  -6    0.74    0.67
   0  -2  -6    0.71    0.41
   0   2   6    0.95    0.48
   0   2   6    1.20    0.79
   0   2  -6    0.96    0.72
   0  -2  -6    1.59    0.92
   0  -2  -7   32.27    3.96
   0   2  -7   28.06    3.37
   0   2   7   31.12    3.83
   0   2  -7   29.11    3.62
   0   2  -7   29.49    3.98
   0  -2  -7   28.23    3.91
   0   2   7   33.63    3.98
   0   2  -8  113.36    7.32
   0   2  -8  100.65    6.28
   0   2   8  117.48    7.33
   0  -2  -8  118.05    8.48
   0   2  -8  106.27    7.38
   0   2  -8  104.56    7.87
   0   2   9    5.61    1.68
   0   2  -9    6.23    1.92
   0  -2  -9    7.90    2.32
   0   2  -9    6.70    1.90
   0   2 -10  115.46    8.77
   0  -2  10  134.09   10.66
   0  -2 -10  126.85   10.05
   0   2 -10  114.60    8.44
   0  -2 -11    0.36    0.40
   0  -2  11    1.35    1.58
   0   2 -11    1.37    1.05
   0  -2  12    3.98    2.21
   0  -2 -12    3.57    2.16
   0   2 -12    3.22    1.49
   0  -2 -12    2.38    1.33
   0  -2  13   10.61    3.25
   0  -2 -13   13.92    4.10
   0   2 -13   12.09    3.11
   0   2 -14    0.11    0.06
   0  -2 -14    1.00    0.67
   0  -2  14   -0.40    1.19
   0  -2 -15    4.52    2.35
   0  -2  15    5.44    2.86
   0  -2  16   10.21    3.91
   0  -2 -16    9.63    3.93
   0  -2  17    1.80    1.57
   0  -2 -17    2.98    2.32
   0  -2  18   -1.42    1.47
   0  -2 -18    0.37    1.33
   0   2  18    0.62    1.13
   0   2 -18   -1.42    1.35
   0   2 -18    0.30    1.85
   0   2 -18    0.99    1.38
   0   2  19    0.11    0.48
   0   2 -19   -0.14    0.43
   0  -2  19   -2.03    1.49
   0  -2 -19   -1.64    1.83
   0  -2  19   -3.16    2.23
   0  -2 -19    0.35    1.43
   0   2 -20    7.39    3.06
   0  -2  20    8.79    3.10
   0   2  20    8.77    4.25
   0  -2 -20    9.48    4.59
   0   2 -21    0.75    0.96
   0  -2 -21    2.08    2.18
   0  -2  21   -0.07    0.28
   0  -2 -22   -1.10    1.24
   0  -2  22   -0.30    0.56
   0   2 -22    0.47    0.74
   0   2 -23    1.06    1.09
   0  -2  23   -1.13    1.07
   0  -2 -23    0.03    0.20
   0  -2  24   -0.43    0.64
   0   2 -24   -1.02    1.02
   0  -2 -24    0.59    0.80
   0  -2  25    0.00    0.05
   0   2 -25   -0.50    0.67
   0  -2 -26   -1.98    1.22
   0   2 -26    0.51    0.62
   0  -3   0   -0.33    0.24
   0   3   0    0.46    0.44
   0   3   0   -0.12    0.34
   0   3   0    0.39    0.54
   0   3   1    5.99    1.44
   0   3  -1    5.98    1.55
   0  -3   1    6.86    1.57
   0   3  -1    7.14    1.51
   0  -3  -1    6.83    1.58
   0   3  -1    8.00    1.87
   0   3   1    5.66    1.39
   0   3   2   44.04    4.09
   0   3  -2   40.28    4.20
   0   3   2   44.47    3.93
   0   3  -2   42.01    4.05
   0   3  -2   42.96    1.71
   0  -3   2   33.33    1.68
   0  -3  -3   11.40    1.42
   0   3  -3    8.28    1.99
   0   3  -3    7.86    1.82
   0   3  -3    8.78    1.66
   0   3   3   11.76    2.21
   0  -3   3    8.01    1.11
   0   3  -3    9.94    1.16
   0  -3  -4   18.90    2.68
   0   3  -4   20.00    2.93
   0   3  -4   20.68    2.05
   0   3  -4   16.20    2.44
   0   3  -4   19.48    3.09
   0   3   4   24.33    2.72
   0  -3  -4   20.56    2.39
   0   3   4   16.69    2.91
   0   3   5   10.19    2.35
   0   3  -5   12.16    2.33
   0  -3  -5   14.43    2.27
   0   3  -5   10.84    2.36
   0  -3  -5   12.72    2.45
   0   3  -5   11.27    2.35
   0  -3   6   35.46    3.72
   0   3   6   43.13    4.35
   0  -3  -6   31.63    4.01
   0   3  -6   28.59    3.57
   0   3  -6   32.83    4.34
   0  -3  -6   39.71    4.29
   0   3  -6   31.50    4.21
   0   3   6   39.70    4.92
   0   3  -7    3.04    1.55
   0   3  -7    2.13    0.96
   0   3   7    2.94    1.19
   0   3  -7    2.01    1.07
   0  -3  -7    1.80    0.84
   0   3   7    2.75    1.41
   0  -3   7    2.63    1.05
   0   3  -8    9.38    2.48
   0   3  -8    6.32    1.77
   0   3  -8    9.04    2.38
   0  -3  -8    9.95    2.58
   0   3   8   10.02    2.47
   0   3   9   18.19    3.74
   0  -3  -9   17.50    3.70
   0   3  -9   18.07    3.58
   0   3  -9   15.93    3.42
   0   3  10   14.72    3.29
   0  -3  10   17.03    4.22
   0   3 -10   15.35    3.47
   0  -3 -10   16.25    3.80
   0  -3 -11   -0.03    0.54
   0  -3  11    0.45    1.42
   0  -3 -12    0.30    0.19
   0  -3  12    0.62    0.45
   0  -3 -13    1.43    1.34
   0  -3 -13   -0.86    1.72
   0  -3  13   -0.18    0.47
   0  -3 -14    2.70    1.95
   0  -3  14    2.41    1.70
   0  -3 -14    4.57    2.26
   0  -3 -15    0.40    0.20
   0  -3  15    3.61    2.37
   0  -3  16   -1.09    1.29
   0  -3 -16   -0.89    1.42
   0  -3  17    2.80    2.61
   0  -3 -17    2.19    2.07
   0  -3 -18    0.07    1.15
   0   3 -18    0.40    0.71
   0  -3  18   -0.05    0.28
   0   3  18    0.44    0.98
   0   3  19    5.87    3.57
   0   3 -19    3.84    2.19
   0  -3  19    2.93    1.76
   0   3 -20    9.59    3.42
   0  -3 -20   13.91    5.68
   0   3  20   14.12    5.46
   0  -3  20    6.90    2.69
   0  -3 -21    1.98    2.21
   0  -3  21    1.32    1.16
   0   3  21   -0.41    0.91
   0   3 -21   -0.07    0.29
   0   3 -22    1.32    1.20
   0  -3 -22    1.79    1.52
   0  -3  22    1.66    1.28
   0  -3  23    0.12    0.34
   0  -3 -23   -0.24    0.52
   0   3 -23    2.39    1.54
   0  -3 -23    2.24    2.17
   0  -3 -24   -0.82    0.88
   0   3 -24   -0.93    0.90
   0  -3  24    0.48    0.64
   0   3 -25   -0.03    0.15
   0  -3  25    0.47    0.60
   0   4   0    7.67    2.05
   0   4   0    9.12    2.30
   0   4   1   39.85    4.37
   0   4  -1   39.51    4.57
   0   4   1   34.01    4.07
   0   4  -1   35.44    4.21
   0   4  -2    7.39    1.96
   0   4   2    5.90    1.57
   0   4   2    8.60    1.97
   0   4   2    6.68    1.88
   0   4  -2    5.84    1.57
   0  -4   2    7.25    1.75
   0   4  -2    5.97    1.81
   0   4  -3   23.93    3.71
   0   4  -3   22.28    3.55
   0   4  -3   22.45    3.17
   0   4   3   27.08    3.58
   0   4   3   24.58    3.61
   0   4   4    4.49    1.53
   0   4  -4    1.98    0.88
   0   4  -4    3.27    1.46
   0   4  -4    3.93    1.56
   0   4  -5    0.26    0.19
   0  -4  -5    0.56    0.44
   0   4  -5    0.61    0.60
   0   4   5    1.03    0.67
   0   4   6   38.66    5.08
   0  -4  -6   34.48    4.48
   0   4  -6   23.54    3.69
   0   4  -6   26.00    4.27
   0  -4  -7   52.58    5.86
   0   4  -7   45.99    5.89
   0   4  -7   44.63    5.08
   0  -4   7   56.81    7.01
   0   4   7   50.29    6.78
   0   4  -8   12.30    3.11
   0   4   8   11.73    3.26
   0  -4   8   12.48    3.34
   0  -4  -8   10.04    2.74
   0   4  -8   11.84    2.72
   0   4  -9    8.50    2.28
   0  -4   9    9.19    3.15
   0   4   9   12.78    3.49
   0  -4  -9   12.62    3.36
   0   4  -9   10.28    2.90
   0   4 -10    2.82    1.62
   0  -4  10    3.31    2.03
   0  -4 -10    3.38    1.90
   0   4  10    3.06    1.93
   0   4  11    2.14    1.65
   0  -4 -11    3.07    2.15
   0  -4  11    3.86    2.20
   0  -4  12    5.27    2.71
   0  -4 -12    5.39    2.62
   0  -4  13   -0.27    0.65
   0  -4 -13    0.62    1.33
   0  -4  14    7.68    3.18
   0  -4 -14    7.24    3.05
   0  -4 -14   10.67    4.07
   0  -4  15    0.07    0.93
   0  -4 -15   -1.48    1.93
   0  -4 -15    0.24    0.82
   0  -4 -16    7.04    3.44
   0  -4  16    4.60    2.27
   0  -4  17    5.97    2.86
   0   4 -17    8.38    3.20
   0   4  17   18.26    6.46
   0  -4 -17    9.06    3.91
   0   4 -18   10.14    3.94
   0   4  18   15.70    5.94
   0   4 -18    6.36    2.87
   0   4  19   33.00    8.46
   0  -4  19   10.34    3.21
   0   4 -19   19.75    5.01
   0   4 -19   33.00    7.12
   0   4 -20   -0.44    0.73
   0   4  20   -1.34    1.66
   0  -4  20    0.35    0.58
   0  -4  21    1.52    1.19
   0   4 -21    1.55    1.31
   0   4  21    1.27    1.56
   0  -4 -21    2.14    2.19
   0  -4 -22    1.74    1.39
   0  -4  22   -0.89    0.89
   0  -4 -22   -0.17    0.61
   0   4 -22    1.07    1.03
   0  -4  23   -1.25    1.02
   0  -4 -23   -0.80    1.25
   0  -4 -23    0.08    0.27
   0   4 -23   -1.09    0.96
   0  -4  24   -0.44    0.57
   0  -4 -24    0.03    0.21
   0  -4 -25    0.13    0.36
   0   5   0    0.47    0.79
   0   5   0    1.00    0.79
   0   5   0    1.73    1.30
   0   5  -1    0.40    0.14
   0   5   1    1.64    1.07
   0   5  -1    0.64    0.35
   0   5  -1    0.26    0.35
   0   5   1    1.02    0.83
   0   5   1    1.16    0.98
   0   5  -2    9.16    2.46
   0   5  -2    9.04    2.35
   0   5   2   11.92    2.82
   0   5  -2    9.46    2.53
   0   5   2   11.36    2.63
   0   5  -3   12.61    2.69
   0   5  -3   13.46    3.00
   0   5   3   16.54    3.34
   0   5  -3   15.35    3.36
   0   5   3   14.35    2.87
   0   5  -4    2.42    1.54
   0   5   4    1.12    0.67
   0   5  -4    0.39    0.56
   0   5   4    1.04    0.76
   0   5   5    0.73    0.52
   0   5  -5    1.31    1.07
   0   5  -5    0.76    0.75
   0  -5   5    2.36    1.39
   0  -5   6   -0.45    1.00
   0   5   6    0.11    0.69
   0   5  -6   -0.11    0.43
   0   5  -6    0.29    0.16
   0   5  -7    9.27    2.98
   0   5  -7   10.00    2.84
   0  -5   7   13.40    3.75
   0   5   7   12.61    3.44
   0   5   8    2.13    1.47
   0   5  -8    3.11    1.54
   0  -5   8    4.39    2.03
   0   5  -8    2.31    1.19
   0   5   9    1.98    1.41
   0   5  -9    3.13    1.68
   0  -5   9    1.36    0.76
   0   5  -9    2.09    1.05
   0   5  10    4.52    2.06
   0   5 -10    2.69    1.65
   0  -5  10    1.47    1.38
   0   5  11   -0.38    0.17
   0  -5 -11    0.21    0.11
   0  -5  11   -0.08    0.59
   0  -5 -12   13.02    4.22
   0  -5  12    6.80    2.84
   0  -5 -13    0.02    1.63
   0  -5  13    1.82    1.39
   0  -5 -14    0.70    1.13
   0  -5  14    0.84    0.87
   0  -5 -14   -0.27    0.35
   0  -5  15    5.09    2.53
   0   5 -15    2.35    1.45
   0   5  15   11.87    5.22
   0   5  15    5.51    2.60
   0  -5 -15    3.41    2.22
   0  -5 -15    6.93    3.06
   0  -5  16    0.96    0.44
   0   5 -16    1.32    1.03
   0  -5 -16    1.75    1.84
   0   5  16   -0.61    1.18
   0   5  16    3.51    2.07
   0  -5 -16    1.10    2.20
   0   5  17    9.75    4.65
   0   5 -17    6.46    2.78
   0  -5  18    1.14    1.07
   0   5  18   -1.59    1.84
   0   5 -18    0.16    0.44
   0  -5  19    3.10    1.74
   0   5 -19    3.00    2.54
   0   5  19    4.00    2.82
   0  -5  20    3.00    1.67
   0   5 -20    6.87    3.01
   0   5  20    7.07    3.59
   0  -5  21    0.94    0.91
   0   5 -21    1.13    1.29
   0  -5 -21   -1.27    1.56
   0  -5  22   -0.65    0.72
   0  -5 -22   -1.77    1.82
   0  -5  23    0.38    0.52
   0  -5 -23   -0.51    0.92
   0  -5 -24   -2.75    1.87
   0   6   0    2.10    1.34
   0   6   0    3.27    1.81
   0   6  -1    5.20    2.02
   0   6  -1    3.36    1.53
   0   6  -1    4.24    1.94
   0   6   1    3.61    1.50
   0   6   1    2.21    1.42
   0   6  -2   44.14    5.97
   0   6   2   48.67    6.33
   0   6  -2   49.29    6.24
   0   6   2   53.45    6.29
   0   6  -2   53.97    6.77
   0   6  -3   -2.01    1.25
   0   6   3   -0.93    0.75
   0   6  -3   -0.18    0.22
   0   6  -3    0.01    0.79
   0   6  -4    1.21    1.18
   0   6   4    0.91    1.15
   0   6  -4    0.52    0.88
   0   6  -5    1.71    1.13
   0   6  -5    0.94    0.68
   0   6   5    1.34    1.02
   0   6  -6    0.83    0.98
   0   6   6    0.85    0.92
   0   6  -6    0.31    0.61
   0   6   7   36.04    6.07
   0   6  -7   28.59    5.46
   0   6  -7   27.62    5.10
   0   6  -8    4.36    2.29
   0   6  -8    2.08    1.07
   0   6   8    3.14    1.80
   0   6  -9   34.27    5.66
   0   6   9   39.94    6.88
   0   6  -9   33.47    6.31
   0  -6   9   34.48    6.27
   0   6 -10   -0.79    1.28
   0   6  10    0.94    0.85
   0  -6  10    0.03    0.84
   0   6  11    0.38    0.36
   0  -6  11   -2.31    1.64
   0   6  12   -1.91    1.51
   0  -6  12    0.76    1.39
   0   6 -13    0.64    0.71
   0  -6 -13    0.07    0.48
   0  -6  13    1.09    1.11
   0   6 -14    1.64    1.40
   0  -6 -14    1.15    1.00
   0  -6  14   -0.23    0.54
   0   6  14    2.20    1.68
   0   6 -15    0.57    0.48
   0   6  15    0.27    0.59
   0   6  16   -1.02    1.12
   0   6 -16   -0.17    1.27
   0   6 -17    0.48    1.15
   0   6  17   -0.45    0.72
   0   6 -18   16.46    4.98
   0   6  18   21.17    4.76
   0   6 -19    1.71    1.79
   0   6  19    0.26    0.66
   0   6 -20    1.54    1.85
   0   6 -21    1.66    1.75
   0  -6 -21    1.81    1.74
   0  -6 -22   -2.81    2.11
   0   6 -22   -0.33    0.82
   0  -6 -23    0.45    0.78
   0   7   0   -0.10    0.30
   0   7   0   -0.33    1.24
   0   7   1    4.44    2.09
   0   7  -1    6.15    2.32
   0   7  -1    7.88    2.74
   0   7  -2    3.10    1.55
   0   7  -2    5.13    2.26
   0   7   2    5.50    2.55
   0   7  -3   16.56    4.21
   0   7   3   15.21    3.94
   0   7  -4    2.28    1.54
   0   7   4    4.41    2.03
   0   7  -5    8.65    3.03
   0   7   5    6.81    2.50
   0   7  -5    7.97    2.96
   0   7  -6    6.09    2.55
   0   7  -6    5.88    2.41
   0   7   6    8.46    3.14
   0   7   7    6.04    2.69
   0   7  -7    2.00    1.25
   0   7  -7    3.96    1.97
   0   7  -8   -0.06    1.51
   0   7   8    0.82    1.25
   0   7  -8    0.93    1.15
   0   7  -9   20.89    5.28
   0   7   9   22.42    5.32
   0   7  -9   16.16    4.14
   0   7 -10    1.11    1.83
   0   7 -10    0.67    0.59
   0   7  10    2.71    1.85
   0   7  10    1.81    1.55
   0   7  11    4.47    2.33
   0   7  11    7.67    3.14
   0   7 -11    3.89    1.90
   0   7 -11    3.30    2.11
   0   7 -12    1.46    1.70
   0  -7 -12    3.11    2.49
   0   7  12    3.66    2.16
   0   7  12    4.82    2.50
   0   7 -12   -1.97    1.67
   0   7 -13    3.55    2.06
   0   7  13   -0.91    1.08
   0   7 -14    0.88    0.97
   0   7  14    1.41    1.33
   0   7 -15    0.71    1.35
   0   7  15   -0.69    0.91
   0   7  16   15.85    4.24
   0   7 -16    9.26    3.66
   0   7 -17   -0.15    1.07
   0   7  17    0.73    0.87
   0   7  18   -0.46    0.65
   0   7 -18    0.23    0.99
   0   7 -19    0.02    1.33
   0   7  19   -1.15    0.95
   0   7 -20    0.08    0.53
   0  -7 -20   -1.01    1.23
   0   7 -21    0.84    0.92
   0  -7 -21   -2.20    1.79
   0  -7 -22   -4.27    2.35
   0   8   0    8.21    3.37
   0   8  -1   17.93    4.88
   0   8   1   14.76    4.35
   0   8   2    6.13    2.27
   0   8  -3   13.87    3.94
   0   8   3   10.58    3.57
   0   8  -4    3.39    1.47
   0   8   4    8.28    3.14
   0   8  -5   -0.21    1.60
   0   8  -5    0.59    0.92
   0   8   5    1.23    0.78
   0   8   5    0.80    0.97
   0   8  -6    5.85    2.70
   0   8   6    2.58    1.76
   0   8  -6    4.74    2.59
   0   8  -6    1.11    1.12
   0   8   6    2.79    1.81
   0   8  -6    3.21    2.33
   0   8   6    0.43    0.72
   0   8   6    4.25    2.45
   0   8  -7    2.57    1.91
   0   8   7    3.26    2.00
   0   8   7    2.89    1.84
   0   8  -7    4.38    2.21
   0   8   7    0.88    1.02
   0   8  -7    4.25    2.77
   0   8  -8    4.07    2.41
   0   8   8    4.48    2.36
   0   8  -8    5.14    2.78
   0   8   8    2.68    1.62
   0   8  -8    1.36    0.97
   0   8   9    0.30    0.61
   0   8  -9    0.72    1.12
   0   8  -9    1.00    1.21
   0   8 -10    0.74    1.05
   0   8  10    1.65    1.44
   0   8 -10    0.79    0.96
   0   8  11    0.98    1.11
   0   8 -11    2.96    1.80
   0   8  12    4.35    2.31
   0   8 -12    2.16    1.62
   0   8 -12    4.65    2.72
   0   8 -13    3.56    2.40
   0   8 -13    2.73    1.88
   0   8  13    1.70    1.42
   0   8  14   -2.27    1.60
   0   8 -14   -0.60    1.06
   0   8 -14    1.89    1.75
   0   8 -15    0.23    0.51
   0   8  15    2.24    1.53
   0   8  16   -3.05    1.71
   0   8 -16    0.75    1.13
   0   8  17    0.99    0.91
   0   8 -17    0.52    0.31
   0   8  18    0.48    0.59
   0   8 -18    1.08    1.01
   0   8  19    2.04    1.08
   0   8 -19   -0.03    0.83
   0  -8 -19    1.54    1.44
   0  -8 -20   -0.71    0.95
   0   8 -20   -0.51    0.86
   0   8 -20    0.12    0.28
   0   9   0   -0.64    0.87
   0   9   0    0.89    1.05
   0   9   0   -0.90    1.06
   0   9   0    1.93    1.86
   0   9  -1   10.08    4.34
   0   9  -1    8.74    3.30
   0   9  -1    8.58    3.25
   0   9   1    7.92    3.06
   0   9   1    4.98    2.46
   0   9  -1    8.13    3.08
   0   9   1   11.67    4.42
   0   9   1   10.22    3.58
   0   9  -2    3.77    2.67
   0   9  -2    2.22    1.55
   0   9  -2    3.86    2.18
   0   9   2    3.86    2.14
   0   9   2    1.80    1.47
   0   9   2    4.35    2.35
   0   9  -2    3.81    2.10
   0   9   3    2.80    1.83
   0   9  -3    4.76    2.98
   0   9  -3    3.78    2.16
   0   9  -3    2.60    1.68
   0   9   3    2.54    1.73
   0   9   3    1.32    1.30
   0   9   4    0.39    0.68
   0   9  -4    3.44    2.07
   0   9   4    0.13    0.42
   0   9   4   -0.18    0.45
   0   9  -4    1.01    1.05
   0   9  -4    1.29    1.53
   0   9  -5    4.64    2.25
   0   9   5    6.25    2.80
   0   9   5    5.46    2.54
   0   9  -5    1.82    1.78
   0   9   5   -0.41    0.68
   0   9  -5    3.58    2.10
   0   9   6    0.48    0.73
   0   9  -6   -1.22    1.22
   0   9   6   -1.34    1.26
   0   9  -6    0.32    0.59
   0   9   6    1.06    1.13
   0   9  -6   -1.09    1.36
   0   9  -7    2.16    1.53
   0   9   7    2.44    1.65
   0   9   7   -2.89    1.86
   0   9  -7    1.98    1.53
   0   9  -7    1.55    1.60
   0   9  -8    6.52    2.65
   0   9   8    7.62    3.02
   0   9  -8    3.24    2.30
   0   9  -9   -1.14    1.37
   0   9  -9   -0.30    1.42
   0   9  -9   -0.10    0.32
   0   9   9   -0.13    0.40
   0   9 -10   -0.31    0.58
   0   9 -10    0.96    1.25
   0   9  10    2.92    1.84
   0   9 -10    0.20    0.85
   0   9  11   -1.06    1.09
   0   9 -11    1.43    1.21
   0   9 -11    1.69    1.66
   0   9 -11    0.62    0.80
   0   9 -12   -1.08    1.32
   0   9 -12   -0.34    1.17
   0   9 -12   -0.13    0.36
   0   9  12   -0.46    0.70
   0   9 -13    0.08    0.35
   0   9 -13    0.05    0.22
   0   9 -13    0.22    0.57
   0   9  13   -0.43    0.65
   0   9 -14    2.27    1.78
   0   9  14   -0.49    0.67
   0   9 -14    1.04    0.99
   0   9 -14    1.17    1.60
   0   9 -15    3.93    1.87
   0   9  15    6.96    2.38
   0   9 -15    5.52    2.38
   0   9  16    1.14    0.90
   0   9 -16    1.75    1.27
   0   9 -16    0.36    0.54
   0  -9 -17    0.00    0.07
   0   9 -17   -0.06    0.72
   0   9 -18    0.90    0.86
   0   9  18   -0.24    0.33
   0  10   0   -0.58    0.82
   0  10   0    2.28    1.57
   0  10   1    4.23    2.15
   0  10   1    4.93    2.41
   0  10  -1    1.08    1.07
   0  10  -1    3.23    1.93
   0  10  -1    9.31    4.11
   0  10   2    0.49    0.76
   0  10   2    1.65    1.35
   0  10  -2    1.29    1.56
   0  10  -2    1.47    1.30
   0  10  -3    2.10    1.54
   0  10  -3    0.19    0.59
   0  10   3    1.13    1.11
   0  10   3   -1.06    1.12
   0  10  -4    6.30    3.43
   0  10   4    4.98    2.42
   0  10   4    1.96    1.44
   0  10  -4    2.02    1.50
   0  10  -5    0.39    0.65
   0  10  -5   -0.45    0.64
   0  10   5   -1.01    1.02
   0  10   5   -0.61    0.83
   0  10  -6    0.92    0.91
   0  10  -6    0.69    0.84
   0  10   6    1.08    1.06
   0  10  -6    0.17    0.54
   0  10   6   -1.09    1.04
   0  10  -7   -1.03    1.00
   0  10   7   -2.69    1.64
   0  10   7    1.32    1.11
   0  10  -7    0.41    0.60
   0  10  -7   -1.83    1.76
   0  10  -8    2.77    2.13
   0  10   8    5.99    2.42
   0  10  -8   -0.83    0.84
   0  10   9    1.74    1.28
   0  10  -9    0.70    1.05
   0  10  -9   -0.33    0.52
   0  10 -10   -0.09    0.36
   0  10 -10    1.40    1.06
   0  10  10    0.85    0.88
   0  10 -11   -0.08    0.25
   0  10  11    1.31    1.05
   0  10 -11   -0.81    1.07
   0  10 -12   -1.24    1.27
   0  10 -12    1.54    1.05
   0  10  12   -0.47    0.61
   0  10 -12   -0.21    0.52
   0  10 -13    2.55    1.65
   0  10  13   -0.44    0.56
   0  10 -13    1.75    1.34
   0  10 -14   -2.10    1.23
   0  10 -14   -1.54    0.95
   0  10  14   -0.41    0.50
   0  10 -15   -0.12    0.81
   0  10  15    2.40    1.10
   0  11   0    0.38    0.59
   0  11   0   -0.65    0.83
   0  11  -1   -0.47    0.75
   0  11  -1    0.00    0.06
   0  11   1   -0.04    0.20
   0  11  -2    0.79    0.85
   0  11   2   -0.25    0.48
   0  11   3    1.66    1.22
   0  11  -3    0.65    0.92
   0  11  -4   -0.18    0.49
   0  11   4   -0.60    0.72
   0  11  -4   -1.29    1.05
   0  11  -5    1.77    1.18
   0  11   5    1.39    1.06
   0  11  -5    2.18    1.69
   0  11  -6   -0.36    0.68
   0  11   6   -0.95    0.83
   0  11  -6   -0.92    0.81
   0  11   7    2.82    1.32
   0  11  -7   -0.34    0.65
   0  11  -8    1.26    1.22
   0  11   9    0.01    0.06
   0  11  -9    2.29    1.59
   0  11 -10   -0.41    0.63
   0  11  10   -1.83    0.95
   0  11  11   -0.98    0.66
   0  11 -11   -0.64    0.72
   0  12   0   -0.73    0.64
   0  12  -1    1.03    0.76
   0  12   1   -1.59    0.94
   0  12   2    0.05    0.17
   0  12  -2    0.04    0.15
   0  12   3   -0.92    0.68
   0  12  -3    0.49    0.51
   0  12   4    0.62    0.53
   1   0   0    0.13    0.35
   1   0   0    0.04    0.10
   1   0  -1  474.62    9.56
  -1   0  -1  455.99    6.81
  -1   0  -2  155.39    5.99
   1   0  -2  153.25    5.64
  -1   0  -3   78.16    4.65
   1   0  -3   80.30    4.53
   1   0  -4    6.98    1.62
  -1   0  -4    5.69    1.37
  -1   0  -5   16.37    2.42
   1   0   6   31.89    3.68
  -1   0   6   32.90    3.63
   1   0  -6   32.09    3.56
  -1   0   7    1.00    0.67
  -1   0  -7    1.16    0.86
   1   0  -7    1.19    0.62
  -1   0  -7    1.18    0.95
  -1   0   7   -0.02    0.64
  -1   0  -7    1.07    0.70
   1   0   7    2.04    0.94
   1   0  -8   13.34    2.60
  -1   0   8   13.13    2.62
  -1   0  -8   12.22    2.30
  -1   0  -8   10.31    2.36
  -1   0   9   39.18    4.86
   1   0  -9   40.82    4.94
  -1   0  -9   45.58    4.88
  -1   0  -9   38.71    4.90
   1   0 -10  120.28    8.95
  -1   0  10  117.21    8.47
  -1   0 -10  123.76    9.38
  -1   0 -10  116.45    8.26
  -1   0 -11   88.56    8.36
  -1   0  11   90.56    7.89
   1   0 -11   89.99    8.36
  -1   0  12    1.33    0.37
   1   0 -12    2.47    1.65
  -1   0 -12    3.43    1.84
  -1   0 -13   18.71    4.21
  -1   0  13   19.37    4.17
   1   0 -13   23.90    4.99
   1   0  14   15.33    4.17
   1   0 -14   15.08    4.22
  -1   0  14   14.90    3.68
  -1   0 -14   12.77    3.77
   1   0 -15   10.77    3.66
  -1   0 -15    9.23    3.49
  -1   0  15    9.71    3.01
  -1   0 -16    6.99    3.27
   1   0 -16   10.36    3.76
  -1   0 -17   20.38    5.57
   1   0 -17   23.95    6.02
   1   0 -18   -0.63    1.89
  -1   0 -18    1.24    0.73
   1   0 -19    2.07    1.43
  -1   0 -19    1.72    1.95
   1   0  19    0.82    0.99
  -1   0 -19   -0.27    0.62
   1   0 -19   -1.46    1.55
  -1   0  20    2.36    2.31
   1   0  20    1.35    1.28
  -1   0  20    0.71    0.86
  -1   0 -20    0.48    0.82
   1   0 -20    1.96    1.91
  -1   0 -21   -1.94    1.63
   1   0 -21    1.10    1.40
  -1   0  21   -1.04    1.04
   1   0  21    0.16    0.43
   1   0 -22    2.65    1.96
   1   0 -22   -0.18    0.90
  -1   0  22    0.75    0.87
  -1   0 -22   -0.12    0.40
   1   0  22    0.56    0.80
  -1   0  23    0.79    0.87
  -1   0 -23    0.95    1.10
   1   0 -23    0.37    0.69
  -1   0  24    0.09    0.29
  -1   0 -24   -0.13    0.39
  -1   0 -25    0.68    0.85
  -1   0  25    1.35    1.02
   1   0 -25    0.16    0.40
   1   0 -26    0.51    0.64
  -1   0 -26    3.12    1.69
   1   1 -26    2.75    1.43
  -1  -1 -26   -0.09    0.27
  -1  -1 -25    0.14    0.36
   1   1 -25    0.08    0.27
  -1  -1 -24   -0.51    0.75
   1   1 -24    0.10    0.31
   1   1 -23   -1.89    1.46
  -1  -1 -23    0.59    0.85
   1  -1  23    1.48    1.27
  -1   1  22   -0.25    0.71
   1   1 -22    0.52    0.79
  -1  -1 -22   -2.29    2.11
  -1  -1 -22   -1.45    1.37
   1  -1  22   -0.74    0.92
  -1  -1 -21    0.35    0.69
   1   1 -21    0.36    0.68
  -1   1  21    2.18    2.15
  -1  -1 -21   -0.98    1.44
   1  -1  21    0.26    0.56
   1   1 -21    0.53    1.30
   1   1 -20    1.23    1.13
  -1  -1 -20    0.62    1.16
   1  -1  20    2.21    1.65
  -1  -1 -20    0.30    0.64
  -1   1  20   -2.09    2.15
  -1  -1 -19   19.59    6.54
  -1  -1 -19   16.94    4.94
  -1   1  19   21.51    6.92
   1  -1  19   12.36    3.89
  -1  -1 -19   13.23    4.34
   1   1 -19   20.59    5.99
   1   1 -19   10.19    4.24
   1   1 -18   27.68    6.70
   1   1 -18   27.68    6.22
  -1  -1 -18   26.55    6.32
   1   1 -17   27.88    6.02
   1  -1  17   35.90    7.31
  -1  -1 -17   28.54    6.36
   1  -1  16    8.20    3.47
  -1  -1 -16    3.94    2.26
   1   1 -16    6.74    2.82
  -1  -1 -15    1.65    1.69
   1   1 -15    2.65    1.34
   1  -1  15    1.47    1.65
   1   1 -14   16.84    4.18
  -1  -1 -14   16.06    4.46
  -1  -1 -13    4.77    2.30
   1   1 -13    2.43    1.29
  -1  -1 -12    4.94    2.18
  -1  -1 -12    4.95    2.16
   1   1 -12    4.21    1.80
  -1  -1 -11   10.16    2.75
   1   1 -11   11.94    3.08
  -1  -1 -11   10.52    3.05
  -1  -1 -10   48.72    6.09
   1   1 -10   43.88    5.38
  -1   1  10   48.44    5.14
  -1  -1 -10   40.58    5.25
  -1   1   9  129.02    7.94
  -1  -1  -9  128.92    8.77
   1   1  -9  125.99    8.37
  -1  -1  -9  126.34    9.24
  -1  -1  -8   41.00    4.88
  -1  -1  -8   31.97    4.16
   1   1  -8   34.43    4.02
  -1   1   8   37.42    4.02
   1   1  -8   33.28    3.91
   1   1  -7   38.25    3.91
  -1   1   7   46.86    4.28
  -1  -1  -7   47.20    4.68
  -1   1   7   44.88    4.68
  -1  -1  -7   46.25    4.85
   1  -1   7   47.91    4.83
   1   1  -7   41.37    4.09
  -1  -1  -6   99.31    6.34
   1   1  -6   92.48    6.53
  -1   1   6   92.24    6.26
   1  -1   6   84.40    5.99
  -1  -1  -6   89.37    6.37
  -1  -1  -5    2.15    0.92
  -1  -1  -5    2.67    1.15
   1  -1   5    2.91    1.09
   1   1  -5    2.59    0.98
  -1  -1  -4   11.42    2.06
   1  -1   4   10.67    1.84
   1   1  -4   11.01    1.96
  -1  -1  -3  101.94    5.39
   1   1  -3  107.91    5.37
  -1  -1  -2  137.56    6.00
   1   1  -2  126.64    5.36
   1  -1   1  280.80    7.39
   1   1  -1  274.96    7.63
   1  -1   0   16.87    1.77
  -1  -1   0   20.51    2.05
  -1   1   0   20.03    1.79
   1  -1  -1  289.04    7.22
  -1   1  -1  263.20    7.11
  -1  -1   1  282.51    7.71
  -1  -1   2  136.01    5.62
  -1   1  -2  144.51    5.50
   1  -1  -2  134.66    5.04
  -1   1  -2  129.80    5.17
  -1   1  -3  101.16    4.94
   1  -1  -3  110.12    5.15
  -1   1  -4   10.76    1.80
   1  -1  -4   11.78    1.95
   1   1   5    2.29    1.02
  -1  -1   5    3.69    1.32
  -1   1  -5    2.58    0.94
   1   1   6   88.27    6.05
  -1  -1   6   80.27    5.86
   1  -1  -6   85.41    6.24
  -1  -1   6   84.37    6.06
  -1   1  -6   87.32    6.16
   1  -1  -7   45.70    4.82
  -1   1  -7   45.53    4.73
  -1   1  -7   40.66    4.19
  -1  -1   7   44.77    4.72
  -1  -1   8   34.69    4.44
  -1   1  -8   39.64    4.58
   1  -1  -8   35.98    4.50
  -1   1  -8   33.08    3.61
  -1   1  -9  120.10    9.64
  -1  -1   9  126.97    8.82
   1  -1  -9  124.21    9.00
  -1   1  -9  124.97    8.73
  -1   1 -10   44.01    5.42
  -1  -1  10   45.13    5.66
  -1   1 -10   44.05    6.37
   1  -1 -10   41.88    5.54
  -1   1 -11   10.39    2.78
   1  -1 -11   11.19    3.04
  -1   1 -11   11.74    3.50
  -1  -1  11   11.28    3.12
  -1   1 -12    5.13    2.08
  -1  -1  12    4.56    1.93
   1  -1 -12    3.44    1.55
  -1   1 -12    5.71    2.85
  -1  -1  13    5.33    2.43
  -1   1 -13    4.07    2.01
  -1   1 -13    3.94    1.84
   1  -1 -13    4.17    1.91
  -1  -1  14   16.64    4.28
  -1   1 -14   19.83    6.18
  -1   1 -14   13.71    3.70
   1  -1 -14   16.57    4.56
   1  -1 -15    3.01    2.02
  -1  -1  15    2.59    1.96
  -1   1 -15    2.56    1.67
  -1  -1  16    4.55    2.40
   1  -1 -16    5.50    2.63
  -1   1 -16    5.27    2.55
  -1   1 -17   30.41    6.24
   1  -1 -17   28.11    6.98
  -1  -1  17   33.36    6.88
  -1  -1  18   29.98    6.61
  -1   1 -18   23.74    5.56
   1  -1 -18   33.43    7.62
   1  -1 -19   12.73    5.18
  -1   1 -19   11.43    3.96
  -1   1 -19   15.59    4.62
   1  -1 -19   23.85    6.62
   1   1  19    9.36    3.31
   1  -1 -20    1.01    1.93
   1   1  20    0.04    0.23
  -1   1 -20    3.02    2.05
  -1  -1  21    0.11    0.34
   1   1  21   -1.33    1.24
  -1   1 -21    1.14    1.25
   1  -1 -21    0.06    0.84
  -1   1 -22   -0.32    0.65
  -1  -1  22   -0.24    0.50
  -1   1 -23    0.85    1.05
   1  -1 -23    0.91    1.14
  -1  -1  23   -1.01    0.99
  -1   1 -24   -1.22    1.21
   1  -1 -24    0.39    0.69
  -1  -1  24   -0.56    0.70
  -1  -1  25    1.21    0.97
  -1   1 -25    1.81    1.40
   1  -1 -25    1.78    1.34
  -1  -1  26    1.50    0.96
  -1   1 -26    0.84    0.88
   1  -1 -26    0.48    0.62
   1   2 -26    0.18    0.34
  -1  -2 -26   -2.00    1.15
   1   2 -25    0.22    0.41
  -1  -2 -25    0.41    0.59
  -1  -2 -24    1.49    1.60
   1   2 -24   -0.50    0.67
  -1  -2 -24   -0.74    0.86
  -1   2  23    0.21    0.61
   1  -2  23   -1.84    1.38
   1   2 -23    0.64    0.79
  -1  -2 -23    1.90    2.01
  -1  -2 -23    0.33    0.61
  -1  -2 -22   -0.96    1.08
  -1  -2 -22   -1.62    1.98
   1  -2  22   -0.66    0.86
   1   2 -22    0.05    0.23
  -1   2  22   -0.85    1.32
  -1  -2 -21    3.35    2.92
  -1   2  21    2.65    2.40
  -1  -2 -21    0.50    0.81
   1  -2  21    1.18    1.17
   1   2 -21    1.60    1.51
   1   2 -21    1.92    1.47
   1   2 -20    0.45    1.21
   1   2 -20    1.13    1.15
   1  -2  20   -0.14    0.41
   1   2 -20    1.51    1.25
  -1  -2 -20   -2.02    1.67
  -1  -2 -20    2.13    2.32
  -1  -2 -19    5.64    3.69
   1   2 -19    2.58    1.77
   1   2 -19    1.30    1.25
   1  -2  19    0.39    0.69
  -1   2  19    1.07    1.57
  -1  -2 -19    1.39    1.41
   1  -2  19    2.99    1.85
   1   2 -19    1.82    1.90
   1   2 -18    7.10    3.51
  -1   2  18   12.23    5.26
   1  -2  18    6.09    2.69
  -1  -2 -18    7.99    3.79
   1  -2  18   10.51    4.08
  -1  -2 -18    5.33    3.45
   1   2 -18    6.33    3.49
   1   2 -18    6.05    2.75
   1  -2  17   10.21    3.91
  -1  -2 -17    8.16    3.39
   1  -2  16   11.70    3.73
  -1  -2 -16   11.18    3.98
   1  -2  15    7.73    3.15
  -1  -2 -15    6.29    2.87
  -1  -2 -14    2.35    1.95
  -1  -2 -14    1.50    1.32
  -1  -2 -13    0.44    0.14
  -1  -2 -13    1.01    1.31
  -1  -2 -12    6.94    2.59
  -1  -2 -12    4.29    1.94
  -1  -2 -11   16.66    3.81
  -1  -2 -11   18.28    3.99
  -1  -2 -10   44.19    5.83
   1   2 -10   38.19    5.21
  -1  -2 -10   34.96    5.41
  -1  -2  -9    6.01    2.08
  -1   2   9    5.77    1.73
  -1  -2  -9    7.50    2.28
   1   2  -9    5.42    1.84
   1   2  -8    2.53    0.90
  -1  -2  -8    3.92    1.63
  -1  -2  -8    3.44    1.47
   1   2  -8    2.86    1.23
  -1   2   8    3.22    1.25
  -1   2   7   59.78    5.56
   1   2  -7   54.21    5.29
  -1  -2  -7   64.79    5.96
  -1  -2  -7   62.76    5.83
  -1   2   7   51.27    4.76
   1  -2   7   62.57    5.60
   1   2  -7   55.97    5.37
   1   2  -7   55.22    4.83
   1   2  -6    6.87    1.69
   1   2  -6    4.93    1.28
  -1   2   6    7.17    1.70
  -1  -2  -6    5.23    1.65
  -1  -2  -6    5.95    1.64
  -1   2   6    6.51    1.69
   1   2  -6    6.27    1.66
   1  -2   6    6.92    1.75
  -1  -2  -5  115.91    6.98
   1  -2   5  127.65    6.80
   1   2  -5  123.93    7.05
   1   2  -5  112.50    6.48
  -1   2   5  120.05    6.81
  -1  -2  -5  123.56    7.37
   1   2  -4   80.95    5.53
  -1   2   4   95.24    5.33
   1   2  -4   78.27    4.96
  -1  -2  -4   84.21    5.54
  -1   2   4   86.42    5.69
  -1   2   3   14.97    2.42
  -1   2   3   19.12    2.24
   1   2  -3   16.51    2.08
  -1  -2  -3   15.71    2.30
  -1  -2  -2  262.56    8.29
   1   2  -2  242.41    6.58
   1   2  -2  243.08    7.65
  -1  -2  -1  306.23    8.56
   1   2  -1  291.44    7.91
   1  -2   1  317.84    9.96
  -1   2   0  222.33    5.40
   1  -2   0  218.47    8.17
  -1   2  -1  316.87    7.06
  -1   2  -1  337.51    6.66
   1  -2  -1  338.10    7.16
  -1   2  -2  265.38    7.00
   1  -2  -2  275.58    6.98
   1   2   3   20.32    2.68
  -1   2  -3   17.75    2.05
   1  -2  -3   16.79    1.87
   1   2   4   88.53    5.75
  -1   2  -4   96.25    6.66
  -1   2  -4   86.28    5.51
  -1  -2   4   81.87    5.77
  -1   2  -4   93.09    6.32
   1  -2  -4   79.86    4.79
  -1  -2   5  116.49    7.20
   1   2   5  125.66    7.24
  -1   2  -5  120.85    6.51
  -1   2  -5  128.45    8.09
  -1   2  -5  128.99    7.40
   1  -2  -5  134.62    7.05
  -1   2  -6    6.47    1.90
  -1   2  -6    7.10    1.73
  -1  -2   6    7.49    1.99
  -1  -2   6    4.32    1.34
   1   2   6    6.36    1.64
  -1   2  -6    6.28    1.52
  -1   2  -7   51.58    5.58
   1  -2  -7   60.66    5.98
   1   2   7   56.25    5.07
  -1   2  -7   56.02    5.01
  -1   2  -7   56.82    5.37
  -1   2  -8    3.31    1.44
  -1  -2   8    2.97    1.50
   1  -2  -8    3.62    1.45
   1   2   8    3.03    1.19
  -1   2  -8    3.65    1.42
   1  -2  -9    7.32    2.29
  -1  -2   9    6.25    2.04
  -1   2  -9    6.06    2.17
  -1   2  -9    7.77    2.22
  -1   2 -10   43.01    5.95
   1  -2 -10   40.26    5.71
  -1  -2  10   37.68    5.45
  -1   2 -10   40.41    5.24
   1  -2 -11   16.95    3.78
  -1   2 -11   16.50    4.06
  -1  -2  11   16.51    3.88
  -1   2 -11   16.29    3.48
  -1  -2  12    3.76    2.00
  -1   2 -12    3.87    1.69
   1  -2 -12    3.83    2.18
  -1   2 -12    9.04    3.23
  -1  -2  13    0.66    0.41
  -1   2 -13    0.10    0.43
   1  -2 -13    1.62    1.59
  -1   2 -13    1.19    1.05
  -1   2 -14    1.92    2.26
  -1  -2  14    0.79    0.92
   1  -2 -14    0.72    1.02
  -1   2 -14    0.27    0.57
   1  -2 -15    6.92    3.25
  -1   2 -15    8.56    2.82
  -1  -2  15    5.45    2.68
   1  -2 -16   10.13    3.51
  -1  -2  16    9.64    3.73
  -1   2 -16    8.99    3.26
   1  -2 -17    5.61    2.55
  -1   2 -17    7.03    3.14
  -1  -2  17    7.80    3.48
   1  -2 -18    8.67    3.69
  -1   2 -18    5.43    2.68
  -1  -2  18    6.29    2.89
   1   2  18    8.07    4.07
  -1   2 -18    8.95    3.18
   1   2  18    4.42    2.25
   1  -2 -18    6.00    3.25
  -1  -2  19    5.65    3.30
  -1   2 -19    1.47    1.41
   1  -2 -19    3.16    2.54
  -1   2 -20    1.99    1.65
   1  -2 -20    0.83    1.23
   1  -2 -21    1.84    1.96
  -1  -2  21    1.22    1.15
  -1   2 -21    0.63    0.92
  -1  -2  22   -0.50    0.72
  -1   2 -22    1.10    1.20
  -1  -2  23    1.12    1.03
  -1   2 -23   -0.93    1.07
  -1   2 -24   -0.43    0.69
   1  -2 -24    0.10    0.35
  -1  -2  24   -0.50    0.66
  -1   2 -25    1.19    1.08
   1  -2 -25   -0.39    0.61
  -1  -2  25    0.24    0.42
   1  -2 -26   -1.11    0.89
  -1   2 -26   -1.15    0.96
  -1  -2  26   -0.27    0.40
  -1  -3 -25    1.06    1.16
  -1  -3 -24    2.07    1.93
   1   3 -24   -1.37    1.05
   1   3 -23   -0.64    0.76
   1  -3  23   -1.57    1.21
  -1  -3 -23    1.12    1.58
  -1  -3 -23   -1.27    1.13
  -1   3  23   -0.70    1.11
   1  -3  22    0.02    0.15
   1   3 -22    1.03    1.01
  -1  -3 -22    0.45    0.71
  -1  -3 -21    1.85    1.52
  -1   3  21    0.25    0.74
   1   3 -21   -0.04    0.21
   1  -3  21   -0.28    0.55
  -1  -3 -21   -0.23    0.77
   1   3 -20   -1.04    1.07
  -1  -3 -20   -1.35    1.87
   1   3 -20    0.54    0.29
   1   3 -20   -0.26    1.20
   1  -3  20   -0.34    0.61
  -1   3  20    0.62    1.19
  -1  -3 -19   11.30    5.20
  -1   3  19    5.26    3.52
   1   3 -19    5.55    2.98
   1   3 -19    3.90    2.47
   1  -3  19    4.29    2.19
   1   3 -19    2.51    1.70
  -1  -3 -18    8.66    4.31
   1  -3  18    5.62    2.51
   1  -3  18    9.24    3.53
  -1  -3 -18    7.85    3.21
   1   3 -18   11.75    4.65
  -1   3  18   11.74    5.26
   1   3 -18    8.54    3.95
   1   3 -17   -2.51    1.95
  -1  -3 -17   -0.82    1.97
   1  -3  17   -0.17    1.03
  -1   3  17    2.44    2.37
   1   3 -17    1.25    1.36
   1  -3  16    2.39    1.67
  -1  -3 -16    3.24    2.24
   1  -3  15    4.72    2.39
  -1  -3 -15    8.07    3.32
  -1  -3 -15    5.43    3.20
  -1  -3 -14    1.69    2.22
  -1  -3 -14    0.91    0.99
  -1  -3 -13    3.27    1.93
  -1  -3 -13    3.76    2.08
  -1  -3 -12    5.74    2.56
  -1  -3 -12    4.34    2.24
   1   3 -11   14.88    3.52
  -1  -3 -11   14.78    3.78
  -1  -3 -11   12.82    3.71
  -1   3  10   12.38    3.03
  -1  -3 -10   15.89    3.73
   1   3 -10   12.95    3.26
  -1  -3 -10   14.64    3.74
  -1  -3  -9   32.07    5.19
  -1   3   9   32.27    4.49
   1   3  -9   32.77    4.94
   1   3  -9   34.38    4.55
  -1  -3  -9   29.20    4.77
  -1   3   8   13.10    3.06
  -1  -3  -8   17.94    3.80
  -1  -3  -8   18.94    3.58
   1   3  -8   17.96    3.45
   1   3  -8   17.87    3.15
   1   3  -7    4.55    1.52
  -1  -3  -7    5.01    1.57
  -1   3   7    3.90    1.55
   1   3  -7    4.99    1.72
   1   3  -6   14.58    2.44
   1   3  -6   17.02    2.96
   1   3  -6   15.52    2.99
   1   3  -6   14.50    2.46
  -1   3   6   16.15    2.93
  -1  -3  -6   15.76    2.83
  -1  -3  -6   17.62    3.06
  -1   3   5    0.65    0.26
   1   3  -5    1.13    0.68
   1   3  -5    1.13    0.70
   1   3  -5    0.81    0.59
   1   3  -5    1.18    0.73
  -1  -3  -5    1.62    0.93
   1   3  -5    1.72    0.96
  -1   3   4   54.03    4.56
  -1   3   4   59.47    4.05
  -1  -3  -4   56.44    4.82
   1   3  -4   43.67    3.80
   1   3  -4   46.11    3.89
  -1   3   4   49.56    4.77
   1   3  -4   42.99    4.81
   1   3  -4   41.26    4.25
   1   3  -4   44.41    4.54
  -1   3   3   42.20    2.89
   1   3  -3   26.99    3.56
  -1   3   3   31.98    3.93
  -1   3   3   41.82    3.86
   1   3  -3   36.33    4.52
   1   3  -3   32.41    3.67
   1   3  -3   35.98    3.24
  -1  -3  -3   39.00    3.60
  -1   3   2   62.90    4.81
  -1   3   2   59.99    5.09
  -1  -3  -2   63.05    4.34
  -1   3   2   68.57    3.08
   1   3  -2   61.09    3.95
  -1  -3  -2   62.50    4.16
   1   3  -2   66.02    5.97
   1   3  -2   65.58    5.36
   1   3  -2   57.65    5.10
  -1   3   1  212.19    4.31
   1  -3   1  233.88   10.46
  -1  -3  -1  210.39    7.85
  -1   3   1  212.88    9.36
  -1  -3  -1  205.38    7.35
  -1   3   1  211.97    8.72
   1   3  -1  215.77    9.73
  -1  -3  -1  222.24    7.67
   1   3  -1  191.72   10.22
   1   3  -1  208.91    9.84
   1   3   0  246.86   10.61
  -1   3   0  255.79    4.47
  -1  -3   0  246.29    7.78
  -1   3   0  276.50   10.22
  -1   3   0  270.20   10.36
   1   3   0  263.90   10.61
   1   3   0  248.78   10.54
  -1  -3   0  260.80    8.70
   1   3   1  227.67    9.69
   1  -3  -1  236.06   10.37
   1   3   1  205.80    9.67
  -1   3  -1  211.83    3.65
  -1  -3   1  190.07    6.69
  -1   3  -1  221.80    9.46
  -1   3  -1  221.73    9.71
   1  -3  -2   68.23    3.20
  -1   3  -2   57.68    2.66
  -1   3  -2   66.69    2.69
  -1   3  -2   63.59    4.89
   1   3   2   65.90    5.14
   1   3   2   58.27    5.24
  -1   3  -2   66.15    5.06
  -1   3  -3   38.24    4.06
   1   3   3   34.49    4.11
   1  -3  -3   40.57    2.87
  -1   3  -3   35.86    3.61
  -1  -3   3   30.54    3.69
  -1   3  -3   35.91    2.56
   1   3   3   39.62    4.04
  -1   3  -4   48.26    4.80
   1  -3  -4   56.82    3.88
  -1  -3   4   45.06    4.74
  -1   3  -4   51.97    5.03
   1   3   4   57.41    5.36
  -1   3  -5    2.03    1.08
  -1  -3   5    1.30    0.93
   1   3   5    2.18    1.10
   1  -3  -5    1.55    0.76
  -1   3  -5    1.52    0.88
  -1  -3   5    0.39    0.33
  -1   3  -5    0.48    0.23
   1  -3  -6   19.36    2.89
   1   3   6   16.67    3.30
  -1  -3   6   18.82    3.33
  -1   3  -6   18.24    3.46
  -1   3  -6   17.00    3.20
  -1  -3   6   13.19    2.42
  -1   3  -6   15.43    2.89
  -1  -3   7    4.68    1.71
   1   3   7    4.58    1.87
  -1   3  -7    6.73    2.08
  -1   3  -7    5.57    1.79
   1  -3  -7    4.39    1.62
  -1   3  -8   15.89    3.12
   1  -3  -8   18.85    3.82
  -1   3  -8   19.05    3.70
  -1  -3   8   17.41    3.61
   1   3   8   18.45    3.64
   1   3   9   35.29    5.26
   1  -3  -9   35.88    5.49
  -1  -3   9   32.55    5.24
  -1   3  -9   32.92    5.09
  -1   3  -9   35.12    4.98
  -1   3 -10   13.79    3.27
  -1   3 -10   15.14    3.66
   1  -3 -10   14.25    3.58
  -1  -3  10   13.57    3.52
  -1  -3  11   16.53    4.10
   1  -3 -11   14.43    3.81
  -1   3 -11   15.12    3.67
  -1   3 -11   15.81    3.38
  -1   3 -11   14.35    3.76
   1  -3 -12    6.05    2.63
  -1  -3  12    4.11    2.16
  -1   3 -12    6.09    2.59
   1  -3 -13    2.26    1.43
  -1   3 -13    2.69    1.90
  -1  -3  13    2.17    1.27
   1  -3 -14    1.37    1.22
  -1  -3  14    2.55    2.09
   1  -3 -15    7.92    3.45
  -1  -3  15    7.85    3.28
  -1  -3  16    4.81    2.80
   1  -3 -16    2.94    2.15
  -1   3 -17   -0.83    1.04
  -1  -3  17    2.14    2.09
   1  -3 -17    1.18    1.94
   1   3  17   -0.85    1.36
   1   3  18   13.23    5.36
  -1  -3  18    6.22    3.27
  -1   3 -18    7.73    3.23
  -1   3 -18   13.90    5.01
   1  -3 -18   12.84    4.85
  -1   3 -19    4.14    2.38
   1  -3 -19    3.67    2.53
   1  -3 -20    0.77    1.47
  -1   3 -20    1.16    1.26
  -1   3 -21   -0.86    1.06
  -1  -3  21   -0.06    0.26
  -1   3 -22    0.33    0.64
  -1  -3  22   -0.91    0.95
  -1  -3  23   -0.20    0.42
  -1   3 -23   -0.22    0.49
  -1   3 -24   -0.42    0.63
  -1  -3  24   -0.43    0.59
   1  -3 -24    0.89    0.95
   1  -3 -25   -0.01    0.08
  -1  -3  25    0.76    0.73
  -1  -3  26    2.79    1.23
  -1  -4 -25    0.36    0.62
  -1  -4 -24   -1.17    1.36
  -1   4  23   -0.85    1.14
  -1  -4 -23    0.30    0.77
  -1   4  22    0.23    0.65
  -1  -4 -22    1.78    2.01
   1  -4  22    0.30    0.51
   1  -4  21    1.29    1.12
  -1   4  21    0.73    1.21
  -1  -4 -21    1.15    1.65
  -1   4  20    3.11    2.61
   1  -4  20    0.23    0.48
   1   4 -20    1.60    1.58
  -1  -4 -20   -0.83    1.39
   1   4 -19    0.94    0.43
  -1  -4 -19    1.19    1.62
   1  -4  18    3.34    1.89
   1   4 -18    4.58    2.89
  -1   4  18    8.46    4.46
  -1   4  17    3.98    3.06
   1   4 -17    3.01    2.07
   1  -4  17    1.55    1.56
  -1  -4 -17    2.99    2.60
   1   4 -17    2.80    2.58
   1  -4  17    0.43    0.68
  -1   4  16    1.94    2.11
  -1  -4 -16    2.10    1.85
  -1  -4 -16    1.70    2.29
   1  -4  16    1.21    0.85
  -1  -4 -15    0.82    0.54
   1  -4  15    0.95    1.05
  -1  -4 -15    1.65    1.16
  -1  -4 -14    2.62    1.66
  -1  -4 -14    0.57    1.34
   1  -4  14    0.28    1.01
  -1  -4 -13    3.78    2.40
  -1  -4 -13    3.76    1.39
  -1  -4 -12    1.41    1.50
   1   4 -12    0.73    0.71
  -1  -4 -12    1.48    0.98
  -1   4  11    2.25    1.13
  -1  -4 -11    1.74    1.95
   1   4 -11    2.42    1.58
  -1  -4 -11    4.34    1.90
   1   4 -10    3.34    1.94
  -1  -4 -10    3.76    2.27
  -1  -4 -10    3.35    1.72
  -1   4  10    3.40    1.69
  -1  -4  -9    1.72    1.47
   1   4  -9    3.85    1.91
  -1  -4  -9    3.62    1.80
  -1   4   9    3.24    1.66
  -1  -4  -8    0.28    0.39
  -1   4   8    1.39    1.10
   1   4  -8    0.71    0.52
  -1   4   7    0.20    0.55
   1   4  -7    1.13    1.05
   1   4  -7    0.43    0.24
   1   4  -6   10.25    2.45
   1   4  -6   14.45    3.37
   1   4  -6   11.67    2.78
  -1   4   6   13.96    3.31
   1   4  -5    9.46    2.65
  -1   4   5   10.35    2.54
   1   4  -5   10.11    2.58
   1   4  -5   10.45    2.90
  -1   4   4   25.77    3.98
   1   4  -4   22.92    3.73
   1   4  -4   27.26    4.66
   1   4  -4   19.43    3.54
  -1   4   4   30.11    3.79
  -1  -4  -3   97.35    6.53
   1   4  -3  109.07    8.03
  -1   4   3  109.84    7.41
  -1   4   3  111.74    8.03
   1   4  -3  123.15    9.23
   1   4  -3   99.05    7.84
   1   4  -2   34.32    4.55
  -1   4   2   34.52    4.06
   1   4  -2   34.33    4.77
   1   4  -2   31.29    4.36
  -1   4   2   37.00    4.43
  -1  -4  -2   34.32    4.03
   1   4  -1   14.48    3.20
  -1   4   1   16.65    3.05
   1   4  -1   12.17    2.67
  -1  -4  -1   14.08    2.45
  -1   4   1   15.08    2.80
   1   4  -1   12.88    2.76
  -1   4   0    1.33    0.78
  -1   4   0    1.10    0.55
   1   4   0    1.31    0.99
  -1   4   0    1.08    0.83
   1   4   0    0.95    0.43
   1   4   0    0.98    0.86
  -1   4  -1   13.43    2.47
   1   4   1   13.82    2.90
   1   4   1   14.70    2.90
  -1   4  -1   14.41    2.95
   1   4   1   15.28    3.00
   1   4   2   32.73    4.35
  -1   4  -2   34.76    4.19
  -1   4  -2   33.33    4.16
  -1   4  -3  107.60    7.58
  -1   4  -3  107.76    7.76
  -1  -4   3   99.09    7.39
  -1   4  -3  109.65    7.79
   1   4   3  112.51    8.32
  -1  -4   4   27.03    3.97
  -1   4  -4   25.85    3.86
  -1   4  -4   28.48    4.18
   1   4   4   26.90    4.15
  -1  -4   5    9.52    2.46
  -1   4  -5    9.21    2.29
  -1   4  -5   11.95    3.04
  -1   4  -5   10.60    2.55
   1   4   5   12.22    2.99
  -1  -4   6   14.90    3.15
  -1   4  -6   13.82    3.27
   1  -4  -6   16.64    3.76
  -1   4  -6   13.39    3.48
  -1   4  -6   14.54    3.03
   1   4   6   14.61    3.46
  -1   4  -7    0.22    0.63
   1   4   7    0.30    0.28
  -1  -4   7    0.08    0.64
  -1   4  -7    0.78    0.30
  -1   4  -7    0.95    0.85
   1  -4  -7    0.19    0.52
   1  -4  -8    0.19    0.72
  -1  -4   8   -0.38    0.51
  -1   4  -8    0.92    0.76
  -1   4  -8   -0.70    0.70
   1   4   8    0.21    0.23
  -1  -4   9    2.92    1.88
  -1   4  -9    1.95    0.97
  -1   4  -9    2.28    1.19
   1   4   9    1.01    1.18
   1  -4  -9    3.05    1.71
   1  -4 -10    2.20    1.34
  -1   4 -10    3.33    1.59
  -1   4 -10    3.32    1.66
  -1  -4  10    2.94    1.74
   1   4  10    5.21    2.33
  -1  -4  11    1.34    1.58
   1  -4 -11    3.48    1.57
  -1   4 -11    2.77    1.50
  -1   4 -11    2.62    1.66
   1  -4 -12    2.39    1.73
  -1  -4  12    1.82    1.76
  -1   4 -12    0.46    0.32
  -1   4 -13    5.70    3.06
  -1  -4  13    3.36    2.27
   1  -4 -13    2.84    1.80
   1  -4 -14    2.45    1.78
  -1  -4  14    0.10    1.26
   1  -4 -15    1.98    2.16
  -1  -4  15    1.13    1.14
  -1   4 -16    2.07    1.66
  -1  -4  16    1.54    1.47
  -1   4 -16    1.60    0.95
   1  -4 -16    0.95    1.48
   1   4  16    2.61    2.46
   1   4  17    3.48    2.82
  -1   4 -17    4.09    2.88
  -1   4 -17    4.21    2.40
   1  -4 -17    2.97    2.25
  -1  -4  17   -0.43    0.37
  -1   4 -18    2.53    1.87
  -1   4 -18    3.33    2.31
  -1   4 -19    0.01    0.08
  -1   4 -19   -0.20    1.06
  -1   4 -20    1.61    1.48
  -1   4 -20   -0.65    0.92
  -1   4 -21    0.18    1.66
  -1  -4  21   -0.21    0.45
  -1   4 -21   -0.56    0.82
   1  -4 -22    0.99    1.32
  -1   4 -22   -0.66    0.84
  -1  -4  22    0.91    0.90
  -1  -4  23    0.02    0.14
  -1   4 -23    0.72    0.81
   1  -4 -24   -1.53    1.12
  -1  -4  24   -0.60    0.66
  -1   4 -24    0.13    0.31
  -1   4 -25    0.56    0.56
  -1  -4  25    0.33    0.44
  -1  -5 -24   -0.05    0.24
  -1  -5 -23   -3.29    2.30
  -1  -5 -22   -0.80    1.23
  -1   5  22   -2.42    1.91
  -1  -5 -21   -0.24    0.71
  -1   5  21   -1.69    1.71
   1  -5  21    0.82    0.88
  -1  -5 -20    2.96    2.48
  -1   5  20   -2.79    2.32
   1   5 -20   -1.13    2.04
   1  -5  20   -0.40    0.64
  -1  -5 -19    1.12    1.50
  -1   5  19   -1.12    1.53
   1   5 -19    1.37    1.42
  -1   5  18    2.11    2.16
   1   5 -18    2.19    1.48
   1   5 -17   -0.12    0.64
  -1   5  17   -0.92    1.44
   1  -5  16    1.03    0.91
   1   5 -16   -0.08    1.12
  -1   5  16    0.78    1.33
  -1  -5 -16    2.33    2.12
  -1   5  15   -0.18    0.63
   1  -5  15    3.19    2.00
  -1  -5 -15    2.72    2.52
   1   5 -15    2.35    1.80
  -1   5  15    1.79    1.47
  -1  -5 -14    1.92    2.14
   1  -5  14   -0.56    1.20
   1  -5  13   -0.33    0.58
  -1  -5 -13    0.60    0.68
  -1  -5 -12    1.65    1.68
   1  -5  12    2.19    2.00
   1   5 -12    1.70    1.17
  -1   5  11    7.89    3.08
   1   5 -11   12.90    3.82
  -1  -5 -11    9.79    3.64
  -1  -5 -10    9.26    3.58
   1   5 -10   11.39    3.54
  -1   5  10    8.44    2.79
   1   5  -9    5.55    2.44
  -1  -5  -9    4.55    1.90
  -1   5   9    6.00    2.56
   1   5  -8   10.80    3.55
  -1   5   8    8.69    2.95
  -1   5   7   11.08    3.03
   1   5  -7   11.24    3.55
   1   5  -6    6.50    2.65
  -1   5   6    7.34    2.45
   1   5  -5   14.86    3.77
  -1   5   5   15.88    3.48
   1   5  -4   13.00    3.46
  -1   5   4   10.17    2.75
  -1   5   4   11.09    2.63
  -1   5   3   23.11    4.02
  -1   5   3   23.91    3.85
   1   5  -3   25.71    4.69
   1   5  -3   17.92    3.52
   1   5  -2   34.75    4.95
   1   5  -2   32.26    5.28
  -1   5   2   36.64    5.09
  -1   5   2   36.53    4.71
  -1   5   1  155.45   10.42
  -1   5   1  146.30    9.51
   1   5  -1  162.79   11.41
   1   5  -1  147.08   10.33
  -1   5   0   75.16    7.27
   1   5   0   87.32    8.02
  -1   5   0   71.37    6.68
   1   5   0   68.36    7.01
  -1   5  -1  148.35    9.89
   1   5   1  154.48   10.65
   1   5   1  161.24   10.60
  -1   5  -1  168.20    9.99
  -1   5  -1  169.01   11.10
  -1   5  -2   35.47    4.97
  -1   5  -2   35.02    4.69
   1   5   2   41.43    5.20
  -1   5  -2   36.20    4.97
   1   5   2   34.46    5.04
   1   5   3   17.05    3.48
  -1   5  -3   22.99    4.06
  -1   5  -3   20.57    3.68
   1   5   3   20.58    3.74
  -1   5  -3   22.93    4.03
  -1   5  -4   10.13    2.80
   1   5   4    9.45    2.83
  -1   5  -4   10.08    2.63
  -1  -5   5   18.20    3.72
  -1   5  -5   14.24    3.41
   1   5   5   17.16    3.98
  -1   5  -5   15.83    3.36
  -1   5  -6    3.57    1.80
  -1   5  -6    4.57    2.13
   1  -5  -6    6.98    2.57
  -1  -5   6    4.36    1.88
   1   5   6    3.93    2.05
  -1  -5   7   13.14    3.60
   1  -5  -7   15.11    3.73
  -1   5  -7    7.43    2.70
  -1   5  -7   11.00    3.04
   1   5   7   16.30    4.04
   1  -5  -8    9.95    3.41
  -1  -5   8    7.77    2.81
  -1   5  -8    7.25    2.29
   1   5   8   13.01    3.98
  -1  -5   9    5.15    2.33
  -1   5  -9    4.10    1.83
   1  -5  -9    4.17    2.13
   1   5   9    6.03    2.82
  -1   5 -10    8.57    3.00
  -1  -5  10    9.50    3.27
   1  -5 -10   10.47    3.43
   1   5  10   10.93    3.59
   1   5  11   14.31    4.01
  -1   5 -11   11.31    3.53
  -1  -5  11   10.28    3.57
   1  -5 -11   14.26    3.99
   1  -5 -12    1.85    1.47
  -1  -5  12    2.64    2.00
   1  -5 -13    0.48    0.27
  -1  -5  13    3.03    2.29
   1  -5 -14    3.03    2.52
  -1  -5  14    2.66    1.94
  -1   5 -15    5.35    2.97
  -1  -5  15    2.90    2.10
   1  -5 -15    2.80    1.80
   1   5  15    2.87    1.86
  -1   5 -16   -2.29    1.77
   1  -5 -16    0.60    0.56
  -1  -5  16   -0.03    1.44
   1   5  16   -2.98    1.86
  -1   5 -16    1.17    1.35
  -1   5 -17    0.21    1.21
  -1   5 -17    1.54    1.46
   1   5  17    1.65    1.34
  -1   5 -18    1.12    1.23
  -1   5 -18    1.48    1.64
  -1   5 -19    1.18    1.24
  -1   5 -19   -0.07    0.96
  -1   5 -20   -0.31    0.61
  -1  -5  20   -0.17    0.40
  -1   5 -20    0.38    0.80
  -1   5 -21   -1.01    1.02
  -1   5 -21    0.82    1.07
  -1  -5  21    1.01    0.93
   1  -5 -22   -0.91    1.19
  -1  -5  22    1.38    1.03
  -1   5 -22    0.33    0.53
  -1   5 -23    0.71    0.69
  -1  -5  23    0.36    0.49
  -1  -5  24   -1.52    0.92
  -1  -6 -23    0.58    0.84
  -1  -6 -22    1.86    1.69
   1   6 -21   -0.95    0.94
  -1   6  21   -1.44    1.40
   1   6 -20    2.60    2.29
  -1  -6 -20    0.21    0.62
  -1   6  20    0.31    0.70
  -1  -6 -19    3.16    2.43
  -1   6  19    5.50    3.12
   1   6 -19    5.07    2.64
  -1   6  18   -1.92    1.92
   1   6 -18   -0.58    0.29
  -1   6  17    2.88    2.43
   1   6 -17    0.50    0.58
  -1   6  17    4.81    2.38
  -1   6  16    2.00    2.06
   1   6 -16    1.03    1.38
  -1   6  16    1.81    1.49
  -1   6  15   -1.31    1.26
   1   6 -15    1.15    1.21
  -1   6  15   -3.55    2.77
   1  -6  14   -1.95    1.44
  -1  -6 -14    0.48    1.28
   1   6 -14    0.56    1.11
  -1   6  14    1.93    1.53
  -1   6  13   -1.78    1.46
  -1  -6 -13    0.07    1.43
   1  -6  13    0.33    0.87
  -1  -6 -12    6.44    2.86
   1   6 -12    7.25    3.08
   1  -6  12    3.69    1.90
  -1   6  12   10.20    3.45
   1  -6  11    2.77    1.74
   1   6 -11    3.03    2.05
  -1   6  11    3.74    2.25
  -1  -6 -11    1.18    0.53
  -1   6  10    1.03    0.43
   1   6 -10    2.35    1.68
  -1  -6 -10    2.13    2.47
   1   6  -9    0.00    0.23
  -1  -6  -9    0.49    1.13
  -1   6   9   -0.74    0.98
   1  -6   9   -2.04    1.35
  -1   6   8   10.14    3.52
  -1  -6  -8    7.29    3.12
   1  -6   8    7.56    2.59
   1   6  -8    6.48    2.76
   1   6  -7    4.73    2.21
  -1   6   7    1.53    1.35
   1   6  -6    3.66    1.97
  -1   6   6    4.20    2.04
  -1   6   5   22.60    4.64
   1   6  -5   19.76    4.69
   1   6  -4    1.28    1.22
  -1   6   4    1.11    1.09
  -1   6   3    0.87    0.83
   1   6  -3    1.37    1.38
   1   6  -2   12.45    3.39
  -1   6   2   12.36    3.11
  -1   6   2   10.25    2.82
   1   6  -2   11.70    3.22
  -1   6   1   18.03    3.70
  -1   6   1   21.80    4.29
   1   6  -1   22.85    4.50
   1   6  -1   17.88    3.81
  -1   6   0   18.87    4.07
  -1   6   0   13.44    3.22
   1   6   0   18.13    3.93
   1   6   0   17.60    3.77
  -1   6  -1   21.05    4.12
   1   6   1   17.98    3.89
  -1   6  -1   24.82    4.81
   1   6   1   18.12    3.94
  -1   6  -2   10.33    3.06
   1   6   2   11.52    2.98
  -1   6  -2   11.83    2.98
   1   6   2    9.71    3.07
  -1   6  -2   17.11    4.04
  -1   6  -3    0.67    0.29
  -1   6  -3    1.56    0.97
   1   6   3    1.12    1.09
   1   6   3    1.73    1.10
   1   6   4   -0.58    1.20
   1   6   4   -0.65    1.27
  -1   6  -4   -0.21    0.64
  -1   6  -4    1.17    0.95
   1   6   5   21.15    4.67
  -1   6  -5   14.12    3.52
  -1   6  -5   18.91    4.35
   1   6   5   21.10    4.31
  -1   6  -6    1.99    1.15
  -1   6  -6    3.30    1.75
   1   6   6    4.38    1.81
   1   6   6    2.81    1.49
   1   6   7    2.50    0.91
  -1   6  -7    3.71    2.05
  -1   6  -7    1.01    1.31
   1   6   7    5.64    2.43
   1   6   8    8.00    3.21
  -1   6  -8    6.20    2.42
  -1  -6   9    0.62    1.15
  -1   6  -9    0.22    0.75
   1   6   9    1.75    1.45
   1   6  10    1.42    1.35
  -1  -6  10   -0.51    1.33
  -1   6 -10    0.53    1.17
   1   6  11    1.93    1.03
  -1  -6  11    3.17    1.87
  -1   6 -11    2.74    1.78
  -1  -6  12   12.57    4.26
  -1   6 -13    0.21    0.69
  -1  -6  13   -0.28    0.63
  -1   6 -14   -0.23    0.90
  -1  -6  14   -0.81    1.08
   1   6  14   -1.00    1.16
  -1   6 -15   -0.50    1.27
   1   6  15    2.18    1.67
  -1   6 -16    0.18    0.95
   1   6  16   -1.24    1.21
  -1   6 -17    2.05    1.84
   1   6  17    4.25    2.15
   1   6  18   -1.59    1.25
  -1   6 -18    1.57    1.92
  -1  -6  19    0.65    0.80
   1   6  19    1.32    1.07
  -1  -6  20    1.17    1.01
  -1   6 -20    3.30    2.45
  -1  -6  21    1.59    1.10
  -1   6 -21    1.71    1.39
  -1   6 -22    0.58    0.39
   1  -6 -22    0.01    0.12
   1  -6 -23    3.18    1.91
   1   7 -21    1.07    1.38
  -1  -7 -21    0.11    0.39
  -1  -7 -20   -1.10    1.33
   1   7 -20   -0.05    0.77
  -1   7  19   -1.80    1.18
  -1  -7 -19   -2.46    2.05
   1   7 -19    0.32    0.44
  -1  -7 -18    1.22    1.46
  -1   7  18    1.01    0.98
   1   7 -18    0.35    1.22
  -1   7  17    5.76    2.48
   1   7 -17    4.27    2.42
  -1   7  16    0.95    1.04
   1   7 -16    0.60    0.88
  -1   7  15    0.24    0.53
   1   7 -15    2.85    2.03
   1   7 -14    1.45    1.45
  -1   7  14    4.98    2.45
   1   7 -14    5.83    2.68
   1   7 -13    0.69    0.82
   1   7 -13   -1.45    1.34
  -1   7  13   -0.23    0.53
   1   7 -12    0.97    1.09
  -1   7  12    1.22    1.21
   1   7 -12    0.42    0.72
   1   7 -11    2.00    1.56
   1   7 -11    2.86    1.77
  -1   7  11    2.14    1.59
  -1   7  11    4.07    2.32
  -1  -7 -11    2.90    2.25
  -1   7  10    6.16    2.68
  -1   7  10    5.45    2.54
  -1   7  10    2.64    1.89
  -1  -7 -10    2.10    1.34
   1   7 -10    1.77    0.39
  -1  -7  -9    3.75    2.27
  -1   7   9    8.04    3.09
   1   7  -9    5.05    2.78
   1   7  -8    8.22    3.41
  -1  -7  -8    8.51    3.60
  -1   7   8    9.12    3.34
  -1  -7  -7    9.05    3.32
  -1   7   7   12.21    3.69
   1   7  -7    5.85    2.70
   1   7  -6    2.34    1.70
  -1   7   6    2.56    1.81
  -1  -7  -6    1.37    1.58
  -1  -7  -5    4.55    2.33
   1   7  -5    3.46    1.85
  -1   7   5    5.78    2.45
  -1   7   4    6.31    2.51
   1   7  -4    6.69    2.70
  -1  -7  -4    7.48    2.93
   1   7  -3   19.88    4.93
  -1   7   3   29.53    5.58
   1   7  -2    6.93    2.82
  -1   7   2   11.98    3.63
   1   7  -1    2.86    1.51
   1   7  -1    4.81    2.38
  -1   7   1    2.52    1.43
   1   7   0    2.55    1.75
  -1   7   0    1.85    0.98
  -1   7   0    2.14    1.48
   1   7   0    1.44    0.69
   1   7   1    5.49    2.40
   1   7   1    2.56    1.69
  -1   7  -1    3.46    1.95
  -1   7  -1    3.86    2.16
   1   7   2   10.04    3.21
   1   7   2    8.65    3.03
  -1   7  -2    8.80    2.90
  -1   7  -2   10.36    3.69
   1   7   3   27.76    5.30
  -1   7  -3   21.46    4.69
   1   7   3   23.06    5.09
   1   7   4    7.52    2.74
   1   7   4    7.90    2.59
  -1   7  -4    5.40    2.28
  -1   7  -5    4.23    2.02
  -1   7  -5    2.27    1.44
   1   7   5    4.64    2.46
  -1   7  -6    3.20    1.64
  -1   7  -6    1.00    0.30
   1   7   6    3.01    1.80
  -1   7  -7    6.67    2.54
   1   7   7   10.31    3.79
  -1   7  -7    6.51    2.38
   1   7   8   12.97    4.22
  -1   7  -8    6.17    2.70
   1   7   9    7.26    3.11
  -1   7  -9    6.74    2.65
   1   7  10   -2.19    1.74
  -1   7 -10    3.74    2.29
  -1   7 -10    3.09    2.28
  -1   7 -10    0.71    0.98
   1   7  11    3.27    2.14
  -1   7 -11    4.68    2.61
   1   7  12   -1.54    1.46
  -1   7 -12    3.36    2.29
  -1   7 -13    0.85    1.50
   1   7  13   -0.24    0.56
  -1   7 -14    1.48    1.82
   1   7  14   -0.26    0.58
   1   7  15    6.94    2.87
  -1   7 -15    2.81    2.21
  -1   7 -16    1.96    1.92
   1   7  16    2.15    1.52
  -1   7 -17    4.37    2.70
   1   7  17    2.14    1.44
  -1   7 -18    1.33    1.03
   1   7  18    2.13    1.34
   1   7  19    0.30    0.46
  -1   7 -19    1.96    1.59
  -1   7 -20    0.08    0.12
   1   7  20   -0.75    0.66
   1  -7 -21    1.99    1.62
  -1   7 -21    0.36    0.60
  -1  -8 -20   -3.19    1.92
   1   8 -20    0.55    0.68
   1   8 -19   -0.60    0.90
  -1   8  19   -1.01    0.75
  -1  -8 -19   -3.52    2.22
  -1   8  18    2.40    1.32
   1   8 -18   -0.39    0.71
  -1  -8 -18    0.78    1.11
   1   8 -17   -0.14    0.45
  -1   8  17    2.01    1.33
  -1  -8 -17   -1.14    1.37
   1   8 -16    2.04    1.56
  -1   8  16    4.13    2.02
   1   8 -15    0.72    0.94
   1   8 -15   -0.51    1.07
  -1   8  15   -1.91    1.43
   1   8 -14    0.56    0.84
   1   8 -14   -0.20    0.56
  -1   8  14   -1.52    1.31
   1   8 -13    0.48    0.64
   1   8 -13   -1.69    1.47
   1   8 -12    0.19    0.50
   1   8 -12    0.50    0.98
  -1   8  12   -1.84    1.48
  -1   8  11    1.81    1.48
   1   8 -11    0.50    0.71
   1   8 -11    1.09    1.19
   1   8 -10    2.54    1.59
  -1   8  10    6.65    2.84
   1   8 -10    2.47    1.78
  -1   8   9   -0.58    0.84
  -1   8   9    0.29    0.59
   1   8  -8    1.56    1.40
  -1   8   8    2.96    1.88
  -1  -8  -8    3.12    2.29
  -1   8   8    3.10    1.93
   1   8  -7    3.27    2.22
  -1   8   7    4.57    2.32
  -1   8   7    7.58    3.01
   1   8  -7    3.75    2.17
  -1  -8  -7    3.13    2.12
  -1   8   7    6.75    2.99
   1   8  -6    3.29    2.01
   1   8  -6    1.94    1.56
  -1  -8  -6    4.00    2.34
  -1   8   6    6.40    2.76
  -1   8   6    5.76    2.59
   1   8  -6    7.97    3.28
  -1   8   6    3.67    2.11
  -1   8   6    4.07    2.16
   1   8  -5    1.06    1.16
  -1   8   5    2.31    1.66
  -1   8   5   -1.01    1.11
   1   8  -5   -0.37    0.67
  -1   8   5   -2.51    1.69
  -1   8   5    1.28    1.25
   1   8  -5    1.55    1.27
   1   8  -5   -0.99    1.10
  -1   8   4    2.65    1.78
   1   8  -4    0.84    0.82
   1   8  -4    2.02    1.61
  -1   8   4    1.96    1.54
  -1   8   4    5.91    2.54
   1   8  -3    7.26    3.00
  -1   8   3   14.82    4.36
   1   8  -2    8.01    3.03
  -1   8   2    8.04    3.13
   1   8  -1    2.34    1.63
  -1   8   1    3.92    2.47
   1   8   0   11.15    3.46
  -1   8   0   14.46    4.38
   1   8   1    1.42    1.28
   1   8   2    8.17    2.84
  -1   8  -3   12.34    3.80
   1   8   4   -0.09    0.34
  -1   8  -4    3.80    2.04
   1   8   4    4.03    2.24
   1   8   4   -0.15    0.43
  -1   8  -4    2.23    1.66
   1   8   4    2.17    1.93
  -1   8  -5    2.88    1.92
   1   8   5    0.52    0.81
   1   8   5   -1.15    1.19
  -1   8  -5    0.68    0.92
  -1   8  -5   -0.40    0.67
  -1   8  -5    3.78    2.58
   1   8   5    0.60    0.93
   1   8   6    2.62    1.78
  -1   8  -6    6.16    2.76
  -1   8  -6    4.13    2.25
   1   8   6    4.33    2.30
  -1   8  -6    4.13    2.17
   1   8   6    4.22    2.28
  -1   8  -6    7.09    3.52
   1   8   7    4.87    2.43
   1   8   7    7.12    3.00
  -1   8  -7    4.73    2.43
  -1   8  -7    7.78    3.68
  -1   8  -7    4.53    2.30
   1   8   8    3.74    2.19
  -1   8  -8    3.34    2.43
   1   8   8    3.57    2.07
  -1   8  -8    3.26    2.02
  -1   8  -8    4.63    2.35
   1   8   9   -1.66    1.47
   1   8   9   -2.01    1.55
  -1   8  -9    1.51    1.81
  -1   8  -9   -1.95    1.88
   1   8  10    0.57    0.86
  -1   8 -10    4.16    2.35
  -1   8 -10    2.36    2.10
  -1   8 -11    2.74    2.25
   1   8  11    0.38    0.70
  -1   8 -11   -1.61    1.75
   1   8  12   -0.03    0.20
  -1   8 -12    0.59    0.65
  -1   8 -12   -0.47    0.95
   1   8  13    1.62    1.37
  -1   8 -13    2.06    1.56
  -1   8 -14    1.92    1.90
   1   8  14   -2.05    1.49
  -1   8 -15   -0.07    0.88
   1   8  15   -1.46    1.20
   1   8  16    3.83    1.83
  -1   8 -16    3.38    2.53
  -1   8 -17    2.43    1.83
   1   8  17    0.64    0.69
   1   8  18    1.06    0.83
  -1   8 -18   -0.62    0.96
   1   8  19    0.60    0.56
  -1   8 -19    0.46    0.61
   1  -8 -20   -0.69    0.93
  -1   8 -20    0.16    0.55
  -1   8 -20   -0.25    0.38
   1   9 -18    0.66    0.77
   1   9 -17    0.97    0.95
  -1   9  17    2.89    1.31
  -1  -9 -17    1.60    1.47
  -1  -9 -16   -2.09    1.81
   1   9 -16   -0.33    0.56
  -1   9  16    1.56    1.07
  -1   9  15    0.90    0.87
   1   9 -15    1.34    1.10
   1   9 -15    2.75    1.69
  -1   9  14    3.87    1.91
   1   9 -14    3.44    1.82
   1   9 -14    3.38    1.99
  -1   9  13    0.31    0.56
   1   9 -13    0.64    0.72
   1   9 -13   -0.91    1.07
   1   9 -12    1.72    1.52
  -1   9  12    1.77    1.38
   1   9 -12   -0.52    0.67
   1   9 -11    1.29    0.87
  -1   9  11    0.04    0.22
   1   9 -10   -0.11    0.16
   1   9 -10   -1.01    1.18
   1   9  -9    1.71    1.57
   1   9  -9    3.85    2.31
  -1   9   9    4.23    2.23
  -1   9   8    3.15    1.92
  -1   9   8    2.39    1.68
   1   9  -8    1.82    1.03
   1   9  -8    0.72    1.00
  -1   9   7    2.84    1.84
  -1   9   7    0.51    0.75
  -1   9   7   -0.71    0.91
   1   9  -7    0.76    1.03
   1   9  -7    0.58    0.81
   1   9  -6   -1.58    1.38
  -1   9   6   -3.14    1.91
  -1   9   6   -0.48    0.75
   1   9  -6    1.00    1.19
  -1   9   5    1.35    1.28
  -1   9   5    0.50    0.76
  -1   9   5    1.49    1.34
   1   9  -5    0.96    1.09
   1   9  -5    1.92    1.66
   1   9  -4   -0.30    0.61
  -1   9   4   -1.56    1.38
   1   9  -4    0.25    0.54
  -1   9   4    0.20    0.49
   1   9  -3   -0.83    1.02
  -1   9   3    0.86    1.03
   1   9  -3    2.28    1.85
   1   9  -3    0.26    0.55
  -1   9   3   -0.41    0.71
  -1   9   2   13.68    4.11
   1   9  -2   11.16    3.60
   1   9  -2   11.40    4.14
  -1   9   2   23.97    6.18
  -1   9   2   13.38    4.04
   1   9  -2   11.02    3.70
  -1   9   1    3.80    2.17
   1   9  -1    2.50    1.76
  -1   9   1    1.10    1.15
  -1   9   1    4.12    2.70
   1   9  -1    1.41    1.45
   1   9  -1    2.16    1.59
   1   9   0    1.87    1.53
  -1   9   0   -0.24    0.54
   1   9   0   -2.64    1.96
  -1   9   0    2.47    1.72
  -1   9   0    3.49    2.59
   1   9   0    0.86    1.01
  -1   9  -1    3.31    2.01
  -1   9  -1    2.91    1.87
  -1   9  -1    4.98    2.28
  -1   9  -1    4.89    3.15
   1   9   1    2.68    1.84
   1   9   1    1.14    1.17
  -1   9  -2   23.18    6.94
  -1   9  -2    8.49    2.98
  -1   9  -2    8.92    3.28
   1   9   2   12.69    4.04
   1   9   2   17.00    4.55
  -1   9  -2   14.45    4.18
  -1   9  -3    0.55    0.81
  -1   9  -3   -0.82    1.00
  -1   9  -3    2.91    2.45
   1   9   3   -0.97    1.09
   1   9   3   -0.98    1.13
  -1   9  -3   -0.99    1.02
   1   9   4    1.28    1.29
   1   9   4    0.83    1.00
  -1   9  -4    1.05    1.11
  -1   9  -4    2.18    1.63
  -1   9  -4    2.74    2.36
  -1   9  -4   -1.00    1.03
   1   9   5    0.34    0.66
  -1   9  -5    0.49    0.98
  -1   9  -5    0.41    0.71
   1   9   5   -0.69    0.91
  -1   9  -5    0.30    0.57
  -1   9  -6    0.17    0.46
  -1   9  -6    0.20    0.47
   1   9   6    0.49    0.77
  -1   9  -6    1.93    1.91
   1   9   7    1.17    1.14
  -1   9  -7    0.21    0.50
   1   9   7    4.80    2.36
   1   9   7    0.26    0.55
  -1   9  -7    2.02    1.50
  -1   9  -7    3.45    2.53
   1   9   8    2.83    1.80
  -1   9  -8    4.06    2.73
   1   9   8    3.23    1.89
  -1   9  -8    1.62    1.34
   1   9   9    4.10    2.09
   1   9   9    3.96    2.11
  -1   9  -9    4.86    2.97
  -1   9  -9    2.87    1.79
  -1   9 -10    0.49    0.74
  -1   9 -10   -1.27    1.51
  -1   9 -11   -1.10    1.39
  -1   9 -11    0.56    0.79
  -1   9 -11    1.55    1.73
   1   9  11    1.04    1.04
   1   9  12   -2.61    1.60
  -1   9 -12    1.69    1.67
  -1   9 -12   -1.53    1.28
  -1   9 -12    0.56    0.81
   1   9  13    0.65    0.77
  -1   9 -13    0.39    0.16
   1   9  14    4.24    1.87
  -1   9 -14    3.38    1.91
  -1   9 -14    1.87    1.37
  -1   9 -15    1.34    1.12
   1   9  15    1.92    1.18
  -1   9 -15    1.11    0.77
   1   9  16    1.64    1.01
  -1   9 -16   -0.58    0.93
  -1   9 -16    0.75    0.80
   1   9  17    1.31    0.83
  -1   9 -17    0.29    0.46
  -1  10  15    1.06    0.73
  -1  10  14   -0.68    0.65
   1  10 -14    0.61    0.71
   1  10 -14    0.70    0.98
   1  10 -13   -0.01    0.61
   1  10 -13    1.63    1.30
  -1  10  13    0.44    0.56
   1  10 -12   -0.30    0.31
  -1  10  12    0.30    0.49
   1  10 -11    1.04    1.17
   1  10 -11    0.13    0.43
  -1  10  10    0.45    0.64
   1  10 -10    0.01    0.24
  -1  10   9   -0.64    0.78
   1  10  -9   -2.82    2.01
  -1  10   8    2.89    1.69
   1  10  -8    1.45    1.45
   1  10  -7    1.53    1.19
   1  10  -7    4.54    2.58
  -1  10   7    7.21    2.68
  -1  10   7    3.68    1.82
   1  10  -6   -0.57    0.92
  -1  10   6   -0.31    0.55
   1  10  -6    0.91    0.96
  -1  10   6    1.15    1.07
  -1  10   5   -0.15    0.40
   1  10  -5   -1.43    1.47
  -1  10   5   -1.66    1.33
   1  10  -5    0.20    0.47
   1  10  -4   -0.31    0.69
   1  10  -4    1.20    1.16
  -1  10   4   -0.92    1.01
  -1  10   4    0.19    0.46
  -1  10   3    3.41    1.96
   1  10  -3    2.43    1.94
  -1  10   3   -0.26    0.54
   1  10  -3    1.04    1.09
  -1  10   2    1.29    1.27
  -1  10   2    0.48    0.73
   1  10  -2    1.16    1.33
  -1  10   2    0.79    0.94
   1  10  -2    1.10    1.13
  -1  10   1    3.27    1.91
   1  10  -1    1.44    1.26
   1  10  -1   -0.66    0.88
  -1  10   1    1.60    1.52
   1  10  -1   -0.34    0.71
  -1  10   1    2.60    1.70
  -1  10   0    3.46    1.95
  -1  10   0    3.54    1.98
   1  10   0    1.55    1.32
  -1  10   0    4.14    2.59
   1  10   0    0.98    1.07
  -1  10  -1   -0.28    0.55
  -1  10  -1    1.21    1.15
   1  10   1    0.96    1.04
  -1  10  -1    2.14    1.94
   1  10   1    0.19    0.48
  -1  10  -2   -2.05    1.47
  -1  10  -2    4.34    2.83
   1  10   2    0.90    1.01
  -1  10  -2    0.80    0.93
   1  10   2    2.35    1.66
  -1  10  -3   -0.85    0.93
  -1  10  -3    5.12    3.09
   1  10   3    3.28    1.96
   1  10   3    1.60    1.34
  -1  10  -3    2.15    1.53
  -1  10  -4   -0.13    0.49
   1  10   4    1.57    1.31
  -1  10  -4    0.74    0.89
  -1  10  -4    0.84    0.88
   1  10   4    0.89    1.01
  -1  10  -5    0.21    0.44
  -1  10  -5   -0.04    0.20
  -1  10  -5   -0.01    3.01
   1  10   5   -0.28    0.54
   1  10   5    0.81    0.94
  -1  10  -6    0.92    1.25
  -1  10  -6    2.33    1.45
   1  10   6   -1.18    1.09
  -1  10  -6   -1.36    1.17
   1  10   6   -0.32    0.57
  -1  10  -7    0.58    0.72
  -1  10  -7    0.83    1.16
  -1  10  -7    1.04    0.99
   1  10   7    0.72    0.81
   1  10   8    4.36    1.95
   1  10   8    1.11    1.00
  -1  10  -8    1.41    1.12
  -1  10  -8    1.26    1.39
   1  10   9   -1.81    1.23
   1  10   9   -0.11    0.30
  -1  10  -9   -0.94    1.18
  -1  10  -9    0.47    0.64
  -1  10 -10    0.59    0.91
  -1  10 -10    1.01    0.93
  -1  10 -11    0.64    0.72
  -1  10 -11    0.27    0.58
  -1  10 -12   -0.96    1.02
  -1  10 -12    0.50    0.62
  -1  10 -13   -0.44    1.14
   1  10  13    1.60    0.99
  -1  10 -13   -1.48    1.13
  -1  10 -13   -0.10    0.27
  -1  10 -14   -0.10    0.60
   1  10  14   -0.52    0.53
  -1  10 -14    0.01    0.09
   1  10  15   -0.41    0.43
  -1  10 -15    0.50    0.52
   1  11 -11   -0.61    0.72
   1  11 -10    2.21    1.50
  -1  11  10    1.60    0.90
  -1  11   9   -0.01    0.07
   1  11  -9    0.00    0.07
  -1  11   8   -1.34    0.89
   1  11  -8    1.76    1.44
  -1  11   7    0.47    0.53
   1  11  -7   -0.72    0.94
   1  11  -6   -0.32    0.47
  -1  11   6    0.94    0.81
  -1  11   5    1.69    1.15
   1  11  -5   -0.56    0.66
   1  11  -5    0.66    0.89
   1  11  -4   -0.45    0.62
  -1  11   4   -1.02    0.93
   1  11  -4    0.12    0.39
   1  11  -3   -0.84    0.86
   1  11  -3    0.53    0.79
  -1  11   3    0.98    0.93
   1  11  -2   -0.49    0.67
   1  11  -2    1.47    1.28
  -1  11   2   -0.49    0.66
   1  11  -1    0.20    0.43
  -1  11   1   -2.09    1.33
  -1  11   1    0.31    0.52
  -1  11   1   -2.73    1.58
   1  11  -1   -0.22    0.48
   1  11   0   -0.77    0.84
  -1  11   0   -1.65    1.31
  -1  11   0   -1.04    0.95
  -1  11   0   -0.94    0.88
  -1  11  -1   -0.17    0.38
  -1  11  -1    0.76    0.81
   1  11   1    1.15    1.02
  -1  11  -1    0.43    0.70
  -1  11  -2   -1.32    1.06
  -1  11  -2   -0.57    0.66
  -1  11  -2    1.15    1.18
   1  11   2    1.08    0.97
  -1  11  -3    0.09    0.26
  -1  11  -3   -1.54    1.37
  -1  11  -3    1.03    0.93
   1  11   3    1.25    1.03
  -1  11  -4    0.16    0.36
  -1  11  -4   -0.92    1.06
   1  11   4   -0.75    0.78
   1  11   5   -1.56    1.08
  -1  11  -5    0.56    0.65
  -1  11  -5    1.81    1.46
   1  11   6    0.55    0.60
  -1  11  -6    0.46    0.72
  -1  11  -6    1.41    0.99
   1  11   7    0.48    0.52
  -1  11  -7    2.68    1.68
  -1  11  -8   -1.23    1.10
  -1  11  -9   -1.32    1.09
  -1  11 -10    4.73    1.92
   1  12  -2    0.15    0.28
   1  12  -1   -0.66    0.60
   1  12   0   -0.92    0.70
   1  12   1    0.11    0.24
   1  12   2    0.82    0.63
   1  12   3   -0.70    0.56
   2   0   0    5.97    0.96
   2   0  -1    6.39    1.58
  -2   0  -1    6.81    1.79
  -2   0  -1    6.40    1.66
   2   0  -1    5.77    0.98
  -2   0   1    7.06    1.77
  -2   0   2    6.82    1.69
   2   0  -2    5.61    1.45
  -2   0  -2    5.90    1.57
  -2   0  -2    6.82    1.21
  -2   0  -2    8.72    1.98
  -2   0   3    4.00    1.44
  -2   0  -3    3.31    1.16
   2   0  -3    4.05    1.34
  -2   0  -3    4.57    1.07
  -2   0   3    4.83    1.57
  -2   0  -4   41.27    4.57
  -2   0   4   38.08    4.35
   2   0  -4   36.14    4.20
  -2   0  -4   42.08    4.68
  -2   0   5   43.58    4.87
  -2   0  -5   42.47    4.89
  -2   0  -5   39.84    4.61
  -2   0  -5   41.98    4.69
  -2   0  -6   36.18    4.70
  -2   0   6   38.05    4.75
  -2   0  -6   36.63    4.60
  -2   0   7    6.73    1.82
  -2   0  -7   10.71    2.58
  -2   0   7   12.46    2.70
  -2   0  -7    7.85    2.23
  -2   0  -8    3.78    1.66
  -2   0   8    2.32    1.08
  -2   0  -8    3.31    1.44
   2   0  -8    4.47    1.76
  -2   0  -9   22.13    3.94
  -2   0  -9   16.77    3.52
   2   0  -9   24.83    4.32
  -2   0   9   21.19    3.85
  -2   0 -10   16.59    3.59
   2   0 -10   17.28    3.68
  -2   0  10   13.71    3.35
  -2   0 -10   13.89    3.22
  -2   0 -11   22.91    4.47
  -2   0 -11   24.58    4.62
   2   0 -11   29.78    5.15
  -2   0  11   24.10    4.47
   2   0 -12    1.42    0.99
  -2   0  12    0.28    0.75
  -2   0 -12    0.02    0.20
  -2   0 -12    0.16    0.50
  -2   0  13   -0.31    0.33
  -2   0 -13    0.05    0.54
   2   0 -13    0.26    0.87
  -2   0  14    6.47    2.56
  -2   0 -14    4.62    2.00
   2   0 -14    5.52    2.63
  -2   0  15   32.47    6.09
   2   0 -15   36.27    6.92
  -2   0 -15   26.53    5.70
  -2   0 -15   28.29    6.54
  -2   0 -16   54.42    9.70
  -2   0 -16   46.85    7.89
   2   0 -16   63.17    9.55
  -2   0 -17    9.30    3.77
   2   0 -17   10.91    4.16
  -2   0 -18    6.64    3.72
  -2   0 -18    3.42    2.16
   2   0 -18    1.96    1.62
  -2   0 -18    1.73    1.57
   2   0 -18    0.19    1.56
   2   0 -18    0.69    1.55
   2   0  18    0.07    0.30
  -2   0 -19   -1.82    1.59
   2   0 -19    0.75    1.10
  -2   0 -19   -1.33    1.64
   2   0 -19    0.34    1.59
  -2   0 -20    0.27    0.73
   2   0 -20    2.07    1.75
   2   0 -20    0.29    0.79
  -2   0 -20    2.31    1.80
  -2   0 -21   -2.23    1.99
  -2   0 -21    0.39    0.73
   2   0 -21    0.55    1.20
  -2   0  21    1.73    1.32
   2   0 -22    0.06    1.05
  -2   0 -22    1.36    1.48
  -2   0 -22    1.39    1.35
  -2   0  22   -0.08    0.27
   2   0 -23   -0.78    1.40
  -2   0 -23   -0.21    0.50
  -2   0  23   -0.67    0.75
   2   0 -23    0.59    0.83
  -2   0 -23    1.41    1.40
   2   0 -24    1.12    1.04
  -2   0  24    1.39    1.01
  -2   0 -24    0.72    0.88
  -2   0 -25   -0.71    0.80
   2   0 -25   -0.31    0.49
  -2   0 -26   -0.90    0.80
   2   0 -26    1.65    1.00
  -2  -1 -25    0.97    1.03
  -2  -1 -25    0.98    0.90
   2   1 -25    2.54    1.37
  -2  -1 -24    0.82    0.91
   2   1 -24   -0.14    0.35
  -2  -1 -23    2.84    2.21
  -2   1  23    2.82    2.16
   2   1 -23    0.65    0.81
   2   1 -23    0.47    1.52
  -2  -1 -23    0.00    0.07
  -2  -1 -22   -0.94    1.36
   2   1 -22    0.08    0.60
  -2  -1 -22   -0.20    0.50
   2   1 -22   -1.86    1.44
  -2   1  22    0.19    0.59
   2   1 -21   -0.30    1.09
  -2   1  21    3.42    2.69
   2   1 -21    2.20    1.87
  -2  -1 -21    4.47    3.09
  -2  -1 -21    0.71    0.97
  -2  -1 -20    3.83    2.94
   2  -1  20    4.34    2.47
   2   1 -20    4.10    2.31
  -2   1  20    3.54    2.83
  -2  -1 -20    5.04    2.62
   2   1 -20    1.73    1.20
  -2   1  19   -0.29    0.82
   2  -1  19    0.55    0.89
  -2  -1 -19   -0.44    0.78
   2   1 -19    0.90    1.77
   2   1 -19   -0.28    0.37
  -2  -1 -18    2.44    1.77
  -2  -1 -18    2.15    2.24
  -2   1  18    4.31    3.19
   2  -1  18   -1.36    1.39
  -2  -1 -18    1.53    1.43
   2   1 -18    1.95    1.78
   2   1 -18    3.64    2.80
   2  -1  17   17.91    5.16
  -2  -1 -17   17.75    5.05
  -2  -1 -16    8.70    3.42
  -2  -1 -15    1.09    0.95
  -2  -1 -14   10.90    3.57
  -2  -1 -13    7.92    2.84
  -2  -1 -13    8.05    2.89
   2   1 -12   14.10    3.36
  -2  -1 -12   14.29    3.88
  -2  -1 -12   13.20    3.32
  -2  -1 -11   10.87    2.98
  -2  -1 -11    9.85    2.96
   2   1 -11   13.24    3.07
  -2   1  11   12.31    3.08
  -2  -1 -10   10.67    3.04
  -2  -1 -10   11.43    3.03
   2   1 -10   11.64    2.81
  -2   1  10   10.09    2.65
  -2  -1  -9   59.17    6.49
   2   1  -9   61.21    6.06
  -2   1   9   63.26    6.43
  -2  -1  -9   60.58    6.85
  -2   1   8   57.45    5.55
  -2  -1  -8   68.66    6.88
  -2   1   8   61.94    6.14
  -2  -1  -8   56.03    6.15
   2   1  -8   61.47    5.80
  -2   1   7   59.87    5.71
  -2  -1  -7   62.76    6.47
  -2  -1  -7   62.08    6.21
   2   1  -7   62.23    5.62
  -2   1   7   58.15    5.69
  -2  -1  -6   22.18    3.63
  -2   1   6   26.23    3.69
   2   1  -6   23.32    2.99
  -2  -1  -6   24.07    3.68
  -2   1   6   21.46    3.36
  -2  -1  -5   49.71    5.44
  -2   1   5   51.70    4.92
  -2  -1  -5   54.72    5.49
  -2   1   5   51.79    5.31
  -2   1   4   25.36    3.66
  -2  -1  -4   21.96    3.45
  -2  -1  -4   24.29    3.69
   2   1  -4   23.98    3.44
  -2  -1  -4   24.60    3.53
  -2   1   4   23.39    3.14
  -2   1   3    4.28    1.35
  -2  -1  -3    3.61    1.44
  -2   1   3    4.18    1.52
   2   1  -3    5.17    1.57
  -2   1   3    5.00    1.46
   2   1  -2   32.07    3.70
  -2  -1  -2   33.80    3.94
  -2  -1  -2   32.69    1.78
  -2  -1  -2   29.24    3.58
  -2   1   2   35.23    3.62
  -2   1   2   35.79    3.76
  -2  -1  -1   73.31    5.60
   2   1  -1   65.71    5.07
  -2   1   1   75.56    5.47
  -2  -1  -1   71.85    5.37
  -2   1   1   75.38    5.07
  -2   1   1   86.09    6.34
  -2   1   0   54.93    4.77
  -2   1   0   53.70    4.87
   2  -1   0   52.07    3.84
  -2  -1   0   54.84    4.61
  -2   1  -1   77.49    5.62
  -2  -1   1   74.82    5.27
  -2  -1   1   75.10    5.80
   2  -1  -1   80.40    5.38
   2  -1  -1   77.87    4.79
  -2   1  -1   79.29    5.42
  -2   1  -2   32.02    3.57
  -2  -1   2   35.02    4.13
  -2   1  -2   36.23    3.81
   2  -1  -2   33.16    3.57
  -2   1  -2   39.43    4.12
  -2  -1   2   32.84    3.51
  -2   1  -3    3.88    1.21
  -2  -1   3    3.57    1.47
   2  -1  -3    3.90    1.22
  -2   1  -3    4.06    1.27
  -2  -1   3    3.72    1.43
  -2   1  -3    5.72    1.57
  -2   1  -4   21.96    3.24
  -2   1  -4   24.53    2.95
   2  -1  -4   22.37    3.18
  -2   1  -4   24.66    3.37
  -2   1  -5   47.55    4.87
   2  -1  -5   50.08    5.10
  -2   1  -5   45.83    4.52
  -2   1  -5   50.59    5.25
  -2   1  -6   23.59    3.50
  -2   1  -7   64.89    6.17
  -2   1  -7   70.38    6.70
  -2  -1   7   68.93    6.74
  -2   1  -8   59.20    6.18
  -2   1  -8   61.65    6.52
  -2  -1   8   64.13    6.76
  -2   1  -9   58.99    6.40
  -2   1  -9   56.19    6.48
   2  -1  -9   65.54    7.55
  -2  -1   9   60.15    6.69
  -2   1 -10   14.71    4.08
  -2  -1  10   11.63    3.19
  -2   1 -10    9.74    2.75
   2  -1 -10   15.83    3.91
  -2   1 -10   11.34    3.09
  -2  -1  11   13.42    3.44
   2  -1 -11   10.12    3.16
  -2   1 -11   12.66    4.11
  -2   1 -11   12.78    3.26
  -2  -1  12   14.17    3.75
  -2   1 -12   11.86    3.25
  -2   1 -12   15.32    4.67
   2  -1 -12   15.64    4.03
  -2   1 -13    7.67    2.79
  -2  -1  13    8.71    3.03
   2  -1 -13    9.24    3.27
  -2   1 -13   10.71    3.92
  -2   1 -14    9.41    3.96
  -2  -1  14   10.14    3.46
  -2   1 -14   11.53    3.58
   2  -1 -14   14.83    4.46
  -2   1 -15    1.94    2.24
  -2  -1  15    1.26    1.50
  -2   1 -15    1.42    1.72
   2  -1 -15    1.30    1.55
  -2  -1  16    6.96    3.03
  -2   1 -16   13.01    4.17
   2  -1 -16   12.58    4.56
  -2   1 -16   11.49    4.43
  -2  -1  17   23.87    5.84
  -2   1 -17   21.95    5.38
   2  -1 -17   27.40    6.69
  -2   1 -18    0.53    0.85
   2  -1 -18    2.59    2.29
   2  -1 -18    7.49    3.72
  -2   1 -18    1.35    1.58
  -2   1 -18    0.78    1.39
  -2  -1  18    3.74    2.43
   2  -1 -18    4.24    2.81
   2  -1 -19    1.26    1.32
  -2   1 -19   -0.78    1.05
  -2   1 -20    2.17    1.76
   2  -1 -20    1.83    1.35
  -2   1 -20    6.38    3.22
  -2   1 -21    2.61    1.92
   2  -1 -21    3.37    2.36
  -2  -1  22    0.17    0.40
   2  -1 -22    1.63    1.71
  -2   1 -22    1.12    1.22
   2  -1 -23   -0.04    1.01
  -2  -1  23   -0.11    0.31
  -2   1 -23    1.43    1.33
  -2   1 -24   -2.08    1.52
  -2  -1  24   -0.92    0.82
   2  -1 -24   -1.39    1.21
  -2  -1  25   -0.96    0.76
   2  -1 -25    0.31    0.51
  -2   1 -25   -2.04    1.39
  -2   1 -26    0.49    0.61
   2  -1 -26   -1.25    0.88
  -2  -2 -25   -0.20    0.49
  -2  -2 -24   -0.88    1.18
   2   2 -24    1.82    1.22
  -2  -2 -23    1.64    1.78
  -2   2  23    0.06    0.32
   2   2 -23    1.70    1.25
   2   2 -22   -0.19    0.43
   2   2 -22   -0.18    0.64
  -2   2  22   -0.53    1.02
  -2  -2 -21    1.82    2.08
  -2   2  21   -1.74    1.95
   2   2 -21    1.20    1.14
   2   2 -21    0.15    1.07
   2   2 -21    0.19    0.75
   2  -2  20    0.66    0.94
  -2   2  20    2.64    2.50
  -2  -2 -20    2.12    2.28
   2   2 -20   -1.91    1.47
   2   2 -20    0.06    0.73
   2   2 -20   -0.08    1.00
  -2  -2 -19    1.43    1.89
   2   2 -19    0.57    0.72
  -2   2  19   -1.66    2.01
   2  -2  19    1.30    1.34
   2   2 -19    1.42    2.26
  -2  -2 -18   18.99    6.83
  -2   2  18   20.44    7.09
   2  -2  18   13.22    4.28
  -2  -2 -18   20.03    5.48
   2   2 -18   18.92    6.10
   2   2 -18   12.45    4.52
   2  -2  18   12.70    4.47
   2   2 -17    6.68    3.75
  -2   2  17   12.34    5.44
   2  -2  17    7.15    3.11
  -2  -2 -17   10.28    4.93
  -2  -2 -17    6.51    2.95
   2  -2  17    6.99    3.10
   2   2 -17    6.94    3.47
  -2  -2 -16   12.51    4.16
  -2  -2 -15    1.80    1.70
  -2  -2 -15    2.51    0.87
  -2  -2 -14   11.33    3.55
  -2  -2 -14   12.21    4.10
  -2  -2 -13    3.45    2.15
  -2  -2 -13    1.91    1.31
  -2  -2 -12   31.23    6.03
  -2  -2 -12   27.33    5.13
  -2  -2 -11   12.81    3.37
  -2  -2 -11   17.49    4.08
  -2  -2 -10    8.16    2.49
  -2  -2 -10    9.70    2.89
  -2   2   9   10.60    2.47
   2   2  -9   11.61    2.81
  -2  -2  -9   11.37    2.84
  -2  -2  -9   12.02    3.24
  -2  -2  -8   18.67    3.80
  -2  -2  -8   18.05    3.50
   2   2  -8   21.89    3.63
  -2   2   8   17.05    3.22
  -2   2   7   30.16    4.16
  -2  -2  -7   34.76    4.68
   2   2  -7   37.75    4.56
  -2  -2  -7   31.38    4.82
  -2  -2  -6   36.40    4.91
  -2  -2  -6   38.05    4.69
   2   2  -6   41.49    4.72
  -2   2   6   36.03    4.46
  -2   2   6   41.47    4.43
   2   2  -5    2.70    1.17
  -2   2   5    2.54    1.20
  -2  -2  -5    2.87    1.38
  -2  -2  -5    2.88    1.18
  -2   2   5    1.53    0.75
  -2   2   4   19.73    3.25
  -2   2   4   17.39    2.70
  -2  -2  -4   18.01    3.26
  -2  -2  -4   20.45    3.09
   2   2  -4   19.53    3.09
   2   2  -4   18.69    2.97
  -2   2   3   11.09    2.47
   2   2  -3   10.42    2.24
  -2  -2  -3   10.71    2.25
  -2   2   3   10.06    2.05
  -2  -2  -3    9.59    2.36
  -2  -2  -3    9.23    2.29
   2   2  -3    7.97    1.84
  -2  -2  -2   53.85    5.29
  -2   2   2   52.23    5.41
   2   2  -2   46.49    4.74
   2   2  -2   44.95    4.45
  -2   2   2   53.57    4.75
  -2   2   2   64.33    4.85
  -2  -2  -2   51.09    4.99
  -2   2   1   85.56    6.64
  -2   2   1   83.76    5.71
  -2   2   1   89.13    6.22
  -2  -2  -1   93.07    6.72
  -2  -2  -1   97.11    6.68
   2  -2   1  106.02    6.80
  -2  -2   0    4.60    1.26
  -2   2   0   15.35    2.98
   2  -2   0   15.44    2.71
  -2   2   0   13.25    2.40
  -2  -2   0    5.71    1.70
  -2  -2   0    6.45    1.76
  -2   2  -1   90.84    6.62
  -2   2  -1   89.80    6.31
   2  -2  -1   90.80    6.23
  -2  -2   1   83.18    6.45
  -2  -2   1   82.97    6.04
  -2   2  -2   57.77    5.30
  -2   2  -2   56.58    5.30
  -2   2  -2   52.81    4.94
  -2  -2   2   44.41    4.85
  -2  -2   2   44.73    4.44
   2  -2  -2   48.45    4.19
  -2   2  -3    9.85    2.09
   2  -2  -3   10.62    2.02
  -2   2  -3    9.45    2.19
  -2  -2   3   10.26    2.35
  -2   2  -3   10.87    2.01
  -2  -2   3    8.99    2.17
  -2   2  -3   10.88    2.35
  -2   2  -3   10.23    2.16
  -2   2  -3   11.13    2.12
  -2   2  -4   19.64    3.41
  -2   2  -4   19.29    3.12
  -2   2  -4   19.88    3.00
  -2  -2   4   23.62    3.74
   2  -2  -4   18.94    2.84
  -2   2  -4   24.05    3.49
  -2   2  -5    2.82    1.21
  -2  -2   5    2.53    1.29
  -2   2  -5    3.98    1.45
   2  -2  -5    2.90    1.15
  -2  -2   6   44.10    5.53
  -2   2  -6   36.13    4.41
  -2   2  -7   33.98    5.23
  -2   2  -7   34.26    4.43
  -2  -2   7   34.29    4.90
  -2  -2   8   18.81    3.88
  -2   2  -8   16.30    3.14
  -2   2  -8   17.65    3.95
  -2  -2   9   11.96    3.09
  -2   2  -9   14.95    3.75
   2  -2  -9   13.56    3.44
  -2   2 -10    7.51    2.96
  -2  -2  10   12.00    3.24
   2  -2 -10    7.96    2.70
   2  -2 -11   16.33    3.96
  -2   2 -11   13.45    4.02
  -2  -2  11   12.90    3.56
  -2  -2  12   29.09    5.70
   2  -2 -12   28.84    5.63
  -2   2 -12   31.30    6.45
  -2  -2  13    2.34    1.48
  -2   2 -13    3.21    2.12
   2  -2 -13    1.84    1.48
  -2   2 -14   20.52    5.78
   2  -2 -14   14.27    4.01
  -2  -2  14   14.74    4.57
  -2  -2  15    3.91    2.46
   2  -2 -15    1.25    0.90
  -2   2 -15    1.01    1.36
  -2   2 -16   17.38    5.78
   2  -2 -16   12.24    4.26
  -2  -2  16   11.67    4.29
  -2   2 -17    6.56    2.97
  -2  -2  17    8.64    3.64
   2  -2 -17    8.43    3.53
   2  -2 -17    9.95    4.25
  -2   2 -18   12.30    4.16
   2  -2 -18   22.54    6.43
   2  -2 -18   16.21    5.79
  -2  -2  18   21.23    6.00
  -2   2 -19    1.77    1.60
   2  -2 -19    1.80    1.42
   2  -2 -20    0.79    1.54
  -2   2 -20    1.32    1.38
   2  -2 -21    0.01    1.10
  -2   2 -21   -1.17    1.29
  -2   2 -22    0.67    0.94
   2  -2 -22   -0.57    1.48
  -2  -2  23   -0.66    0.74
  -2   2 -23   -0.61    0.86
  -2   2 -24   -1.21    1.14
  -2  -2  24    0.42    0.55
   2  -2 -24    0.61    0.80
  -2   2 -25    1.12    1.01
  -2  -2  25    1.79    1.03
   2  -2 -25   -0.77    0.78
  -2   2 -26    0.28    0.44
   2  -2 -26    1.61    0.97
  -2  -3 -25    0.01    0.12
  -2  -3 -24   -2.35    1.88
  -2   3  23    2.22    1.85
  -2  -3 -23    0.51    0.98
  -2  -3 -22    2.79    2.44
  -2   3  22    2.17    2.00
  -2  -3 -21   -1.07    1.58
  -2   3  21    0.91    1.39
   2   3 -21    0.61    0.14
   2   3 -21   -0.20    1.29
  -2   3  20    2.71    2.51
   2   3 -20    0.17    0.81
  -2  -3 -20    2.03    2.23
   2  -3  20   -1.11    1.15
   2   3 -20   -0.07    1.07
  -2   3  19    0.76    1.36
   2  -3  19    1.20    1.23
  -2  -3 -19   -1.41    1.87
   2   3 -19    0.77    1.16
   2   3 -19    0.12    0.45
  -2  -3 -18   -2.02    2.22
   2  -3  18    4.49    2.40
   2   3 -18    0.94    1.53
   2   3 -18    3.34    2.66
  -2   3  18    0.97    1.55
  -2  -3 -17    5.32    3.52
  -2   3  17   -1.26    1.76
   2  -3  17    3.16    2.28
   2  -3  17   -0.30    0.62
  -2  -3 -17    1.70    1.32
   2   3 -17    1.68    1.65
   2   3 -17    2.93    2.17
  -2  -3 -16    4.17    1.86
  -2  -3 -16    1.43    1.30
   2   3 -16    5.64    3.08
  -2  -3 -15    1.18    1.32
  -2  -3 -15   -0.41    0.70
  -2  -3 -14    6.19    2.56
  -2  -3 -14    5.57    2.66
  -2  -3 -13    0.49    0.65
  -2  -3 -13    2.56    1.49
  -2  -3 -12   22.17    5.33
  -2  -3 -12   15.98    3.94
  -2  -3 -11    4.90    2.46
  -2  -3 -11    3.08    1.44
   2   3 -11    5.68    2.30
   2   3 -10   12.84    3.32
  -2   3  10   11.27    2.77
  -2  -3 -10   13.61    3.84
  -2  -3 -10   11.27    3.08
   2   3 -10   10.42    2.77
  -2   3   9   22.78    3.99
  -2  -3  -9   25.24    5.13
  -2  -3  -9   22.95    4.27
   2   3  -9   25.82    4.49
   2   3  -9   24.02    4.21
  -2   3   8    4.43    1.67
   2   3  -8    5.95    2.09
  -2  -3  -8    6.77    2.29
  -2  -3  -8    5.47    1.98
   2   3  -8    4.74    1.84
  -2   3   7    4.12    1.63
  -2  -3  -7    4.83    2.17
   2   3  -7    3.21    1.51
  -2  -3  -7    4.03    1.60
   2   3  -7    4.97    1.85
  -2  -3  -6    9.71    2.60
  -2  -3  -6   10.65    2.50
  -2   3   6    9.87    2.53
   2   3  -6    9.88    2.63
  -2  -3  -5   22.83    4.04
   2   3  -5   23.69    3.88
  -2   3   5   24.75    3.96
  -2  -3  -4   27.18    4.28
  -2   3   4   27.84    4.19
   2   3  -4   27.58    4.37
   2   3  -3    2.72    1.46
  -2  -3  -3    2.29    1.01
  -2   3   3    2.89    1.36
  -2   3   3    1.97    0.90
   2   3  -3    1.38    0.66
  -2   3   2    3.97    1.24
  -2  -3  -2    4.10    1.40
  -2   3   2    4.03    1.56
   2   3  -2    2.68    1.34
  -2  -3  -2    3.63    1.60
  -2   3   1   61.28    5.77
  -2  -3  -1   65.29    5.60
  -2  -3  -1   58.88    5.77
  -2   3   1   61.69    5.45
   2   3  -1   59.62    6.01
  -2  -3  -1   66.99    5.95
  -2   3   0   33.36    4.37
  -2  -3   0   28.50    3.89
  -2   3   0   30.34    4.08
  -2  -3   0   28.54    3.68
  -2   3   0   31.55    4.11
  -2  -3   0   29.07    3.78
  -2  -3   1   55.91    5.42
  -2  -3   1   60.15    5.40
  -2   3  -1   62.70    5.74
  -2   3  -1   69.62    6.35
  -2   3  -1   65.66    5.88
  -2  -3   1   56.77    5.20
  -2   3  -2    7.54    2.02
  -2  -3   2    3.64    1.33
  -2   3  -2    4.59    1.73
  -2  -3   2    3.09    1.53
   2   3   2    2.97    1.30
  -2   3  -2    6.29    1.93
  -2  -3   3    1.82    1.06
   2   3   3    2.53    0.98
  -2   3  -3    2.05    0.74
  -2   3  -3    1.87    0.93
  -2   3  -3    2.15    1.11
  -2  -3   4   28.33    4.40
  -2   3  -4   29.48    3.99
  -2   3  -4   28.37    4.35
   2   3   4   26.48    3.42
  -2   3  -4   25.10    3.77
  -2  -3   5   31.28    4.75
  -2   3  -5   24.32    4.11
  -2   3  -5   24.79    3.85
  -2   3  -6   12.31    2.91
  -2   3  -6    9.02    2.36
  -2  -3   6   11.78    2.97
  -2   3  -7    3.68    1.60
  -2  -3   7    4.10    1.84
  -2   3  -7    4.91    2.05
  -2   3  -8    5.30    2.28
  -2  -3   8    4.05    1.98
  -2   3  -8    6.93    2.47
   2  -3  -9   25.83    5.01
  -2   3  -9   25.93    5.10
  -2   3  -9   24.25    4.62
  -2  -3   9   27.42    5.01
   2  -3 -10   14.21    3.87
  -2   3 -10   12.35    3.39
  -2  -3  10    9.17    3.04
  -2   3 -10   14.55    4.12
   2  -3 -11    8.18    2.96
  -2  -3  11    4.03    2.29
  -2   3 -11    3.40    2.03
  -2   3 -11    5.02    2.59
  -2   3 -12   21.99    5.39
   2  -3 -12   17.55    4.55
  -2   3 -12   20.40    5.24
  -2  -3  12   18.51    4.67
  -2   3 -13    1.41    1.68
   2  -3 -13    0.45    0.86
  -2  -3  13    0.95    0.91
  -2   3 -13    1.29    1.70
  -2  -3  14    6.29    2.81
  -2   3 -14    7.50    3.38
   2  -3 -14    8.63    3.32
  -2  -3  15    1.32    1.32
   2  -3 -15   -0.34    0.37
  -2   3 -15    2.32    2.00
  -2   3 -16    3.68    2.21
   2  -3 -16    6.80    3.24
  -2  -3  16    1.90    1.65
  -2  -3  17    0.88    1.27
  -2   3 -17    2.12    1.72
   2  -3 -17   -0.62    1.05
  -2   3 -17    4.87    3.22
   2  -3 -18    4.26    2.56
  -2   3 -18    2.60    1.73
  -2   3 -18   -0.07    0.31
   2  -3 -19    0.75    1.71
  -2   3 -19   -1.03    1.22
  -2   3 -19   -0.04    0.23
   2  -3 -20    1.85    1.72
  -2   3 -20    0.50    0.84
  -2   3 -20   -0.02    1.02
  -2   3 -21    0.96    1.14
   2  -3 -21    0.31    0.92
  -2   3 -22    1.03    1.13
  -2  -3  23   -0.01    0.07
  -2   3 -23   -1.83    1.42
  -2  -3  24   -0.45    0.55
  -2   3 -24   -1.86    1.33
  -2   3 -25    0.59    0.67
  -2  -3  25    0.68    0.61
   2  -3 -25   -0.71    0.71
  -2  -4 -24    2.83    1.88
  -2   4  23    0.68    0.96
  -2  -4 -23    2.51    2.00
  -2  -4 -22   -2.71    2.27
  -2   4  22    1.56    1.61
  -2   4  21    1.36    1.62
  -2  -4 -21    3.19    2.60
   2   4 -21   -2.65    1.78
  -2   4  20   -0.64    1.17
  -2  -4 -20   -0.70    1.27
   2   4 -20    0.35    0.52
  -2   4  19    2.49    2.40
   2  -4  19   -0.08    0.31
   2   4 -19    0.88    1.12
  -2  -4 -19    0.45    1.03
  -2   4  18    3.15    2.76
  -2  -4 -18    1.34    1.78
   2  -4  18    2.26    1.65
   2   4 -18    0.26    1.53
  -2   4  17    7.36    4.22
  -2  -4 -17    4.99    3.38
   2   4 -17    3.54    2.78
  -2  -4 -16   -1.27    1.66
  -2  -4 -16    1.66    1.94
  -2  -4 -16    0.90    1.35
  -2   4  16    1.26    1.74
   2   4 -16    1.69    1.42
   2  -4  16   -0.16    1.51
  -2   4  15    4.79    3.32
  -2  -4 -15    0.59    0.93
  -2  -4 -15    2.15    1.40
   2   4 -15    1.20    1.57
  -2  -4 -14    2.56    1.77
  -2  -4 -14    2.60    1.54
  -2  -4 -13    5.17    2.62
  -2  -4 -12    3.57    2.23
   2   4 -12    4.53    2.18
  -2   4  11    4.50    2.23
  -2  -4 -11    4.54    1.91
   2   4 -11    7.37    2.71
   2   4 -10    4.35    1.81
  -2  -4 -10    1.99    1.44
  -2   4  10    3.02    1.67
   2   4 -10    3.85    2.01
   2   4  -9   22.50    4.39
  -2  -4  -9   23.22    5.06
   2   4  -9   25.45    4.80
  -2   4   9   19.56    4.01
   2   4  -8    6.04    2.15
  -2   4   8    5.90    2.12
  -2  -4  -8    9.07    2.95
   2   4  -8    7.64    2.47
   2   4  -7    3.63    1.56
  -2   4   7    4.74    1.96
  -2  -4  -7    2.97    1.78
   2   4  -7    4.11    1.85
   2   4  -6    9.84    3.02
  -2  -4  -6   10.78    3.11
   2   4  -6   11.16    3.01
  -2   4   6   10.04    2.79
  -2   4   5    1.16    1.17
   2   4  -5   -0.16    0.64
  -2  -4  -5   -0.59    0.95
   2   4  -5    0.99    1.12
   2   4  -4   14.57    3.28
  -2   4   4   15.36    3.35
  -2  -4  -4   15.30    3.41
   2   4  -4   18.78    3.87
  -2   4   4   17.58    3.26
  -2   4   3   84.24    7.54
  -2  -4  -3   75.02    7.34
   2   4  -3   89.28    8.21
  -2   4   3   90.83    7.02
   2   4  -3   84.86    7.82
   2   4  -2   54.53    6.27
  -2   4   2   49.32    5.70
  -2  -4  -2   48.68    5.86
  -2   4   2   57.71    5.67
   2   4  -2   47.96    5.85
  -2  -4  -1   12.59    2.93
   2   4  -1   10.62    2.67
  -2   4   1   10.21    2.45
   2   4  -1   10.38    2.54
  -2   4   1   11.16    2.56
  -2  -4   0  105.39    8.38
   2   4   0  110.05    8.72
  -2   4   0  109.46    8.15
   2   4   0  107.09    8.59
  -2   4   0  108.33    8.16
   2   4   1   11.06    2.74
  -2   4  -1   13.31    2.79
  -2   4  -1   12.81    2.91
   2   4   2   50.71    5.85
  -2   4  -2   54.59    5.90
  -2  -4   2   48.03    5.72
  -2   4  -2   52.14    5.92
   2   4   3   86.59    7.26
  -2  -4   3   89.89    8.15
  -2   4  -3   85.63    8.16
  -2   4  -3   84.92    7.64
  -2   4  -3   96.92    8.02
  -2   4  -4   13.64    3.33
  -2   4  -4   12.76    2.97
   2   4   4   15.36    2.90
  -2  -4   4   17.55    3.83
  -2   4  -5   -0.44    0.77
  -2   4  -5    0.26    0.74
  -2  -4   5   -0.19    0.49
  -2   4  -6   10.85    2.85
  -2   4  -6   11.62    3.25
  -2  -4   6   12.65    3.37
  -2   4  -7    4.47    2.01
  -2  -4   7    2.03    1.45
  -2   4  -7    3.91    1.81
   2  -4  -8    7.88    2.97
  -2  -4   8    7.48    2.83
  -2   4  -8    8.14    2.71
  -2   4  -8    7.91    2.40
   2  -4  -9   22.43    4.95
  -2   4  -9   23.20    5.00
  -2  -4   9   24.15    4.99
  -2   4  -9   19.98    4.35
  -2  -4  10    2.67    1.95
  -2   4 -10    1.54    1.44
   2  -4 -10    3.26    1.71
  -2   4 -10    1.39    1.10
  -2   4 -11    3.25    1.76
  -2   4 -11    5.18    2.46
   2  -4 -11    4.58    2.26
  -2  -4  11    3.19    1.69
  -2   4 -12    9.07    3.66
  -2   4 -12    7.63    2.91
   2  -4 -12    8.60    3.32
  -2  -4  12    5.66    2.69
  -2   4 -13   10.89    4.14
  -2   4 -13    8.35    3.46
   2  -4 -13    6.93    3.00
  -2  -4  13    6.93    3.11
  -2  -4  14    4.82    3.10
   2  -4 -14    4.07    2.49
  -2   4 -14    6.66    3.40
  -2   4 -15    1.26    1.43
  -2   4 -15    1.13    1.24
  -2  -4  15    0.56    0.27
   2  -4 -15    1.58    0.76
  -2   4 -15    1.20    0.67
  -2   4 -16    0.39    0.74
   2  -4 -16   -0.14    0.59
   2   4  16   -1.71    1.30
  -2   4 -16    1.12    1.46
  -2  -4  16    1.79    1.84
  -2   4 -16    0.05    1.69
  -2   4 -17    3.19    2.12
  -2   4 -17    4.24    2.88
  -2   4 -18    1.52    1.47
  -2   4 -18    0.31    0.94
  -2   4 -19    0.06    0.29
  -2   4 -19    1.14    0.86
  -2   4 -20   -0.66    1.24
  -2   4 -20    0.44    0.76
  -2   4 -21    0.60    0.85
  -2   4 -21   -0.34    1.19
  -2  -4  22   -0.49    0.65
  -2   4 -22   -0.79    0.76
  -2   4 -22   -0.60    0.80
  -2  -4  23    1.65    1.09
  -2   4 -23   -1.15    1.02
  -2   4 -24    1.01    0.86
  -2  -4  24    0.01    0.06
   2  -4 -24    0.27    0.47
  -2   5  23    0.11    0.35
  -2  -5 -23   -3.24    2.04
  -2  -5 -22    3.19    2.26
  -2   5  22    0.29    0.63
  -2  -5 -21   -3.03    2.39
  -2   5  21   -0.74    1.12
  -2  -5 -20    0.86    1.34
  -2   5  20   -0.28    0.73
   2   5 -20   -0.15    1.22
  -2   5  19   -0.55    1.08
   2   5 -19    2.59    1.87
  -2  -5 -19    1.60    1.90
   2   5 -19    1.13    1.77
   2   5 -18    1.14    1.26
  -2   5  18    4.14    3.05
  -2  -5 -18   -0.09    0.47
   2   5 -18    2.40    1.80
  -2  -5 -17    1.72    1.99
  -2   5  17    4.84    3.35
   2   5 -17    2.28    0.56
   2   5 -17    1.37    1.01
  -2  -5 -16    1.67    1.91
   2   5 -16    1.21    1.38
   2   5 -16    1.62    1.66
  -2   5  16    2.09    2.21
  -2  -5 -15    2.98    2.73
  -2   5  15    1.92    2.10
   2   5 -15   -1.95    1.65
   2  -5  15    1.43    1.82
  -2   5  14    6.27    2.69
  -2   5  14    5.97    3.65
  -2  -5 -14    4.54    2.95
   2   5 -14    2.38    1.99
  -2  -5 -13    1.38    1.84
   2   5 -13    0.41    0.24
  -2   5  12    3.44    1.85
   2   5 -12    4.98    2.40
  -2  -5 -12    5.22    2.68
  -2  -5 -11    2.90    1.76
   2   5 -11    4.32    2.16
  -2   5  11    3.81    1.97
  -2  -5 -10    1.30    1.47
   2   5 -10    1.59    1.25
  -2   5  10    1.62    1.15
   2   5  -9    6.05    2.53
   2   5  -9    8.06    2.82
  -2  -5  -9    3.41    2.04
  -2   5   9    4.69    2.17
  -2   5   8    2.82    1.74
   2   5  -8    1.73    1.45
  -2  -5  -8    3.08    2.03
   2   5  -8    0.69    0.24
   2   5  -7    1.18    1.13
  -2  -5  -7    2.13    1.51
  -2   5   7    2.94    1.69
   2   5  -7    2.56    1.63
  -2  -5  -6    6.81    2.56
   2   5  -6    8.53    2.96
  -2   5   6    8.26    2.72
   2   5  -6    5.87    2.21
  -2  -5  -5    2.68    1.67
  -2   5   5    1.94    1.12
   2   5  -5    1.04    1.39
   2   5  -5    2.85    1.47
  -2   5   4   12.26    2.91
  -2  -5  -4    6.80    2.47
   2   5  -4    8.20    2.58
   2   5  -4    9.25    2.93
  -2   5   4    9.60    2.90
  -2   5   3   14.17    3.30
   2   5  -3   14.14    3.64
  -2   5   3   15.58    3.47
  -2  -5  -3   16.75    3.71
   2   5  -3   13.86    4.08
  -2   5   2  135.99    9.78
  -2   5   2  119.18    9.75
  -2  -5  -2  115.67    9.82
   2   5  -2  138.67   11.13
   2   5  -2  123.51   10.56
   2   5  -1    2.28    1.29
  -2   5   1    3.60    1.58
   2   5  -1    5.28    2.03
  -2   5   1    3.84    1.75
   2   5   0   53.33    6.54
   2   5   0   56.77    7.02
  -2   5   0   52.12    6.22
  -2   5   0   50.60    6.28
  -2   5  -1    1.52    1.11
  -2   5  -1    2.39    0.99
   2   5   1    1.95    1.32
   2   5   1    4.16    2.23
  -2   5  -2  123.17    9.94
   2   5   2  120.27    9.78
   2   5   2  125.55   10.07
  -2   5  -2  136.31   10.60
  -2   5  -3   14.16    3.33
  -2   5  -3   20.10    4.06
  -2   5  -4   10.69    2.93
  -2   5  -5    3.07    1.60
  -2  -5   5    3.09    1.64
  -2   5  -6    6.52    2.29
  -2  -5   6    9.21    2.86
  -2   5  -7    2.02    1.79
   2  -5  -7    3.44    2.21
  -2   5  -7    1.65    1.19
  -2  -5   7    0.84    1.35
   2  -5  -8    1.56    1.46
  -2   5  -8    0.33    1.04
  -2  -5   8    1.45    1.09
  -2   5  -8    0.51    0.60
  -2   5  -9    3.63    1.87
   2  -5  -9    5.82    2.58
  -2   5  -9    5.27    2.36
  -2  -5   9    5.47    2.65
  -2   5 -10    1.32    1.89
  -2   5 -10    1.79    1.39
  -2  -5  10    0.92    1.06
   2  -5 -10    2.55    1.84
  -2   5 -11    3.58    1.82
   2  -5 -11    3.98    2.32
  -2   5 -11    2.54    1.76
  -2  -5  11    7.23    3.04
  -2   5 -12    5.93    2.83
  -2   5 -12    9.21    3.49
   2  -5 -12    3.60    2.34
  -2  -5  12    5.89    3.06
   2  -5 -13   -1.49    1.44
  -2   5 -13    2.84    2.42
  -2  -5  13   -0.63    1.34
  -2   5 -13    1.63    1.72
  -2   5 -14    0.28    0.63
   2   5  14    3.32    2.00
   2  -5 -14    5.70    2.79
  -2   5 -14    3.12    2.13
  -2  -5  14    2.61    1.60
   2   5  15   -0.78    0.94
   2  -5 -15    1.20    1.50
  -2   5 -15    1.18    1.26
  -2  -5  15   -0.58    0.76
  -2   5 -15    0.61    0.92
   2   5  16    0.61    0.81
  -2   5 -16    0.23    0.57
  -2   5 -16   -0.33    1.02
  -2   5 -17    0.09    0.36
   2   5  17    1.75    1.32
  -2   5 -17    1.03    1.04
   2   5  18    0.55    0.71
  -2   5 -18    0.05    0.25
  -2   5 -19    0.17    0.47
  -2   5 -19    1.77    1.69
  -2   5 -20    0.61    0.84
  -2   5 -20   -0.42    1.05
  -2   5 -21   -0.59    0.78
  -2   5 -21   -0.97    1.06
  -2   5 -22    1.44    1.11
  -2  -5  22    1.22    0.93
  -2   5 -22    1.18    1.12
  -2   5 -23   -0.24    0.41
  -2  -5  23   -0.07    0.21
  -2   5 -23   -0.06    0.55
  -2  -6 -22   -0.47    0.77
  -2   6  22    0.91    0.98
  -2  -6 -21   -0.31    0.70
  -2   6  21   -0.12    0.40
  -2  -6 -20   -0.25    0.68
   2   6 -20    0.20    0.80
  -2  -6 -19   -1.25    1.61
   2   6 -19    1.93    1.61
  -2   6  19   -0.35    0.80
  -2  -6 -18   -1.54    1.85
  -2   6  18    3.56    2.67
   2   6 -18    0.58    0.95
  -2  -6 -17    0.98    1.49
  -2   6  17    1.25    1.63
   2   6 -17    0.15    0.36
  -2   6  16   -0.62    0.85
   2   6 -16    2.18    1.52
  -2  -6 -16    0.84    1.37
  -2   6  15    6.54    2.79
  -2   6  15    4.50    3.16
  -2  -6 -15    1.99    2.05
  -2   6  14    0.50    1.05
   2   6 -14    0.89    1.01
  -2   6  14   -1.21    1.20
  -2   6  13   -0.07    0.29
  -2   6  13    2.69    2.41
  -2  -6 -13    0.22    1.89
   2   6 -13   -2.15    1.69
   2  -6  13   -0.93    0.97
   2   6 -13   -0.04    0.22
  -2   6  12    0.44    0.72
   2   6 -12   -0.10    0.35
  -2  -6 -12    0.30    1.63
  -2   6  12   -1.02    1.08
   2   6 -12    0.04    1.03
   2   6 -11    2.90    1.81
  -2   6  11    3.20    1.82
  -2  -6 -11    3.08    2.57
   2   6 -10    9.20    3.59
  -2  -6 -10    6.90    2.83
  -2   6  10    8.38    3.04
   2   6  -9    6.09    2.70
  -2  -6  -9    6.80    2.95
  -2   6   9    5.67    2.52
  -2   6   8    6.38    2.87
  -2  -6  -8    3.37    2.17
   2   6  -8    4.33    2.22
   2   6  -7    3.50    1.72
  -2  -6  -7    2.61    1.88
  -2   6   7    3.91    2.13
  -2  -6  -6    0.19    0.34
  -2   6   6    1.16    0.43
   2   6  -5   -0.45    1.38
  -2   6   5    0.92    1.26
  -2  -6  -5    0.37    0.95
  -2   6   4    3.73    1.83
   2   6  -4    3.69    1.95
  -2  -6  -4    1.08    0.87
  -2   6   4    2.91    1.54
   2   6  -3    6.42    2.84
  -2   6   3   11.81    3.36
  -2  -6  -3    7.97    2.70
  -2   6   3    9.40    2.83
   2   6  -2    6.91    2.62
  -2   6   2    7.87    2.53
  -2   6   2    7.84    2.84
   2   6  -1    1.49    1.09
  -2   6   1    1.97    1.27
  -2   6   1    3.02    1.71
  -2   6   0   -0.11    0.69
   2   6   0   -0.27    0.55
  -2   6   0   -1.59    1.21
  -2   6  -1    2.08    1.29
   2   6   1    2.81    1.80
  -2   6  -1    0.25    0.27
  -2   6  -2    7.57    2.62
   2   6   2    8.84    2.89
  -2   6  -2    8.07    2.95
   2   6   3    7.94    2.81
  -2   6  -3    9.31    2.91
  -2   6  -4    0.64    0.70
   2   6   4    2.81    1.77
   2   6   5    0.57    0.71
  -2   6  -5    0.80    0.67
  -2   6  -6    1.76    1.08
   2   6   6   -0.46    1.39
  -2   6  -7    3.10    1.53
  -2   6  -8    5.04    2.24
  -2   6  -9    5.08    2.41
  -2   6 -10    5.72    2.54
   2  -6 -10   14.21    4.32
  -2  -6  10   11.38    4.07
   2  -6 -11    5.43    2.76
  -2  -6  11    6.78    3.22
  -2   6 -11    4.06    1.58
   2   6  12   -4.40    2.47
  -2   6 -12   -2.89    1.97
   2   6  12   -2.87    1.77
  -2   6 -12    0.66    0.50
   2  -6 -12    1.13    0.85
  -2  -6  12   -0.15    1.35
  -2   6 -12   -1.89    1.63
  -2   6 -13    0.39    0.73
  -2  -6  13    0.06    1.41
   2  -6 -13    1.49    1.23
   2   6  13    0.22    0.54
  -2   6 -13    0.04    0.81
   2   6  14   -0.85    1.04
  -2   6 -14   -1.58    1.47
  -2   6 -14    2.17    2.20
   2   6  15    0.48    0.76
  -2   6 -15    2.69    1.90
  -2   6 -15    4.52    3.17
  -2   6 -16    5.50    2.70
  -2   6 -16    4.20    2.71
   2   6  16    0.18    0.44
   2   6  17    0.64    0.79
  -2   6 -17   -1.34    1.31
  -2   6 -17   -0.64    1.03
  -2   6 -18    0.82    0.99
  -2   6 -18    1.49    1.73
   2   6  18   -0.27    0.49
  -2   6 -19    0.23    0.50
   2   6  19   -0.57    0.66
  -2   6 -19    1.23    1.24
  -2   6 -20   -2.66    1.59
  -2   6 -20    0.05    0.42
   2   6  20   -1.79    1.09
  -2  -6  21    1.29    0.91
  -2   6 -21    1.50    0.99
  -2  -6  22    1.39    0.85
  -2   6 -22   -0.05    0.07
  -2  -7 -21    0.77    0.92
  -2  -7 -20    0.84    1.10
  -2   7  20    0.55    0.76
   2   7 -20    1.17    0.88
  -2  -7 -19    3.92    2.62
  -2   7  19    3.68    2.21
   2   7 -19    2.64    1.58
  -2   7  18   -0.27    0.65
   2   7 -18   -0.31    0.49
  -2   7  17    0.63    1.05
   2   7 -17    0.17    0.31
  -2  -7 -17    2.80    2.44
  -2   7  16    3.77    2.67
  -2   7  16    5.45    2.44
  -2  -7 -16    3.30    2.68
   2   7 -16    0.17    0.46
  -2   7  15    2.93    2.41
  -2   7  15    1.81    1.45
   2   7 -15   -0.27    0.53
   2   7 -15   -0.29    0.96
  -2  -7 -15    2.19    2.16
  -2   7  14   -1.40    1.29
  -2  -7 -14   -2.21    2.11
   2   7 -14    0.50    0.74
   2   7 -14   -0.33    0.73
  -2   7  13    2.46    1.72
   2   7 -13   -0.85    0.99
  -2   7  12    1.38    1.29
   2   7 -12    0.61    0.85
  -2   7  11    5.73    2.61
   2   7 -11    3.33    2.02
  -2   7  10   -3.61    2.07
   2   7 -10    0.25    1.22
  -2   7  10    0.13    0.83
   2   7 -10    1.36    1.30
  -2  -7 -10   -0.34    1.59
  -2   7   9    0.99    1.09
   2   7  -9    0.85    1.10
  -2  -7  -9    0.49    1.64
  -2   7   9    3.09    1.90
   2   7  -9    1.23    1.24
  -2   7   9    0.58    1.90
  -2  -7  -8    3.65    2.43
   2   7  -8    2.20    1.66
   2   7  -8    1.57    1.39
  -2   7   8    7.51    2.95
  -2   7   8    2.64    1.80
  -2  -7  -7    4.09    2.35
   2   7  -7    4.36    2.43
  -2   7   7    2.79    1.98
   2   7  -6    4.51    2.20
  -2   7   6    1.63    1.29
  -2  -7  -6    3.55    1.68
   2   7  -5    7.25    2.94
  -2  -7  -5    4.66    2.05
  -2   7   5    7.96    3.38
   2   7  -4    0.06    0.23
  -2   7   4   -0.71    0.78
  -2   7   3    2.50    1.60
   2   7  -3    1.27    1.22
   2   7  -2    4.68    2.23
  -2   7   2    6.65    2.75
  -2   7   2    6.42    2.65
   2   7  -1    7.21    2.72
  -2   7   1    9.22    3.23
  -2   7   1    7.32    2.64
   2   7   0    9.48    3.07
  -2   7   0    8.70    2.96
  -2   7   0   13.25    3.90
   2   7   1    9.29    3.33
  -2   7  -1    6.84    2.70
  -2   7  -1   11.19    3.67
   2   7   2    6.27    2.66
  -2   7  -2    5.00    2.30
  -2   7  -3    2.04    1.33
   2   7   3   -0.04    0.71
   2   7   4   -0.37    0.38
  -2   7  -4   -0.03    0.50
   2   7   5    8.66    3.12
  -2   7  -5    6.99    2.80
   2   7   6    5.19    2.42
  -2   7  -6    2.41    2.24
   2   7   7    5.66    2.57
  -2   7  -7    2.76    1.60
   2   7   8    0.18    0.48
   2   7   8    1.54    0.50
   2   7   8   -0.31    0.63
  -2   7  -8    1.33    1.18
   2   7   9   -0.39    0.71
  -2   7  -9   -0.98    1.38
  -2   7  -9    0.88    1.16
  -2   7  -9    0.30    0.68
   2   7   9    0.88    1.04
   2   7  10   -3.00    2.00
  -2   7 -10    0.82    1.28
  -2   7 -10    0.65    1.47
   2   7  10    0.44    0.73
  -2   7 -10   -1.02    1.49
   2   7  11    4.93    2.41
  -2   7 -11    5.63    3.13
   2   7  11    5.98    2.83
   2   7  12    0.42    0.75
   2   7  12    2.18    1.58
  -2   7 -12    0.06    1.00
  -2   7 -13    0.66    0.91
   2   7  13    0.25    0.56
   2   7  14   -0.31    0.61
  -2   7 -14    1.17    1.45
   2   7  15   -2.13    1.52
  -2   7 -15    2.05    2.10
  -2   7 -16    0.86    1.68
   2   7  16    4.05    1.99
   2   7  17    0.39    0.58
  -2   7 -17    1.06    1.18
   2   7  18    2.94    1.48
  -2   7 -18    0.38    1.16
   2   7  19   -0.25    0.40
  -2   7 -19    2.41    1.39
   2   7  20    1.69    0.93
  -2   7 -20    0.50    0.54
   2  -7 -21    1.08    1.03
  -2   7 -21    0.88    0.63
  -2   7 -21    1.74    1.02
   2   8 -19    0.22    0.30
  -2   8  18    1.70    1.03
  -2  -8 -18   -0.58    0.94
   2   8 -18    0.88    0.85
   2   8 -17   -0.01    0.16
  -2   8  17   -1.91    1.23
  -2   8  16    2.71    1.58
   2   8 -16    1.64    1.20
   2   8 -16    0.39    0.62
  -2   8  15    2.73    1.67
   2   8 -15    0.74    0.85
   2   8 -15   -1.38    1.14
   2   8 -14    0.30    0.57
  -2   8  14   -0.44    0.69
   2   8 -14    0.83    0.91
  -2   8  13    0.75    0.92
   2   8 -13    0.25    0.53
   2   8 -13    0.91    1.17
  -2   8  12    2.92    1.84
   2   8 -12    2.87    1.81
  -2   8  11    1.85    1.48
   2   8 -11    1.76    1.45
  -2   8  10    2.79    1.82
  -2   8  10    3.29    1.96
   2   8 -10    1.76    1.46
  -2   8   9    2.19    1.62
   2   8  -9    2.07    1.59
  -2   8   9    0.46    0.74
  -2   8   8    3.85    2.17
   2   8  -8    1.33    1.28
  -2   8   8    5.71    2.61
  -2   8   7    8.85    3.32
  -2   8   7   12.74    3.89
   2   8  -7    8.72    3.26
   2   8  -6   -1.02    1.10
  -2   8   6   -0.51    0.78
  -2   8   6    3.32    2.01
   2   8  -6   -0.62    0.86
   2   8  -6   -3.44    2.00
  -2   8   6    1.85    1.52
  -2   8   5    4.13    2.19
  -2   8   5    6.85    2.94
   2   8  -5    2.30    1.65
   2   8  -5    4.73    2.32
   2   8  -5    7.61    3.04
  -2   8   5    4.78    2.41
   2   8  -5    2.08    1.21
  -2   8   5    4.59    2.60
   2   8  -4   -3.17    1.98
  -2   8   4    1.80    1.51
   2   8  -4    0.93    1.52
  -2   8   4   -1.54    1.33
   2   8  -4    1.10    1.11
  -2   8   4    0.72    0.93
   2   8  -4    1.45    1.31
  -2   8   4   -0.31    0.33
   2   8  -3    3.05    1.81
   2   8  -3    2.13    1.62
  -2   8   3    6.45    2.68
   2   8  -3    1.90    1.44
  -2   8   3    4.43    2.29
  -2   8   3    7.25    3.04
  -2   8   3    3.48    1.92
  -2   8   3    4.87    2.86
   2   8  -3    2.97    1.86
   2   8  -2    9.34    3.42
  -2   8   2   13.18    4.11
  -2   8   2   12.71    3.86
   2   8  -2   10.63    3.41
  -2   8   2   19.15    5.83
   2   8  -2   11.50    3.62
  -2   8   2   14.29    3.85
   2   8  -1    1.23    0.92
  -2   8   1    1.71    1.48
   2   8  -1    0.12    0.36
  -2   8   1    0.71    0.91
   2   8  -1   -0.23    0.51
  -2   8   1   -1.65    1.43
  -2   8   1    1.27    1.54
  -2   8   0    2.94    1.85
   2   8   0    3.30    1.91
  -2   8   0    2.57    1.82
   2   8   0    1.37    1.25
  -2   8   0    3.42    2.08
  -2   8   0    2.01    1.97
  -2   8   0    3.71    1.94
  -2   8   0    1.84    1.63
   2   8   1    1.04    0.91
  -2   8  -1    0.90    1.46
  -2   8  -1    0.16    0.43
   2   8   1   -0.61    0.85
  -2   8  -1    1.76    1.50
  -2   8  -1    0.65    0.82
   2   8   2   10.00    3.53
  -2   8  -2   13.18    4.10
  -2   8  -2   10.31    3.50
   2   8   2    8.55    3.23
  -2   8  -2    8.84    3.19
  -2   8  -2   12.28    3.60
  -2   8  -3    2.97    1.93
   2   8   3    3.54    2.21
   2   8   3    1.48    1.36
  -2   8  -3    2.27    1.66
   2   8   3    2.01    1.59
  -2   8  -3    4.15    2.84
  -2   8  -3    3.67    1.88
  -2   8  -3    3.19    1.87
   2   8   4    2.67    1.83
  -2   8  -4    1.36    1.30
   2   8   4    0.07    0.62
  -2   8  -4    1.02    1.12
  -2   8  -4   -2.27    2.09
  -2   8  -4    2.19    1.71
  -2   8  -4   -0.62    0.84
  -2   8  -5    5.65    2.63
   2   8   5    2.23    1.66
  -2   8  -5    7.22    2.98
   2   8   5    5.36    2.60
   2   8   5    3.20    2.05
  -2   8  -5   10.69    4.50
  -2   8  -5    4.66    2.19
  -2   8  -5    5.10    2.47
   2   8   6    0.47    0.74
   2   8   6    0.71    0.92
  -2   8  -6   -1.91    1.52
  -2   8  -6    2.26    2.06
  -2   8  -6   -2.94    1.89
   2   8   6    1.56    1.43
  -2   8  -6    0.86    0.32
  -2   8  -6   -1.02    1.13
  -2   8  -7   12.31    3.83
   2   8   7    5.42    2.46
   2   8   7    4.31    2.24
   2   8   7    8.88    3.39
  -2   8  -7   16.40    5.55
  -2   8  -7    4.11    2.23
  -2   8  -7   10.47    3.70
   2   8   8    5.98    2.65
   2   8   8    5.45    2.62
  -2   8  -8   11.25    4.61
  -2   8  -8    5.38    2.69
   2   8   9    0.31    0.61
   2   8   9    3.61    2.09
  -2   8  -9    3.35    2.52
  -2   8  -9    3.14    2.07
   2   8  10    4.06    2.19
   2   8  10    0.73    0.92
  -2   8 -10    2.35    1.76
  -2   8 -10    4.78    3.00
  -2   8 -10    2.81    1.96
   2   8  11    0.76    0.94
   2   8  11    0.97    1.04
  -2   8 -11   -1.44    1.41
  -2   8 -11   -0.15    0.52
  -2   8 -11    1.51    1.42
   2   8  12    0.44    0.70
   2   8  12    0.92    0.97
  -2   8 -12   -0.24    1.14
  -2   8 -12   -0.01    0.11
  -2   8 -13   -0.41    0.34
  -2   8 -13   -0.05    0.24
   2   8  14    0.37    0.60
  -2   8 -14    0.78    0.56
  -2   8 -14    2.32    1.66
   2   8  15   -0.21    0.42
  -2   8 -15    1.34    1.06
  -2   8 -15    2.68    1.73
   2   8  16    0.25    0.44
  -2   8 -16    1.92    1.80
  -2   8 -16    1.50    1.25
  -2   8 -17   -0.26    0.78
  -2   8 -17    0.06    0.23
  -2   8 -18    0.69    0.64
   2   8  18   -0.48    0.52
  -2   8 -18    1.54    1.11
  -2   8 -19   -0.35    0.65
  -2   8 -19   -0.48    0.55
   2   9 -17   -0.17    0.29
  -2   9  16    0.08    0.23
   2   9 -16   -0.37    0.80
   2   9 -15    1.41    1.08
   2   9 -15    0.78    0.66
   2   9 -14    0.45    0.70
  -2   9  14    0.34    0.54
   2   9 -14    1.70    1.26
  -2   9  13    1.33    1.12
   2   9 -13    1.91    1.40
   2   9 -13    0.56    0.53
  -2   9  12    2.28    1.51
   2   9 -12    0.65    0.76
   2   9 -12    1.64    1.34
  -2   9  11    1.93    1.42
   2   9 -11    1.02    0.97
   2   9 -11    0.87    1.01
  -2   9  10    3.70    2.00
   2   9 -10    1.63    1.20
   2   9 -10    3.52    2.06
  -2   9   9   -1.99    1.49
  -2   9   9   -0.74    0.89
   2   9  -9   -0.18    0.47
  -2   9   8    0.40    0.67
  -2   9   8    2.52    1.68
   2   9  -8    2.07    1.59
  -2   9   7    2.32    1.57
  -2   9   7    4.14    2.16
  -2   9   7    2.81    1.80
   2   9  -7    1.77    1.47
   2   9  -7    0.60    0.80
   2   9  -6    1.05    1.09
  -2   9   6    0.27    0.56
  -2   9   6    1.57    1.33
   2   9  -6   -0.03    0.18
  -2   9   6   -0.48    0.73
   2   9  -5    0.08    0.32
  -2   9   5    1.36    1.28
  -2   9   5   -0.41    0.68
  -2   9   5   -1.48    1.30
   2   9  -5   -2.10    1.51
   2   9  -5   -1.46    1.33
   2   9  -4   -0.41    0.71
  -2   9   4    1.20    1.18
  -2   9   4   -0.73    0.89
  -2   9   4   -1.46    1.33
   2   9  -4    0.90    0.99
   2   9  -4   -0.46    0.74
   2   9  -3   -1.99    1.57
  -2   9   3   -0.84    1.07
  -2   9   3   -0.18    0.47
   2   9  -3    0.03    0.19
  -2   9   3    0.04    0.22
   2   9  -3   -0.34    0.63
  -2   9   2    3.01    1.87
   2   9  -2   -0.96    1.09
  -2   9   2    1.10    1.17
   2   9  -2    0.88    0.98
  -2   9   2    3.79    2.37
   2   9  -2    0.89    1.03
   2   9  -1    5.68    2.66
  -2   9   1    6.73    2.90
   2   9  -1    4.99    2.36
  -2   9   1    8.85    3.76
  -2   9   1    8.26    3.09
   2   9  -1    5.17    2.45
  -2   9   0    2.70    1.77
   2   9   0    2.12    1.62
  -2   9   0    3.31    2.03
   2   9   0    1.68    1.39
  -2   9   0    2.19    1.93
   2   9   1    5.58    2.62
  -2   9  -1    4.33    2.31
   2   9   1    5.41    2.52
  -2   9  -1   12.77    4.76
  -2   9  -1    4.25    2.22
   2   9   2    0.25    0.56
  -2   9  -2    1.26    1.24
   2   9   2    1.13    1.17
  -2   9  -2    3.04    2.35
  -2   9  -2    0.75    0.88
  -2   9  -2    1.12    1.14
  -2   9  -3   -0.18    0.46
   2   9   3    0.83    1.00
  -2   9  -3    0.20    0.49
   2   9   3    1.61    1.41
  -2   9  -3   -0.19    0.44
   2   9   4   -0.75    0.95
  -2   9  -4    0.36    0.65
   2   9   4    1.72    1.46
  -2   9  -4    1.36    1.56
  -2   9  -4    4.61    2.33
  -2   9  -4    0.81    0.94
   2   9   5   -0.10    0.34
  -2   9  -5    0.15    0.42
   2   9   5    0.02    0.17
  -2   9  -5   -0.55    0.98
  -2   9  -5    0.86    0.98
   2   9   6    0.97    1.04
  -2   9  -6    2.75    1.77
  -2   9  -6   -1.22    1.18
   2   9   6    0.71    0.92
  -2   9  -6    0.19    0.57
  -2   9  -6    0.82    0.98
   2   9   7   -0.23    0.48
   2   9   7    1.32    1.16
  -2   9  -7    2.87    1.80
   2   9   7    0.97    1.06
  -2   9  -7    0.30    0.57
  -2   9  -7    1.63    1.39
   2   9   8   -0.31    0.55
  -2   9  -8    2.18    1.61
   2   9   8    1.12    1.11
  -2   9  -8    1.82    1.73
   2   9   9    0.52    0.71
  -2   9  -9   -0.07    0.29
   2   9   9    0.84    0.93
  -2   9  -9    0.60    0.98
   2   9  10    2.84    1.63
   2   9  10    2.25    1.47
  -2   9 -10    5.11    2.80
  -2   9 -10    2.87    1.82
   2   9  11    0.86    0.88
   2   9  11   -1.09    0.98
  -2   9 -11    2.00    1.69
  -2   9 -11    1.84    1.43
   2   9  12   -1.19    1.00
   2   9  12   -0.06    0.22
  -2   9 -12    0.88    1.03
  -2   9 -12    1.49    1.26
   2   9  13    0.67    0.72
  -2   9 -13    2.41    1.45
   2   9  14   -1.25    0.93
  -2   9 -14    0.93    0.74
  -2   9 -14    0.91    0.92
   2   9  15    0.55    0.58
  -2   9 -15   -0.58    0.70
  -2   9 -15    0.01    0.55
  -2   9 -16    0.16    0.33
   2   9  16   -0.80    0.65
   2   9  17    0.06    0.17
  -2   9 -17    0.99    0.77
  -2  10  14   -2.17    1.05
  -2  10  13    0.38    0.49
   2  10 -13    0.32    0.51
   2  10 -12   -1.12    1.06
   2  10 -12    0.27    0.29
  -2  10  11   -0.94    0.85
   2  10 -11   -0.43    0.69
   2  10 -11   -0.10    0.59
  -2  10  10    0.88    0.85
   2  10 -10    1.17    1.08
   2  10 -10    0.79    0.96
  -2  10   9    4.46    1.97
   2  10  -9    2.43    1.28
   2  10  -9    3.16    1.95
  -2  10   8   -0.17    0.39
   2  10  -8    0.87    1.03
  -2  10   7    2.14    1.41
  -2  10   7    3.88    1.88
   2  10  -7    2.11    1.33
   2  10  -7    1.91    1.51
  -2  10   6    0.63    0.76
  -2  10   6    0.62    0.77
   2  10  -6    1.09    1.01
   2  10  -6    3.76    2.12
  -2  10   6    1.63    1.22
   2  10  -5    2.53    1.60
  -2  10   5    0.50    0.68
  -2  10   5    1.95    1.40
   2  10  -5    1.16    1.17
  -2  10   5    1.31    1.13
  -2  10   4    2.25    1.51
   2  10  -4    0.75    0.90
  -2  10   4    0.98    1.00
   2  10  -4    0.30    0.59
  -2  10   3    0.30    0.56
   2  10  -3   -0.42    0.68
   2  10  -3   -0.12    0.37
  -2  10   2   -0.17    0.43
   2  10  -2   -0.10    0.34
   2  10  -2   -0.90    1.02
   2  10  -2   -0.56    0.75
  -2  10   2   -0.49    0.71
   2  10  -1    0.74    0.91
  -2  10   1    0.73    0.88
  -2  10   1    3.14    1.99
   2  10  -1    2.23    1.52
  -2  10   1    2.00    1.44
   2  10   0    0.64    0.84
  -2  10   0   -0.76    0.89
  -2  10   0    1.14    1.08
   2  10   0    0.05    0.22
   2  10   1    0.78    0.92
  -2  10  -1    2.25    1.53
  -2  10  -1    1.68    1.31
   2  10   1    0.12    0.36
  -2  10  -1    2.36    1.85
   2  10   2    0.60    0.80
  -2  10  -2   -0.72    0.86
   2  10   2    0.79    0.93
  -2  10  -2   -1.40    1.19
  -2  10  -2   -2.03    1.73
   2  10   3   -0.31    0.58
  -2  10  -3   -0.34    0.58
   2  10   3    0.74    0.87
  -2  10  -3    1.17    1.08
  -2  10  -4    0.34    0.58
  -2  10  -4    0.26    0.50
   2  10   4    0.62    0.78
   2  10   4   -0.61    0.81
  -2  10  -4    0.34    0.70
   2  10   5    0.84    0.89
  -2  10  -5    1.20    1.07
   2  10   5   -0.19    0.44
  -2  10  -5    1.91    1.64
  -2  10  -5    1.84    1.34
   2  10   6   -2.05    1.34
  -2  10  -6    0.98    0.95
   2  10   6    0.42    0.64
  -2  10  -6    2.47    1.82
  -2  10  -6   -0.06    0.23
  -2  10  -6    2.91    1.65
   2  10   7    1.94    1.32
   2  10   7    2.15    1.31
  -2  10  -7    0.57    0.72
   2  10   8   -0.11    0.30
  -2  10  -8    0.83    0.86
   2  10   9   -0.72    0.70
   2  10   9    3.64    1.66
  -2  10  -9    3.22    1.91
  -2  10  -9    2.85    1.57
   2  10  10   -0.58    0.63
  -2  10 -10   -0.27    0.53
  -2  10 -10   -0.25    0.46
   2  10  11    2.20    1.15
   2  10  11    1.29    0.87
  -2  10 -11    0.38    0.59
  -2  10 -11    0.10    0.28
   2  10  12   -1.05    0.76
  -2  10 -12    0.24    0.41
   2  10  13   -0.09    0.21
  -2  10 -13    1.05    0.83
   2  10  14    0.25    0.33
  -2  10 -14   -0.01    0.09
   2  11 -10    0.43    0.61
   2  11  -9    0.47    0.67
  -2  11   9   -1.03    0.70
  -2  11   8    0.63    0.57
   2  11  -8    0.09    0.29
  -2  11   7    0.57    0.56
   2  11  -7   -0.55    0.74
   2  11  -6    0.61    0.77
   2  11  -6   -1.27    0.88
   2  11  -5   -0.43    0.64
   2  11  -5   -0.66    0.68
   2  11  -4   -0.42    0.57
   2  11  -4    0.60    0.75
   2  11  -3    1.90    1.31
  -2  11   3    0.98    0.85
   2  11  -3   -0.42    0.58
  -2  11   2    0.74    0.75
   2  11  -2    0.89    0.86
  -2  11   1    0.36    0.52
   2  11  -1   -0.21    0.42
  -2  11   0    0.31    0.48
   2  11   0    0.63    0.72
  -2  11   0    0.23    0.43
   2  11   1   -0.33    0.51
  -2  11  -1    1.29    0.98
  -2  11  -2   -0.39    0.53
   2  11   2    0.37    0.53
  -2  11  -3    1.33    0.97
   2  11   3    0.85    0.83
   2  11   3    1.18    0.92
   2  11   4    0.01    0.06
   2  11   4    0.03    0.14
   2  11   5    0.11    0.26
  -2  11  -5   -0.97    0.79
   2  11   5    0.49    0.59
   2  11   6   -0.45    0.50
   2  11   6    0.50    0.57
   2  11   7   -0.71    0.58
   2  11   7    0.99    0.76
   2  11   8   -1.34    0.82
  -3   0   0   -0.43    0.67
  -3   0  -1   44.80    5.46
  -3   0   1   38.80    4.52
  -3   0  -1   38.87    4.75
  -3   0  -2   62.50    6.33
  -3   0   2   56.87    5.60
  -3   0  -2   62.16    6.33
  -3   0   3   38.48    5.22
  -3   0   3   38.57    4.70
  -3   0  -3   41.65    5.43
  -3   0   4  177.01   11.27
  -3   0  -4  174.19   11.81
  -3   0  -5    1.90    1.27
  -3   0   5    3.17    1.70
  -3   0   6   52.38    6.36
  -3   0  -6   57.32    7.05
  -3   0   7    0.98    0.96
  -3   0  -7    0.67    0.87
  -3   0   7    1.40    0.87
  -3   0  -8   76.11    8.56
  -3   0   8   73.49    7.94
  -3   0   8   66.79    7.29
  -3   0   9    2.68    1.76
  -3   0  -9    1.42    1.20
   3   0  -9    2.63    1.61
  -3   0  10    1.05    1.03
  -3   0 -10   -0.10    0.78
   3   0 -10   -0.69    1.09
  -3   0 -11    4.13    1.98
   3   0 -11    7.22    2.62
  -3   0  11    5.83    2.65
  -3   0  12   -0.35    0.41
  -3   0 -12   -0.01    1.28
   3   0 -12   -0.91    1.65
  -3   0 -13   10.51    3.95
   3   0 -13   14.37    3.85
  -3   0  13   11.41    3.54
  -3   0 -14   -0.45    0.30
   3   0 -14    0.49    0.97
  -3   0  14    1.49    1.08
  -3   0  15    3.76    2.34
   3   0 -15    2.32    1.84
  -3   0 -15    2.29    1.26
   3   0 -16   -0.59    1.41
  -3   0 -16    0.04    1.06
  -3   0 -16   -0.57    1.07
  -3   0 -17    1.79    1.92
   3   0 -17   -2.73    2.16
  -3   0 -17    0.56    0.42
  -3   0 -17   -1.05    1.20
   3   0 -17    1.57    2.36
  -3   0 -18    6.17    3.55
   3   0 -18    3.77    2.35
  -3   0 -18    4.39    2.50
   3   0 -18    6.67    3.18
  -3   0 -19    0.21    0.65
   3   0 -19    1.74    2.37
  -3   0 -19   -0.97    1.18
   3   0 -19    0.41    1.42
  -3   0 -20    1.22    1.51
  -3   0 -20    0.35    0.70
   3   0 -20    0.25    0.68
   3   0 -20   -1.46    1.56
  -3   0 -21    1.16    1.40
  -3   0 -21   -0.16    0.47
   3   0 -21    0.33    1.26
   3   0 -22   -0.70    1.16
  -3   0 -22    0.10    0.38
  -3   0 -22    0.31    0.61
   3   0 -23   -0.02    0.55
  -3   0 -23    1.97    1.43
   3   0 -23   -0.75    0.85
  -3   0 -23    1.36    1.32
   3   0 -24    1.94    1.21
   3   0 -24    0.05    0.40
  -3   0 -24    1.94    1.42
  -3  -1 -25   -0.54    0.68
  -3  -1 -24   -0.63    0.86
  -3  -1 -23   -0.30    0.66
   3   1 -23   -0.29    1.04
  -3   1  22    1.36    1.50
   3   1 -22    2.35    1.95
  -3  -1 -22    4.17    2.64
   3   1 -22    2.38    1.60
  -3  -1 -21    1.16    1.48
   3   1 -21    0.35    1.03
   3   1 -21   -0.56    0.82
  -3   1  21    0.09    0.40
  -3  -1 -20   -0.33    0.82
  -3   1  20   -0.99    1.45
   3   1 -20   -0.36    0.84
   3   1 -20   -0.86    1.47
  -3  -1 -19   -1.02    1.49
  -3   1  19    2.56    2.41
   3   1 -19   -0.05    1.33
   3   1 -19    0.63    1.39
   3   1 -18    2.22    2.41
  -3   1  18    3.53    2.87
   3   1 -18    1.32    1.03
  -3  -1 -18    1.01    1.50
  -3  -1 -17    1.59    1.89
   3   1 -17    0.75    1.25
   3   1 -17    0.43    0.37
  -3  -1 -17    3.18    2.39
   3   1 -16    1.14    2.01
  -3  -1 -16   -1.60    1.88
   3   1 -16    2.19    2.21
  -3  -1 -14    0.73    0.80
  -3  -1 -14    0.00    1.07
  -3  -1 -13    4.09    2.21
  -3  -1 -13    2.58    1.42
  -3   1  12    5.35    2.41
  -3  -1 -12    3.30    2.04
  -3  -1 -12    4.85    2.51
  -3   1  11    0.55    0.71
  -3  -1 -11    0.69    1.73
  -3  -1 -11    0.07    1.07
  -3   1  10    5.85    2.19
  -3  -1 -10    3.88    2.05
  -3   1   9    0.14    0.16
  -3  -1  -9    0.22    0.64
  -3   1   9    1.23    0.94
  -3   1   8   40.44    5.64
  -3  -1  -8   44.92    6.40
  -3   1   8   42.71    5.74
  -3  -1  -7   36.58    5.79
  -3   1   7   39.45    5.52
  -3   1   7   40.04    5.50
  -3   1   6   75.49    7.47
  -3  -1  -6   76.09    8.09
  -3   1   6   79.97    7.78
  -3   1   5   12.07    2.87
  -3  -1  -5   13.69    3.15
  -3   1   5   12.46    2.99
  -3   1   4   36.97    5.00
  -3  -1  -4   32.03    5.04
  -3   1   4   30.08    4.58
  -3  -1  -3    7.28    2.33
  -3   1   3    7.92    2.23
  -3  -1  -2   30.90    4.60
  -3  -1  -2   28.23    4.29
  -3   1   2   33.26    4.58
  -3   1   1   10.45    2.45
  -3  -1  -1   12.60    2.71
  -3   1   1   12.14    2.66
  -3  -1  -1   15.10    3.37
  -3   1   0   14.70    3.00
  -3  -1   0   16.73    3.55
  -3   1   0   13.97    2.87
  -3  -1   0    9.88    2.27
  -3   1   0   12.47    2.34
  -3   1  -1   12.77    2.61
  -3  -1   1   13.28    3.03
  -3   1  -1   16.50    3.15
  -3  -1   1    9.41    2.14
  -3   1  -2   28.40    4.28
  -3  -1   2   27.01    3.72
  -3   1  -2   28.99    4.24
  -3  -1   2   30.84    4.70
  -3   1  -3    7.66    2.23
  -3  -1   3    8.61    2.12
  -3   1  -3    7.01    2.10
  -3  -1   3    9.37    2.56
  -3  -1   4   38.57    5.33
  -3   1  -4   38.04    5.36
  -3   1  -4   31.36    4.93
  -3   1  -5   13.24    3.10
  -3   1  -5   12.47    3.10
  -3  -1   5   16.10    3.54
  -3   1  -6   77.43    8.28
  -3  -1   6   70.58    7.77
  -3   1  -7   38.22    5.92
  -3   1  -7   39.77    6.54
  -3  -1   7   35.95    5.57
  -3   1  -8   46.91    6.48
  -3   1  -8   44.34    7.19
  -3  -1   8   45.37    6.53
  -3  -1   9    0.09    0.44
  -3   1  -9    1.42    1.50
  -3   1  -9    1.42    1.31
  -3   1 -10    5.54    2.06
   3  -1 -10    7.40    2.83
  -3   1 -10    6.62    3.14
  -3  -1  10    6.62    2.62
  -3  -1  11    1.33    1.20
  -3   1 -11    0.36    1.34
  -3   1 -11    0.32    0.76
   3  -1 -11   -1.79    1.41
  -3   1 -12    4.81    2.59
   3  -1 -12    5.29    2.48
  -3  -1  12    4.31    2.11
   3  -1 -13    3.98    2.28
  -3   1 -13    5.68    3.41
  -3  -1  13    5.25    2.63
   3  -1 -14    0.14    0.40
  -3   1 -14   -0.78    1.98
  -3  -1  14    0.33    0.25
  -3   1 -15   -0.14    0.86
   3  -1 -15   -0.24    0.41
  -3  -1  15    0.04    1.02
   3  -1 -16    2.55    2.44
  -3   1 -16    3.41    2.13
  -3   1 -16    7.70    3.23
   3  -1 -16    2.01    1.26
   3  -1 -16    0.44    1.44
  -3  -1  16    2.35    1.45
  -3   1 -16    3.37    2.49
   3  -1 -17    1.69    1.95
  -3   1 -17    1.18    1.29
   3  -1 -17    0.32    1.31
   3  -1 -17   -2.54    2.02
  -3  -1  17    1.74    1.85
  -3   1 -17    0.42    1.72
  -3   1 -17   -0.84    1.25
  -3   1 -18    0.08    0.39
   3  -1 -18    1.51    1.92
  -3   1 -18    1.77    1.60
   3  -1 -18    2.06    2.16
   3  -1 -19    0.80    1.53
  -3   1 -19    0.69    1.01
  -3   1 -19    1.71    1.74
   3  -1 -19    1.39    1.97
   3  -1 -20    0.82    1.20
  -3   1 -20    0.75    1.03
  -3   1 -20   -1.51    1.56
   3  -1 -21    0.77    1.44
  -3   1 -21   -0.66    0.95
  -3   1 -21   -1.82    1.62
   3  -1 -22    1.13    1.27
  -3   1 -22    2.76    1.84
  -3   1 -22    0.48    0.78
   3  -1 -23    0.91    1.33
  -3  -1  23    0.91    0.78
  -3   1 -23   -0.39    0.64
  -3   1 -24    2.06    1.35
  -3  -1  24    0.34    0.43
   3  -1 -24    0.63    0.71
  -3   1 -25    0.97    0.81
   3  -1 -25   -2.53    1.21
  -3  -2 -24   -0.07    0.29
  -3  -2 -23   -1.23    1.34
   3   2 -23    0.49    0.94
  -3   2  23    1.40    1.35
  -3  -2 -22    1.51    1.60
  -3   2  22    1.51    1.56
   3   2 -22    0.20    0.27
   3   2 -22    0.81    1.24
  -3   2  21    2.16    2.02
   3   2 -21    1.18    1.45
   3   2 -21    0.10    0.47
  -3  -2 -20    3.02    2.52
  -3   2  20    2.17    2.15
   3   2 -20    1.68    1.38
   3   2 -20    2.15    2.08
  -3  -2 -19    1.16    1.62
  -3   2  19   -2.85    2.55
   3   2 -19    1.95    2.08
   3   2 -19    0.85    1.13
  -3  -2 -18   -0.64    1.23
   3   2 -18   -2.56    2.13
  -3   2  18   -1.80    2.06
   3   2 -18    0.27    0.42
  -3  -2 -17    5.59    3.65
  -3   2  17    6.48    3.93
   3   2 -17    3.17    2.67
   3   2 -17    2.62    2.68
  -3  -2 -16   -2.50    2.43
   3   2 -16   -0.60    1.80
  -3  -2 -16   -2.31    1.80
  -3   2  16   -1.25    1.71
   3   2 -16    0.12    0.79
  -3  -2 -15    5.64    3.16
  -3  -2 -15   11.39    3.97
  -3  -2 -14    1.91    1.43
  -3  -2 -14    4.12    2.32
  -3  -2 -13   -1.21    1.86
  -3  -2 -13    0.04    0.94
  -3  -2 -12    6.58    2.78
  -3  -2 -12    6.83    2.65
  -3  -2 -11    2.44    1.05
  -3  -2 -11    3.29    1.73
  -3  -2 -10    1.69    1.55
  -3  -2 -10    4.59    2.24
  -3   2  10    5.05    1.99
  -3   2   9    0.05    0.24
  -3  -2  -9   -0.62    1.48
  -3   2   8    2.19    1.26
  -3  -2  -8    0.62    0.63
  -3   2   8    1.38    0.60
  -3   2   7    9.51    2.68
  -3   2   7   11.36    2.94
  -3  -2  -7    9.24    3.09
  -3  -2  -6    1.10    1.03
  -3   2   6    2.13    1.13
  -3   2   6    2.55    1.44
  -3   2   5   10.95    2.78
  -3  -2  -5   12.81    3.45
  -3   2   5   10.96    2.66
   3   2  -4    0.83    0.87
  -3  -2  -4    0.04    0.33
  -3   2   4    0.46    0.32
  -3   2   4    0.43    0.69
  -3   2   3    3.42    1.31
  -3  -2  -3    1.71    0.64
   3   2  -3    4.17    1.62
  -3  -2  -3    3.92    1.69
  -3   2   3    3.22    1.49
  -3   2   2   18.89    3.68
  -3   2   2   19.04    3.37
  -3  -2  -2   13.10    3.15
   3   2  -2   16.43    3.11
  -3  -2  -2   19.48    3.83
  -3  -2  -1   29.24    4.65
  -3  -2  -1   22.07    3.88
  -3   2   1   23.45    3.63
  -3   2   1   23.94    4.04
  -3   2   0   -0.23    0.17
  -3  -2   0   -0.11    0.68
  -3  -2   0    0.10    0.62
  -3   2   0   -0.05    0.18
  -3  -2   1   21.33    3.44
  -3   2  -1   24.91    3.66
  -3  -2   1   24.60    4.42
  -3   2  -1   27.50    4.31
  -3   2  -2   20.54    3.73
  -3  -2   2   15.82    2.87
  -3   2  -2   16.30    3.07
  -3  -2   2   17.08    3.52
  -3   2  -2   19.68    3.87
  -3   2  -3    3.38    1.60
  -3  -2   3    2.03    1.20
  -3   2  -3    3.61    1.51
  -3   2  -3    2.73    1.20
  -3   2  -4   -0.62    0.74
  -3  -2   4   -0.40    0.94
  -3   2  -4   -0.61    0.66
  -3   2  -4   -0.52    0.72
  -3   2  -5   13.14    3.19
  -3   2  -5   11.26    2.73
  -3   2  -5   12.70    3.18
  -3  -2   5   14.01    3.40
  -3   2  -6    2.41    1.08
  -3   2  -6    2.10    0.93
  -3  -2   6    2.08    1.55
  -3   2  -7   11.98    3.31
  -3   2  -7   12.97    3.69
  -3  -2   7   12.88    3.60
  -3  -2   8    1.38    1.47
  -3   2  -8    1.64    1.32
  -3   2  -8    0.92    0.12
  -3   2  -9   -0.32    0.87
  -3   2  -9    0.06    1.49
  -3  -2   9    0.86    0.99
  -3   2 -10    6.12    2.66
   3  -2 -10    6.30    2.91
  -3   2 -10    4.97    2.70
  -3  -2  10    3.89    2.14
  -3  -2  11    4.31    2.61
  -3   2 -11    4.53    2.92
   3  -2 -11    1.53    1.34
   3  -2 -12    6.81    3.31
  -3   2 -12    8.87    3.88
  -3  -2  12    8.33    3.27
  -3   2 -13    0.15    0.67
   3  -2 -13   -0.37    0.55
  -3   2 -14    3.97    2.62
   3  -2 -14    3.65    2.03
  -3  -2  14    4.60    2.49
   3  -2 -15   12.37    4.42
  -3   2 -15   12.15    4.40
  -3  -2  15    8.72    3.55
   3  -2 -16    1.47    1.70
  -3   2 -16   -1.29    1.34
   3  -2 -16    0.53    1.23
  -3   2 -16   -0.96    1.13
  -3   2 -16    1.38    2.16
  -3  -2  16   -0.51    0.88
  -3   2 -16    2.60    2.11
   3  -2 -17    5.68    3.27
  -3   2 -17    4.99    2.68
  -3   2 -17    3.47    2.13
  -3  -2  17    2.02    2.16
  -3   2 -17    4.89    2.98
  -3   2 -17    2.83    2.20
   3  -2 -18   -2.71    2.17
  -3   2 -18    0.01    0.13
  -3   2 -18   -1.39    1.25
  -3   2 -18    1.02    1.29
   3  -2 -19   -0.25    1.67
  -3   2 -19   -0.59    0.93
  -3   2 -19    2.14    1.45
  -3   2 -19    2.26    1.86
  -3   2 -20    1.12    1.26
   3  -2 -20    1.76    2.47
  -3   2 -20    0.39    0.74
   3  -2 -21    2.15    2.05
  -3   2 -21    3.05    2.01
  -3   2 -21    0.07    0.29
   3  -2 -22    0.63    0.78
  -3   2 -22    0.61    0.85
   3  -2 -23   -0.08    0.89
  -3   2 -23    2.56    1.63
  -3  -2  23    0.64    0.65
  -3   2 -24    0.46    0.63
  -3  -2  24    0.47    0.50
   3   2  24   -1.02    0.77
   3  -2 -25   -0.21    0.35
  -3  -3 -24    0.06    0.24
  -3  -3 -23   -1.83    1.56
  -3   3  23    2.59    1.76
  -3   3  22   -0.36    0.73
   3   3 -22   -0.18    0.61
  -3  -3 -22   -0.89    1.19
   3   3 -22   -0.24    1.07
  -3   3  21   -0.16    0.53
   3   3 -21    0.05    0.07
  -3  -3 -21   -0.24    0.66
   3   3 -21   -0.33    1.03
  -3  -3 -20    2.42    2.24
  -3   3  20   -1.33    1.63
   3   3 -20   -0.79    0.95
   3   3 -20   -0.50    1.06
  -3  -3 -19    0.57    1.13
  -3   3  19   -0.54    1.08
   3   3 -19   -0.15    0.95
   3   3 -19    1.11    1.70
  -3  -3 -18   -2.36    2.38
  -3   3  18   -1.05    1.55
   3   3 -18    0.42    0.72
   3   3 -18    1.50    1.88
  -3   3  17    6.61    3.92
  -3  -3 -17    8.67    4.62
   3   3 -17    5.37    3.04
   3   3 -17    7.06    3.71
  -3  -3 -16    8.41    4.54
  -3   3  16    9.45    4.68
   3   3 -16    8.79    3.74
  -3  -3 -16    3.47    2.91
   3   3 -16    4.58    2.73
   3   3 -15   -0.56    0.99
  -3   3  15    1.60    1.91
   3   3 -15    1.29    1.68
  -3  -3 -15   -1.42    1.65
  -3  -3 -15    0.99    1.30
  -3  -3 -15    2.37    2.37
  -3  -3 -14    6.34    3.38
  -3  -3 -14    9.21    3.39
  -3  -3 -13    3.30    2.11
  -3  -3 -13    6.58    2.74
  -3  -3 -12    9.55    3.50
  -3  -3 -12    7.39    2.75
  -3  -3 -11    7.23    2.81
  -3  -3 -11    7.41    2.72
  -3   3  10    6.98    2.54
   3   3 -10    3.98    1.95
  -3  -3 -10    8.70    3.37
  -3  -3 -10    7.75    2.85
  -3   3   9    2.43    0.81
  -3  -3  -9    3.90    1.56
  -3   3   8    8.39    2.65
  -3  -3  -8    9.12    3.27
   3   3  -7   11.96    3.11
  -3  -3  -7    9.93    3.37
  -3   3   7   13.70    3.35
  -3   3   6   11.08    3.09
  -3  -3  -6   17.37    4.10
   3   3  -6   14.48    3.42
  -3   3   5   13.25    3.26
   3   3  -5   12.66    2.95
  -3  -3  -5   12.68    3.41
  -3   3   4    6.84    2.29
   3   3  -4    6.21    2.22
  -3   3   4    5.83    2.01
  -3  -3  -4    6.22    2.38
  -3  -3  -3   25.86    4.90
   3   3  -3   25.32    4.24
  -3   3   3   28.33    4.66
  -3   3   2    7.05    2.37
  -3  -3  -2    7.42    2.67
   3   3  -2    5.66    2.06
  -3   3   2    4.76    1.58
  -3   3   1    5.32    1.91
  -3   3   1    3.56    1.24
  -3  -3  -1    2.74    1.58
   3   3  -1    4.23    1.69
  -3  -3  -1    6.00    2.18
  -3  -3   0   42.36    5.73
  -3   3   0   37.80    5.14
  -3   3   0   42.53    5.10
  -3  -3   0   42.67    5.77
  -3   3   0   39.08    4.86
  -3   3  -1    4.39    1.84
  -3   3  -1    2.92    1.31
  -3   3  -1    3.38    1.37
  -3  -3   1    4.16    1.86
  -3   3  -2    7.70    2.26
  -3   3  -2    4.59    1.60
  -3   3  -2    5.47    1.79
  -3  -3   2    4.11    1.71
  -3   3  -3   26.31    4.25
  -3  -3   3   28.68    4.81
  -3   3  -3   22.01    3.86
  -3   3  -3   22.79    4.15
  -3   3  -4    6.31    2.15
  -3   3  -4    6.36    2.22
  -3  -3   4    7.06    2.54
  -3   3  -5   12.94    3.25
  -3  -3   5   15.45    3.90
  -3   3  -6   14.74    3.73
  -3  -3   6   14.92    3.84
  -3   3  -7   13.43    3.79
  -3  -3   7    9.74    3.16
  -3   3  -8    9.88    3.35
  -3  -3   8   11.47    3.47
  -3  -3   9    1.98    1.48
  -3   3  -9    3.18    2.03
  -3  -3  10    6.35    2.65
   3  -3 -10   10.58    3.57
  -3   3 -10    7.71    3.11
   3  -3 -11    6.58    2.98
  -3   3 -11    6.65    3.05
  -3  -3  11    6.31    2.96
  -3   3 -11    6.37    2.67
   3  -3 -12   12.37    4.17
  -3   3 -12    9.60    3.71
  -3   3 -12    9.66    3.73
  -3  -3  12    7.26    3.12
  -3   3 -13    7.12    3.12
   3  -3 -13    3.45    2.02
  -3   3 -13    3.33    2.02
  -3  -3  13    4.30    2.61
  -3   3 -14    6.78    2.99
   3  -3 -14    9.19    3.55
  -3   3 -14    6.77    3.25
  -3  -3  14   10.19    3.95
   3   3  15   -1.20    1.10
  -3   3 -15    2.65    1.91
  -3   3 -15    0.92    0.48
   3  -3 -15    0.13    0.76
  -3   3 -15   -0.16    0.56
  -3   3 -15    5.78    3.23
  -3  -3  15    0.83    0.77
  -3   3 -15    3.65    2.40
   3  -3 -16    9.63    4.22
  -3   3 -16    5.65    2.82
   3  -3 -16    7.07    3.25
  -3   3 -16    6.60    3.03
  -3   3 -16    6.64    3.43
  -3  -3  16    4.64    2.82
  -3   3 -16    5.04    2.83
   3  -3 -17    3.44    2.92
  -3   3 -17    4.90    2.64
  -3   3 -17    2.97    1.95
  -3   3 -17    6.62    3.21
   3  -3 -18    1.54    2.50
  -3   3 -18   -1.31    1.37
  -3   3 -18    1.17    1.20
  -3   3 -18   -2.32    1.85
  -3   3 -19   -1.31    1.36
  -3   3 -19    0.81    0.97
   3  -3 -19   -1.02    1.30
  -3   3 -20   -0.44    0.76
  -3   3 -20    0.52    0.64
   3  -3 -20   -0.51    0.80
   3  -3 -21    1.39    1.47
  -3   3 -21    3.18    1.99
  -3   3 -21    0.51    0.40
   3  -3 -22    0.24    1.53
  -3   3 -22    1.23    1.17
   3   3  22    0.43    0.56
  -3   3 -23    0.03    0.17
  -3  -3  23    0.61    0.62
   3   3  23   -0.46    0.53
  -3   3 -24    0.38    0.55
  -3  -3  24    0.67    0.58
  -3  -4 -23   -0.34    0.62
  -3   4  23   -0.41    0.65
  -3   4  22   -1.31    1.32
   3   4 -22    0.31    0.27
  -3  -4 -22    1.12    1.26
  -3   4  21    1.32    1.45
  -3  -4 -21   -1.54    1.63
   3   4 -21    0.78    0.99
  -3   4  20    1.15    1.46
   3   4 -20   -0.18    0.54
  -3  -4 -19    0.75    1.29
  -3   4  19    1.00    1.43
   3   4 -19   -0.17    0.70
  -3  -4 -18    2.06    2.22
  -3   4  18    1.64    1.89
   3   4 -18    0.08    0.33
  -3  -4 -17    0.73    1.35
  -3   4  17   -2.18    2.22
   3   4 -17    0.36    1.27
  -3   4  16    1.91    2.09
   3   4 -16    1.22    1.30
  -3   4  15    7.72    4.19
  -3  -4 -15    3.34    2.87
  -3  -4 -15    5.31    3.59
   3   4 -15    2.23    2.15
  -3   4  14   -0.34    0.88
  -3  -4 -14    4.21    3.18
   3   4 -14    2.64    2.69
  -3  -4 -13   11.21    4.20
  -3  -4 -12    1.35    1.38
  -3   4  11   16.53    4.03
   3   4 -11   17.33    4.25
  -3  -4 -11   19.02    5.32
   3   4 -10    8.68    3.05
  -3  -4 -10    9.29    3.40
  -3   4  10    8.42    2.81
  -3   4   9    1.49    1.06
   3   4  -9    1.22    0.96
  -3  -4  -9    0.93    1.24
   3   4  -9    1.85    1.19
  -3   4   8    1.45    1.38
   3   4  -8    1.78    1.48
  -3  -4  -8    3.15    2.19
   3   4  -8    3.30    1.86
  -3   4   7    0.42    0.83
   3   4  -7    0.63    1.12
   3   4  -7    1.26    1.12
  -3  -4  -7    1.79    1.32
  -3   4   6    1.44    1.22
   3   4  -6    0.27    0.51
   3   4  -6    0.55    0.85
  -3  -4  -6    1.15    0.97
  -3   4   5    4.61    2.09
   3   4  -5    4.02    1.82
  -3  -4  -5    3.41    1.83
   3   4  -5    3.92    1.86
   3   4  -4    8.19    2.59
   3   4  -4    7.76    2.56
  -3  -4  -4    7.95    2.96
  -3   4   4    8.14    2.61
  -3   4   3    1.08    1.12
   3   4  -3    1.26    1.19
  -3  -4  -3    2.09    1.49
   3   4  -3    1.33    1.22
  -3   4   2    2.12    1.16
   3   4  -2    3.99    1.99
  -3  -4  -2    2.44    1.66
  -3   4   2    2.00    1.31
   3   4  -2    3.76    2.00
   3   4  -1   11.47    3.11
  -3  -4  -1   19.81    4.31
  -3   4   1   13.33    3.23
   3   4  -1   15.99    3.72
  -3   4   1   13.73    3.07
   3   4   0   40.32    6.21
   3   4   0   39.52    5.51
  -3   4   0   33.53    4.88
  -3   4   0   31.95    5.04
   3   4   1   14.46    3.24
  -3   4  -1   16.63    3.44
  -3   4  -1   15.79    3.48
  -3   4  -2    3.36    1.47
  -3   4  -2    3.88    1.82
   3   4   2    0.83    0.52
  -3   4  -2    3.33    1.54
  -3  -4   2    3.98    1.60
  -3   4  -3    3.03    1.59
   3   4   3    1.17    0.85
  -3   4  -3    1.70    1.15
  -3   4  -3    1.03    0.15
  -3  -4   3    2.08    1.23
  -3   4  -4    5.51    2.08
  -3   4  -4    5.63    2.21
  -3  -4   4    5.78    2.15
   3   4   4    6.51    2.00
  -3   4  -5    2.90    1.27
  -3   4  -5    3.20    1.73
  -3  -4   5    5.46    2.38
  -3  -4   6    0.69    0.28
  -3   4  -6    1.30    1.34
  -3   4  -6    2.06    1.38
  -3   4  -7    1.80    1.38
  -3   4  -7    0.98    1.11
  -3  -4   7    1.29    1.17
  -3  -4   8    1.05    1.30
  -3   4  -8    2.98    2.21
  -3   4  -8    1.31    0.77
  -3  -4   9    0.52    0.85
  -3   4  -9    2.05    1.61
  -3   4  -9    0.72    0.64
  -3   4 -10   12.03    3.83
   3  -4 -10   13.54    4.58
  -3   4 -10   11.88    4.19
  -3  -4  10    7.63    2.81
  -3   4 -11   18.95    4.85
   3  -4 -11   17.27    5.20
  -3   4 -11   22.40    5.59
  -3  -4  11   15.58    4.47
  -3   4 -12    4.99    2.98
   3  -4 -12    1.32    1.13
  -3   4 -12    1.90    1.70
  -3  -4  12    1.76    1.55
  -3   4 -13   11.83    4.14
   3  -4 -13   13.15    4.63
  -3   4 -13   11.25    4.29
  -3  -4  13   15.15    4.58
   3   4  14    0.46    0.70
  -3   4 -14    3.16    2.11
  -3   4 -14    4.39    2.65
   3  -4 -14    2.45    2.10
  -3   4 -14    3.62    2.45
  -3  -4  14    2.74    1.89
  -3   4 -14    1.82    1.62
  -3   4 -14    2.37    1.43
  -3  -4  15    2.27    1.75
  -3   4 -15    3.71    2.28
  -3   4 -15    2.98    2.35
  -3   4 -15    1.59    1.00
   3   4  15   -0.44    0.67
   3   4  16    3.22    1.77
  -3   4 -16    0.15    0.45
  -3   4 -16    2.06    1.85
  -3   4 -17    0.69    0.98
   3   4  17   -3.24    1.73
  -3   4 -17   -0.44    1.52
   3   4  18    0.62    0.73
  -3   4 -18   -0.37    0.71
  -3   4 -18    0.89    1.27
  -3   4 -19   -0.77    1.01
  -3   4 -19   -3.07    1.79
  -3   4 -20    0.36    0.66
  -3   4 -20   -0.24    0.88
  -3   4 -21    1.96    1.48
  -3   4 -21    0.22    0.48
  -3   4 -22   -0.95    0.96
  -3   4 -22    0.90    0.81
  -3   4 -23   -0.56    0.68
  -3  -4  23    0.67    0.62
  -3  -5 -22    0.21    0.50
  -3   5  22   -0.81    0.95
  -3   5  21   -0.90    1.12
   3   5 -21    0.29    0.34
  -3  -5 -20   -0.69    1.11
  -3   5  20    0.45    0.86
   3   5 -20    0.53    1.00
  -3  -5 -19    0.18    0.61
  -3   5  19    2.96    2.36
   3   5 -19    1.22    1.17
  -3  -5 -18    1.68    1.96
   3   5 -18    0.41    0.39
  -3   5  18    1.99    2.02
  -3  -5 -17    4.60    3.34
  -3   5  17    2.41    2.29
   3   5 -17    1.77    1.60
   3   5 -17    4.30    2.13
  -3   5  16    3.95    2.97
   3   5 -16   -0.06    1.44
  -3  -5 -15   14.91    5.98
  -3   5  15   12.27    5.28
   3   5 -15    5.65    2.95
  -3  -5 -14    0.63    1.20
  -3   5  14    2.21    2.24
   3   5 -14    0.00    0.67
  -3   5  13    6.04    2.66
  -3  -5 -13   15.68    5.76
  -3   5  13   18.63    6.49
  -3  -5 -13   12.63    4.84
   3   5 -13   11.26    3.98
  -3   5  12   13.67    5.55
   3   5 -12    3.89    2.30
  -3  -5 -12    8.75    4.00
  -3   5  12    9.91    3.41
  -3   5  11    7.55    2.88
   3   5 -11   10.57    3.49
  -3  -5 -11   10.47    4.23
  -3   5  10    1.67    1.31
  -3  -5 -10    2.19    1.97
   3   5 -10    3.68    2.00
   3   5 -10    3.30    2.31
  -3   5   9    4.78    2.20
  -3  -5  -9    4.66    2.42
   3   5  -9    2.76    1.26
   3   5  -9    3.44    1.82
  -3   5   8    1.57    1.36
  -3  -5  -8    1.56    1.14
   3   5  -8    4.22    2.26
   3   5  -8    0.79    0.63
  -3   5   7    3.74    2.00
   3   5  -7    2.87    1.72
   3   5  -7    3.15    1.86
  -3   5   6    1.36    1.25
   3   5  -6    0.00    0.83
   3   5  -6    0.89    0.29
  -3  -5  -6   -1.12    0.98
   3   5  -5    8.91    3.07
   3   5  -5   11.85    3.48
  -3   5   5   11.08    3.19
  -3  -5  -5    7.51    2.99
  -3   5   4    4.58    2.08
   3   5  -4    8.14    2.94
   3   5  -4   11.36    3.36
  -3  -5  -4   10.62    3.48
  -3   5   3    0.68    1.01
   3   5  -3   -0.70    1.30
   3   5  -3    0.53    0.47
  -3  -5  -3    0.14    1.32
  -3   5   2    4.55    2.10
   3   5  -2    5.67    2.35
   3   5  -2    6.58    2.85
  -3   5   2    4.71    1.97
   3   5  -1    4.97    2.11
  -3   5   1    6.22    2.15
   3   5  -1    2.97    1.66
  -3   5   1    4.38    1.85
  -3   5   0    3.21    1.79
   3   5   0    1.24    0.80
   3   5   0    2.95    1.61
  -3   5   0    1.23    0.92
   3   5   1    3.93    1.47
  -3   5  -1    4.29    1.82
  -3   5  -1    3.92    1.76
   3   5   1    4.03    2.16
  -3   5  -2    7.92    2.49
   3   5   2   11.81    3.86
   3   5   2    8.69    2.72
  -3   5  -2    4.86    2.02
  -3   5  -3   -0.16    0.81
  -3   5  -3   -0.98    1.16
   3   5   3    1.07    0.99
  -3   5  -4    7.92    2.57
  -3   5  -5    8.77    2.73
  -3   5  -6    0.44    0.51
  -3  -5   6    0.79    0.25
  -3   5  -6   -0.05    0.62
  -3   5  -7    3.21    1.78
  -3   5  -7    1.97    1.24
  -3  -5   7    2.09    1.81
  -3   5  -8    1.91    1.61
  -3  -5   8    1.58    0.94
  -3   5  -8    1.85    1.61
   3  -5  -9    5.09    2.98
  -3  -5   9    7.33    3.10
  -3   5  -9    5.32    2.56
  -3   5  -9    3.58    2.39
  -3  -5  10    2.36    1.75
   3  -5 -10    7.04    3.30
  -3   5 -10    2.11    1.46
  -3   5 -10    3.66    2.03
  -3   5 -11    8.51    3.60
   3  -5 -11   12.64    4.33
  -3  -5  11   10.15    3.71
  -3   5 -11   10.17    3.64
   3   5  12    4.13    2.21
  -3   5 -12    7.94    3.13
  -3   5 -12    9.48    3.74
   3  -5 -12    8.80    3.79
  -3   5 -12    7.01    2.98
  -3   5 -12    7.63    3.55
  -3  -5  12    5.71    2.83
   3   5  13    5.29    2.48
  -3   5 -13   12.44    4.26
   3  -5 -13   10.22    3.74
  -3   5 -13   12.26    4.15
  -3   5 -13   12.48    4.40
  -3  -5  13   11.42    4.12
  -3   5 -13   13.15    4.46
  -3   5 -14   -0.31    0.66
  -3   5 -14    0.74    0.64
   3   5  15    5.33    2.39
  -3   5 -15   10.48    3.83
  -3   5 -15    6.71    3.33
   3   5  16    0.54    0.74
  -3   5 -16    1.06    1.20
  -3   5 -16    0.68    1.01
  -3   5 -17    1.94    1.60
   3   5  17    1.90    1.33
  -3   5 -17    3.05    2.38
   3   5  18    1.87    1.26
  -3   5 -18    0.42    0.72
  -3   5 -18   -0.34    0.71
  -3   5 -19   -0.12    0.38
  -3   5 -19   -0.27    0.70
   3   5  19    1.08    0.91
  -3   5 -20    0.17    0.27
  -3   5 -20   -2.04    1.48
  -3   5 -21   -0.91    0.93
  -3   5 -21    0.48    0.70
  -3  -5  22   -0.41    0.49
  -3   5 -22    0.25    0.48
  -3  -6 -21    0.85    0.98
  -3   6  21   -0.29    0.55
  -3   6  20    1.94    1.61
   3   6 -20    3.27    1.70
  -3  -6 -20    4.19    2.47
  -3  -6 -19   -0.58    1.01
  -3   6  19    1.95    1.77
   3   6 -19    0.00    0.97
   3   6 -19    0.86    1.15
  -3  -6 -18    1.16    1.53
   3   6 -18   -0.31    0.30
   3   6 -18    0.69    1.04
  -3   6  18    0.68    1.11
  -3   6  17    3.92    2.79
  -3  -6 -17    1.17    1.60
   3   6 -17    1.16    1.53
   3   6 -17    2.14    1.56
  -3   6  16    2.41    2.26
   3   6 -16    1.66    1.76
  -3  -6 -16    6.03    3.70
   3   6 -16    1.02    0.98
   3   6 -15   -0.75    0.88
  -3   6  15    0.63    0.83
  -3  -6 -15   -1.07    1.56
  -3   6  15   -1.93    2.05
   3   6 -15    0.65    1.11
  -3   6  14    0.04    0.21
   3   6 -14    0.56    0.34
   3   6 -14    0.14    0.40
  -3   6  13    4.72    2.38
  -3   6  13    8.32    4.32
   3   6 -13    5.30    2.94
   3   6 -13    4.32    2.27
  -3   6  12    2.32    1.68
  -3   6  12    3.15    2.66
   3   6 -12    2.04    2.06
  -3   6  11    5.57    2.60
  -3   6  11   10.98    4.98
  -3  -6 -11    5.40    2.80
   3   6 -11    6.09    2.56
   3   6 -11    3.49    2.06
  -3   6  11    5.51    2.58
  -3   6  10   10.43    4.85
   3   6 -10    5.57    2.75
   3   6 -10    6.80    3.10
  -3  -6 -10    5.00    2.55
  -3   6  10    4.60    2.21
  -3   6   9    1.08    1.29
  -3   6   9   -1.95    2.10
  -3  -6  -9    0.72    0.78
   3   6  -9    0.82    1.44
   3   6  -9   -0.65    1.00
  -3   6   8    2.07    1.80
  -3  -6  -8    2.06    1.82
   3   6  -8    4.11    1.96
  -3   6   7    1.04    1.41
   3   6  -7    0.34    0.65
   3   6  -7    0.03    1.03
  -3  -6  -7   -0.67    1.34
  -3   6   6    3.33    2.05
   3   6  -6    5.12    2.42
  -3  -6  -6    2.45    1.54
   3   6  -6    3.60    2.15
  -3   6   5    3.74    2.17
   3   6  -5    2.48    1.86
  -3  -6  -5    3.11    1.81
   3   6  -5    3.48    1.82
  -3   6   4    3.60    1.98
   3   6  -4    3.47    2.00
   3   6  -4    3.51    1.83
  -3   6   3    5.88    2.38
   3   6  -3    5.91    2.82
   3   6  -3    5.88    2.43
  -3   6   2    0.61    1.27
   3   6  -2   -0.29    0.94
   3   6  -2   -2.88    1.75
  -3   6   2   -0.46    1.34
  -3   6   1    0.24    0.80
   3   6  -1    1.33    1.15
   3   6  -1    1.66    1.98
  -3   6   1    0.64    0.65
  -3   6   0    3.50    1.95
   3   6   0    2.71    1.52
   3   6   0    3.49    2.41
  -3   6   0    3.14    1.73
   3   6   1    1.24    1.31
  -3   6  -1    1.70    1.26
  -3   6  -1    0.91    0.85
   3   6   1    0.53    0.88
  -3   6  -2    0.20    0.41
   3   6   2   -1.03    1.09
   3   6   3    8.94    3.52
  -3   6  -3    6.56    2.48
  -3   6  -4    2.76    1.59
   3   6   4    5.08    2.80
  -3   6  -5    3.04    1.89
   3   6   5    1.96    1.56
   3   6   6    2.80    2.30
  -3   6  -6    3.54    2.04
  -3   6  -7    0.45    0.59
   3  -6  -7   -1.85    1.63
  -3   6  -8    0.98    0.72
   3  -6  -8    3.14    2.54
   3   6   9    0.03    0.17
   3  -6  -9    0.39    0.82
  -3   6  -9   -1.01    1.54
  -3   6  -9   -0.46    1.15
   3   6  10   10.52    3.54
   3  -6 -10    9.01    4.21
  -3   6 -10    5.63    2.76
  -3   6 -10    4.86    2.37
   3   6  11    4.02    2.22
   3  -6 -11    5.24    2.60
  -3   6 -11    4.57    2.16
  -3  -6  11    5.50    2.89
  -3   6 -11    6.79    3.34
   3   6  12    0.54    0.82
  -3   6 -12    2.47    1.81
  -3   6 -13    1.31    0.94
   3   6  13    2.10    1.46
   3   6  13    2.32    1.67
   3   6  14    0.93    1.04
  -3   6 -14   -0.65    0.96
  -3   6 -14    1.28    1.93
   3   6  14    0.62    0.78
   3   6  15    0.38    0.64
  -3   6 -15   -0.15    0.45
  -3   6 -15    0.75    0.94
   3   6  15   -0.88    0.91
   3   6  16    2.83    1.67
  -3   6 -16    1.34    1.05
   3   6  16    1.78    1.25
   3   6  17   -0.52    0.68
  -3   6 -17    0.35    0.60
  -3   6 -18   -0.44    0.65
   3   6  18   -2.08    1.28
   3   6  19   -2.22    1.23
  -3   6 -19    0.11    0.09
  -3   6 -20    1.27    0.85
  -3  -6  21   -0.98    0.71
  -3   6 -21    0.17    0.37
  -3   7  19    0.46    0.70
  -3  -7 -19   -0.43    0.72
   3   7 -19    1.06    0.80
  -3   7  18    0.35    0.69
   3   7 -18   -0.14    0.17
  -3   7  17    0.42    0.58
   3   7 -17    0.17    0.37
  -3   7  16    5.98    2.36
  -3   7  16    2.06    1.91
   3   7 -16    1.59    1.07
   3   7 -16    1.11    0.95
   3   7 -15    0.48    0.62
   3   7 -15    0.01    0.09
  -3   7  14    4.06    2.11
  -3   7  14    3.51    2.64
   3   7 -14    1.70    1.29
  -3   7  13   -1.61    1.36
  -3   7  13   -1.64    1.83
   3   7 -13   -1.18    1.13
  -3   7  12    6.31    2.72
  -3   7  12   12.45    5.10
   3   7 -12    4.95    2.41
  -3   7  11    3.37    2.67
   3   7 -11    1.16    1.20
  -3   7  11   -1.79    1.46
  -3   7  10    6.65    2.83
  -3   7  10    6.80    3.80
   3   7 -10    2.98    1.97
  -3   7   9    5.50    2.58
   3   7  -9    5.59    2.73
   3   7  -8    1.99    1.62
  -3   7   7    4.40    2.32
  -3  -7  -7    0.94    1.22
  -3   7   7    0.38    0.90
   3   7  -7    4.26    2.36
   3   7  -7    1.94    1.33
   3   7  -6    0.53    1.34
  -3   7   6    1.15    1.20
   3   7  -6    0.17    0.46
  -3   7   6   -1.05    1.15
  -3   7   6    0.39    1.15
  -3   7   5    5.03    2.51
   3   7  -5    5.25    2.64
   3   7  -5    1.52    1.36
  -3   7   5    2.90    1.90
  -3   7   5    4.23    2.47
  -3   7   4    0.69    0.91
   3   7  -4    0.70    0.72
  -3   7   4    0.63    0.98
   3   7  -4    0.72    0.92
  -3   7   3    1.53    1.11
   3   7  -3    3.14    2.02
   3   7  -2    1.50    1.34
  -3   7   2    0.81    1.13
  -3   7   1    1.57    0.81
   3   7  -1    1.59    0.69
  -3   7   1    1.41    0.74
  -3   7   0    2.03    1.51
   3   7   0    1.20    1.70
  -3   7   0   -0.23    0.84
  -3   7  -1    0.45    0.22
   3   7   1    0.79    0.61
  -3   7  -1   -0.04    0.30
   3   7   2   -0.30    0.67
  -3   7  -2    0.40    0.24
  -3   7  -3    1.37    0.95
   3   7   3    1.80    0.67
   3   7   4    0.91    1.61
  -3   7  -4    0.91    0.48
   3   7   4    2.94    1.96
  -3   7  -4    4.04    2.13
  -3   7  -4    0.07    0.34
  -3   7  -4    0.90    1.03
   3   7   5    7.26    3.24
   3   7   5    6.80    4.11
   3   7   5    5.88    2.79
  -3   7  -5    4.68    2.29
  -3   7  -5    8.83    3.82
  -3   7  -5    6.37    2.68
  -3   7  -5    5.19    2.54
  -3   7  -5    2.12    1.60
   3   7   6    0.57    0.58
   3   7   6   -0.86    1.07
  -3   7  -6    0.71    1.08
  -3   7  -6    0.01    0.53
  -3   7  -6    0.59    0.88
   3   7   7    0.84    0.94
  -3   7  -7    2.27    1.71
   3   7   7    0.41    1.70
   3   7   7    0.70    0.96
  -3   7  -7    2.09    1.85
  -3   7  -7    4.90    2.59
   3   7   8    1.13    1.20
  -3   7  -8    0.04    0.25
  -3   7  -8    0.14    0.41
  -3   7  -8    0.02    0.15
   3   7   9    7.47    2.90
   3   7   9    3.64    2.10
  -3   7  -9   13.54    4.72
  -3   7  -9    5.12    2.73
  -3   7 -10    1.22    0.33
   3   7  10    1.76    1.43
  -3   7 -10    0.22    0.56
   3   7  11    1.11    1.13
  -3   7 -11    1.38    1.03
   3   7  11    0.57    0.79
  -3   7 -11    1.49    1.45
   3   7  12    4.42    2.25
  -3   7 -12    4.01    2.27
   3   7  12    3.85    2.01
   3   7  13   -1.75    1.39
  -3   7 -13   -3.05    1.98
   3   7  13    0.91    0.95
   3   7  14   -0.42    0.66
  -3   7 -14    0.18    0.63
   3   7  14   -0.23    0.46
   3   7  15    0.36    0.59
  -3   7 -15    1.53    1.53
   3   7  15   -1.81    1.24
   3   7  16    2.49    1.47
  -3   7 -16    1.88    1.61
   3   7  16    3.16    1.54
  -3   7 -16    1.68    1.32
   3   7  17    1.28    0.99
  -3   7 -17    1.38    1.31
  -3   7 -17    2.25    1.45
   3   7  18   -0.58    0.61
  -3   7 -18    0.21    0.52
  -3   7 -18   -0.37    0.55
  -3   7 -19   -0.16    0.43
  -3   7 -19    0.60    0.64
  -3   7 -20    1.19    0.79
  -3   8  17   -0.23    0.36
   3   8 -17    0.16    0.08
  -3   8  16   -0.63    0.68
   3   8 -16    0.00    0.28
   3   8 -16   -0.51    0.60
  -3   8  15   -1.06    0.94
   3   8 -15    0.47    0.69
   3   8 -15    0.48    0.61
  -3   8  14   -0.51    0.68
   3   8 -14   -0.69    0.77
   3   8 -14    0.47    0.51
  -3   8  13    0.92    0.96
   3   8 -13    0.17    0.41
  -3   8  12   -1.53    1.26
   3   8 -12   -0.30    0.56
  -3   8  11   -1.25    1.16
   3   8 -11    0.93    1.02
  -3   8  10    0.28    0.56
   3   8 -10    0.37    0.66
  -3   8   9   -2.13    1.55
   3   8  -9    2.27    1.65
  -3   8   8   -0.56    0.80
  -3   8   8   -0.06    0.26
  -3   8   7    6.47    2.73
  -3   8   7    3.79    2.10
   3   8  -7    2.43    1.70
   3   8  -6    2.16    1.57
  -3   8   6    1.75    1.42
  -3   8   6    1.69    1.42
   3   8  -6    1.85    1.47
  -3   8   5   -1.72    1.41
  -3   8   5    1.07    1.14
   3   8  -5    1.78    1.42
  -3   8   5    2.18    1.63
  -3   8   4   -0.09    0.34
   3   8  -4   -0.19    0.47
   3   8  -4   -1.66    1.34
  -3   8   4   -1.25    1.23
  -3   8   3    1.07    1.15
   3   8  -3   -0.43    0.71
   3   8  -3   -0.17    0.43
  -3   8   3    1.19    1.19
  -3   8   2   -2.77    1.80
  -3   8   2   -0.88    1.04
   3   8  -2   -0.99    1.08
   3   8  -2   -2.16    1.48
  -3   8   1    1.17    1.16
  -3   8   1    2.73    1.84
   3   8  -1    6.19    2.71
  -3   8   1    3.73    2.47
  -3   8   0    0.10    0.35
  -3   8   0    0.19    0.49
   3   8   0    1.74    1.45
  -3   8   0    1.57    1.62
  -3   8  -1    4.39    2.26
  -3   8  -1    3.22    2.00
   3   8   1    4.83    2.45
  -3   8  -1   -0.13    0.47
  -3   8  -2   -0.18    0.47
   3   8   2   -0.24    0.56
  -3   8  -2    1.85    1.75
  -3   8  -2   -0.02    0.13
  -3   8  -2    1.38    1.28
  -3   8  -3    2.32    1.69
   3   8   3    2.04    1.64
  -3   8  -3   -0.22    0.60
  -3   8  -3    1.72    1.43
  -3   8  -4   -0.88    1.04
   3   8   4    0.37    0.70
  -3   8  -4    0.55    0.94
  -3   8  -4   -0.28    0.57
  -3   8  -4   -1.51    1.35
  -3   8  -5    1.32    1.27
   3   8   5    1.51    1.42
  -3   8  -5   -0.93    1.21
  -3   8  -5   -0.33    0.64
  -3   8  -6    0.55    0.82
   3   8   6    1.80    1.54
  -3   8  -6    1.42    1.49
  -3   8  -6    0.56    0.85
   3   8   7    1.72    1.31
   3   8   7    2.23    1.50
  -3   8  -7    2.29    1.67
   3   8   7    3.64    2.15
  -3   8  -7    3.74    2.41
  -3   8  -7    4.67    2.51
   3   8   8    0.73    0.85
  -3   8  -8   -0.15    0.43
   3   8   8    1.29    1.25
  -3   8  -8   -0.67    1.01
  -3   8  -8    1.63    1.50
   3   8   9    0.86    0.93
  -3   8  -9    3.46    2.05
   3   8   9    1.80    1.44
  -3   8  -9    4.14    2.49
  -3   8  -9    2.41    1.82
   3   8  10    1.53    1.23
  -3   8 -10    1.46    1.33
   3   8  10   -0.87    0.97
  -3   8 -10    1.19    1.31
  -3   8 -10   -1.23    1.28
   3   8  11    1.80    1.33
   3   8  11   -0.78    0.88
  -3   8 -11   -0.27    0.85
  -3   8 -11    1.17    1.22
   3   8  12   -1.66    1.25
   3   8  12    0.93    0.93
  -3   8 -12   -1.29    1.12
  -3   8 -12    0.16    0.43
   3   8  13   -1.38    1.11
   3   8  13   -0.48    0.63
  -3   8 -13   -0.12    0.95
  -3   8 -13   -1.21    1.15
   3   8  14   -1.74    1.19
   3   8  14   -1.45    1.04
  -3   8 -14    0.45    0.76
  -3   8 -14   -1.02    1.01
   3   8  15   -0.31    0.48
   3   8  15    0.44    0.53
  -3   8 -15   -1.09    0.90
  -3   8 -15   -0.35    0.56
  -3   8 -16    0.50    0.45
   3   8  16   -1.30    0.92
  -3   8 -16   -1.17    0.97
   3   8  17    0.24    0.36
  -3   8 -17   -0.21    0.45
  -3   8 -17   -0.01    0.07
  -3   8 -18    1.18    0.74
   3   8  18   -2.01    0.95
  -3   9  15   -0.77    0.65
   3   9 -15   -0.16    0.38
  -3   9  14    0.26    0.42
   3   9 -14    0.32    0.34
  -3   9  13   -0.74    0.74
   3   9 -13    0.14    0.19
   3   9 -13   -0.18    0.40
  -3   9  12    0.61    0.71
   3   9 -12    0.67    0.61
   3   9 -12    1.21    1.06
  -3   9  11    1.03    0.95
   3   9 -11    0.23    0.50
   3   9 -11    1.83    1.35
  -3   9  10    0.97    0.94
   3   9 -10    2.51    1.61
  -3   9   9    0.06    0.23
   3   9  -9    0.10    0.32
  -3   9   8    0.18    0.41
  -3   9   8    1.44    1.15
   3   9  -8    0.46    0.70
   3   9  -7   -0.45    0.65
  -3   9   7    2.40    1.55
  -3   9   7    2.59    1.59
   3   9  -7    2.11    1.50
   3   9  -6   -0.92    0.98
  -3   9   6    0.50    0.71
  -3   9   6   -1.68    1.31
   3   9  -6    0.51    0.73
   3   9  -5    3.41    1.95
  -3   9   5    0.57    0.76
  -3   9   5    1.46    1.24
   3   9  -5    0.71    0.90
   3   9  -5    1.23    1.12
   3   9  -4    1.45    1.30
  -3   9   4    2.98    1.73
  -3   9   4   -0.65    0.84
   3   9  -4   -1.37    1.26
   3   9  -4    1.44    1.20
   3   9  -3   -0.30    0.60
  -3   9   3   -1.00    1.05
   3   9  -3   -0.43    0.70
   3   9  -3   -1.19    1.08
   3   9  -2   -0.68    0.90
  -3   9   2    0.89    1.00
   3   9  -2    1.33    1.13
   3   9  -2    0.10    0.34
  -3   9   2   -0.82    0.95
   3   9  -1    0.59    0.84
  -3   9   1    2.58    1.71
   3   9  -1    1.30    1.22
  -3   9   1    1.40    1.24
   3   9   0   -0.74    0.92
  -3   9   0    0.74    0.92
   3   9   0   -0.14    0.40
  -3   9   0   -0.22    0.49
   3   9   1    2.05    1.52
  -3   9  -1    2.53    1.70
   3   9   1    0.98    1.08
  -3   9  -1    2.21    1.56
   3   9   2   -0.31    0.58
  -3   9  -2    0.43    0.70
   3   9   2   -0.29    0.59
  -3   9  -2    1.24    1.34
  -3   9  -3    1.22    1.17
   3   9   3   -0.65    0.83
   3   9   3   -0.06    0.27
  -3   9  -3   -0.64    0.95
   3   9   4    0.55    0.75
  -3   9  -4    2.10    1.53
   3   9   4   -0.49    0.77
  -3   9  -4    0.41    0.75
  -3   9  -4    0.63    0.83
   3   9   5    0.19    0.43
  -3   9  -5    1.90    1.45
   3   9   5    2.14    1.58
  -3   9  -5    3.52    2.19
  -3   9  -5    1.15    1.14
   3   9   6    0.77    0.85
   3   9   6    1.19    1.16
  -3   9  -6   -0.34    0.68
  -3   9  -6    1.87    1.47
   3   9   7    0.13    0.33
  -3   9  -7    2.55    1.66
   3   9   7    1.79    1.39
  -3   9  -7    2.54    1.81
  -3   9  -7    0.89    1.01
   3   9   8   -0.18    0.38
  -3   9  -8    1.83    1.39
   3   9   8    0.33    0.58
  -3   9  -8    1.12    1.18
  -3   9  -8    1.18    1.16
   3   9   9    3.03    1.56
  -3   9  -9    1.67    1.31
   3   9   9    1.70    1.26
  -3   9  -9    5.38    2.53
  -3   9  -9    1.49    1.28
   3   9  10    0.52    0.64
   3   9  10    1.71    1.21
  -3   9 -10    1.41    1.21
   3   9  11   -1.90    1.18
   3   9  11   -0.30    0.48
   3   9  12    0.24    0.41
   3   9  12    0.84    0.76
  -3   9 -12    1.19    1.02
   3   9  13   -0.35    0.47
   3   9  13   -1.33    0.89
  -3   9 -13   -0.24    0.43
   3   9  14   -1.49    0.92
   3   9  14   -1.21    0.77
  -3   9 -14   -0.73    0.86
   3   9  15   -0.90    0.67
  -3   9 -15   -0.05    0.17
  -3  10  12    0.23    0.35
   3  10 -12   -0.23    0.54
   3  10 -12   -1.05    0.93
  -3  10  11   -0.44    0.51
   3  10 -11   -0.34    0.74
   3  10 -11    0.53    0.68
   3  10 -10    0.51    0.68
   3  10 -10    0.01    0.15
  -3  10   9    0.67    0.68
   3  10  -9    1.37    1.13
   3  10  -9    0.41    0.73
  -3  10   8   -0.74    0.73
   3  10  -8    2.40    1.50
   3  10  -8    2.16    1.25
  -3  10   7    0.14    0.33
   3  10  -7   -0.59    0.58
   3  10  -7   -0.84    0.89
   3  10  -6    2.98    1.56
  -3  10   6    1.37    1.03
  -3  10   6   -0.56    0.66
   3  10  -6    1.31    1.10
   3  10  -5    0.71    0.80
  -3  10   5    1.95    1.23
   3  10  -5   -0.12    0.34
  -3  10   5    1.50    1.10
   3  10  -4    0.75    0.85
  -3  10   4    0.15    0.36
   3  10  -4    0.34    0.55
   3  10  -3    0.98    0.98
  -3  10   3    1.10    0.97
   3  10  -3    1.25    1.06
   3  10  -2    1.30    1.14
  -3  10   2    0.95    0.91
   3  10  -2    0.01    0.09
   3  10  -1   -0.21    0.46
  -3  10   1   -0.63    0.76
   3  10   0   -0.13    0.35
  -3  10   0   -1.08    0.99
   3  10   0    0.87    0.94
   3  10   1   -0.03    0.16
  -3  10  -1    0.51    0.68
   3  10   1   -0.33    0.57
   3  10   2   -0.73    0.81
  -3  10  -2    0.17    0.39
   3  10   2    0.53    0.73
   3  10   3   -0.06    0.22
  -3  10  -3    0.93    0.92
   3  10   3    1.53    1.22
   3  10   4   -0.30    0.49
  -3  10  -4   -0.01    0.09
   3  10   4    0.42    0.63
   3  10   5    0.50    0.62
  -3  10  -5   -1.15    1.00
   3  10   5    1.13    1.00
   3  10   6    1.17    0.91
  -3  10  -6    1.78    1.23
   3  10   6    0.56    0.68
  -3  10  -7    0.73    0.77
   3  10   7    0.70    0.74
  -3  10  -8    0.15    0.34
   3  10   8    0.33    0.48
   3  10   9    0.26    0.41
   3  10  10   -0.48    0.49
   3  10  10    1.71    0.98
   3  10  11    0.87    0.63
   3  10  11   -0.32    0.39
   3  11  -5    1.01    0.75
   3  11  -5   -1.54    1.02
   3  11  -4   -0.43    0.51
  -3  11   4    0.46    0.50
   3  11  -4   -0.40    0.52
   3  11  -3   -0.84    0.74
  -3  11   3    0.45    0.51
  -3  11   2    0.15    0.30
   3  11  -2   -0.66    0.66
  -3  11   1    0.60    0.60
   3  11  -1    0.00    1.23
   3  11   0    1.39    0.96
  -3  11   0    1.18    0.85
  -3  11  -1    0.37    0.48
   3  11   1    0.66    0.65
   3  11   2    0.98    0.77
  -3  11  -2   -0.58    0.60
   3  11   3    0.91    0.72
   3  11   3   -0.05    0.18
   3  11   4    0.68    0.59
  -3  11  -4    0.60    0.59
   3  11   4    0.18    0.32
  -3  11  -5   -0.54    0.55
   3  11   5    0.36    0.42
   3  11   5   -0.33    0.43
   3  11   6   -0.65    0.58
   3  11   7    0.64    0.54
  -4   0   0   -0.13    0.87
  -4   0   0    0.20    0.59
  -4   0  -1    6.79    2.64
  -4   0   1    7.30    2.46
  -4   0  -1    7.49    2.39
  -4   0   1    5.02    2.37
  -4   0   2    3.95    2.17
  -4   0   2    3.06    1.33
  -4   0  -2    5.77    2.71
  -4   0  -3    1.00    1.00
  -4   0   3    0.56    0.69
  -4   0  -4    6.45    2.84
  -4   0   4    7.57    2.67
  -4   0  -5   39.75    6.88
  -4   0   5   34.29    6.07
  -4   0   6    2.36    0.97
  -4   0  -6    4.08    2.05
  -4   0   6    4.38    2.33
  -4   0   7    2.90    1.73
  -4   0   7    2.32    1.70
  -4   0  -7    2.70    1.91
  -4   0   8    2.95    1.67
  -4   0  -8    3.14    1.62
  -4   0   8    2.02    1.69
  -4   0  -9    2.94    2.41
  -4   0   9    1.44    0.93
  -4   0 -10    1.25    1.74
   4   0 -10    2.05    1.55
  -4   0  10    1.21    1.17
  -4   0  11    4.55    2.11
  -4   0 -11    7.24    3.40
  -4   0 -12    6.98    3.14
  -4   0 -12    8.03    4.12
  -4   0  12   10.95    3.70
  -4   0 -13    9.14    4.13
  -4   0 -13   10.15    4.15
  -4   0  13    7.55    3.04
  -4   0 -14   14.51    5.07
   4   0 -14   12.79    4.70
  -4   0 -14    5.95    3.41
  -4   0 -14    8.03    2.94
   4   0 -14   14.63    5.52
  -4   0 -14    7.97    3.35
  -4   0  14   11.26    3.89
  -4   0 -15    0.70    1.13
   4   0 -15   -1.90    1.74
  -4   0 -15    1.06    1.12
   4   0 -15   -0.87    1.24
  -4   0 -15   -0.03    2.23
  -4   0 -16    2.41    2.12
   4   0 -16    4.67    2.86
   4   0 -16    1.94    2.16
  -4   0 -17    1.14    1.45
   4   0 -17    2.86    2.21
   4   0 -17    2.86    2.17
  -4   0 -18    1.21    1.48
   4   0 -18   -0.23    0.83
   4   0 -18   -0.02    1.64
   4   0 -19   -0.19    0.52
   4   0 -19    0.16    0.89
   4   0 -20   -0.35    0.71
  -4   0 -20   -0.03    0.21
   4   0 -21    1.72    1.59
  -4   0 -21    0.55    0.88
   4   0 -22    0.70    1.20
  -4   0 -22    3.18    1.94
   4   0 -23   -0.60    0.82
   4   0  23    0.37    0.50
  -4   0 -23   -0.68    0.81
   4   0  24   -0.24    0.35
   4   1 -23   -0.31    0.95
  -4  -1 -23   -0.19    0.43
   4   1 -22    0.93    0.79
  -4  -1 -22    1.02    1.12
   4   1 -21   -0.01    0.74
   4   1 -21    0.21    0.80
  -4  -1 -21   -0.91    1.15
   4   1 -20    0.23    0.68
   4   1 -20    0.39    0.52
  -4  -1 -19    0.07    0.35
   4   1 -19    1.54    1.48
   4   1 -19    1.40    1.69
  -4  -1 -18    2.39    2.14
   4   1 -18    0.25    0.60
   4   1 -18   -0.42    1.62
  -4  -1 -17    1.16    1.52
   4   1 -17    0.02    0.72
   4   1 -17   -0.22    0.63
  -4  -1 -16   -0.40    0.90
   4   1 -16   -0.23    1.42
   4   1 -16   -0.14    1.06
  -4  -1 -15    4.40    2.94
   4   1 -15    2.76    2.61
  -4  -1 -15    0.49    1.20
   4   1 -15    2.25    1.79
  -4  -1 -15    2.14    1.40
  -4  -1 -14    3.60    2.61
   4   1 -14    2.34    2.55
   4   1 -14    3.44    2.62
  -4  -1 -14    1.78    1.91
  -4  -1 -13    1.30    2.10
  -4   1  12    0.50    0.49
  -4  -1 -12    0.27    0.42
  -4  -1 -11    4.46    2.54
  -4   1  11    2.30    1.04
  -4  -1 -10    2.96    2.24
  -4   1  10    1.11    0.77
  -4   1   9    2.81    1.64
  -4  -1  -9    2.55    2.11
  -4   1   9    3.07    1.72
  -4   1   8    0.42    0.78
  -4  -1  -8    1.55    1.77
  -4   1   8   -0.47    0.91
  -4   1   7    4.55    2.12
  -4   1   7    4.81    2.02
  -4  -1  -7    3.49    1.81
  -4  -1  -6    3.44    2.22
  -4   1   6    2.20    1.56
  -4   1   6    2.09    1.50
  -4  -1  -5    6.29    2.40
  -4   1   5    9.46    3.15
  -4   1   5    4.79    1.95
  -4   1   4    9.20    2.91
  -4  -1  -4   10.11    3.54
  -4   1   4    8.61    2.97
  -4   1   3   11.16    3.13
  -4  -1  -3   12.41    3.64
  -4   1   3   11.47    3.30
  -4  -1  -2    2.13    1.63
  -4   1   2    2.62    1.62
  -4  -1  -2    3.26    1.86
  -4   1   1    5.29    2.09
  -4  -1  -1    2.61    1.66
  -4  -1  -1    4.75    2.20
  -4   1   0    8.83    2.84
  -4  -1   0    8.02    2.54
  -4  -1   0   13.19    3.83
  -4   1  -1    5.07    2.01
  -4  -1   1    2.97    1.47
  -4  -1   1    3.04    1.84
  -4  -1   2    4.27    1.95
  -4   1  -2    1.70    0.98
  -4  -1   2    3.84    1.83
  -4  -1   3   10.79    3.45
  -4  -1   3   12.37    3.20
  -4   1  -3   13.69    3.69
  -4   1  -3   11.62    3.41
  -4   1  -4   11.70    3.54
  -4   1  -4   11.40    3.50
  -4  -1   4    7.64    2.86
  -4   1  -5    7.61    3.04
  -4   1  -5    8.65    3.03
  -4  -1   5    7.94    2.93
  -4  -1   6    3.41    2.11
  -4   1  -6    2.01    1.32
  -4   1  -6    1.30    1.01
  -4   1  -7    5.23    2.79
  -4   1  -7    4.97    2.80
  -4  -1   7    4.88    2.34
  -4   1  -8    1.10    1.79
  -4   1  -8   -0.19    1.04
  -4  -1   8    0.24    0.54
  -4   1  -9    3.38    1.97
  -4   1  -9    2.81    1.49
  -4  -1   9    2.43    1.64
  -4  -1  10    1.97    1.98
  -4   1 -10    1.86    1.58
   4  -1 -10    0.97    1.57
  -4   1 -10    3.34    2.24
  -4  -1  11    3.90    2.42
  -4   1 -11    1.80    1.99
   4  -1 -11    7.77    3.09
  -4   1 -11    7.40    3.29
  -4  -1  12    0.45    0.39
  -4   1 -12   -3.29    2.18
   4  -1 -12   -0.91    1.43
  -4   1 -12    1.04    1.76
   4  -1 -13    0.39    0.68
  -4   1 -13   -1.84    2.25
  -4  -1  13   -0.54    1.45
  -4   1 -14    2.38    2.00
   4  -1 -14    1.01    0.96
  -4   1 -14    5.25    2.64
   4  -1 -14    3.50    2.10
  -4   1 -14   -0.06    0.73
  -4   1 -14    3.70    2.51
  -4  -1  14    1.13    0.21
   4  -1 -15    0.76    1.67
  -4   1 -15    1.14    1.24
  -4   1 -15    1.28    1.46
   4  -1 -15    0.39    0.46
  -4   1 -15    0.58    0.43
  -4  -1  15    2.25    1.70
  -4   1 -15   -0.43    0.86
   4  -1 -16   -0.63    1.58
  -4   1 -16    1.70    1.52
  -4   1 -16   -0.12    0.52
  -4   1 -16    3.38    2.42
   4  -1 -17    0.97    0.95
  -4   1 -17   -0.65    0.94
  -4   1 -17    0.70    0.72
  -4   1 -17    1.03    1.33
   4  -1 -18    1.14    0.34
  -4   1 -18    0.55    0.86
  -4   1 -18    0.84    1.13
  -4   1 -18    2.24    1.93
   4  -1 -19   -0.28    1.37
  -4   1 -19    2.15    1.67
  -4   1 -19    4.37    2.62
   4  -1 -20   -0.10    0.71
  -4   1 -20    0.10    0.35
  -4   1 -20   -1.60    1.51
   4  -1 -21    0.50    0.27
  -4   1 -21   -0.14    0.40
  -4   1 -22   -0.76    0.85
   4  -1 -22    0.18    0.41
  -4  -1  22    0.87    0.72
  -4   1 -22   -0.44    0.68
  -4   1 -23    0.56    0.65
   4  -1 -23   -0.11    0.23
   4  -1 -23    0.42    0.54
   4   1  23   -0.27    0.42
  -4   1 -23   -0.40    0.58
   4   2 -23    1.01    1.12
  -4  -2 -23    2.21    1.44
  -4   2  22    0.88    1.02
   4   2 -22   -0.08    0.42
  -4  -2 -22   -0.94    1.05
  -4   2  21   -0.20    0.55
   4   2 -21    1.23    1.43
   4   2 -21    0.05    0.21
  -4   2  20   -2.07    1.90
   4   2 -20    1.03    1.25
  -4  -2 -20   -0.73    1.09
   4   2 -20    0.20    0.55
  -4   2  19    0.06    0.34
   4   2 -19   -0.57    1.60
   4   2 -19    0.52    1.12
  -4  -2 -18    2.50    2.23
  -4   2  18    5.68    3.44
   4   2 -18    2.91    2.41
   4   2 -18    0.97    1.19
   4   2 -17    1.28    1.36
  -4  -2 -17   -0.23    0.69
   4   2 -17   -0.32    0.81
  -4  -2 -16   -1.74    1.91
  -4   2  16   -0.80    1.32
   4   2 -16   -0.86    1.59
   4   2 -16    0.16    1.33
  -4  -2 -15    6.67    3.72
  -4   2  15    4.22    3.03
   4   2 -15    2.15    1.88
   4   2 -15    1.56    1.16
  -4  -2 -14   -1.02    1.43
  -4   2  14    2.55    2.34
   4   2 -14    0.08    1.48
  -4  -2 -14    1.54    1.50
   4   2 -14   -0.20    0.58
   4   2 -13   11.33    4.62
  -4  -2 -13    8.03    3.96
   4   2 -13    6.47    3.04
  -4  -2 -12    5.07    3.05
  -4  -2 -11   11.03    4.20
  -4   2  10    7.36    2.36
  -4  -2 -10    8.04    3.63
  -4   2   9    0.76    0.89
  -4  -2  -9    0.79    1.52
  -4   2   8    0.12    0.61
  -4  -2  -8    0.66    1.22
  -4   2   8    0.73    1.07
  -4   2   7    6.02    2.37
  -4  -2  -7    8.29    3.24
  -4   2   7   12.12    3.47
  -4   2   6    2.22    1.69
  -4  -2  -6    0.37    0.57
  -4   2   6    1.43    1.62
  -4   2   5    2.16    1.42
  -4  -2  -5    2.06    1.79
  -4   2   5    1.70    0.94
  -4   2   4    3.68    1.46
  -4  -2  -4    5.82    2.93
  -4   2   4    6.04    2.36
  -4   2   3   -0.28    1.04
  -4  -2  -3    0.04    0.41
  -4   2   3   -0.44    0.78
  -4   2   2    2.73    1.25
  -4  -2  -2    2.74    1.75
  -4  -2  -2    2.58    1.74
  -4   2   1    0.30    0.25
  -4  -2  -1    0.46    0.80
  -4  -2  -1    1.38    1.00
  -4   2   0    1.09    0.40
  -4  -2   0    1.43    0.99
  -4  -2   0    1.93    1.38
  -4   2  -1    1.66    1.31
  -4  -2   1    1.95    1.59
  -4  -2   1    1.20    1.06
  -4   2  -2    2.33    1.50
  -4  -2   2    2.62    1.64
  -4   2  -3    0.26    0.58
  -4   2  -3    0.09    0.67
  -4   2  -3   -0.20    0.97
  -4  -2   3   -0.49    0.95
  -4   2  -4    6.99    3.06
  -4  -2   4    3.82    2.17
  -4   2  -4    6.31    2.71
  -4   2  -4    6.39    2.39
  -4   2  -5    2.89    2.12
  -4   2  -5    1.93    1.27
  -4   2  -5    0.50    0.48
  -4  -2   5    1.10    1.34
  -4   2  -6    2.24    2.10
  -4   2  -6    1.70    0.28
  -4  -2   6    0.13    0.49
  -4   2  -7    6.55    2.79
  -4   2  -7   13.76    4.17
  -4  -2   7   10.80    3.55
  -4   2  -8   -0.75    0.88
  -4  -2   8   -2.04    1.53
  -4   2  -9    1.60    1.58
  -4   2  -9    2.03    1.64
  -4  -2   9    1.90    1.44
  -4  -2  10    7.46    3.18
  -4   2 -10    7.78    3.39
  -4   2 -10    7.24    3.32
  -4   2 -11    5.73    3.10
   4  -2 -11    6.67    3.04
  -4   2 -11    6.75    3.32
  -4  -2  11    7.74    3.12
  -4  -2  12    7.97    3.12
   4  -2 -12    6.31    3.00
  -4   2 -12   11.82    4.61
   4  -2 -13    9.32    3.45
  -4   2 -13    8.79    2.97
  -4   2 -13    9.55    4.14
  -4  -2  13    9.40    3.38
  -4   2 -13    8.53    3.69
  -4   2 -14    1.23    1.30
   4  -2 -14    0.42    1.08
  -4  -2  14   -1.98    1.66
   4  -2 -14   -0.04    0.80
  -4   2 -14   -2.58    1.62
  -4   2 -14    0.28    1.51
  -4   2 -14   -1.54    1.57
  -4   2 -15    1.94    1.63
   4  -2 -15    3.04    2.37
  -4   2 -15    0.40    0.61
  -4   2 -15    1.02    1.28
  -4   2 -16    0.70    0.99
   4  -2 -16   -2.10    1.89
  -4   2 -16    1.19    1.04
  -4   2 -16    2.92    2.16
  -4   2 -17    0.65    0.94
   4  -2 -17    1.07    1.25
  -4   2 -17   -0.45    0.41
  -4   2 -17    0.91    1.20
   4  -2 -18    3.39    2.32
  -4   2 -18    1.33    1.34
  -4   2 -18    1.03    0.93
  -4   2 -18    2.72    2.02
   4  -2 -19    1.04    1.44
  -4   2 -19    0.66    0.93
  -4   2 -19    0.09    0.41
  -4   2 -19    1.55    1.47
  -4   2 -20   -0.61    0.86
   4  -2 -20    0.50    0.78
  -4   2 -20   -0.13    0.67
  -4   2 -20   -2.05    1.60
  -4   2 -21   -1.87    1.43
   4  -2 -21    0.02    0.93
   4   2  21   -0.15    0.35
  -4   2 -21    0.21    0.47
  -4   2 -22    0.28    0.51
   4  -2 -22   -0.33    0.83
   4   2  22    0.00    0.04
  -4   2 -22    0.47    0.64
   4  -2 -23    1.55    1.27
  -4  -2  23    0.47    0.47
   4   2  23    1.94    1.05
  -4   2 -23    1.73    1.07
  -4  -3 -23    1.52    1.12
  -4   3  22   -1.38    1.22
   4   3 -22    0.09    0.83
   4   3 -22    0.18    0.55
  -4  -3 -22    0.71    0.88
  -4  -3 -21   -0.30    0.63
  -4   3  21    0.50    0.83
   4   3 -21    0.20    0.97
   4   3 -21    0.94    1.07
  -4  -3 -20    0.85    1.16
  -4   3  20   -0.44    0.83
   4   3 -20   -0.11    1.16
   4   3 -20   -0.17    0.64
  -4  -3 -19    1.21    1.48
  -4   3  19    4.41    2.81
   4   3 -19    0.83    1.14
   4   3 -19    0.64    0.61
  -4  -3 -18   -0.94    1.36
  -4   3  18    0.44    0.92
   4   3 -18   -0.09    1.07
   4   3 -18    0.41    1.05
  -4  -3 -17   -0.34    0.84
  -4   3  17    1.38    1.67
   4   3 -17    0.12    0.79
   4   3 -17   -0.27    1.08
  -4  -3 -16   -0.11    0.49
  -4   3  16    6.17    3.58
   4   3 -16    3.39    2.84
   4   3 -16    2.78    2.39
  -4  -3 -15    5.96    3.54
   4   3 -15    2.08    1.59
  -4   3  15    1.20    1.59
   4   3 -15    1.35    1.65
  -4  -3 -14   10.55    4.65
  -4   3  14   12.99    5.23
   4   3 -14    5.89    2.68
   4   3 -14    5.20    3.10
  -4  -3 -13    7.36    3.80
  -4   3  13    8.31    4.18
   4   3 -13    6.98    3.22
  -4  -3 -13    4.87    2.95
   4   3 -13    4.87    2.70
  -4  -3 -12    0.23    1.04
   4   3 -12    3.58    2.35
   4   3 -11    2.34    1.78
  -4  -3 -11    3.35    2.08
  -4   3  10    2.00    1.30
  -4  -3 -10    1.21    0.93
  -4   3   9    1.75    0.90
  -4  -3  -9    0.26    1.62
  -4   3   8    1.03    0.88
  -4  -3  -8    1.75    1.03
  -4   3   7    1.23    1.14
  -4  -3  -7    0.45    1.13
  -4   3   6    4.26    1.91
  -4  -3  -6    2.09    1.16
  -4   3   5    8.86    2.81
  -4  -3  -5   11.08    3.75
  -4   3   4   10.89    3.33
  -4  -3  -4    8.53    3.26
  -4   3   3    0.27    0.39
  -4  -3  -3    1.75    1.59
  -4   3   2    7.99    2.65
  -4  -3  -2    7.01    2.76
   4   3  -2    7.38    2.52
  -4   3   1   -0.07    1.35
  -4  -3  -1    0.64    1.46
   4   3  -1    0.12    0.99
  -4  -3  -1   -0.01    0.20
  -4   3   0    6.50    2.33
  -4  -3   0    6.67    2.82
  -4   3   0    4.43    1.79
  -4   3  -1   -0.67    0.34
  -4  -3   1    1.35    1.12
  -4   3  -1    0.39    0.59
  -4   3  -2    5.79    2.64
  -4   3  -2    6.01    2.20
  -4  -3   2    6.90    2.69
  -4   3  -3    1.96    0.57
  -4   3  -3    1.46    0.97
  -4   3  -3    1.34    1.37
  -4  -3   3   -0.49    1.43
  -4   3  -4   15.26    3.87
  -4   3  -4   12.87    3.67
  -4  -3   4    9.80    3.45
  -4   3  -5   12.35    3.67
  -4  -3   5   10.09    3.33
  -4   3  -6    5.84    2.48
  -4  -3   6    6.02    2.97
  -4   3  -7    1.36    0.96
  -4  -3   7    1.34    1.49
  -4   3  -8    2.75    1.89
  -4  -3   8    0.53    1.19
  -4   3  -9   -0.38    1.33
  -4  -3   9    0.32    1.19
   4  -3 -10    0.14    0.96
  -4   3 -10    0.42    0.65
  -4  -3  10    1.77    1.37
  -4   3 -11    4.37    2.42
   4  -3 -11    3.00    1.92
  -4   3 -11    2.30    1.19
  -4  -3  11    2.36    2.38
  -4  -3  12    3.38    2.26
   4   3  12    2.53    1.77
   4  -3 -12    2.15    1.51
  -4   3 -12    3.15    1.89
  -4   3 -12    4.97    2.95
  -4   3 -12    4.63    2.76
  -4   3 -12    5.92    3.02
   4   3  13    3.89    2.07
  -4   3 -13    9.77    3.68
   4  -3 -13    7.45    3.14
  -4   3 -13    3.27    1.73
  -4   3 -13    8.50    3.83
  -4  -3  13    6.51    3.05
  -4   3 -13    6.30    2.99
  -4   3 -13    3.77    2.41
   4   3  14    1.09    1.10
  -4   3 -14    6.78    3.07
   4  -3 -14    8.32    4.06
  -4   3 -14    4.69    2.31
  -4   3 -14    7.20    3.83
  -4  -3  14    5.20    2.74
  -4   3 -14    8.17    3.32
  -4   3 -14    8.56    3.63
   4   3  15    4.29    2.16
  -4   3 -15    1.30    1.34
   4  -3 -15    1.34    1.28
  -4   3 -15    0.77    0.52
  -4   3 -15    4.45    2.60
  -4   3 -16    2.69    1.92
   4  -3 -16    6.51    3.84
   4   3  16   -0.34    0.62
  -4   3 -16    2.96    1.78
  -4   3 -16    5.37    2.84
  -4   3 -17    2.12    1.70
   4  -3 -17    0.22    0.65
   4   3  17    1.07    1.08
  -4   3 -17    0.62    0.56
  -4   3 -17    1.44    1.44
  -4   3 -18   -1.98    1.61
   4  -3 -18   -0.25    1.44
   4   3  18   -1.38    1.19
  -4   3 -18   -0.05    0.48
  -4   3 -18   -0.49    0.81
  -4   3 -19    0.01    0.13
   4   3  19   -0.18    0.42
  -4   3 -19    0.71    0.66
  -4   3 -19    1.36    1.28
  -4   3 -20    1.22    1.19
   4  -3 -20   -0.52    0.96
  -4   3 -20   -0.71    0.86
   4   3  20    0.82    0.83
  -4   3 -20   -0.30    0.94
  -4   3 -21   -1.63    1.29
   4  -3 -21   -0.84    0.59
   4   3  21    1.52    1.05
  -4   3 -21    1.29    1.05
   4   3  22   -0.68    0.63
  -4   4  22    2.82    1.64
  -4  -4 -22    0.75    0.83
  -4  -4 -21   -0.45    0.73
   4   4 -21    1.29    1.19
  -4   4  20    3.84    2.36
   4   4 -20    1.54    1.68
  -4  -4 -20    1.67    1.56
  -4  -4 -19    0.14    0.49
  -4   4  19    0.85    1.18
   4   4 -19    0.57    0.76
  -4  -4 -18   -0.04    0.28
  -4   4  18   -0.24    0.67
   4   4 -18    0.12    0.66
  -4   4  17    0.62    1.09
   4   4 -17    0.49    0.64
  -4  -4 -17   -0.35    0.83
  -4   4  16    1.78    1.89
  -4  -4 -16    6.92    3.75
   4   4 -16    2.04    1.47
  -4   4  15    0.66    1.17
   4   4 -15    0.31    0.41
  -4  -4 -14    0.25    0.71
  -4   4  14   -0.01    2.49
   4   4 -14    1.12    1.28
  -4   4  13    7.48    4.00
   4   4 -13    3.23    2.48
  -4   4  12    4.35    3.07
  -4  -4 -12    3.65    2.53
   4   4 -12    1.57    1.85
  -4   4  11    3.49    1.87
   4   4 -11    5.44    2.62
  -4  -4 -11    3.88    2.45
   4   4 -11    5.17    2.79
  -4   4  10    2.55    1.18
   4   4 -10    2.31    2.00
  -4  -4 -10    3.01    2.36
  -4   4   9    2.74    1.81
   4   4  -9   -0.32    0.82
  -4  -4  -9    1.92    2.07
  -4   4   8    2.58    1.69
   4   4  -8    2.97    2.27
  -4  -4  -8    0.48    0.56
  -4   4   7    3.89    1.70
   4   4  -7    5.33    2.12
  -4  -4  -7    8.50    3.59
  -4   4   6    4.54    2.02
  -4  -4  -6    4.06    2.53
   4   4  -6    4.82    2.38
  -4   4   5    8.88    2.94
  -4  -4  -5   11.18    3.79
   4   4  -5    7.98    3.11
  -4   4   4    7.93    2.73
   4   4  -4   11.82    3.56
  -4  -4  -4   12.15    4.11
  -4   4   3    0.35    0.50
   4   4  -3    1.47    1.22
  -4  -4  -3    1.24    1.35
  -4   4   2   15.83    3.95
   4   4  -2   17.42    4.35
  -4  -4  -2   19.34    5.36
  -4   4   1    0.99    0.90
   4   4  -1    1.60    1.33
  -4   4   0   -0.12    1.00
  -4   4   0    0.09    0.27
   4   4   0    0.98    0.94
   4   4   0    0.20    0.57
  -4   4  -1    2.42    1.48
   4   4   1    1.88    1.27
   4   4   1    1.99    1.24
  -4   4  -1    1.13    1.08
  -4   4  -2   18.13    4.12
  -4  -4   2   20.97    4.85
   4   4   2   15.08    3.41
  -4   4  -2   14.24    3.41
  -4   4  -3    0.29    0.51
   4   4   3    1.13    0.75
  -4   4  -3    0.18    0.30
  -4  -4   3    0.08    1.03
  -4   4  -3    1.32    0.98
  -4   4  -4   11.14    3.40
  -4   4  -4    9.07    2.91
  -4  -4   4   11.38    3.75
  -4   4  -5   10.17    3.52
  -4  -4   5   11.17    3.92
  -4   4  -5    8.61    3.01
  -4   4  -6    3.59    1.96
  -4  -4   6    5.66    2.55
  -4   4  -6    4.95    2.34
  -4   4  -7    8.22    3.51
  -4  -4   7    6.41    2.85
  -4   4  -7    5.61    2.67
  -4   4  -8    1.50    1.36
  -4  -4   8    0.22    0.59
  -4   4  -8    2.84    1.61
  -4   4  -9    2.02    1.35
  -4  -4   9    3.36    2.15
  -4   4  -9    1.38    0.95
   4  -4 -10    7.61    3.72
  -4   4 -10    2.89    2.20
  -4  -4  10    4.46    2.37
  -4   4 -10    3.67    2.00
  -4   4 -11    6.19    3.02
  -4   4 -11   10.50    3.92
   4   4  11    5.51    2.45
   4   4  11    6.51    2.95
   4  -4 -11    7.73    3.77
  -4   4 -11    3.12    1.55
  -4   4 -11    5.87    2.99
  -4  -4  11    7.32    3.13
  -4   4 -11    7.36    3.31
   4   4  12    4.02    2.11
  -4   4 -12    5.73    2.88
  -4   4 -12    3.79    2.04
   4   4  12    2.42    1.75
   4  -4 -12    4.29    2.85
  -4   4 -12    5.18    2.55
  -4   4 -12    1.72    1.62
  -4  -4  12    4.42    2.65
  -4   4 -12    3.32    2.21
   4   4  13    2.33    1.61
  -4   4 -13    1.65    1.54
   4   4  13    3.61    2.09
  -4   4 -13    2.21    1.62
  -4   4 -13    5.89    2.94
   4   4  14   -1.51    1.28
   4   4  14   -0.20    0.48
  -4   4 -14    0.15    0.34
  -4   4 -14   -0.29    0.65
   4   4  15   -1.16    1.10
  -4   4 -15   -1.67    1.52
   4   4  15    1.23    1.17
  -4   4 -15    0.10    0.70
  -4   4 -15    1.22    1.32
   4   4  16   -0.42    0.65
  -4   4 -16    2.71    1.91
   4   4  16    2.38    1.59
  -4   4 -16    1.17    1.22
  -4   4 -16    2.14    1.72
  -4   4 -17    0.76    1.00
   4   4  17   -0.55    0.74
  -4   4 -17    0.29    0.66
  -4   4 -17    0.06    0.27
   4   4  18   -0.02    0.14
  -4   4 -18   -0.23    0.91
  -4   4 -18   -0.10    0.34
  -4   4 -19    0.77    0.94
   4   4  19   -1.01    0.91
  -4   4 -19    0.02    0.32
  -4   4 -19   -0.40    0.63
   4   4  20    0.54    0.62
  -4   4 -20   -0.39    0.59
  -4   4 -21    0.97    0.68
  -4   5  21    1.02    1.01
   4   5 -21    0.11    0.46
  -4  -5 -20   -0.99    1.08
  -4   5  20    2.10    1.63
   4   5 -20   -0.09    0.92
  -4  -5 -19   -1.36    1.39
   4   5 -19    0.19    0.44
  -4  -5 -18    1.59    1.60
  -4   5  18    0.11    0.42
   4   5 -18    0.07    0.66
  -4   5  17   -1.11    1.43
   4   5 -17    0.35    0.68
  -4  -5 -16   -0.86    1.25
  -4   5  16    1.83    1.89
   4   5 -16   -0.02    0.25
  -4   5  15   -0.06    0.35
   4   5 -15   -0.16    0.72
  -4   5  14   -0.09    0.43
   4   5 -14    1.27    1.17
  -4   5  13    5.86    2.56
  -4   5  13    5.25    3.37
   4   5 -13    1.43    1.59
  -4   5  12   15.03    5.78
   4   5 -12    6.49    3.06
  -4   5  11   -1.44    1.81
   4   5 -11   -2.66    1.77
  -4   5  10    0.01    1.06
  -4   5  10    1.08    1.58
   4   5 -10    0.44    0.79
  -4  -5 -10    0.70    1.04
   4   5 -10    0.94    1.26
  -4   5   9    0.41    0.65
   4   5  -9    1.18    1.83
  -4   5   9    2.24    2.28
  -4  -5  -9    1.17    1.34
   4   5  -9   -0.10    0.83
  -4   5   8    1.88    1.72
   4   5  -8    0.15    0.40
   4   5  -8    0.70    0.71
  -4   5   8    3.39    2.81
  -4  -5  -8    0.39    1.91
  -4   5   7   10.21    3.36
   4   5  -7   12.14    3.94
  -4  -5  -7    9.59    3.46
  -4   5   6    1.65    1.19
   4   5  -6    2.60    1.85
   4   5  -6    3.81    2.32
  -4  -5  -6    3.44    2.33
  -4   5   5    0.38    0.59
   4   5  -5    3.71    2.08
   4   5  -5    0.69    0.85
  -4  -5  -5    2.05    2.12
  -4   5   4    2.20    1.48
   4   5  -4    2.31    1.71
   4   5  -4    1.31    1.33
  -4  -5  -4   -0.29    1.43
  -4   5   3    9.06    3.10
   4   5  -3    8.41    3.05
   4   5  -3   12.13    3.77
  -4   5   2    4.56    2.07
   4   5  -2    4.27    1.87
   4   5  -2    5.02    2.42
  -4   5   1    1.28    1.04
   4   5  -1    1.25    0.53
   4   5  -1    1.47    1.14
  -4   5   0    0.15    1.03
   4   5   0   -0.11    0.94
   4   5   0   -0.34    0.83
  -4   5   0   -2.20    1.38
  -4   5  -1    2.07    1.68
   4   5   1    1.24    1.09
   4   5   1    1.31    1.94
  -4   5  -1    2.20    1.43
  -4   5  -2    6.62    2.57
   4   5   2    6.72    2.47
   4   5   2    7.84    3.86
  -4   5  -2    3.47    1.87
   4   5   3   24.01    6.49
  -4   5  -3    9.12    2.98
  -4   5  -4   -0.27    1.01
  -4   5  -5   -1.19    1.87
  -4   5  -6    2.68    1.71
  -4   5  -7    7.29    2.79
  -4   5  -7   13.29    4.15
  -4  -5   7   14.05    4.44
   4   5   8   -1.42    1.22
  -4   5  -8    0.31    0.88
  -4  -5   8    0.50    0.98
  -4   5  -8   -1.37    1.35
  -4   5  -8    0.46    1.01
   4   5   9   -1.72    1.36
  -4   5  -9    1.02    1.18
   4  -5  -9   -0.62    1.08
  -4   5  -9    0.52    0.32
  -4   5  -9    0.41    1.40
  -4  -5   9    0.93    1.52
  -4   5  -9    0.02    1.17
   4   5  10    1.16    1.13
  -4   5 -10    0.35    0.57
   4  -5 -10    0.47    0.78
  -4   5 -10    0.31    1.25
  -4   5 -10   -0.46    0.80
  -4  -5  10    1.71    1.45
  -4   5 -10    0.80    1.38
  -4   5 -11    0.23    0.85
  -4   5 -11   -0.51    0.70
  -4   5 -11   -0.08    0.33
   4   5  12    6.54    2.73
  -4   5 -12    6.33    2.75
  -4   5 -12    9.25    3.60
   4   5  13    2.20    1.58
  -4   5 -13    0.52    0.85
  -4   5 -13    2.53    1.73
  -4   5 -14    1.05    0.96
  -4   5 -14    0.45    0.78
   4   5  15    0.81    0.92
  -4   5 -15   -1.55    1.24
  -4   5 -15   -2.34    1.76
   4   5  16    0.30    0.54
  -4   5 -16    0.69    0.96
  -4   5 -16    1.52    1.37
   4   5  17   -1.26    1.05
  -4   5 -17    0.31    0.42
  -4   5 -18    0.47    0.74
   4   5  18    0.02    0.12
  -4   5 -19    1.38    0.93
   4   5  19    1.74    1.07
  -4   5 -20    0.67    0.49
  -4   5 -21    0.24    0.26
  -4   6  20   -1.50    1.16
  -4   6  19    4.04    2.17
   4   6 -19   -0.24    0.85
  -4   6  18   -1.14    1.26
   4   6 -18    0.07    0.33
  -4   6  17    0.80    1.12
   4   6 -17   -0.22    0.73
   4   6 -17    0.76    0.66
   4   6 -17   -1.52    1.07
  -4   6  16   -0.12    0.45
   4   6 -16    1.04    1.09
   4   6 -16   -0.05    0.22
  -4   6  15    2.25    1.43
  -4   6  15    0.32    0.78
   4   6 -15   -0.16    1.62
   4   6 -15   -0.20    0.44
  -4   6  14   -3.19    1.78
  -4   6  14    1.89    1.93
   4   6 -14    1.31    1.33
   4   6 -14    2.51    1.66
  -4   6  13    1.81    1.39
  -4   6  13   -0.83    1.30
   4   6 -13    0.42    1.22
  -4   6  12   -0.95    1.03
  -4   6  12    1.82    1.96
   4   6 -12    1.10    1.08
  -4   6  11    2.28    2.23
   4   6 -11    2.53    2.08
  -4   6  10    1.40    1.77
   4   6 -10   -0.04    0.94
  -4   6   9    5.31    3.48
   4   6  -9    2.44    1.76
  -4   6   8    4.53    3.23
   4   6  -8    1.01    1.13
   4   6  -7    5.68    2.54
  -4   6   7    5.70    2.49
   4   6  -7    2.98    2.08
  -4   6   7   10.88    5.01
  -4  -6  -7    6.11    2.99
   4   6  -7    7.32    3.23
  -4   6   6    8.55    3.25
   4   6  -6   11.11    3.80
   4   6  -6    6.03    3.12
  -4   6   6   21.25    6.98
  -4  -6  -6   15.15    5.19
   4   6  -6   10.66    3.62
  -4   6   5    3.19    2.36
   4   6  -5    1.10    1.34
  -4   6   5    4.31    3.12
   4   6  -5    5.45    2.47
   4   6  -5    2.49    1.58
  -4   6   4    3.98    2.27
   4   6  -4    2.74    2.03
   4   6  -4    8.51    3.55
  -4   6   4   13.33    5.42
   4   6  -4    4.99    2.48
   4   6  -3    5.93    2.63
  -4   6   3    2.33    1.73
   4   6  -3    1.59    1.21
   4   6  -3    6.65    3.00
  -4   6   2    0.13    0.78
   4   6  -2    3.11    2.44
   4   6  -2    1.45    0.70
  -4   6   1    1.97    1.50
   4   6  -1    7.52    3.09
   4   6  -1    3.82    1.92
  -4   6   0    0.55    0.82
   4   6   0   -0.41    0.82
   4   6   0    0.40    0.86
  -4   6  -1    4.98    2.51
   4   6   1    5.85    2.99
  -4   6  -1    3.09    1.77
   4   6   1    3.48    1.86
   4   6   2    0.17    0.96
   4   6   2    3.96    2.32
  -4   6  -2    2.65    1.63
   4   6   3    4.04    3.16
   4   6   3    5.09    3.17
  -4   6  -3    5.69    2.57
  -4   6  -3    4.54    2.03
   4   6   4    1.88    2.10
   4   6   4    5.95    3.53
   4   6   4    3.28    2.11
  -4   6  -4    1.85    1.48
  -4   6  -4    2.31    1.67
   4   6   5    3.87    1.97
   4   6   5    1.78    1.80
   4   6   5    3.06    2.89
   4   6   5    1.81    1.54
  -4   6  -5    4.06    2.22
  -4   6  -5    1.07    1.16
   4   6   6    6.96    2.66
  -4   6  -6   10.08    3.41
   4   6   6   14.16    4.90
   4   6   6    8.53    3.27
  -4   6  -6    8.96    3.33
   4   6   7    3.12    1.79
   4   6   7    6.65    3.28
   4   6   7    3.87    2.16
  -4   6  -7    3.76    2.18
  -4   6  -7    4.99    2.36
   4   6   8    1.84    1.39
  -4   6  -8    2.69    1.86
  -4   6  -8    2.98    1.93
   4   6   9    1.87    1.42
  -4   6  -9    1.91    1.38
  -4   6  -9    2.82    1.91
  -4   6 -10    0.41    0.45
  -4   6 -10    0.76    1.00
   4   6  11    2.68    1.73
  -4   6 -11    1.60    0.91
  -4   6 -11    1.09    1.19
   4   6  12    1.27    1.19
  -4   6 -12    0.71    0.80
   4   6  12   -0.41    0.65
  -4   6 -12    0.67    0.94
   4   6  13   -1.14    1.12
  -4   6 -13   -0.54    1.10
   4   6  13   -0.16    0.40
  -4   6 -13   -0.42    0.73
   4   6  14   -0.97    1.02
  -4   6 -14   -0.34    0.81
   4   6  14   -0.34    0.56
   4   6  15    0.78    0.88
  -4   6 -15    0.75    0.91
   4   6  15   -0.34    0.55
   4   6  16   -0.13    0.35
  -4   6 -16    0.97    0.85
   4   6  16    0.42    0.59
   4   6  17    0.66    0.73
  -4   6 -17    0.14    0.04
   4   6  17    0.08    0.24
  -4   6 -18    0.52    0.47
   4   6  18   -0.74    0.68
  -4   6 -19    0.01    0.31
  -4   6 -20   -0.40    0.60
  -4   7  18   -2.24    1.42
  -4   7  17    2.23    1.59
   4   7 -17    1.06    0.84
   4   7 -17    0.32    0.36
   4   7 -17    2.08    1.15
  -4   7  16    2.96    1.39
  -4   7  16    1.34    1.33
   4   7 -16    0.05    0.67
   4   7 -16   -0.26    0.67
   4   7 -16    0.38    0.53
  -4   7  15   -2.30    1.32
   4   7 -15    0.33    0.74
   4   7 -15   -1.51    1.12
  -4   7  14   -0.12    0.31
   4   7 -14    0.79    0.78
   4   7 -14    0.47    0.66
  -4   7  13    0.72    0.82
  -4   7  13    0.83    1.20
   4   7 -13    0.22    0.24
   4   7 -13    1.84    1.38
  -4   7  12   -1.70    1.30
  -4   7  12   -1.43    1.61
   4   7 -12    0.61    0.68
   4   7 -12    0.27    0.55
  -4   7  11    1.41    1.21
  -4   7  11    2.64    2.23
   4   7 -11    1.59    1.65
   4   7 -11    0.51    0.78
  -4   7  10   -0.30    0.57
   4   7 -10    0.03    0.47
  -4   7  10   -0.85    1.29
   4   7 -10    1.61    1.42
  -4   7   9    2.03    2.02
   4   7  -9   -0.49    0.47
   4   7  -9    0.42    0.74
  -4   7   8    4.55    3.06
   4   7  -8    0.43    1.40
  -4   7   7    4.91    3.20
   4   7  -7    2.08    1.71
   4   7  -6    0.15    0.46
  -4   7   6    1.59    1.83
   4   7  -5    0.76    0.37
  -4   7   5    0.21    0.48
  -4   7   5    1.50    1.78
   4   7  -4    1.99    1.09
  -4   7   4    1.73    1.41
   4   7  -3    0.99    0.23
  -4   7   3    0.86    1.00
   4   7  -2    0.20    0.39
  -4   7   2    0.52    0.78
  -4   7   1   -0.15    0.42
   4   7  -1    0.10    0.76
  -4   7   0    2.62    1.75
   4   7   0    0.21    0.58
   4   7   0    3.28    2.24
  -4   7  -1   -0.37    0.66
   4   7   1    0.53    1.55
   4   7   1    0.44    0.82
  -4   7  -1    2.00    1.36
   4   7   2    0.55    0.57
   4   7   2    2.14    1.80
  -4   7  -2    0.33    0.40
   4   7   3    2.70    2.75
   4   7   3    0.40    0.77
  -4   7  -3    2.17    1.61
   4   7   4    3.45    3.04
   4   7   4    1.91    1.65
  -4   7  -4    5.49    2.58
   4   7   5    0.30    1.97
   4   7   5   -0.04    0.22
  -4   7  -5    1.34    1.26
  -4   7  -5    2.53    1.76
   4   7   6    0.16    0.39
   4   7   6    0.33    0.62
   4   7   6   -0.83    1.04
  -4   7  -6   -2.13    1.59
  -4   7  -6   -1.26    1.25
   4   7   7   -1.17    1.07
   4   7   7    0.60    1.30
   4   7   7    1.26    1.25
  -4   7  -7    2.69    1.79
  -4   7  -7    3.61    2.13
   4   7   8    3.29    1.81
   4   7   8    1.38    1.45
   4   7   8    0.76    0.95
  -4   7  -8    0.28    0.58
   4   7   9    0.30    0.55
   4   7   9   -0.23    0.85
   4   7   9    0.48    0.74
  -4   7  -9    0.05    0.25
  -4   7  -9   -0.03    0.18
   4   7  10   -0.40    0.64
   4   7  10    0.68    0.86
  -4   7 -10    0.34    0.63
  -4   7 -10   -0.99    1.09
   4   7  11    1.98    1.41
  -4   7 -11    1.54    1.28
   4   7  11    1.24    1.13
  -4   7 -11    2.57    1.70
   4   7  12   -0.94    0.97
  -4   7 -12    0.86    0.69
   4   7  12    0.49    0.69
  -4   7 -12   -1.44    1.23
   4   7  13   -0.82    0.89
  -4   7 -13    0.59    0.42
   4   7  13   -0.53    0.69
   4   7  14    1.34    1.10
  -4   7 -14    0.23    0.62
   4   7  14   -0.45    0.61
   4   7  15    1.41    1.09
  -4   7 -15   -0.20    0.76
   4   7  15   -0.10    0.28
   4   7  16    0.27    0.45
  -4   7 -16    1.04    0.80
   4   7  16    0.25    0.40
   4   7  17    0.50    0.72
  -4   7 -17    0.73    0.64
   4   7  17    1.21    0.82
   4   7  18   -0.16    0.15
  -4   7 -18    0.35    0.67
   4   8 -16   -0.28    0.35
  -4   8  15    0.41    0.47
  -4   8  15    0.86    0.89
   4   8 -15   -0.50    0.70
   4   8 -15   -0.64    0.68
  -4   8  14    0.74    0.70
  -4   8  14   -1.04    1.06
   4   8 -14    0.24    0.39
   4   8 -14   -0.96    0.87
  -4   8  13   -0.11    0.29
  -4   8  13   -0.45    0.74
   4   8 -13   -0.49    0.65
  -4   8  12   -1.31    1.03
  -4   8  12   -0.20    0.52
   4   8 -12    0.40    0.61
  -4   8  11    1.04    0.94
  -4   8  11    0.50    0.85
  -4   8  10   -1.12    1.01
   4   8 -10    0.78    0.90
  -4   8   9   -0.44    0.64
   4   8  -9    1.46    1.24
  -4   8   8    1.63    1.26
   4   8  -8    2.39    1.60
  -4   8   7    0.81    0.90
   4   8  -7    0.88    0.96
   4   8  -7    1.16    1.34
  -4   8   6    1.85    1.37
  -4   8   6    3.76    1.91
   4   8  -6   -0.14    0.38
   4   8  -6    1.13    1.22
   4   8  -5    1.57    1.44
  -4   8   5    0.05    0.22
   4   8  -5    0.43    0.66
   4   8  -4   -0.03    0.72
  -4   8   4   -1.16    1.10
   4   8  -4    0.70    0.83
   4   8  -3    0.54    1.37
  -4   8   3    0.33    0.60
   4   8  -3    1.56    1.22
   4   8  -2    1.32    1.16
  -4   8   2   -0.76    0.91
   4   8  -1    0.52    0.52
  -4   8   1    0.55    0.78
   4   8  -1   -0.36    0.73
   4   8   0    0.75    1.16
  -4   8   0    0.50    0.75
   4   8   1    0.89    1.44
  -4   8  -1    0.09    0.32
   4   8   1    1.85    1.63
  -4   8  -2    2.49    1.68
   4   8   2    0.40    0.74
   4   8   2    1.72    1.56
   4   8   3   -0.44    0.34
   4   8   3    0.65    0.94
  -4   8  -4   -0.69    0.89
   4   8   4    0.07    1.42
   4   8   4    0.60    0.89
  -4   8  -5    0.15    0.42
   4   8   5    0.65    0.81
   4   8   5    1.47    1.36
  -4   8  -5    0.09    0.31
  -4   8  -6    3.37    1.98
   4   8   6    2.51    2.52
   4   8   6    0.80    0.98
  -4   8  -6    3.22    1.91
   4   8   7   -0.43    0.61
  -4   8  -7    0.30    0.59
   4   8   7    0.40    1.25
   4   8   7    1.70    1.39
  -4   8  -7    1.82    1.43
   4   8   8    1.14    0.99
  -4   8  -8    1.30    1.23
   4   8   8    1.09    1.32
   4   8   8    3.39    1.90
  -4   8  -8   -0.10    0.33
   4   8   9    1.00    0.93
   4   8   9    0.33    0.81
   4   8   9   -1.18    1.09
  -4   8  -9    2.09    1.48
   4   8  10   -1.32    1.05
  -4   8 -10   -1.02    1.07
   4   8  10    0.44    0.92
   4   8  10    0.24    0.47
  -4   8 -10    1.51    1.22
   4   8  11    1.03    0.92
  -4   8 -11   -0.99    1.02
   4   8  11    0.39    0.96
   4   8  11    0.92    0.90
  -4   8 -11    0.91    0.91
   4   8  12    0.95    0.86
  -4   8 -12    0.30    0.54
   4   8  12   -0.09    0.37
   4   8  12   -0.53    0.65
  -4   8 -12   -1.24    1.01
   4   8  13   -1.71    1.12
   4   8  13    0.15    0.38
  -4   8 -13   -0.19    0.47
   4   8  13   -1.07    0.88
  -4   8 -13    1.15    0.92
   4   8  14    0.40    0.52
   4   8  14    1.26    1.07
  -4   8 -14    1.18    0.74
  -4   8 -14    1.61    1.01
   4   8  15   -0.09    0.31
   4   8  15   -0.19    0.32
  -4   8 -15    0.06    0.19
  -4   9  13   -0.77    0.62
   4   9 -13   -0.01    0.56
   4   9 -13   -0.21    0.39
  -4   9  12   -0.27    0.39
   4   9 -12    0.13    0.34
   4   9 -12    0.20    0.39
  -4   9  11    1.06    0.82
   4   9 -11   -0.34    0.83
   4   9 -11   -1.21    0.98
  -4   9  10    0.28    0.44
   4   9 -10    0.36    0.54
  -4   9   9   -0.80    0.77
   4   9  -9   -0.96    0.89
  -4   9   8    0.32    0.49
   4   9  -8    0.44    0.61
  -4   9   7    1.88    1.23
  -4   9   7   -0.11    0.28
   4   9  -7    1.16    0.99
   4   9  -6    1.22    1.06
  -4   9   6   -0.14    0.34
  -4   9   6    1.49    1.07
   4   9  -6    1.13    0.97
   4   9  -5   -0.26    0.51
  -4   9   5    0.68    0.76
  -4   9   5    1.38    1.06
   4   9  -5   -0.11    0.30
  -4   9   4    0.13    0.33
   4   9  -4   -0.08    0.25
   4   9  -3   -1.46    1.23
  -4   9   3    0.19    0.41
  -4   9   3   -0.78    0.84
   4   9  -3    0.22    0.42
   4   9  -2   -1.22    1.13
  -4   9   2   -2.32    1.42
  -4   9   2   -0.40    0.61
   4   9  -2   -1.07    1.19
   4   9  -1    1.82    1.37
  -4   9   1    2.16    1.44
   4   9  -1    0.23    0.54
   4   9   0    0.79    0.89
  -4   9   0   -1.08    1.02
   4   9   0    1.68    1.45
   4   9   1    0.50    0.70
  -4   9  -1   -0.25    0.50
   4   9   1   -0.06    0.27
   4   9   2   -0.60    0.75
  -4   9  -2    0.97    0.98
   4   9   2    0.56    0.81
   4   9   3   -1.61    1.20
  -4   9  -3    1.13    1.06
   4   9   3   -2.91    1.79
   4   9   4   -0.41    0.59
  -4   9  -4    0.64    0.80
   4   9   4    0.81    0.92
   4   9   5    0.40    0.57
  -4   9  -5    0.69    0.83
   4   9   5    1.22    1.10
   4   9   6    2.13    1.28
  -4   9  -6    1.75    1.31
   4   9   6    1.75    1.28
   4   9   7    1.64    1.08
  -4   9  -7    1.09    1.03
   4   9   7    1.00    0.94
  -4   9  -8   -0.30    0.54
   4   9   8   -0.38    0.56
   4   9   9   -0.75    0.70
  -4   9  -9    0.92    0.91
   4   9   9   -0.42    0.56
   4   9  10    0.91    0.75
  -4   9 -10    1.64    1.16
   4   9  10   -0.35    0.49
   4   9  11   -0.21    0.35
   4   9  11    1.13    0.84
   4   9  12    0.59    0.57
   4   9  13    0.81    0.61
  -4  10   9   -1.24    0.77
   4  10  -9    0.18    0.34
  -4  10   8   -0.07    0.19
   4  10  -8    0.36    0.33
   4  10  -8   -0.07    0.21
   4  10  -7   -0.12    0.28
   4  10  -7    0.40    0.47
   4  10  -6   -0.29    0.44
  -4  10   6   -0.79    0.67
  -4  10   6   -0.67    0.59
   4  10  -6   -1.13    0.87
   4  10  -5    0.33    0.49
  -4  10   5    0.06    0.19
  -4  10   5    0.66    0.62
   4  10  -5   -0.27    0.42
   4  10  -4   -1.07    0.89
  -4  10   4    0.98    0.77
  -4  10   4   -0.32    0.45
   4  10  -3    0.60    0.68
  -4  10   3   -0.20    0.36
   4  10  -2    0.52    0.64
  -4  10   2   -0.15    0.32
   4  10  -1    0.86    0.81
  -4  10   1   -0.29    0.45
  -4  10   0   -0.49    0.60
   4  10   0    0.16    0.38
   4  10   1    0.06    0.20
  -4  10  -1   -1.69    1.12
   4  10   1   -0.88    0.87
   4  10   2   -0.79    0.74
  -4  10  -2   -1.22    0.95
   4  10   2    1.18    0.98
   4  10   3    1.27    0.92
  -4  10  -3    1.69    1.12
   4  10   3    1.19    0.95
   4  10   4   -0.05    0.18
  -4  10  -4   -0.34    0.50
   4  10   4    0.30    0.46
   4  10   5    0.24    0.37
  -4  10  -5    0.60    0.66
   4  10   5   -1.16    0.88
   4  10   6    0.24    0.36
  -4  10  -6   -0.05    0.19
   4  10   6   -0.74    0.68
   4  10   7    0.84    0.63
  -4  10  -7   -0.19    0.36
   4  10   7   -0.14    0.28
  -4  10  -8    0.33    0.44
   4  10   8   -1.28    0.81
   4  10   9    0.18    0.29
  -5   0   0   -0.71    0.34
  -5   0  -1    2.31    1.78
  -5   0   1    1.60    1.26
  -5   0  -2    6.02    3.03
  -5   0   2    4.14    2.60
  -5   0  -3    0.05    0.43
  -5   0   3    0.34    0.80
  -5   0   4   -0.23    0.95
  -5   0  -4    0.96    1.39
  -5   0   4   -0.46    1.07
  -5   0   5    1.87    2.06
  -5   0  -5    1.50    1.87
  -5   0   5    0.88    0.74
  -5   0   6   -0.88    0.88
  -5   0  -6    0.82    1.42
  -5   0  -6    1.67    1.66
  -5   0   6    0.63    1.46
  -5   0   7    0.35    0.84
  -5   0   7    0.76    1.76
  -5   0  -7   -0.35    1.50
  -5   0  -7   -1.49    1.65
  -5   0   8    2.79    1.41
  -5   0  -8    2.06    1.35
  -5   0  -8    3.28    2.51
  -5   0   8    3.79    2.13
  -5   0  -9    1.00    0.17
  -5   0  -9   -0.58    1.50
  -5   0   9    1.12    1.42
   5   0 -10    1.41    1.53
  -5   0 -10    0.69    0.76
  -5   0 -10    1.92    1.93
  -5   0  10    1.19    0.71
   5   0 -11    3.91    2.93
  -5   0 -11    1.09    0.43
   5   0  11    3.92    2.15
  -5   0 -11    3.01    2.33
  -5   0  11    3.28    2.12
  -5   0 -11    5.98    3.07
   5   0 -12   -0.67    1.00
  -5   0 -12    0.73    0.43
   5   0  12    1.68    1.41
  -5   0 -12   -1.58    1.76
  -5   0  12    0.81    1.07
  -5   0 -12   -1.56    1.58
   5   0 -13   14.04    5.27
   5   0  13   15.22    4.24
  -5   0 -13   21.20    5.82
   5   0 -14    0.30    0.32
  -5   0 -14    2.24    1.89
   5   0 -15    2.94    2.57
  -5   0 -15    3.30    2.30
   5   0 -16    0.87    1.35
   5   0  16    0.16    0.43
  -5   0 -16   -0.98    1.24
   5   0 -17    1.12    1.11
   5   0  17   -0.34    0.63
   5   0 -18   -0.63    1.65
   5   0  18    1.60    1.33
  -5   0 -18   -0.08    0.35
   5   0 -19   -0.20    0.63
   5   0  19   -0.27    0.52
   5   0 -20    0.94    1.15
   5   0  20    0.12    0.33
  -5   0 -20    1.39    1.25
   5   0 -21   -0.18    1.00
   5   0  21   -0.67    0.71
  -5   0 -21    0.18    0.41
   5   0 -22   -0.10    0.55
   5   0  22    0.40    0.48
  -5   0 -22   -0.09    0.26
   5   1 -22    1.36    1.13
  -5  -1 -22    2.21    1.27
   5   1 -21    0.00    0.85
   5  -1  21    0.45    0.55
  -5  -1 -21    0.94    0.94
   5   1 -20    0.92    0.90
   5  -1  20   -0.99    0.91
   5   1 -20    0.12    0.45
  -5  -1 -20    0.69    0.89
   5   1 -19   -0.24    1.31
   5  -1  19    0.59    0.75
   5   1 -19    0.02    0.31
  -5  -1 -19    0.68    0.95
   5   1 -18    0.53    0.83
   5  -1  18   -0.58    0.78
   5   1 -18   -0.20    0.78
  -5  -1 -18    0.09    0.37
   5   1 -17    0.37    0.49
   5  -1  17    1.60    1.33
   5   1 -17    0.00    1.59
  -5  -1 -17    0.29    0.67
   5   1 -16    0.35    0.55
   5   1 -16    0.35    1.05
  -5  -1 -16    2.13    1.86
   5   1 -15    1.27    1.68
   5   1 -15    0.12    1.14
  -5  -1 -15    0.52    0.92
   5   1 -14    0.88    1.13
   5   1 -14    2.88    1.82
  -5  -1 -14    0.95    1.25
   5   1 -13    0.57    1.57
   5   1 -13   -1.71    1.49
  -5  -1 -13   -1.09    1.33
   5   1 -12    1.15    0.41
  -5  -1 -12    2.12    1.50
  -5  -1 -12    1.71    2.12
   5   1 -12    0.12    1.20
  -5  -1 -12    2.08    1.84
   5   1 -11   -0.47    0.52
  -5  -1 -11    0.79    1.15
   5  -1  11    0.31    0.61
  -5  -1 -11    1.93    2.05
   5   1 -11   -2.82    1.88
  -5   1  11   -0.91    0.63
  -5  -1 -11    0.98    1.26
   5   1 -10    1.58    0.67
  -5  -1 -10    3.31    2.43
  -5   1  10    1.81    0.47
  -5   1   9    0.80    1.08
  -5   1   9    0.51    0.50
  -5   1   8    0.25    1.04
  -5  -1  -8    1.82    1.91
  -5   1   8    1.69    1.74
  -5   1   7    1.14    0.45
  -5  -1  -7   -0.44    1.65
  -5   1   7    1.20    0.95
  -5   1   6    2.92    2.08
  -5  -1  -6    3.68    2.52
  -5   1   6    3.13    1.94
  -5   1   5    3.82    1.95
  -5  -1  -5    5.14    2.89
  -5   1   5    3.81    2.35
  -5   1   4    1.75    1.02
  -5  -1  -4    3.60    2.71
  -5   1   4    1.29    1.50
  -5   1   3    1.45    2.02
  -5   1   3   -0.18    1.17
  -5  -1  -3    2.80    2.30
  -5   1   2   -0.83    1.75
  -5  -1  -2    0.72    1.11
  -5   1   1    3.24    2.43
  -5  -1  -1    3.22    2.13
  -5   1   0    1.31    2.14
  -5  -1   0   -1.67    1.42
  -5  -1   0    0.19    0.63
  -5   1  -1    4.34    2.34
  -5  -1   1    4.44    2.33
  -5  -1   1    2.59    1.09
  -5   1  -2    0.72    1.34
  -5   1  -2    0.83    1.73
  -5  -1   2    1.26    1.10
  -5   1  -3    1.56    1.26
  -5   1  -3    0.10    0.98
  -5  -1   3    0.86    1.48
  -5   1  -4    6.41    2.71
  -5   1  -4    5.91    3.22
  -5  -1   4    4.31    2.33
  -5   1  -5    6.14    2.62
  -5   1  -5    4.74    2.42
  -5  -1   5    3.01    1.62
  -5   1  -6    4.53    2.79
  -5   1  -6    5.44    2.71
  -5  -1   6    3.24    2.20
  -5  -1   7    1.51    1.38
  -5   1  -7    0.98    0.94
  -5   1  -7    1.28    0.54
  -5  -1   7    2.10    1.80
  -5  -1   8   -2.48    1.75
  -5   1  -8    1.02    1.68
  -5   1  -8    1.02    0.72
  -5  -1   8    0.08    1.23
  -5   1  -9    0.41    1.13
  -5   1  -9   -0.77    1.90
  -5  -1   9   -0.84    1.91
   5  -1 -10    3.34    2.63
  -5   1 -10    1.16    1.07
   5   1  10   -0.90    1.02
   5  -1 -10    3.75    1.94
  -5  -1  10    3.99    2.39
  -5   1 -10    1.78    2.00
  -5   1 -10    0.85    1.15
   5  -1 -11    1.06    2.22
  -5  -1  11   -0.61    1.20
  -5   1 -11   -0.95    1.74
   5   1  11   -0.40    0.68
   5  -1 -11    1.02    0.50
  -5   1 -11    0.87    1.55
  -5   1 -11   -0.63    0.99
   5  -1 -12    1.54    1.78
  -5   1 -12    1.36    2.19
   5   1  12    0.11    0.35
  -5   1 -12    0.67    1.51
  -5  -1  12    1.29    1.51
  -5   1 -12    2.12    1.81
   5  -1 -13    0.15    0.50
   5   1  13   -0.08    0.31
  -5   1 -13    1.33    1.44
   5  -1 -14    1.08    1.26
   5   1  14    1.95    1.52
  -5   1 -14    1.23    1.38
   5  -1 -15    0.84    1.17
   5   1  15    0.24    0.53
  -5   1 -15   -1.74    1.63
   5  -1 -16    0.64    1.00
   5   1  16   -0.39    0.67
  -5   1 -16   -0.20    0.54
   5  -1 -17    2.51    2.40
   5   1  17    1.14    1.13
  -5   1 -17   -0.58    0.91
   5  -1 -18   -0.30    0.97
   5   1  18    0.66    0.84
  -5   1 -18   -0.87    1.08
   5  -1 -19   -0.32    1.29
   5   1  19   -1.34    1.16
  -5   1 -19   -0.01    0.13
   5  -1 -20    0.89    0.96
   5   1  20   -0.37    0.57
  -5   1 -20    0.33    0.59
   5  -1 -21   -0.08    0.38
   5   1  21   -0.38    0.53
  -5   1 -21    0.96    0.92
   5   1  22    0.98    0.75
  -5   1 -22    0.45    0.56
   5   2 -21    0.19    0.56
   5  -2  21   -0.19    0.31
  -5  -2 -21    0.65    0.76
   5   2 -20    0.04    0.66
   5  -2  20   -0.36    0.50
   5   2 -20   -0.07    0.88
  -5  -2 -20   -0.07    0.27
   5   2 -19   -1.29    1.17
   5  -2  19    0.21    0.42
   5   2 -19    0.14    0.79
  -5  -2 -19    1.09    1.18
  -5   2  18   -1.23    1.45
   5   2 -18    0.28    0.24
   5  -2  18    0.82    0.87
   5   2 -18   -0.25    0.64
  -5  -2 -18    0.29    0.65
   5   2 -17    0.13    0.90
   5  -2  17    0.86    0.93
   5   2 -17   -0.48    1.49
  -5  -2 -17   -1.11    1.31
   5   2 -16    0.85    0.71
   5  -2  16    0.69    0.85
   5   2 -16   -0.48    0.42
  -5  -2 -15   -1.17    1.38
   5   2 -15    0.88    1.47
  -5  -2 -14    9.33    3.91
  -5   2  14   15.15    5.63
   5   2 -14    7.60    3.52
   5   2 -14    5.53    2.89
  -5  -2 -13    0.86    1.19
  -5   2  13    0.60    1.13
   5   2 -13    1.14    1.04
   5   2 -13    1.25    1.32
  -5  -2 -12    6.22    3.19
  -5   2  12    8.88    4.39
   5   2 -12    5.22    2.67
   5   2 -12    2.76    2.10
  -5   2  11    2.59    2.39
   5   2 -11    0.33    1.93
  -5  -2 -11    0.40    0.40
   5   2 -11    0.56    0.64
  -5   2  10    2.47    1.66
  -5   2  10    5.45    3.49
   5   2 -10    4.58    2.84
  -5  -2 -10    5.26    3.04
   5   2 -10    4.57    2.34
  -5   2   9    0.57    0.85
   5   2  -9   -0.45    0.51
  -5  -2  -9    1.01    1.23
  -5   2   8    1.74    1.67
  -5  -2  -8    0.92    2.03
  -5   2   8    0.55    0.83
  -5   2   7    5.67    2.65
  -5  -2  -7    6.26    3.16
  -5   2   7    5.38    2.45
  -5   2   6    4.02    2.15
  -5  -2  -6    2.18    1.76
  -5   2   6    2.88    1.76
  -5   2   5    7.53    2.96
  -5  -2  -5    5.59    3.01
  -5   2   5    5.72    2.65
  -5   2   4    0.81    1.21
  -5  -2  -4    0.36    1.03
  -5   2   3    4.70    2.52
  -5  -2  -3    4.15    2.65
  -5   2   2    1.98    2.13
  -5  -2  -2    1.12    1.55
  -5   2   1    1.70    0.96
  -5  -2  -1    0.60    0.99
  -5   2   0    0.03    0.23
  -5  -2   0    0.43    0.22
  -5  -2   0    0.60    0.96
  -5   2  -1    3.73    2.49
  -5  -2   1    0.19    1.23
  -5   2  -2    1.80    0.45
  -5  -2   2    0.00    0.83
  -5   2  -3    2.37    1.57
  -5  -2   3    4.21    2.23
  -5   2  -4    1.12    1.51
  -5  -2   4    0.63    0.77
  -5   2  -5   10.99    4.11
  -5  -2   5    6.56    2.90
  -5   2  -6    2.02    1.76
  -5  -2   6    4.90    2.27
  -5   2  -7    6.24    3.49
  -5   2  -7   11.12    4.27
  -5  -2   7    4.25    2.24
  -5   2  -8   -0.41    1.50
  -5   2  -8    1.19    2.30
  -5  -2   8    0.21    1.44
  -5   2  -9    0.86    0.34
   5   2   9    0.14    0.41
  -5   2  -9    1.33    1.28
  -5   2  -9    0.11    1.57
  -5  -2   9    1.51    1.52
   5  -2 -10    3.63    2.34
  -5   2 -10    5.44    2.95
   5   2  10    3.98    2.19
   5  -2 -10    2.74    2.12
  -5   2 -10    3.04    1.68
  -5   2 -10    4.55    2.79
  -5  -2  10    2.96    1.43
  -5   2 -10    3.78    2.42
   5  -2 -11    0.01    1.16
  -5   2 -11    3.16    2.70
   5   2  11   -0.61    0.86
   5  -2 -11    0.62    0.98
  -5   2 -11    0.35    0.53
  -5   2 -11    0.95    1.57
  -5  -2  11    1.52    1.22
  -5   2 -11    1.31    1.42
   5  -2 -12    4.20    2.98
   5   2  12    2.60    1.78
  -5   2 -12    3.12    1.67
  -5   2 -12    2.60    1.99
   5  -2 -13    1.68    1.13
   5   2  13   -0.43    0.72
  -5   2 -13    0.19    0.40
  -5   2 -13   -1.58    1.54
   5  -2 -14    8.18    3.84
   5   2  14    7.22    2.92
  -5   2 -14    3.45    1.71
  -5   2 -14    7.30    3.28
   5  -2 -15    0.47    1.16
   5   2  15   -0.42    0.70
  -5   2 -15    0.30    0.54
  -5   2 -15   -1.80    1.61
   5  -2 -16    0.20    0.35
   5   2  16    0.50    0.75
  -5   2 -16    0.63    0.93
   5  -2 -17    0.51    1.43
   5   2  17    0.68    0.85
  -5   2 -17   -1.57    1.44
   5  -2 -18   -0.48    1.43
   5   2  18   -1.03    1.02
  -5   2 -18    0.57    0.84
   5  -2 -19   -0.23    1.12
   5   2  19   -0.11    0.32
  -5   2 -19    0.40    0.67
   5  -2 -20    0.86    1.43
   5   2  20   -0.32    0.50
  -5   2 -20    0.07    0.25
   5  -2 -21    1.29    0.95
   5   2  21    1.03    0.81
  -5   2 -21   -0.52    0.64
   5   3 -21    1.04    0.97
  -5   3  20   -1.78    1.43
   5   3 -20   -1.31    1.02
   5   3 -20   -0.11    0.58
  -5  -3 -20   -0.85    0.91
   5   3 -19    0.33    0.96
   5   3 -19    0.10    0.17
  -5  -3 -19    0.24    0.53
  -5   3  18    1.55    1.58
   5   3 -18    0.32    1.26
   5   3 -18    0.12    0.44
  -5  -3 -18    1.48    1.40
  -5   3  17   -0.62    1.05
   5   3 -17   -3.26    1.99
   5   3 -17   -0.44    0.72
  -5  -3 -17   -2.74    1.97
  -5  -3 -16    0.36    0.73
   5   3 -16    0.62    0.52
   5   3 -16    0.17    0.24
  -5  -3 -15    1.01    1.24
  -5   3  15   -0.99    1.39
   5   3 -15    1.22    1.32
   5   3 -15    0.39    1.00
  -5  -3 -14    0.61    0.98
  -5   3  14    2.05    2.04
   5   3 -14    0.36    0.87
   5   3 -14    0.84    1.23
  -5   3  13    2.52    2.29
   5   3 -13    2.45    2.21
   5   3 -13    0.30    0.52
  -5   3  12   -0.44    0.98
   5   3 -12   -0.02    0.18
  -5   3  11    0.16    0.59
   5   3 -11   -2.28    1.85
   5   3 -11   -0.20    1.18
  -5   3  10    0.11    0.79
  -5   3  10    1.47    1.83
   5   3 -10    0.91    1.61
  -5  -3 -10    0.63    1.21
   5   3 -10   -1.38    1.50
   5   3 -10   -0.75    0.94
  -5   3   9    0.81    1.18
   5   3  -9    1.48    2.55
  -5   3   9    1.37    1.78
  -5  -3  -9   -0.70    0.32
   5   3  -9   -0.94    1.05
  -5   3   8    1.33    0.96
   5   3  -8    2.17    2.12
  -5   3   8    2.47    2.42
  -5  -3  -8    2.24    1.76
   5   3  -8    0.59    0.97
  -5   3   7    4.97    2.32
  -5  -3  -7    3.49    2.33
  -5   3   6    6.83    2.39
  -5  -3  -6    8.47    3.76
  -5   3   5    7.05    2.97
  -5  -3  -5    5.15    2.97
  -5   3   4    1.42    1.45
  -5  -3  -4   -0.49    0.95
  -5   3   3    2.04    1.12
  -5  -3  -3    0.46    0.74
  -5   3   2    4.19    2.19
  -5  -3  -2    7.65    3.50
  -5   3   1    5.84    2.72
  -5   3   0    0.01    0.49
  -5  -3   0    0.60    1.37
  -5   3  -1    6.11    2.85
  -5  -3   1    5.33    2.73
  -5   3  -2    4.78    2.31
  -5  -3   2    4.00    2.26
  -5   3  -3    1.84    0.22
  -5  -3   3    2.78    1.81
  -5   3  -3    2.95    1.75
  -5   3  -4    0.01    1.05
  -5   3  -4    1.43    1.23
  -5  -3   4   -0.29    1.13
  -5  -3   5    6.72    3.18
  -5   3  -5    6.60    2.93
  -5   3  -6    6.45    2.78
  -5  -3   6    8.04    3.52
  -5   3  -6    8.71    3.27
  -5   3  -7    4.59    2.95
  -5  -3   7    5.78    3.15
  -5   3  -7    4.35    2.63
   5   3   8   -0.58    0.88
  -5   3  -8    1.32    1.06
  -5   3  -8    0.66    1.35
  -5   3  -8    2.00    0.96
  -5   3  -8   -0.07    0.34
   5   3   9    0.70    0.97
  -5   3  -9    0.40    0.62
  -5   3  -9   -0.26    0.68
  -5  -3   9   -2.63    1.94
  -5   3  -9    1.08    1.47
  -5   3  -9    0.49    0.88
   5  -3 -10   -0.83    1.24
  -5   3 -10    0.78    0.73
   5   3  10    0.49    0.81
   5  -3 -10   -0.86    1.12
  -5   3 -10    0.04    0.05
  -5   3 -10   -2.78    2.14
  -5  -3  10   -0.28    0.67
  -5   3 -10   -0.86    1.16
   5  -3 -11   -0.19    1.28
   5   3  11   -0.68    0.94
  -5   3 -11   -0.21    0.84
  -5   3 -11    1.04    1.27
   5  -3 -12    1.17    0.83
   5   3  12    0.35    0.66
  -5   3 -12   -0.54    0.80
  -5   3 -12    0.50    0.87
   5  -3 -13    1.89    1.63
   5   3  13    1.54    1.37
  -5   3 -13    0.69    0.50
  -5   3 -13    0.91    1.15
   5  -3 -14    0.15    0.38
   5   3  14    1.81    1.46
  -5   3 -14    0.54    0.75
  -5   3 -14    2.03    1.69
   5  -3 -15   -0.40    2.01
   5   3  15    0.45    0.71
  -5   3 -15    0.22    0.33
  -5   3 -15   -0.39    0.73
   5  -3 -16   -0.73    1.53
   5   3  16    0.86    0.95
  -5   3 -16   -0.57    0.75
  -5   3 -16    0.58    0.86
   5  -3 -17    0.21    1.12
   5   3  17   -1.62    1.26
  -5   3 -17    0.15    0.43
   5  -3 -18   -2.29    1.71
   5   3  18    0.38    0.58
  -5   3 -18   -2.32    1.59
   5  -3 -19   -0.33    1.41
   5   3  19   -0.33    0.50
  -5   3 -19    0.72    0.83
   5   3  20    1.68    1.04
  -5   3 -20   -0.13    0.32
  -5   4  20    3.33    1.86
   5   4 -20   -0.17    0.56
  -5   4  19   -0.15    0.44
   5   4 -19   -0.34    0.83
  -5   4  18    1.89    1.68
   5   4 -18   -0.01    0.75
  -5  -4 -18    0.59    0.81
  -5   4  17    0.31    0.72
   5   4 -17   -0.02    0.62
  -5  -4 -17    0.70    0.92
  -5   4  16    0.46    0.91
   5   4 -16    0.25    0.60
  -5   4  15    0.67    1.12
   5   4 -15    0.00    0.31
  -5   4  14    0.94    1.36
   5   4 -14    0.70    0.96
  -5   4  13    2.20    2.13
   5   4 -13   -0.12    1.64
  -5   4  12    1.35    1.70
   5   4 -12    0.89    1.29
  -5   4  11    1.06    1.53
   5   4 -11    0.57    0.98
  -5   4  10    2.86    2.56
   5   4 -10   -0.09    0.28
  -5   4   9    1.60    1.95
   5   4  -9    0.26    0.56
  -5   4   8    4.81    2.63
  -5   4   8    6.77    4.03
   5   4  -8    7.13    3.39
  -5  -4  -8    3.29    1.39
   5   4  -8    3.19    2.37
  -5   4   7   -0.12    1.15
   5   4  -7    1.64    1.33
  -5   4   7    4.09    3.15
   5   4  -7    0.16    0.97
  -5  -4  -7   -0.01    0.94
  -5   4   6    5.08    2.02
   5   4  -6    3.51    2.30
  -5  -4  -6    4.54    3.09
   5   4  -6    3.05    2.15
  -5   4   5   11.33    3.55
   5   4  -5    8.89    3.51
  -5   4   5   26.07    7.91
  -5  -4  -5   18.81    5.99
   5   4  -5   14.54    4.28
  -5   4   4    3.94    2.10
  -5  -4  -4    5.36    3.27
   5   4  -4    4.55    2.08
  -5   4   3    1.20    0.73
   5   4  -3   -0.12    1.32
  -5   4   2    0.32    0.25
   5   4  -2    2.44    1.63
  -5   4   1    2.76    1.98
   5   4  -1    2.23    1.21
  -5   4   0    0.24    0.33
   5   4   0    0.32    1.04
  -5   4  -1    4.57    2.34
   5   4   1    2.32    1.81
   5   4   1    2.22    1.59
  -5   4  -2    2.97    2.00
   5   4   2    1.36    1.15
   5   4   2    3.60    2.52
  -5   4  -3   -0.48    1.41
  -5  -4   3   -0.10    1.69
  -5   4  -3    1.62    1.31
  -5  -4   4   10.10    3.80
  -5   4  -4    4.02    2.35
   5   4   5    7.84    3.35
  -5   4  -5   16.67    4.74
  -5  -4   5   11.62    3.99
  -5   4  -5   11.39    3.79
   5   4   6    5.81    3.07
  -5   4  -6    2.49    1.89
  -5  -4   6    6.23    3.12
  -5   4  -6    2.64    2.01
   5   4   7    1.99    1.78
  -5   4  -7    1.38    1.31
  -5   4  -7    2.56    1.89
  -5  -4   7    4.25    2.91
  -5   4  -7    0.61    0.96
  -5   4  -7    1.51    1.55
   5   4   8    1.90    1.71
  -5   4  -8    1.28    1.11
  -5   4  -8    3.40    0.58
  -5  -4   8    3.92    2.36
  -5   4  -8   -0.32    0.71
  -5   4  -8    5.27    2.66
   5   4   9   -0.34    0.70
  -5   4  -9    1.15    1.26
  -5   4  -9   -0.51    0.91
  -5   4  -9    2.70    2.05
   5   4  10   -0.38    0.73
  -5   4 -10    0.39    0.57
  -5   4 -10   -0.47    0.85
   5   4  11    1.87    1.58
  -5   4 -11    0.98    0.48
  -5   4 -11    3.39    2.25
   5   4  12    1.18    1.21
  -5   4 -12    0.08    0.32
  -5   4 -12    0.13    0.44
   5   4  13   -1.19    1.18
  -5   4 -13    0.62    0.69
  -5   4 -13    1.44    1.41
   5   4  14   -1.69    1.36
  -5   4 -14    0.91    0.96
  -5   4 -14   -0.33    0.66
   5   4  15   -1.82    1.36
  -5   4 -15    0.19    0.56
  -5   4 -15    1.58    1.40
   5   4  16    0.09    0.29
  -5   4 -16    0.13    0.10
  -5   4 -16   -0.57    0.81
   5   4  17    0.74    0.78
  -5   4 -17    0.27    0.34
  -5   4 -17   -1.02    1.04
   5   4  18   -0.38    0.52
  -5   4 -18    0.03    0.18
   5   4  19    0.03    0.12
  -5   4 -19   -2.11    1.27
  -5   5  19   -1.07    1.06
   5   5 -19   -0.26    0.90
  -5   5  18    0.82    1.02
   5   5 -18   -0.22    0.51
  -5   5  17    0.62    0.95
   5   5 -17   -0.15    0.88
   5   5 -17   -0.33    0.52
  -5   5  16    0.15    0.50
   5   5 -16    0.49    0.06
   5   5 -16    1.01    1.03
  -5   5  15    3.42    2.42
   5   5 -15    0.70    1.22
  -5   5  14   -0.44    0.90
   5   5 -14   -0.17    0.66
  -5   5  13    2.33    2.12
   5   5 -13    1.87    1.73
  -5   5  12    4.58    3.04
   5   5 -12    0.58    0.32
  -5   5  11    3.53    2.73
   5   5 -11   -0.09    1.00
  -5   5  10    1.78    1.97
   5   5 -10    0.24    0.56
  -5   5   9    0.36    0.90
   5   5  -9    0.07    0.97
  -5   5   8   -1.59    1.91
   5   5  -8    0.42    0.91
   5   5  -7    0.63    0.39
  -5   5   7    0.37    0.92
   5   5  -6    3.42    2.30
  -5   5   6    2.29    2.30
  -5   5   5    1.81    1.51
   5   5  -5    0.03    0.91
  -5   5   5    1.10    1.58
  -5   5   4   13.41    3.83
   5   5  -4    6.38    2.95
   5   5  -4   12.97    3.98
  -5   5   3    2.92    2.00
   5   5  -3    0.75    1.04
   5   5  -3   -0.32    1.35
  -5   5   3    3.12    2.62
  -5   5   2    2.80    1.65
   5   5  -2    2.65    2.11
   5   5  -2    2.40    1.59
  -5   5   1    2.28    1.58
   5   5  -1    2.89    1.80
   5   5  -1    2.27    1.68
   5   5  -1    4.78    2.62
  -5   5   1    4.69    3.17
  -5   5   0    1.66    1.64
   5   5   0    0.29    0.51
   5   5   0    0.69    1.02
  -5   5   0    3.54    2.76
   5   5   0   -3.13    2.21
  -5   5   0    0.90    1.02
  -5   5  -1    2.84    2.10
   5   5   1    0.75    0.90
   5   5   1    1.06    1.29
  -5   5  -1    3.92    2.92
   5   5   1    3.41    2.14
  -5   5  -1    2.77    1.80
  -5   5  -2    1.53    1.13
   5   5   2    2.06    1.91
  -5   5  -2    0.60    0.85
   5   5   3    1.82    2.30
   5   5   3    3.35    3.07
  -5   5  -3    0.32    0.56
   5   5   4    9.45    3.54
   5   5   4   18.52    6.44
  -5   5  -4   14.24    4.34
  -5   5  -4   12.41    3.81
   5   5   5   -0.29    0.55
  -5   5  -5    0.44    0.78
  -5   5  -5   -0.42    0.89
   5   5   6    1.13    1.43
  -5   5  -6    8.33    3.48
   5   5   7    0.72    1.22
  -5   5  -7    2.53    1.95
  -5   5  -8   -0.08    0.71
  -5   5  -8    1.78    1.64
  -5   5  -9    0.45    0.62
  -5   5  -9   -1.78    1.63
  -5   5 -10   -0.26    0.83
  -5   5 -10   -1.94    1.68
  -5   5 -11   -0.35    0.69
  -5   5 -11    1.29    1.34
  -5   5 -12    0.14    0.16
  -5   5 -12    0.44    0.77
   5   5  13    1.05    1.03
  -5   5 -13    0.50    0.49
  -5   5 -13   -0.85    1.04
  -5   5 -14   -0.31    0.83
  -5   5 -14   -2.19    1.61
  -5   5 -15    0.34    0.49
  -5   5 -15    1.32    1.20
  -5   5 -16    0.51    0.54
  -5   5 -16    0.49    0.69
  -5   5 -17   -0.19    0.66
   5   5  17   -0.72    0.71
  -5   5 -17   -0.17    0.38
   5   5  18    0.51    0.55
  -5   5 -18   -0.62    0.65
   5   5  19    0.00    0.37
  -5   6  17    0.31    0.58
   5   6 -17   -0.11    0.28
   5   6 -16    0.21    0.70
   5   6 -16   -0.48    0.50
   5   6 -16   -0.17    0.38
  -5   6  15    0.82    1.07
   5   6 -15    0.00    0.65
   5   6 -15   -0.66    0.83
  -5   6  14    0.92    1.18
   5   6 -14   -0.01    0.53
   5   6 -14    0.08    0.31
  -5   6  13   -1.14    0.96
  -5   6  13    0.61    1.00
   5   6 -13    0.03    0.63
  -5   6  12    0.54    0.68
  -5   6  12    0.47    0.90
   5   6 -12    0.76    0.26
  -5   6  11    0.31    0.75
   5   6 -11    0.19    1.03
  -5   6  10   -1.68    1.78
   5   6 -10    0.52    1.05
  -5   6   9    2.33    2.14
   5   6  -9    0.43    0.89
  -5   6   8    3.02    2.47
   5   6  -8    0.14    1.22
  -5   6   7    0.88    1.35
   5   6  -7    0.22    0.58
   5   6  -6    2.43    2.02
  -5   6   6    4.72    3.14
   5   6  -5   -0.18    0.80
  -5   6   5    0.21    0.67
   5   6  -4    1.41    1.44
  -5   6   4    1.88    1.99
   5   6  -3    0.43    0.19
  -5   6   3    0.80    1.30
   5   6  -2   -0.14    0.34
  -5   6   2   -0.52    0.75
   5   6  -1    1.54    1.60
  -5   6   1    0.89    1.37
   5   6   0   -0.22    0.60
  -5   6   0   -0.03    0.26
   5   6   1    1.89    2.03
  -5   6  -1    0.65    1.19
   5   6   2    1.09    1.28
  -5   6  -2    4.63    3.21
   5   6   3    0.02    0.63
  -5   6  -3    2.22    2.26
   5   6   3    0.36    0.80
  -5   6  -3   -0.15    0.44
   5   6   4    1.33    1.80
  -5   6  -4    0.79    1.37
   5   6   4    2.35    1.93
  -5   6  -4    1.35    1.34
   5   6   5    0.86    1.64
  -5   6  -5    5.97    3.85
   5   6   5    3.74    2.31
  -5   6  -5    1.23    1.30
   5   6   6    0.88    1.54
   5   6   6    3.91    2.25
  -5   6  -6    3.55    2.22
   5   6   7    0.72    1.38
   5   6   7    0.50    0.77
  -5   6  -7    0.13    0.43
   5   6   8    0.12    0.57
   5   6   8   -0.60    0.82
  -5   6  -8    0.86    1.09
   5   6   9   -0.10    1.14
   5   6   9   -0.32    0.58
  -5   6  -9    2.34    1.77
   5   6  10    0.09    0.32
  -5   6 -10   -0.39    0.36
   5   6  10    0.26    0.52
   5   6  11   -0.26    0.91
  -5   6 -11    0.09    0.18
   5   6  11    1.22    1.09
  -5   6 -11    1.12    1.17
   5   6  12   -0.02    0.49
  -5   6 -12    0.10    0.54
   5   6  12   -0.38    0.59
  -5   6 -12   -0.55    0.80
   5   6  13    0.22    0.61
  -5   6 -13    0.59    0.66
   5   6  13    0.32    0.53
  -5   6 -13    1.86    1.42
   5   6  14    0.35    0.69
  -5   6 -14   -0.06    0.43
   5   6  14   -0.02    0.11
  -5   6 -14   -0.44    0.66
   5   6  15    0.11    0.46
  -5   6 -15   -0.29    0.71
   5   6  15    0.41    0.56
  -5   6 -15    1.14    1.00
   5   6  16   -0.49    0.55
  -5   6 -16    0.60    0.72
   5   6  16   -0.10    0.26
  -5   6 -16   -0.61    0.67
   5   6  17    0.19    0.19
   5   6  17   -0.76    0.65
  -5   7  15   -0.34    0.57
   5   7 -15   -0.41    1.07
   5   7 -15    0.62    0.75
   5   7 -15    0.22    0.42
  -5   7  14    1.23    0.82
  -5   7  14   -1.01    1.06
   5   7 -14   -0.56    1.09
   5   7 -14   -1.94    1.33
  -5   7  13    0.73    0.68
  -5   7  13   -0.89    1.05
   5   7 -13   -0.59    0.97
   5   7 -13   -0.55    0.74
  -5   7  12   -1.17    0.91
  -5   7  12   -0.47    0.80
   5   7 -12    0.38    0.48
   5   7 -12   -1.01    1.02
  -5   7  11    1.90    1.21
  -5   7  11    2.51    1.89
   5   7 -11   -0.01    1.10
   5   7 -11    0.18    0.43
  -5   7  10    3.30    1.65
  -5   7  10    0.41    0.79
   5   7 -10    1.32    1.42
   5   7 -10    0.89    0.98
  -5   7   9    1.36    1.47
   5   7  -9    0.72    1.17
   5   7  -9   -1.07    1.08
  -5   7   8   -1.26    1.45
   5   7  -8    0.23    0.82
   5   7  -8   -1.61    1.33
  -5   7   7    2.93    2.26
   5   7  -7   -0.32    1.19
  -5   7   6   -0.45    0.90
   5   7  -6    0.27    1.04
   5   7  -5    2.45    1.70
  -5   7   5    1.93    1.89
   5   7  -4   -0.22    0.64
  -5   7   4    0.20    0.61
   5   7  -3    0.78    0.68
  -5   7   3   -0.19    0.44
   5   7  -2    1.08    1.44
  -5   7   2    0.68    0.84
  -5   7   2    1.13    1.49
   5   7  -1    0.70    0.86
  -5   7   1    0.79    0.92
  -5   7   1    1.37    1.65
   5   7   0   -0.17    0.54
  -5   7   0   -0.03    0.19
  -5   7  -1    1.11    1.13
   5   7   1    0.18    0.79
  -5   7  -1    3.22    2.57
  -5   7  -2    0.47    0.74
   5   7   2    0.95    1.50
  -5   7  -2    1.17    1.56
   5   7   2   -0.69    1.10
   5   7   3    1.66    1.82
   5   7   3   -0.55    0.94
   5   7   4    0.11    0.74
  -5   7  -4   -1.86    1.99
   5   7   4   -0.12    0.41
   5   7   5    1.01    1.07
   5   7   5    0.75    1.00
   5   7   6    1.05    1.08
   5   7   6   -0.55    0.81
   5   7   7    0.08    0.71
   5   7   7   -0.16    0.42
   5   7   8   -0.25    0.79
   5   7   8   -1.44    1.22
  -5   7  -8   -0.20    0.49
   5   7   9   -0.21    1.37
   5   7   9    0.09    0.30
  -5   7  -9   -0.10    0.33
   5   7  10    0.61    0.96
   5   7  10    1.07    0.99
  -5   7 -10    0.43    0.68
   5   7  11    0.26    0.64
   5   7  11    0.76    0.81
  -5   7 -11    0.21    0.46
   5   7  12   -0.02    0.43
  -5   7 -12    0.07    0.36
   5   7  12   -0.17    0.37
  -5   7 -12   -1.35    1.12
  -5   7 -13    2.22    1.37
   5   7  13    0.88    0.91
  -5   7 -13   -1.95    0.95
   5   7  13    0.79    0.77
   5   7  14    0.13    0.51
   5   7  14   -0.27    0.42
   5   7  15   -0.31    0.77
   5   7  15    0.25    0.38
   5   8 -13   -0.23    0.26
   5   8 -13   -1.23    0.96
  -5   8  12   -0.09    0.22
  -5   8  12    0.35    0.56
   5   8 -12    0.00    0.75
   5   8 -12   -1.16    0.94
  -5   8  11   -1.54    0.95
   5   8 -11   -0.24    0.75
   5   8 -11    0.33    0.51
  -5   8  10   -1.22    0.89
  -5   8  10    0.73    0.89
   5   8 -10   -0.20    0.98
   5   8 -10    1.18    0.97
  -5   8   9   -1.37    0.99
  -5   8   9   -0.07    0.29
   5   8  -9   -0.12    0.77
   5   8  -9    0.09    0.26
  -5   8   8   -1.59    1.09
  -5   8   8   -2.66    1.83
   5   8  -8   -0.39    0.57
   5   8  -8   -0.23    0.43
  -5   8   7    1.62    1.13
  -5   8   7   -0.88    1.08
   5   8  -7    0.58    0.27
   5   8  -7   -0.80    0.80
  -5   8   6    0.66    0.74
  -5   8   6    0.56    0.88
   5   8  -6   -0.87    0.84
   5   8  -6    0.40    0.32
  -5   8   5    0.21    0.55
   5   8  -5    0.81    0.81
   5   8  -5   -0.29    1.00
   5   8  -4   -0.14    1.00
  -5   8   4   -1.98    1.26
   5   8  -4   -0.21    0.41
   5   8  -3    0.74    0.59
  -5   8   3    1.04    0.95
   5   8  -2    1.70    1.63
  -5   8   2    0.59    0.74
   5   8  -1   -0.28    0.64
  -5   8   1    0.53    0.72
   5   8   0    1.01    1.10
  -5   8   0   -0.74    0.86
   5   8   1    1.23    1.93
  -5   8  -1    2.16    1.49
   5   8   1    2.38    1.85
   5   8   2    0.09    0.44
  -5   8  -2   -0.38    0.63
   5   8   2    1.52    1.44
   5   8   3    1.30    1.81
  -5   8  -3    0.19    0.44
   5   8   3    2.07    1.61
  -5   8  -4   -1.53    1.27
   5   8   4    0.21    0.55
   5   8   4   -1.05    1.10
  -5   8  -5   -1.57    1.28
   5   8   5    0.63    1.07
   5   8   5    0.42    0.66
  -5   8  -6    0.67    0.83
   5   8   6   -0.28    0.82
   5   8   6   -0.38    0.61
  -5   8  -7    1.88    1.38
   5   8   7    0.16    0.81
   5   8   7   -0.31    0.53
  -5   8  -8    0.70    0.83
   5   8   8   -0.02    0.51
   5   8   8    0.75    0.78
  -5   8  -9    1.53    1.20
   5   8   9   -1.75    1.12
   5   8   9    0.95    0.85
  -5   8 -10    0.03    0.15
   5   8  10    0.03    0.19
   5   8  10   -0.49    0.59
  -5   8 -11    0.12    0.31
   5   8  11    0.28    0.48
   5   8  11    0.96    0.79
  -5   8 -12   -1.00    0.80
   5   8  12    0.18    0.56
   5   8  12   -1.06    0.79
   5   8  13   -0.35    0.45
   5   8  13   -0.99    0.71
  -5   9   9   -0.01    0.05
   5   9  -9    0.23    0.36
  -5   9   8    1.20    0.82
   5   9  -8    1.26    0.85
  -5   9   7   -0.54    0.56
   5   9  -7   -1.90    1.05
   5   9  -6    0.56    0.65
  -5   9   6    1.80    1.06
   5   9  -6    1.27    0.86
   5   9  -5    0.24    0.44
  -5   9   5   -0.06    0.20
   5   9  -4    1.79    1.19
  -5   9   4   -0.04    0.16
  -5   9   4    0.32    0.44
   5   9  -4    0.68    1.09
   5   9  -3    0.37    0.54
  -5   9   3   -1.52    1.01
  -5   9   3   -0.05    0.18
   5   9  -3   -0.41    0.93
   5   9  -2   -0.04    0.18
  -5   9   2    0.95    0.81
  -5   9   2    0.78    0.75
   5   9  -2    0.82    0.69
   5   9  -1    0.07    0.83
   5   9  -1   -0.79    0.78
  -5   9   1   -0.22    0.39
  -5   9   1   -1.36    1.02
   5   9   0    0.18    1.02
   5   9   0    0.45    0.58
  -5   9   0   -0.51    0.64
   5   9   1   -0.41    0.99
   5   9   1   -1.03    0.87
  -5   9  -1   -0.36    0.54
   5   9   2    1.87    1.81
   5   9   2    0.66    0.69
  -5   9  -2    1.39    1.07
   5   9   2    3.79    1.84
   5   9   3   -0.45    0.52
   5   9   3    0.80    0.74
  -5   9  -3   -0.29    0.49
   5   9   3    0.57    0.69
   5   9   4    0.24    0.58
   5   9   4    0.58    0.62
  -5   9  -4   -0.07    0.24
   5   9   4   -0.31    0.49
   5   9   5   -0.28    0.42
   5   9   5   -0.22    0.67
  -5   9  -5    0.72    0.76
   5   9   5   -0.60    0.65
   5   9   6    1.70    0.99
   5   9   6    0.37    0.65
  -5   9  -6   -0.19    0.38
   5   9   6    0.64    0.64
   5   9   7   -0.12    0.25
   5   9   7    0.22    0.74
   5   9   7    1.26    0.87
   5   9   8   -0.42    0.43
  -5   9  -8    0.42    0.54
   5   9   8   -0.30    0.40
  -5   9  -9   -0.89    0.74
   5   9   9    0.90    0.67
   5  10   0    0.22    0.32
   5  10   1   -0.19    0.30
  -6   0   0   -0.41    1.69
   6   0   0    1.15    1.70
  -6   0   1   -2.81    1.57
  -6   0  -1   -0.16    1.12
   6   0  -1    0.76    1.41
   6   0   1    1.06    2.05
  -6   0   2   10.94    4.76
  -6   0  -2    7.16    3.54
   6   0  -2    3.45    2.52
   6   0   2    7.91    3.39
  -6   0   3    4.68    3.07
   6   0  -3    0.92    1.23
   6   0   3    1.12    1.58
  -6   0  -3    1.33    1.72
  -6   0   4    7.59    3.44
   6   0  -4    4.81    2.84
   6   0   4    3.69    2.25
  -6   0  -4    4.61    3.12
  -6   0   5   -0.06    1.18
  -6   0  -5   -2.14    1.97
   6   0  -5    0.37    1.43
   6   0   5   -0.31    1.84
  -6   0  -5    1.25    1.56
  -6   0   5   -1.41    1.46
  -6   0   6   -1.86    1.64
   6   0  -6   -2.71    2.09
   6   0   6    0.28    0.83
  -6   0  -6    0.26    0.62
  -6   0   6   -0.41    0.94
   6   0  -7    1.80    1.98
   6   0   7   -0.11    0.37
  -6   0   7   -0.27    1.14
   6   0  -8    0.31    0.92
   6   0   8    0.35    0.67
   6   0  -9    1.18    1.97
   6   0   9    2.17    1.67
  -6   0  -9   -1.01    1.22
   6   0 -10    0.15    0.46
   6   0  10   -0.44    0.74
  -6   0 -10   -1.80    1.60
   6   0 -11    0.66    1.10
   6   0  11   -0.04    0.22
  -6   0 -11    1.82    1.59
   6   0 -12    0.29    0.97
   6   0  12    1.53    1.33
  -6   0 -12    0.37    0.71
   6   0 -13   -0.20    1.03
   6   0  13    0.52    0.76
  -6   0 -13   -0.74    0.98
   6   0 -14    0.17    0.73
   6   0  14    0.62    0.82
  -6   0 -14    1.67    1.45
   6   0 -15    0.03    0.62
   6   0  15   -0.28    0.54
  -6   0 -15    0.12    0.38
   6   0 -16    0.09    0.25
  -6   0 -16    1.00    1.06
   6   0 -17    1.31    1.55
   6   0  17    1.11    1.00
  -6   0 -17    0.80    0.91
   6   0 -18   -0.22    1.07
   6   0  18   -1.48    1.08
  -6   0 -18    0.97    0.95
   6   0 -19    0.50    0.55
   6   0  19    0.68    0.67
  -6   0 -19   -0.97    0.87
   6   1 -19   -0.17    0.42
  -6  -1 -19    0.43    0.57
   6   1 -18   -0.25    0.71
   6  -1  18   -0.70    0.70
  -6  -1 -18    1.01    0.95
   6   1 -17    0.23    0.51
   6  -1  17   -1.10    0.94
  -6  -1 -17   -1.11    1.05
   6   1 -16    1.06    1.25
   6  -1  16   -2.31    1.44
  -6  -1 -16    2.76    1.73
   6   1 -15    0.43    0.62
   6  -1  15   -0.19    0.43
  -6  -1 -15    1.07    1.12
   6   1 -14    0.80    1.02
   6  -1  14    1.23    1.12
  -6  -1 -14    1.73    1.45
   6   1 -13   -0.06    0.16
   6  -1  13    0.15    0.40
  -6  -1 -13   -0.16    0.45
   6   1 -12   -0.02    0.92
   6  -1  12    1.93    1.48
  -6  -1 -12   -0.58    0.87
   6   1 -11   -0.16    0.49
   6  -1  11    0.01    0.10
   6   1 -10    0.18    1.44
   6  -1  10    0.08    0.31
   6   1  -9    0.31    1.29
   6   1  -8   -0.45    0.70
   6   1  -7    0.46    1.28
  -6   1   6   -0.04    0.88
   6   1  -6    2.51    2.42
   6  -1   6    4.43    2.62
  -6  -1  -6    5.80    3.17
  -6   1   5    2.58    2.15
   6   1  -5    1.78    1.51
   6  -1   5    2.44    2.28
  -6  -1  -5    0.86    1.22
  -6   1   4    6.82    3.27
   6   1  -4    6.01    3.10
   6  -1   4    6.09    3.37
  -6  -1  -4    8.85    4.28
  -6   1   3    1.98    1.66
   6   1  -3   -1.21    1.30
  -6  -1  -3    0.17    0.55
  -6   1   2   -0.48    1.90
   6   1  -2   -0.68    0.95
   6  -1   2    0.18    1.08
  -6  -1  -2    1.22    0.33
   6   1  -1    0.09    0.38
   6  -1   1    0.19    0.21
  -6  -1  -1    0.28    0.92
  -6   1   0    0.75    1.37
   6   1   0    0.30    0.70
   6  -1   0   -1.63    1.45
  -6   1  -1    0.98    1.11
   6  -1  -1    0.12    0.52
   6   1   1   -0.69    0.39
  -6   1  -2   -1.67    1.55
   6  -1  -2    0.74    1.67
   6   1   2   -0.74    0.97
  -6   1  -3   -2.97    2.26
   6  -1  -3   -1.85    1.59
   6   1   3    0.02    1.25
  -6  -1   3    0.26    1.36
  -6   1  -4   10.28    4.76
  -6  -1   4    8.98    4.24
   6  -1  -4    5.49    2.96
   6   1   4    7.12    3.09
  -6  -1   4    6.09    3.01
  -6   1  -5    4.22    3.01
  -6  -1   5    4.07    2.64
   6  -1  -5    3.64    2.72
   6   1   5    2.06    1.75
  -6  -1   5    3.28    2.11
  -6  -1   6    5.13    2.58
   6  -1  -6    1.68    1.57
   6   1   6    2.36    2.05
   6   1   6    1.60    1.40
  -6  -1   6    2.66    2.27
   6  -1  -7   -0.21    0.58
   6   1   7    0.95    1.08
   6  -1  -8   -0.06    0.43
   6   1   8    0.79    0.99
   6  -1  -9   -1.99    1.79
   6   1   9   -1.11    1.17
  -6   1  -9   -0.14    0.45
   6  -1 -10    1.85    2.16
   6   1  10   -0.22    0.52
  -6   1 -10   -0.73    1.01
   6  -1 -11    0.14    0.24
   6   1  11    0.06    0.26
  -6   1 -11    0.50    0.83
   6  -1 -12    0.07    0.41
   6   1  12   -0.39    0.67
  -6   1 -12   -0.80    1.03
   6  -1 -13   -1.06    1.20
   6   1  13   -0.86    0.98
  -6   1 -13   -0.71    0.96
   6  -1 -14    0.63    1.30
   6   1  14    0.11    0.35
  -6   1 -14    0.03    0.20
   6  -1 -15    0.36    1.08
   6   1  15   -0.20    0.45
  -6   1 -15    1.48    1.32
   6  -1 -16   -0.20    1.26
   6   1  16    1.32    1.13
  -6   1 -16    0.30    0.58
   6  -1 -17   -0.41    0.85
   6   1  17   -0.21    0.43
  -6   1 -17    0.77    0.89
   6  -1 -18    0.18    0.59
   6   1  18   -1.08    0.93
  -6   1 -18   -0.50    0.67
   6  -1 -19    0.34    0.43
  -6   1 -19   -0.09    0.26
   6   2 -18    0.08    0.37
   6   2 -18    0.20    0.68
  -6  -2 -18   -0.79    0.78
   6   2 -17   -0.22    0.85
   6   2 -17    0.13    0.87
  -6  -2 -17    0.61    0.74
   6   2 -16    0.00    0.56
   6   2 -16   -0.13    0.95
  -6  -2 -16   -0.75    0.86
   6   2 -15    0.54    0.92
   6   2 -15   -0.20    0.93
  -6  -2 -15    0.18    0.44
   6   2 -14   -0.15    0.80
   6   2 -14   -0.16    1.00
   6   2 -13    2.47    1.92
   6   2 -13   -0.01    0.89
  -6   2  12   -0.29    0.76
   6   2 -12    0.63    1.10
   6   2 -12    0.39    1.10
  -6   2  11   -2.20    2.17
   6   2 -11    0.83    1.11
   6   2 -11    0.41    1.19
  -6   2  10   -0.76    1.32
   6   2 -10   -0.46    1.23
   6   2 -10    0.88    1.09
  -6   2   9   -0.42    1.00
   6   2  -9   -0.12    1.68
   6   2  -9   -0.45    1.29
  -6   2   8   -1.05    1.62
   6   2  -8    2.69    2.35
   6   2  -8    0.56    0.46
   6   2  -7    2.56    2.64
  -6   2   7    4.37    3.38
   6  -2   7    1.61    1.44
   6   2  -7    1.20    1.22
   6   2  -6    0.50    1.52
  -6   2   6    2.20    2.44
   6  -2   6   -0.05    0.68
   6   2  -6    0.86    1.30
   6   2  -5    1.63    1.38
   6  -2   5    3.31    2.25
  -6   2   4    9.28    3.75
   6   2  -4    3.78    2.55
   6  -2   4    7.12    3.44
  -6  -2  -4    7.13    3.88
  -6   2   3    4.72    2.35
   6   2  -3    7.97    3.49
   6  -2   3    3.54    2.14
  -6  -2  -3    2.91    2.86
  -6   2   2    0.55    0.17
   6   2  -2    0.61    1.07
   6  -2   2    0.07    0.75
  -6   2   2   -0.69    1.44
  -6  -2  -2    1.34    2.15
  -6   2   1    0.78    2.01
   6   2  -1    0.05    0.42
   6  -2   1   -1.67    1.44
  -6   2   1   -2.40    2.72
  -6   2   0   -0.10    0.55
   6   2   0    0.66    1.47
   6  -2   0    1.38    1.72
  -6   2   0    2.99    3.06
  -6   2  -1   -2.70    2.10
   6  -2  -1    0.21    1.24
   6   2   1   -0.66    0.95
  -6   2  -2   -1.78    1.69
   6  -2  -2    0.28    1.18
   6   2   2    1.67    1.66
  -6   2  -3    9.28    3.93
   6  -2  -3    5.98    3.06
   6   2   3    3.88    2.52
  -6  -2   3    7.42    3.30
  -6   2  -4   11.19    4.46
   6  -2  -4    4.78    2.35
   6   2   4    5.33    2.87
  -6   2  -4    7.47    3.30
  -6  -2   4    8.21    3.86
   6  -2  -5    2.07    1.82
   6   2   5    1.20    1.18
  -6   2  -5    0.74    1.04
  -6   2  -5    0.40    0.33
   6  -2  -6    1.16    1.36
   6   2   6   -0.21    1.07
  -6   2  -6    2.67    1.98
   6  -2  -7    0.33    1.24
   6   2   7    0.15    0.53
   6   2   7    0.83    0.99
  -6   2  -7    0.59    0.93
   6  -2  -8   -0.28    1.19
   6   2   8    0.02    0.16
  -6   2  -8    0.07    0.31
   6  -2  -9   -0.25    0.28
   6   2   9   -0.33    0.63
  -6   2  -9    0.99    1.19
   6  -2 -10    0.41    0.41
   6   2  10    0.27    0.56
  -6   2 -10   -0.41    0.76
   6  -2 -11    0.05    0.46
   6   2  11    1.16    1.16
  -6   2 -11    0.08    0.32
   6  -2 -12    0.46    0.20
   6   2  12    0.83    0.96
  -6   2 -12   -0.26    0.59
   6  -2 -13    0.94    1.29
   6   2  13    0.93    1.00
  -6   2 -13    2.15    1.64
   6  -2 -14    0.44    1.18
   6   2  14   -0.32    0.58
  -6   2 -14    0.20    0.48
   6  -2 -15   -0.22    0.78
   6   2  15   -0.65    0.79
  -6   2 -15    0.78    0.94
   6  -2 -16   -0.07    1.01
   6   2  16   -0.24    0.46
  -6   2 -16   -0.71    0.86
   6  -2 -17   -0.51    0.64
   6   2  17    0.88    0.86
  -6   2 -17    0.31    0.54
   6  -2 -18   -0.45    0.61
   6   2  18   -0.86    0.79
  -6   2 -18   -1.78    1.22
  -6   2 -19    2.23    1.24
   6   3 -18    0.15    0.81
  -6   3  17    0.78    0.98
   6  -3  17    0.35    0.45
  -6   3  16    1.55    1.51
   6   3 -16   -0.39    0.79
   6  -3  16   -0.24    0.93
   6   3 -16   -0.12    0.39
  -6   3  15   -0.75    1.11
   6   3 -15   -0.35    0.70
   6   3 -15    0.34    0.49
  -6   3  14    0.52    0.97
   6   3 -14    0.32    1.03
   6   3 -14    0.35    0.67
  -6   3  13    3.25    2.50
   6   3 -13    0.41    0.95
   6   3 -13   -0.51    1.60
  -6   3  12   -0.61    1.12
   6   3 -12    1.99    1.76
   6   3 -12   -0.14    0.71
  -6   3  11    1.30    1.69
   6   3 -11    1.20    0.94
   6   3 -11    0.72    0.54
  -6   3  10   -0.26    0.79
   6   3 -10    1.25    1.05
   6  -3  10    1.49    1.40
   6   3 -10    0.87    1.29
   6   3  -9    0.12    0.51
   6  -3   9   -0.06    0.70
   6   3  -9    0.81    1.17
   6   3  -8   -0.31    0.84
  -6   3   8   -0.75    1.40
   6  -3   8    1.12    2.14
   6   3  -8    0.30    0.41
   6   3  -7    1.13    2.29
  -6   3   7    0.24    0.81
   6  -3   7    1.22    1.73
   6   3  -7    0.33    0.54
   6   3  -6    1.16    0.70
   6   3  -6    1.55    1.73
  -6   3   6    2.57    2.70
   6  -3   6   -0.05    0.49
   6   3  -5    1.92    1.73
   6   3  -5    3.30    2.58
  -6   3   5    5.24    3.90
   6  -3   5    2.94    2.07
   6   3  -4    3.32    2.10
   6   3  -4    7.39    3.45
  -6   3   4    4.04    3.44
   6  -3   4    4.79    2.31
   6   3  -3   -0.21    0.48
   6   3  -3    0.52    0.50
  -6   3   3   -0.04    0.36
   6  -3   3   -0.60    0.92
   6   3  -2    0.78    1.10
   6   3  -2    2.63    2.50
   6  -3   2    1.65    1.50
  -6   3   2    6.74    4.45
   6   3  -1   -0.15    0.40
   6   3  -1    0.06    0.25
   6  -3   1    0.16    1.21
  -6   3   1    1.39    2.02
  -6   3   0    2.82    2.03
   6   3   0   -0.06    0.51
   6   3   0    1.85    1.31
   6  -3   0    1.16    0.51
  -6   3   0    3.24    3.07
  -6   3  -1    2.72    2.01
   6   3   1    0.14    0.68
   6  -3  -1   -0.27    0.70
   6   3   1   -1.30    1.35
  -6   3  -1    3.59    3.23
  -6   3  -1    0.92    1.13
   6   3   2    0.27    1.19
   6  -3  -2    0.14    0.49
   6   3   2    1.91    2.48
  -6   3  -2   -1.48    1.43
   6   3   3    1.29    1.67
   6  -3  -3    0.36    1.64
   6   3   3   -0.19    1.47
  -6   3  -3   -1.22    1.30
   6   3   4    3.46    2.04
   6  -3  -4    5.68    3.29
   6   3   4    4.05    1.97
  -6   3  -4    7.35    3.21
   6  -3  -5    1.27    1.19
   6   3   5    1.77    1.81
   6   3   5    1.01    1.14
  -6   3  -5    0.19    0.52
   6  -3  -6    1.12    1.19
   6   3   6    0.57    1.44
   6   3   6    1.20    1.43
  -6   3  -6    0.10    0.39
   6  -3  -7    1.45    1.92
   6   3   7    0.32    1.47
   6   3   7    0.06    0.25
  -6   3  -7   -0.01    1.57
   6  -3  -8    0.15    1.18
   6   3   8    0.47    1.21
   6   3   8    0.52    1.15
  -6   3  -8    4.07    2.43
   6  -3  -9    1.40    0.81
   6   3   9    0.57    0.68
   6   3   9    0.16    0.73
   6   3   9    1.46    1.33
  -6   3  -9    1.19    1.30
   6  -3 -10    0.64    1.31
   6   3  10    0.84    0.74
   6   3  10    1.03    1.59
   6   3  10    0.32    0.61
  -6   3 -10    1.14    1.25
   6  -3 -11   -0.31    1.26
   6   3  11    1.52    1.79
   6   3  11   -0.35    0.51
   6   3  11    1.64    1.36
  -6   3 -11   -0.38    0.71
   6  -3 -12    0.29    0.42
   6   3  12    0.71    0.53
   6   3  12    1.01    1.44
   6   3  12   -0.44    0.69
  -6   3 -12    0.70    0.94
   6  -3 -13    0.99    1.07
   6   3  13    0.84    0.92
   6   3  13    1.57    1.27
  -6   3 -13    1.78    1.45
   6  -3 -14    0.80    1.29
   6   3  14    0.88    0.61
   6   3  14   -0.30    0.76
   6   3  14   -1.00    0.98
  -6   3 -14    0.58    0.81
   6  -3 -15    0.55    0.75
   6   3  15   -0.15    0.77
   6   3  15   -0.18    0.53
   6   3  15    0.06    0.23
  -6   3 -15    0.08    0.29
   6  -3 -16    0.24    0.68
   6   3  16   -0.37    0.62
   6   3  16   -0.32    0.50
  -6   3 -16    0.25    0.49
  -6   3 -17   -0.31    0.52
  -6   3 -18   -0.01    0.10
  -6   4  17   -1.22    1.19
   6   4 -17   -0.16    0.92
  -6   4  16    0.49    0.82
   6   4 -16   -0.09    0.41
  -6   4  15    3.08    2.20
   6   4 -15    0.84    0.91
  -6   4  14   -0.11    0.43
   6   4 -14    0.13    0.61
  -6   4  13    1.30    1.55
   6   4 -13    0.60    0.97
  -6   4  12    1.69    1.83
   6   4 -12    0.04    0.68
  -6   4  11   -0.46    0.99
   6   4 -11   -0.34    0.83
  -6   4  10    2.39    2.32
   6   4 -10   -0.29    0.46
  -6   4   9    1.51    1.90
   6   4  -9    0.09    0.56
  -6   4   8    1.39    1.86
   6   4  -8    0.20    0.86
  -6   4   7    3.03    2.79
   6   4  -7    0.51    1.15
   6   4  -6    1.85    1.86
  -6   4   6    3.24    2.91
   6   4  -5    3.65    2.37
  -6   4   5   15.95    6.48
   6   4  -4    2.43    2.01
  -6   4   4    6.73    4.20
   6   4  -3    0.37    1.35
  -6   4   3    3.48    3.01
   6   4  -2    0.04    0.79
  -6   4   2   -0.72    1.36
   6   4  -1    0.61    1.28
  -6   4   1   -1.04    1.63
   6   4   0   -0.12    0.54
  -6   4   0    1.31    1.83
   6   4   1    0.23    0.66
  -6   4  -1   -0.08    0.44
  -6   4  -1   -0.14    0.42
   6   4   2   -0.06    0.96
  -6   4  -2    0.36    0.96
  -6   4  -2    0.07    0.30
   6   4   3    0.79    1.31
  -6   4  -3    1.88    1.58
   6   4   4    0.57    0.86
  -6   4  -4    3.47    2.18
   6   4   5    5.58    2.69
  -6   4  -5    8.08    3.37
   6   4   6    1.48    1.31
  -6   4  -6    0.86    1.11
   6   4   7    0.81    1.21
  -6   4  -7    2.16    1.77
   6   4   8    0.42    1.23
  -6   4  -8    2.29    1.81
   6   4   9    0.39    1.05
  -6   4  -9    0.59    0.91
   6   4  10    0.17    0.63
  -6   4 -10   -0.64    0.92
   6   4  11    0.23    0.59
  -6   4 -11    2.19    1.66
   6   4  12    0.14    0.45
  -6   4 -12   -1.20    1.18
   6   4  13    0.29    0.65
  -6   4 -13   -0.44    0.69
   6   4  14    0.20    0.49
  -6   4 -14    0.79    0.89
   6   4  15    0.02    0.50
  -6   4 -15    0.46    0.65
   6   4  16    0.20    0.39
  -6   4 -16    1.59    1.14
   6   4  17    0.84    0.67
  -6   4 -17   -0.18    0.36
  -6   5  16    1.23    1.16
   6   5 -16    0.40    0.65
  -6   5  15    0.77    1.00
   6   5 -15   -0.29    0.46
   6   5 -15    0.81    0.90
  -6   5  14    3.06    2.09
   6   5 -14   -0.55    1.18
  -6   5  13    0.84    1.14
   6   5 -13    0.12    0.43
  -6   5  12    1.79    1.73
   6   5 -12    0.29    0.88
  -6   5  11    0.41    0.86
   6   5 -11    0.22    0.12
  -6   5  10    1.83    1.86
   6   5 -10   -0.31    0.49
  -6   5   9    2.52    2.24
   6   5  -9   -1.62    1.25
  -6   5   8   -1.31    1.65
   6   5  -8   -2.64    1.62
  -6   5   7   -0.59    1.12
   6   5  -7    0.40    0.63
  -6   5   6    0.11    0.50
   6   5  -6    0.28    0.73
   6   5  -5   -0.06    0.69
  -6   5   5    2.32    2.26
   6   5  -4    0.34    0.89
  -6   5   4    0.34    0.87
   6   5  -3    1.51    1.22
  -6   5   3   10.07    4.73
   6   5  -2    0.38    0.53
  -6   5   2    0.81    1.34
   6   5  -1   -0.08    0.76
  -6   5   1    0.08    0.43
   6   5   0    0.36    0.71
  -6   5   0   -3.74    2.92
   6   5   1    1.10    1.20
  -6   5  -1   -0.85    1.40
   6   5   2   -0.06    1.09
  -6   5  -2    1.05    1.58
   6   5   3    1.86    1.75
  -6   5  -3    4.87    3.45
  -6   5  -3    2.65    1.85
   6   5   4    1.34    1.48
  -6   5  -4    0.12    0.55
  -6   5  -4    0.64    0.93
   6   5   5    0.13    0.24
  -6   5  -5   -2.48    2.52
   6   5   6   -0.04    0.78
   6   5   6   -0.45    0.75
  -6   5  -6    0.43    0.77
   6   5   7    0.00    0.31
   6   5   7    0.46    0.72
  -6   5  -7    0.30    0.65
   6   5   8   -0.01    0.57
   6   5   8   -0.47    0.70
  -6   5  -8   -0.42    0.76
   6   5   9   -0.24    0.85
   6   5   9    0.45    0.66
  -6   5  -9    0.68    0.93
   6   5  10   -0.24    0.28
   6   5  10   -0.35    0.56
  -6   5 -10   -0.90    1.04
   6   5  11   -0.01    0.78
   6   5  11   -0.96    0.90
  -6   5 -11    1.88    1.45
   6   5  12   -0.19    1.08
   6   5  12   -0.73    0.77
  -6   5 -12    0.08    0.28
   6   5  13   -0.06    0.50
   6   5  13   -0.81    0.78
  -6   5 -13    0.97    0.95
   6   5  14   -0.38    0.91
   6   5  14    0.87    0.77
  -6   5 -14    0.26    0.47
   6   5  15   -0.21    0.58
   6   5  15   -1.28    0.88
  -6   5 -15   -0.73    0.74
   6   5  16   -0.21    0.82
   6   5  16    0.08    0.20
  -6   5 -16    0.33    0.45
   6   6 -14   -0.12    0.32
   6   6 -14   -1.82    1.28
  -6   6  13   -0.66    0.87
   6   6 -13    0.22    0.16
  -6   6  12   -0.57    0.57
  -6   6  12    1.87    1.53
   6   6 -12    0.10    0.89
   6   6 -12   -1.08    1.12
  -6   6  11   -0.18    0.33
  -6   6  11    0.01    0.08
   6   6 -11   -0.06    0.37
  -6   6  10    2.42    1.87
   6   6 -10    0.04    0.50
  -6   6   9    2.63    2.01
   6   6  -9   -0.38    0.55
  -6   6   8   -0.11    0.43
   6   6  -8   -0.30    1.17
  -6   6   7    1.32    1.50
   6   6  -7   -0.02    0.35
  -6   6   6    0.80    1.19
   6   6  -6    0.10    0.32
   6   6  -5    0.17    0.71
  -6   6   5    1.32    1.55
   6   6  -4    0.41    0.70
  -6   6   4    2.65    2.23
   6   6  -3    0.31    0.72
  -6   6   3    1.29    1.58
   6   6  -2    0.39    0.77
  -6   6   2   -0.27    0.73
   6   6  -1   -2.05    1.41
  -6   6   1    0.13    0.51
   6   6   0   -0.45    0.66
  -6   6   0    0.94    1.00
  -6   6   0    0.14    0.54
   6   6   1   -0.98    0.97
  -6   6  -1    0.20    0.66
   6   6   2    0.13    0.42
  -6   6  -2    1.04    1.52
   6   6   3    0.39    1.02
  -6   6  -3    1.17    1.63
   6   6   4   -0.47    1.07
  -6   6  -4    3.14    2.70
   6   6   5    1.23    1.19
  -6   6  -5   -0.37    0.92
   6   6   5    0.20    0.50
   6   6   6    0.06    0.46
  -6   6  -6    1.49    1.85
  -6   6  -6    0.48    0.78
   6   6   7    0.18    0.22
   6   6   7    0.33    0.58
  -6   6  -7   -0.88    1.04
   6   6   8   -0.39    0.73
  -6   6  -8    0.17    0.60
   6   6   8    0.39    0.60
  -6   6  -8    0.70    0.91
   6   6   9    0.65    0.97
  -6   6  -9   -1.99    1.97
   6   6   9   -0.13    0.34
  -6   6  -9   -0.84    0.96
   6   6  10    0.61    0.65
  -6   6 -10    0.30    0.73
   6   6  10   -0.36    0.54
  -6   6 -10    0.13    0.36
   6   6  11    1.04    1.05
  -6   6 -11   -0.87    1.18
  -6   6 -11    0.87    0.89
   6   6  12   -0.34    0.86
   6   6  12    0.07    0.22
  -6   6 -12    0.53    0.66
   6   6  13   -0.09    0.21
   6   6  13    0.32    0.45
  -6   6 -13    0.75    0.74
   6   6  14    0.41    0.77
   6   6  14    1.26    0.83
  -6   7  12    0.61    0.71
   6   7 -12    1.58    1.08
  -6   7  11    0.46    0.47
  -6   7  11   -1.44    1.17
   6   7 -11   -0.23    0.98
   6   7 -11    0.45    0.59
  -6   7  10   -2.15    1.09
  -6   7  10   -2.26    1.54
   6   7 -10   -0.50    0.84
   6   7 -10    0.87    0.82
  -6   7   9   -0.93    0.76
  -6   7   9    0.64    0.85
   6   7  -9    0.00    0.49
   6   7  -9    1.74    1.15
  -6   7   8   -0.23    0.40
  -6   7   8    0.04    0.21
   6   7  -8   -0.30    0.89
   6   7  -8    0.76    0.76
  -6   7   7   -0.57    0.86
   6   7  -7   -0.04    0.75
   6   7  -7   -0.88    0.82
  -6   7   6   -0.88    1.11
   6   7  -6   -0.59    0.67
   6   7  -6    0.42    0.35
  -6   7   5    1.31    1.40
   6   7  -5    1.77    1.15
   6   7  -5   -0.33    1.34
  -6   7   4    0.34    0.73
   6   7  -4   -0.12    0.30
   6   7  -4    0.18    0.85
   6   7  -3   -0.12    0.41
  -6   7   3    0.57    0.97
   6   7  -2    0.14    0.69
  -6   7   2    1.00    1.31
   6   7  -1    0.30    0.71
  -6   7   1    0.42    0.61
  -6   7   1    0.92    1.29
   6   7   0   -0.34    0.72
  -6   7   0   -1.53    1.21
  -6   7   0   -0.03    0.25
   6   7   1   -0.21    0.13
  -6   7  -1    0.17    0.41
  -6   7  -1   -0.52    0.99
   6   7   2    0.84    1.34
  -6   7  -2    1.58    1.29
  -6   7  -2    2.13    2.03
   6   7   3    0.09    0.54
  -6   7  -3   -0.38    0.64
   6   7   4    0.29    0.18
  -6   7  -4    0.58    0.79
  -6   7  -4   -1.01    1.38
  -6   7  -5   -0.75    0.88
  -6   7  -5    4.21    2.78
   6   7   5    3.05    1.72
  -6   7  -6   -0.91    0.96
   6   7   6    0.00    0.79
  -6   7  -6   -2.60    2.13
   6   7   6   -1.92    1.31
  -6   7  -7    0.08    0.28
   6   7   7   -0.76    0.76
   6   7   7   -0.56    0.67
  -6   7  -8   -0.86    0.88
   6   7   8   -0.17    0.83
  -6   7  -8   -0.58    0.92
   6   7   8    0.76    0.75
  -6   7  -9    0.13    0.33
   6   7   9    0.37    0.23
   6   7   9    0.19    0.36
  -6   7 -10    0.32    0.50
   6   7  10   -0.23    0.42
   6   7  10    0.78    0.70
  -6   7 -11    1.13    0.89
   6   7  11   -0.23    0.61
   6   7  11    0.17    0.30
   6   7  12    0.24    0.38
   6   7  12    0.35    0.42
  -6   8   8   -0.64    0.58
  -6   8   7    0.15    0.30
  -6   8   7    1.31    1.10
   6   8  -7   -0.15    0.99
   6   8  -7    0.34    0.41
  -6   8   6   -1.80    1.06
  -6   8   6    2.00    1.41
   6   8  -6   -0.33    0.64
   6   8  -6    0.91    0.67
   6   8  -5    1.13    0.94
  -6   8   5    0.93    0.78
  -6   8   5    1.08    1.07
   6   8  -5    0.01    0.18
  -6   8   4    1.34    0.95
  -6   8   4   -0.66    0.86
   6   8  -4    0.05    0.24
  -6   8   3    1.06    1.13
   6   8  -3   -0.12    0.93
  -6   8   2   -1.64    1.43
   6   8  -2   -0.14    0.64
   6   8  -1   -0.25    1.11
  -6   8   1   -1.16    0.90
  -6   8   1    1.30    1.29
   6   8   0    0.25    0.49
  -6   8   0   -0.43    0.57
   6   8   1    0.32    0.80
  -6   8  -1    1.63    1.14
   6   8   2    0.12    0.52
  -6   8  -2    0.38    0.56
   6   8   3    0.20    0.71
  -6   8  -3   -0.26    0.46
   6   8   4    0.22    0.49
  -6   8  -4    0.14    0.34
   6   8   5   -0.36    0.16
  -6   8  -5    0.39    0.55
   6   8   5   -0.99    0.77
   6   8   6    0.89    0.69
   6   8   6   -0.26    0.93
  -6   8  -6   -1.07    0.88
   6   8   6   -1.24    0.83
   6   8   7    0.02    0.26
  -6   8  -7   -0.93    0.79
   6   8   7   -0.44    0.47
   6   8   8   -0.02    0.32
  -6   8  -8   -1.99    1.11
   7   0   0   -0.32    0.63
   7   0  -1   -0.01    0.77
   7   0   1   -0.02    0.21
   7   0  -2    2.64    2.11
   7   0   2    3.25    2.36
   7   0  -3    2.17    1.86
   7   0   3    1.44    1.54
   7   0  -4   -1.42    1.44
   7   0   4    0.93    1.66
   7   0  -5   -0.77    1.62
   7   0   5    0.09    0.69
   7   0  -6    0.13    0.43
   7   0   6    0.22    0.32
   7   0  -7   -0.31    1.37
   7   0   7    0.80    1.14
   7   0  -8    2.68    2.32
   7   0   8    1.68    1.78
   7   0  -9    0.26    1.30
   7   0   9   -0.18    0.89
   7   0 -10    0.30    0.38
   7   0  10   -0.03    0.58
   7   0 -11    0.05    0.77
   7   0  11    0.78    1.19
   7   0 -12    0.27    0.56
   7   0  12    0.19    0.19
   7   0 -13    0.44    0.99
   7   0  13    0.03    0.46
   7   0 -14    0.12    0.24
   7   0  14    0.15    0.25
  -7   0 -14    0.85    0.79
   7   0 -15   -0.42    1.03
   7   0  15    0.39    0.32
  -7   0 -15    0.31    0.45
   7   0 -16   -0.18    0.38
   7   0  16    0.21    0.38
   7   1 -16   -0.32    0.70
   7  -1  16   -0.24    0.23
   7   1 -15   -0.46    0.83
   7  -1  15    0.66    0.77
   7   1 -14   -0.12    0.19
   7  -1  14    0.17    0.25
   7   1 -13    0.59    0.85
   7  -1  13    0.18    0.20
   7   1 -12    0.42    0.37
   7  -1  12    0.16    0.39
   7   1 -11   -0.15    0.62
   7  -1  11   -1.82    1.37
   7   1 -10    0.38    0.67
   7  -1  10    0.21    0.69
   7   1  -9    0.34    0.92
   7  -1   9   -0.51    0.79
   7   1  -8   -0.73    1.43
   7  -1   8    0.13    0.75
   7   1  -7    1.71    2.03
   7  -1   7    2.34    2.16
   7   1  -6    2.15    1.93
   7  -1   6   -0.38    0.36
   7   1  -5    1.22    1.79
   7  -1   5    0.35    0.35
   7   1  -4   -0.01    1.33
   7  -1   4   -0.09    0.79
   7   1  -3   -0.24    1.33
   7  -1   3    1.04    1.03
   7   1  -2    0.50    0.94
   7  -1   2    0.58    0.14
   7   1  -1    1.44    1.58
   7  -1   1    1.57    1.53
   7   1   0    1.22    1.45
   7  -1   0    1.34    1.46
   7  -1  -1    1.38    1.22
   7   1   1    0.75    0.88
   7  -1  -2    0.13    0.52
   7   1   2   -0.18    0.21
  -7   1  -2    1.11    1.71
   7  -1  -3    0.30    0.71
   7   1   3    1.14    1.72
  -7   1  -3    2.68    2.70
   7  -1  -4   -0.12    0.99
   7   1   4    0.16    0.99
  -7   1  -4   -2.58    2.67
   7  -1  -5    2.37    1.92
   7   1   5    0.50    0.81
   7  -1  -6    1.21    1.55
   7   1   6    0.72    1.07
   7  -1  -7    0.68    0.97
   7   1   7    1.53    1.41
   7  -1  -8    0.48    1.37
   7   1   8    0.34    0.82
   7  -1  -9    0.35    0.82
   7   1   9   -0.63    1.09
   7  -1 -10   -0.24    0.67
   7   1  10   -0.09    0.35
  -7   1 -10   -1.65    1.32
   7  -1 -11   -0.19    0.47
   7   1  11    0.51    1.02
  -7   1 -11    1.35    1.15
   7  -1 -12    0.40    0.33
   7   1  12   -0.32    0.65
  -7   1 -12   -0.88    0.90
   7  -1 -13    0.31    0.72
   7   1  13    0.84    1.08
  -7   1 -13   -0.22    0.43
   7  -1 -14    0.26    0.38
   7   1  14   -0.40    0.38
  -7   1 -14   -0.56    0.66
   7  -1 -15    0.71    0.65
   7   1  15   -0.08    0.24
  -7   1 -15    1.28    0.94
   7   1  16    0.23    0.27
   7   2 -15    0.91    1.17
   7  -2  15    0.90    0.91
   7   2 -14    0.44    0.65
   7  -2  14    0.15    0.27
   7   2 -13   -0.02    1.05
   7  -2  13    0.22    0.28
   7   2 -12    0.13    0.68
   7  -2  12    0.04    0.34
   7   2 -11    1.38    1.17
   7  -2  11   -0.31    0.40
   7   2 -10    0.65    1.21
   7  -2  10   -0.10    0.26
   7   2  -9    0.36    0.19
   7  -2   9    0.32    0.54
   7   2  -8    0.50    0.72
   7  -2   8    0.96    1.17
   7   2  -7    0.05    0.81
   7  -2   7   -0.43    0.90
  -7   2   6    1.38    1.75
   7   2  -6    0.69    1.13
   7  -2   6   -1.17    1.20
  -7   2   5    2.04    2.20
   7   2  -5    1.19    1.48
   7  -2   5    0.17    0.63
   7   2  -4   -0.15    1.00
  -7   2   4    1.55    1.97
   7  -2   4    0.62    1.64
   7   2  -3    0.93    1.22
   7  -2   3    0.09    0.61
   7   2  -2    0.23    0.53
  -7   2   2   -1.50    2.02
   7  -2   2   -0.22    0.74
   7   2  -1   -0.27    0.66
   7  -2   1    0.36    0.76
  -7   2   1    1.41    1.98
   7   2   0   -0.34    1.37
   7  -2   0   -0.23    0.34
  -7   2   0    0.69    1.40
   7  -2  -1    0.75    1.37
   7   2   1   -0.27    1.23
  -7   2  -1    1.37    1.99
   7  -2  -2    0.39    0.24
   7   2   2    0.15    0.32
   7  -2  -3    0.15    0.96
   7   2   3    0.75    1.21
  -7   2  -3    3.33    3.10
   7  -2  -4   -0.06    0.74
   7   2   4    0.44    0.93
  -7   2  -4    0.33    0.97
   7  -2  -5   -0.15    0.84
   7   2   5   -0.35    1.00
   7  -2  -6    0.47    1.08
   7   2   6    0.38    1.14
   7  -2  -7    0.33    0.17
   7   2   7    0.55    0.97
  -7   2  -7    0.62    0.88
   7  -2  -8   -0.47    0.96
   7   2   8    0.64    0.54
  -7   2  -8    0.57    0.81
   7  -2  -9   -0.32    1.20
   7   2   9   -0.07    0.30
   7  -2 -10    0.09    0.91
   7   2  10    0.53    0.06
  -7   2 -10    0.42    0.66
   7  -2 -11   -0.07    0.44
   7   2  11    0.39    0.74
  -7   2 -11    0.15    0.38
   7  -2 -12   -0.31    1.22
   7   2  12    0.47    0.73
  -7   2 -12    1.41    1.12
   7  -2 -13    0.18    0.19
   7   2  13    1.19    0.95
   7  -2 -14   -0.46    0.61
   7   2  14   -0.04    0.55
  -7   2 -14   -0.94    0.84
   7   2  15   -0.30    0.69
  -7   2 -15    1.67    1.05
   7   3 -13    0.44    0.81
   7  -3  13    0.54    0.57
   7   3 -13    0.30    0.51
  -7   3  12   -0.97    1.14
   7   3 -12    0.16    0.97
   7  -3  12   -0.06    0.44
   7   3 -12    0.73    1.03
  -7   3  11    1.03    1.25
   7   3 -11    0.51    1.13
   7  -3  11    0.59    1.04
   7   3 -11   -0.01    0.44
  -7   3  10    0.35    0.77
   7   3 -10   -0.43    1.04
   7  -3  10    0.11    0.64
   7   3 -10   -0.31    0.30
  -7   3   9   -1.40    1.64
   7   3  -9    0.39    0.91
   7  -3   9    0.31    0.86
   7   3  -9    0.06    0.51
   7   3  -8   -0.15    0.85
   7  -3   8    0.01    0.68
   7   3  -8    0.26    1.17
  -7   3   7    0.47    1.03
   7   3  -7   -0.08    0.92
   7  -3   7    0.00    0.20
   7   3  -7    0.09    0.09
  -7   3   6   -0.15    0.61
   7   3  -6    0.33    0.98
   7  -3   6   -1.19    1.16
   7   3  -6    0.73    0.44
   7   3  -5   -0.46    0.42
  -7   3   5    1.27    1.81
   7  -3   5   -0.41    1.48
   7   3  -5    0.65    0.74
   7   3  -4    0.51    2.24
   7  -3   4    1.87    1.71
   7   3  -4    1.06    0.67
   7   3  -3   -0.17    0.74
   7   3  -3    0.44    0.85
  -7   3   3   -0.87    1.55
   7  -3   3    0.37    1.31
   7   3  -2    0.10    0.34
   7   3  -2   -0.74    1.05
  -7   3   2   -0.97    1.64
   7  -3   2   -0.16    1.58
   7   3  -1   -0.74    1.53
   7  -3   1   -0.57    0.88
   7   3   0    0.94    0.58
   7  -3   0    0.79    1.33
   7  -3  -1    3.21    2.90
   7   3   1    0.79    1.10
  -7   3  -1    3.70    3.20
   7  -3  -2   -0.52    0.86
   7   3   2   -0.05    1.14
   7  -3  -3    0.61    0.74
   7   3   3   -0.74    1.09
  -7   3  -3    0.72    1.39
   7  -3  -4    2.47    2.38
   7   3   4    2.06    1.68
  -7   3  -4    4.04    3.26
  -7   3  -4    3.79    2.20
   7  -3  -5   -0.18    1.83
   7   3   5   -0.18    0.90
  -7   3  -5    0.21    0.73
  -7   3  -5    0.82    1.01
   7  -3  -6    0.83    0.56
   7   3   6    0.58    0.34
  -7   3  -6   -0.70    1.30
  -7   3  -6    1.29    1.25
   7  -3  -7   -0.02    0.57
   7   3   7    0.82    1.16
  -7   3  -7    0.22    0.50
   7  -3  -8    0.79    0.67
   7   3   8   -0.19    0.36
  -7   3  -8    1.22    1.16
   7  -3  -9    0.02    0.32
   7   3   9    0.05    0.24
   7  -3 -10   -0.36    0.13
   7   3  10    0.40    0.46
  -7   3 -10   -0.99    0.98
   7  -3 -11   -0.70    1.22
   7   3  11   -0.04    0.77
  -7   3 -11   -0.01    0.08
   7  -3 -12   -0.06    1.16
   7   3  12   -0.44    0.61
  -7   3 -12   -1.08    0.95
  -7   3 -13   -0.14    0.32
  -7   3 -14    0.70    0.69
  -7   4  12   -0.60    0.89
   7   4 -12    0.00    0.76
  -7   4  11   -1.14    1.31
   7   4 -11    0.02    0.77
  -7   4  10    2.08    1.86
   7   4 -10    0.18    0.13
  -7   4   9   -0.91    1.29
   7   4  -9    0.25    0.32
  -7   4   8    2.63    2.27
   7   4  -8    0.06    0.57
  -7   4   7   -3.35    2.66
   7   4  -7   -0.11    0.80
  -7   4   6    1.98    2.10
   7   4  -6    0.00    0.99
  -7   4   5    0.86    1.41
   7   4  -5    0.24    0.86
  -7   4   4    1.80    2.06
   7   4  -4   -0.38    0.54
   7   4  -3    0.03    0.34
  -7   4   3    1.15    1.66
   7   4  -2    0.53    0.66
  -7   4   2    0.25    0.78
   7   4  -1   -0.20    0.95
  -7   4   1   -0.86    1.44
   7   4   0    0.02    0.70
  -7   4   0    2.97    2.68
   7   4   1    0.48    1.03
  -7   4  -1    3.54    2.91
   7   4   2   -0.09    0.87
  -7   4  -2    1.92    2.13
   7   4   3    0.17    0.96
  -7   4  -3    0.85    1.41
   7   4   4    0.57    0.56
  -7   4  -4    1.42    1.81
   7   4   5   -1.43    1.07
  -7   4  -5    0.99    1.49
  -7   4  -5    0.22    0.50
   7   4   6    0.49    0.66
  -7   4  -6    1.45    1.26
   7   4   7   -0.29    1.28
  -7   4  -7    2.03    2.04
  -7   4  -7   -0.40    0.65
   7   4   8    0.08    0.17
  -7   4  -8    1.84    1.89
  -7   4  -8    1.82    1.35
   7   4   9   -0.02    0.68
  -7   4  -9    0.74    1.16
   7   4   9   -0.24    0.41
  -7   4  -9    1.06    1.00
   7   4  10    0.12    0.25
  -7   4 -10    0.66    1.05
   7   4  10    0.75    0.71
  -7   4 -10   -0.71    0.79
   7   4  11    0.29    0.34
   7   4  11   -0.18    0.34
  -7   4 -11   -0.50    0.63
   7   4  12    0.00    0.03
  -7   4 -12   -1.14    0.91
  -7   4 -13    0.93    1.07
  -7   4 -13    1.04    0.82
  -7   5  11   -0.51    0.77
   7   5 -11    0.08    0.46
  -7   5  10   -0.91    1.09
   7   5 -10   -0.07    0.61
  -7   5   9    0.25    0.59
   7   5  -9    0.13    0.46
  -7   5   8   -0.69    1.03
   7   5  -8    0.19    0.47
  -7   5   7    1.81    1.71
   7   5  -7   -0.07    0.82
  -7   5   6   -1.52    1.62
   7   5  -6    0.05    0.30
  -7   5   5    4.61    2.88
   7   5  -5    0.47    1.06
  -7   5   4    1.43    1.63
   7   5  -4   -0.25    0.57
  -7   5   3    0.59    1.07
   7   5  -3    1.10    0.95
   7   5  -2   -0.18    0.72
  -7   5   2   -0.28    0.74
   7   5  -1   -0.07    0.33
  -7   5   1    0.49    0.99
   7   5   0    0.63    0.86
  -7   5   0    1.07    1.47
   7   5   1    0.04    0.73
  -7   5  -1    2.35    2.18
   7   5   2   -0.14    0.70
  -7   5  -2   -0.80    1.27
   7   5   3   -0.08    0.77
  -7   5  -3    0.42    0.92
   7   5   4   -0.19    0.23
  -7   5  -4   -0.53    1.02
   7   5   5    0.81    0.89
  -7   5  -5   -1.53    1.72
   7   5   6    0.03    0.64
  -7   5  -6    2.51    2.15
   7   5   7   -0.21    0.66
  -7   5  -7    0.97    1.30
   7   5   8    0.29    0.39
  -7   5  -8   -0.31    0.71
   7   5   9    0.21    0.45
  -7   5  -9    1.52    1.50
   7   5   9   -1.24    0.86
   7   5  10    0.69    0.59
  -7   5 -10    0.96    1.14
   7   5  10   -0.20    0.33
   7   5  11    0.63    0.73
  -7   5 -11    2.21    1.62
  -7   6   9   -0.34    0.57
   7   6  -9    0.03    0.26
  -7   6   8   -0.68    0.59
  -7   6   8   -1.29    1.18
   7   6  -8    0.08    0.45
   7   6  -8    0.06    0.20
   7   6  -7   -0.08    0.39
   7   6  -7    0.63    0.61
  -7   6   6   -1.58    1.41
   7   6  -6   -0.12    0.18
   7   6  -6   -0.34    0.45
  -7   6   5   -0.40    0.73
   7   6  -5    0.19    0.50
   7   6  -5    0.81    0.69
  -7   6   4    1.26    1.34
   7   6  -4    0.29    0.71
  -7   6   3   -3.29    2.22
   7   6  -3   -0.24    0.47
  -7   6   2   -0.01    0.14
   7   6  -2    0.15    0.44
   7   6  -1    0.44    0.83
  -7   6   1   -1.63    1.62
   7   6   0   -0.25    0.24
  -7   6   0   -1.11    1.36
   7   6   1    0.04    0.46
  -7   6  -1    0.89    1.23
   7   6   2    0.06    0.45
  -7   6  -2    1.64    1.67
   7   6   3    0.06    0.16
  -7   6  -3    0.33    0.51
   7   6   4    0.33    0.81
  -7   6  -4    1.35    1.05
  -7   6  -4   -1.52    1.57
   7   6   5    0.34    0.88
  -7   6  -5    1.09    0.93
  -7   6  -5    0.92    1.19
   7   6   6    0.17    0.26
  -7   6  -6    0.26    0.45
  -7   6  -6   -0.75    1.04
   7   6   7    0.16    0.49
  -7   6  -7   -1.37    0.99
   7   6   8   -0.18    0.47
  -7   6  -8   -0.53    0.59
  -7   6  -8    1.26    1.22
  -7   6  -9   -0.37    0.47
  -7   7   4    0.15    0.39
   7   7  -4    0.51    0.61
  -7   7   3    0.00    0.07
   7   7  -3   -0.11    0.53
  -7   7   2   -1.03    1.08
   7   7  -2   -0.29    0.61
  -7   7   1    2.57    1.74
   7   7  -1    0.65    0.86
  -7   7   0    2.04    1.57
   7   7   0    0.26    0.75
   7   7   1    0.42    0.25
  -7   7  -1   -0.87    1.02
   7   7   2    0.13    0.40
  -7   7  -2    1.67    1.40
   7   7   3   -0.06    0.72
  -7   7  -3    0.17    0.44
   7   7   4   -0.04    0.78
   8   0   0    0.95    1.10
   8   0  -1   -0.07    0.86
   8   0   1   -0.27    0.88
   8   0  -2    0.31    0.60
   8   0   2    0.51    0.82
   8   0  -3   -0.18    1.10
   8   0   3   -0.23    1.05
   8   0  -4    0.46    0.59
   8   0   4    0.24    0.66
   8   0  -5    0.69    1.14
   8   0   5    2.21    1.81
   8   0  -6    0.55    0.68
   8   0   6   -0.09    0.21
   8   0  -7   -0.54    0.89
   8   0   7    0.20    0.35
   8   0  -8    0.63    0.82
   8   0   8    1.24    1.04
   8   0  -9    0.40    0.59
   8   0   9    0.62    0.67
   8   0 -10    0.35    0.24
   8   0  10    0.20    0.58
   8   0  11    0.92    0.99
   8   1 -10    0.62    0.78
   8  -1  10   -0.01    0.54
   8   1  -9    0.12    0.51
   8  -1   9    0.05    0.78
   8   1  -8   -0.24    0.78
   8  -1   8    0.37    0.41
   8   1  -7    1.33    0.92
   8  -1   7    1.01    1.05
   8   1  -6    0.41    0.57
   8  -1   6    0.10    0.49
   8   1  -5    0.42    0.63
   8  -1   5    0.44    0.91
   8   1  -4    1.65    1.42
   8  -1   4   -0.83    1.44
   8   1  -3   -0.24    0.91
   8  -1   3   -0.32    1.29
   8   1  -2    0.15    0.48
   8  -1   2    0.65    1.21
   8   1  -1    0.92    0.94
   8  -1   1   -0.34    0.63
   8   1   0   -0.03    0.37
   8  -1   0   -0.05    0.27
   8  -1  -1   -0.07    0.50
   8   1   1   -0.23    1.00
   8  -1  -2    0.13    0.18
   8   1   2    0.49    0.92
   8  -1  -3    0.23    0.42
   8   1   3    0.22    0.54
   8  -1  -4    0.11    0.66
   8   1   4   -0.47    1.07
   8  -1  -5   -0.07    0.37
   8   1   5   -0.43    1.07
   8  -1  -6    0.59    1.07
   8   1   6    0.32    0.86
   8  -1  -7    1.30    1.02
   8   1   7    0.17    0.52
   8  -1  -8    0.62    0.95
   8   1   8    0.14    0.19
   8  -1  -9    0.44    0.45
   8   1   9   -0.23    0.77
   8  -1 -10    0.18    0.40
   8   1  10   -0.12    0.57
   8   2  -9    0.28    0.69
   8  -2   9   -0.21    0.67
   8   2  -8   -0.22    0.68
   8  -2   8    0.70    0.98
   8   2  -7   -2.84    1.39
   8  -2   7    0.39    0.79
   8   2  -6    0.01    0.56
   8  -2   6    0.12    0.25
   8   2  -5    0.30    0.40
   8  -2   5   -0.58    0.72
   8   2  -4   -1.15    0.98
   8  -2   4   -0.22    0.34
   8   2  -3    1.28    1.47
   8  -2   3   -0.41    0.67
   8   2  -2    0.80    0.74
   8  -2   2    0.97    1.19
   8   2  -1    0.45    0.19
   8  -2   1   -0.25    0.49
   8   2   0    0.33    1.00
   8  -2   0    0.19    0.71
   8  -2  -1    0.63    0.78
   8   2   1   -0.25    0.96
   8  -2  -2    0.16    0.38
   8   2   2    0.15    0.78
   8  -2  -3    0.04    0.77
   8   2   3   -0.11    0.14
  -8   2  -3   -0.09    0.39
   8  -2  -4    0.43    1.02
   8   2   4    0.16    0.46
  -8   2  -4    1.21    1.41
   8  -2  -5    0.74    1.03
   8   2   5   -0.31    0.47
  -8   2  -5   -0.20    0.56
   8  -2  -6    0.49    0.72
   8   2   6    0.41    0.29
  -8   2  -6    2.02    1.70
   8  -2  -7    0.81    1.13
   8   2   7    0.09    0.62
  -8   2  -7   -0.10    0.36
   8  -2  -8    1.23    1.06
   8   2   8   -0.16    0.31
  -8   2  -8    0.29    0.59
   8  -2  -9    0.04    0.33
   8   2   9   -0.15    0.29
   8   3  -6   -0.10    0.83
   8  -3   6   -1.09    0.82
   8   3  -5   -0.08    0.68
   8  -3   5   -0.08    0.28
  -8   3   4    0.57    0.90
   8   3  -4   -0.26    0.95
  -8   3   3   -1.79    1.66
   8   3  -3   -0.28    0.77
   8  -3   3   -0.33    1.18
  -8   3   2   -0.20    0.57
   8   3  -2    0.36    0.79
   8  -3   2    1.10    1.32
   8   3  -1    0.16    0.54
  -8   3   1   -1.54    1.61
   8  -3   1   -0.24    0.83
   8   3   0    0.88    0.97
   8  -3   0    0.78    1.23
  -8   3   0   -0.01    2.51
   8  -3  -1   -0.22    1.22
   8   3   1    0.43    0.66
   8  -3  -2    0.30    0.56
   8   3   2    0.01    0.99
   8  -3  -3    0.05    0.20
   8   3   3    0.81    0.86
  -8   3  -3    1.04    1.29
   8  -3  -4   -0.16    0.81
   8   3   4    0.02    0.41
   8   3   5    0.00    0.96
  -8   3  -5    1.47    1.45
  -8   3  -6    1.79    1.54
  -8   3  -7    0.04    0.22
  -8   3  -8   -1.86    1.42
  -8   4   4   -0.26    0.57
  -8   4   3    0.80    1.03
  -8   4   2    2.47    1.86
  -8   4   1   -0.05    0.28
  -8   4   0    1.61    1.53
  -8   4  -1   -1.72    1.57
  -8   4  -2   -0.18    0.50
  -8   4  -3    2.46    1.82
  -8   4  -4    2.04    1.61
  -8   4  -5    0.01    0.13
  -8   4  -6    1.50    1.28
   0   0   0    0.00    0.00
