# Supplementary material for: Spirolones A–E, five spiroketals from a productive saline soil derived Penicillium raistrickii
Source: Front Microbiol. 2024 Nov 22;15:1495396. doi: 10.3389/fmicb.2024.1495396 (PMC11621928; doi:10.3389/fmicb.2024.1495396)
Supplement: Supplementary file 1 [file Data_Sheet_1.zip › X-ray-3/170610a.tex]

      Table 1.  Crystal data and structure refinement for 170610a. 
  
  
      Identification code               170610a 
  
      Empirical formula                 C15 H24 O6 
  
      Formula weight                    300.34 
  
      Temperature                       293(2) K 
  
      Wavelength                        1.54178 A 
  
      Crystal system, space group       Orthorhombic,  P2(1)2(1)2(1) 
  
      Unit cell dimensions              a = 7.1173(10) A   alpha = 90 deg. 
                                        b = 9.9391(9) A    beta = 90 deg. 
                                        c = 22.0570(18) A   gamma = 90 deg. 
  
      Volume                            1560.3(3) A^3 
  
      Z, Calculated density             4,  1.279 Mg/m^3 
  
      Absorption coefficient            0.817 mm^-1 
  
      F(000)                            648 
  
      Crystal size                      0.25 x 0.14 x 0.10 mm 
  
      Theta range for data collection   4.01 to 66.03 deg. 
  
      Limiting indices                  -8<=h<=8, -9<=k<=11, -26<=l<=25 
  
      Reflections collected / unique    8998 / 2727 [R(int) = 0.1257] 
  
      Completeness to theta = 66.03     100.0 % 
  
      Absorption correction             Semi-empirical from equivalents 
  
      Max. and min. transmission        0.9227 and 0.8218 
  
      Refinement method                 Full-matrix least-squares on F^2 
  
      Data / restraints / parameters    2727 / 0 / 193 
  
      Goodness-of-fit on F^2            1.091 
  
      Final R indices [I>2sigma(I)]     R1 = 0.0885, wR2 = 0.1714 
  
      R indices (all data)              R1 = 0.1893, wR2 = 0.2157 
  
      Absolute structure parameter      0.1(8) 
  
      Extinction coefficient            0.0034(5) 
  
      Largest diff. peak and hole       0.277 and -0.291 e.A^-3 
  
         Table 2.  Atomic coordinates ( x 10^4) and equivalent isotropic 
         displacement parameters (A^2 x 10^3) for 170610a. 
         U(eq) is defined as one third of the trace of the orthogonalized 
         Uij tensor. 
  
         ________________________________________________________________ 
  
                         x             y             z           U(eq) 
         ________________________________________________________________ 
  
          O(1)        10494(8)      10222(4)        881(2)       72(2) 
          O(2)        10270(8)       7915(4)       1057(2)       72(2) 
          O(3)        10528(9)       7345(5)       3312(2)       96(2) 
          O(4)         6897(9)       8137(5)       3586(2)       96(2) 
          O(5)         6167(8)       7628(5)       2403(3)       87(2) 
          O(6)         3983(15)      6312(8)       3379(4)      227(5) 
          C(1)         8741(15)     11465(8)        175(4)      107(4) 
          C(2)         9785(14)     10152(8)        260(3)       81(3) 
          C(3)        11394(14)      9987(8)       -168(4)       94(3) 
          C(4)        12500(14)      8720(8)        -13(4)       92(3) 
          C(5)        13122(13)      8743(8)        651(4)       81(3) 
          C(6)        11507(13)      9058(7)       1076(4)       67(2) 
          C(7)        12166(12)      9256(7)       1718(3)       69(2) 
          C(8)        10706(14)      9047(7)       2194(3)       67(2) 
          C(9)        11230(13)      9407(8)       2832(3)       74(2) 
          C(10)        9954(15)      8747(8)       3302(4)       83(3) 
          C(11)        7902(14)      8842(8)       3134(4)       75(3) 
          C(12)        7651(14)      8253(7)       2501(4)       69(2) 
          C(13)        9045(14)      8509(7)       2046(3)       65(2) 
          C(14)        8594(12)      8091(7)       1415(3)       68(2) 
          C(15)        7250(14)     10388(8)       3133(4)      117(4) 
         ________________________________________________________________ 
  
           Table 3.  Bond lengths [A] and angles [deg] for 170610a. 
           _____________________________________________________________ 
  
            O(1)-C(6)                     1.430(8) 
            O(1)-C(2)                     1.461(8) 
            O(2)-C(6)                     1.437(8) 
            O(2)-C(14)                    1.441(9) 
            O(3)-C(10)                    1.452(8) 
            O(3)-H(3)                     0.8200 
            O(4)-C(11)                    1.414(9) 
            O(4)-H(4)                     0.8200 
            O(5)-C(12)                    1.244(9) 
            O(6)-H(6C)                    0.8501 
            O(6)-H(6D)                    0.8500 
            C(1)-C(2)                     1.514(9) 
            C(1)-H(1A)                    0.9600 
            C(1)-H(1B)                    0.9600 
            C(1)-H(1C)                    0.9600 
            C(2)-C(3)                     1.493(11) 
            C(2)-H(2)                     0.9800 
            C(3)-C(4)                     1.524(10) 
            C(3)-H(3A)                    0.9700 
            C(3)-H(3B)                    0.9700 
            C(4)-C(5)                     1.530(10) 
            C(4)-H(4A)                    0.9700 
            C(4)-H(4B)                    0.9700 
            C(5)-C(6)                     1.516(10) 
            C(5)-H(5A)                    0.9700 
            C(5)-H(5B)                    0.9700 
            C(6)-C(7)                     1.506(9) 
            C(7)-C(8)                     1.490(10) 
            C(7)-H(7A)                    0.9700 
            C(7)-H(7B)                    0.9700 
            C(8)-C(13)                    1.338(11) 
            C(8)-C(9)                     1.500(9) 
            C(9)-C(10)                    1.526(10) 
            C(9)-H(9A)                    0.9700 
            C(9)-H(9B)                    0.9700 
            C(10)-C(11)                   1.510(12) 
            C(10)-H(10)                   0.9800 
            C(11)-C(12)                   1.524(10) 
            C(11)-C(15)                   1.605(10) 
            C(12)-C(13)                   1.434(10) 
            C(13)-C(14)                   1.488(9) 
            C(14)-H(14A)                  0.9700 
            C(14)-H(14B)                  0.9700 
            C(15)-H(15A)                  0.9600 
            C(15)-H(15B)                  0.9600 
            C(15)-H(15C)                  0.9600 
  
            C(6)-O(1)-C(2)              114.7(5) 
            C(6)-O(2)-C(14)             113.3(5) 
            C(10)-O(3)-H(3)             109.5 
            C(11)-O(4)-H(4)             109.5 
            H(6C)-O(6)-H(6D)            108.4 
            C(2)-C(1)-H(1A)             109.5 
            C(2)-C(1)-H(1B)             109.5 
            H(1A)-C(1)-H(1B)            109.5 
            C(2)-C(1)-H(1C)             109.5 
            H(1A)-C(1)-H(1C)            109.5 
            H(1B)-C(1)-H(1C)            109.5 
            O(1)-C(2)-C(3)              109.5(8) 
            O(1)-C(2)-C(1)              104.2(6) 
            C(3)-C(2)-C(1)              113.1(7) 
            O(1)-C(2)-H(2)              110.0 
            C(3)-C(2)-H(2)              110.0 
            C(1)-C(2)-H(2)              110.0 
            C(2)-C(3)-C(4)              110.2(7) 
            C(2)-C(3)-H(3A)             109.6 
            C(4)-C(3)-H(3A)             109.6 
            C(2)-C(3)-H(3B)             109.6 
            C(4)-C(3)-H(3B)             109.6 
            H(3A)-C(3)-H(3B)            108.1 
            C(3)-C(4)-C(5)              110.6(7) 
            C(3)-C(4)-H(4A)             109.5 
            C(5)-C(4)-H(4A)             109.5 
            C(3)-C(4)-H(4B)             109.5 
            C(5)-C(4)-H(4B)             109.5 
            H(4A)-C(4)-H(4B)            108.1 
            C(6)-C(5)-C(4)              112.1(8) 
            C(6)-C(5)-H(5A)             109.2 
            C(4)-C(5)-H(5A)             109.2 
            C(6)-C(5)-H(5B)             109.2 
            C(4)-C(5)-H(5B)             109.2 
            H(5A)-C(5)-H(5B)            107.9 
            O(1)-C(6)-O(2)              108.8(7) 
            O(1)-C(6)-C(7)              109.5(6) 
            O(2)-C(6)-C(7)              108.7(6) 
            O(1)-C(6)-C(5)              111.3(6) 
            O(2)-C(6)-C(5)              106.5(6) 
            C(7)-C(6)-C(5)              111.9(7) 
            C(8)-C(7)-C(6)              115.3(7) 
            C(8)-C(7)-H(7A)             108.5 
            C(6)-C(7)-H(7A)             108.5 
            C(8)-C(7)-H(7B)             108.5 
            C(6)-C(7)-H(7B)             108.5 
            H(7A)-C(7)-H(7B)            107.5 
            C(13)-C(8)-C(7)             120.0(7) 
            C(13)-C(8)-C(9)             122.9(8) 
            C(7)-C(8)-C(9)              117.0(8) 
            C(8)-C(9)-C(10)             112.8(7) 
            C(8)-C(9)-H(9A)             109.0 
            C(10)-C(9)-H(9A)            109.0 
            C(8)-C(9)-H(9B)             109.0 
            C(10)-C(9)-H(9B)            109.0 
            H(9A)-C(9)-H(9B)            107.8 
            O(3)-C(10)-C(11)            109.6(7) 
            O(3)-C(10)-C(9)             104.8(7) 
            C(11)-C(10)-C(9)            112.4(8) 
            O(3)-C(10)-H(10)            110.0 
            C(11)-C(10)-H(10)           110.0 
            C(9)-C(10)-H(10)            110.0 
            O(4)-C(11)-C(10)            106.5(7) 
            O(4)-C(11)-C(12)            113.3(7) 
            C(10)-C(11)-C(12)           108.3(8) 
            O(4)-C(11)-C(15)            109.2(8) 
            C(10)-C(11)-C(15)           109.9(8) 
            C(12)-C(11)-C(15)           109.5(7) 
            O(5)-C(12)-C(13)            123.6(8) 
            O(5)-C(12)-C(11)            116.8(9) 
            C(13)-C(12)-C(11)           119.5(8) 
            C(8)-C(13)-C(12)            120.8(8) 
            C(8)-C(13)-C(14)            122.0(8) 
            C(12)-C(13)-C(14)           117.2(8) 
            O(2)-C(14)-C(13)            111.5(7) 
            O(2)-C(14)-H(14A)           109.3 
            C(13)-C(14)-H(14A)          109.3 
            O(2)-C(14)-H(14B)           109.3 
            C(13)-C(14)-H(14B)          109.3 
            H(14A)-C(14)-H(14B)         108.0 
            C(11)-C(15)-H(15A)          109.5 
            C(11)-C(15)-H(15B)          109.5 
            H(15A)-C(15)-H(15B)         109.5 
            C(11)-C(15)-H(15C)          109.5 
            H(15A)-C(15)-H(15C)         109.5 
            H(15B)-C(15)-H(15C)         109.5 
           _____________________________________________________________ 
  
           Symmetry transformations used to generate equivalent atoms: 
            
  
    Table 4.  Anisotropic displacement parameters (A^2 x 10^3) for 170610a. 
    The anisotropic displacement factor exponent takes the form: 
    -2 pi^2 [ h^2 a*^2 U11 + ... + 2 h k a* b* U12 ] 
  
    _______________________________________________________________________ 
  
              U11        U22        U33        U23        U13        U12 
    _______________________________________________________________________ 
  
    O(1)     99(4)      51(3)      67(4)      -6(2)      -8(3)       8(3) 
    O(2)     93(4)      47(3)      76(4)      -3(3)      -5(3)      -6(3) 
    O(3)    118(5)      75(4)      94(5)      29(3)       3(4)      -2(4) 
    O(4)    126(6)      87(4)      76(4)      -1(3)      24(4)     -17(4) 
    O(5)     86(5)      95(4)      81(4)      -2(3)      -4(4)     -12(4) 
    O(6)    174(10)    199(10)    307(13)     19(8)     -13(10)      0(9) 
    C(1)    162(11)     88(6)      71(6)       2(5)      -3(7)      34(7) 
    C(2)    139(9)      62(5)      43(5)      -2(4)       1(6)       5(6) 
    C(3)    122(9)      86(6)      75(7)      11(5)      -2(6)      -9(7) 
    C(4)    115(9)      71(5)      90(7)     -15(5)      32(7)      -3(6) 
    C(5)     93(7)      80(6)      70(6)       8(5)       7(5)       1(5) 
    C(6)     83(7)      55(4)      64(5)       8(4)       7(5)       0(4) 
    C(7)     97(7)      57(4)      52(5)       9(4)      -3(5)      -8(4) 
    C(8)    101(7)      47(4)      53(5)       9(4)      -6(5)       1(5) 
    C(9)     89(7)      70(5)      64(6)       4(4)     -10(5)     -16(5) 
    C(10)   119(9)      63(5)      67(5)      -7(4)      -6(6)      -3(5) 
    C(11)    97(8)      75(5)      52(5)       7(4)       1(5)     -10(5) 
    C(12)    88(7)      55(4)      63(6)      -4(4)      -9(5)       4(5) 
    C(13)    89(7)      63(5)      42(5)       8(4)      -1(4)      -2(4) 
    C(14)    74(6)      63(5)      66(6)       8(4)      -2(5)      -5(4) 
    C(15)   156(11)     65(5)     130(9)     -24(6)      15(8)      17(7) 
    _______________________________________________________________________ 
  
         Table 5.  Hydrogen coordinates ( x 10^4) and isotropic 
         displacement parameters (A^2 x 10^3) for 170610a. 
  
         ________________________________________________________________ 
  
                         x             y             z           U(eq) 
         ________________________________________________________________ 
  
          H(3)         9940          6944          3576         115 
          H(4)         6090          7667          3427         115 
          H(6C)        4628          6682          3101         272 
          H(6D)        2873          6625          3364         272 
          H(1A)        7625         11462           419         160 
          H(1B)        8403         11566          -244         160 
          H(1C)        9533         12200           295         160 
          H(2)         8915          9393           219          98 
          H(3A)       12212         10765          -142         113 
          H(3B)       10925          9926          -580         113 
          H(4A)       13596          8660          -273         110 
          H(4B)       11725          7934           -86         110 
          H(5A)       13651          7875           756          97 
          H(5B)       14097          9416           702          97 
          H(7A)       13196          8639          1795          82 
          H(7B)       12655         10163          1758          82 
          H(9A)       11166         10376          2880          89 
          H(9B)       12517          9132          2907          89 
          H(10)       10163          9155          3701         100 
          H(14A)       7896          7253          1424          81 
          H(14B)       7804          8768          1227          81 
          H(15A)       5903         10433          3124         175 
          H(15B)       7752         10832          2782         175 
          H(15C)       7706         10824          3493         175 
         ________________________________________________________________ 
  
         Table 6.  Torsion angles [deg] for 170610a. 
         ________________________________________________________________ 
  
          C(6)-O(1)-C(2)-C(3)                                 -60.3(9) 
          C(6)-O(1)-C(2)-C(1)                                 178.5(7) 
          O(1)-C(2)-C(3)-C(4)                                  58.4(9) 
          C(1)-C(2)-C(3)-C(4)                                 174.1(7) 
          C(2)-C(3)-C(4)-C(5)                                 -54.8(11) 
          C(3)-C(4)-C(5)-C(6)                                  50.2(10) 
          C(2)-O(1)-C(6)-O(2)                                 -61.5(8) 
          C(2)-O(1)-C(6)-C(7)                                 179.8(7) 
          C(2)-O(1)-C(6)-C(5)                                  55.5(9) 
          C(14)-O(2)-C(6)-O(1)                                -56.6(8) 
          C(14)-O(2)-C(6)-C(7)                                 62.6(8) 
          C(14)-O(2)-C(6)-C(5)                               -176.6(6) 
          C(4)-C(5)-C(6)-O(1)                                 -49.7(9) 
          C(4)-C(5)-C(6)-O(2)                                  68.6(8) 
          C(4)-C(5)-C(6)-C(7)                                -172.7(6) 
          O(1)-C(6)-C(7)-C(8)                                  78.5(8) 
          O(2)-C(6)-C(7)-C(8)                                 -40.3(9) 
          C(5)-C(6)-C(7)-C(8)                                -157.6(6) 
          C(6)-C(7)-C(8)-C(13)                                 10.4(11) 
          C(6)-C(7)-C(8)-C(9)                                -172.3(6) 
          C(13)-C(8)-C(9)-C(10)                                16.3(11) 
          C(7)-C(8)-C(9)-C(10)                               -160.9(7) 
          C(8)-C(9)-C(10)-O(3)                                 74.1(9) 
          C(8)-C(9)-C(10)-C(11)                               -44.9(10) 
          O(3)-C(10)-C(11)-O(4)                                60.9(9) 
          C(9)-C(10)-C(11)-O(4)                               177.0(7) 
          O(3)-C(10)-C(11)-C(12)                              -61.4(9) 
          C(9)-C(10)-C(11)-C(12)                               54.7(9) 
          O(3)-C(10)-C(11)-C(15)                              179.1(6) 
          C(9)-C(10)-C(11)-C(15)                              -64.8(9) 
          O(4)-C(11)-C(12)-O(5)                                26.6(11) 
          C(10)-C(11)-C(12)-O(5)                              144.6(8) 
          C(15)-C(11)-C(12)-O(5)                              -95.6(9) 
          O(4)-C(11)-C(12)-C(13)                             -157.2(7) 
          C(10)-C(11)-C(12)-C(13)                             -39.2(10) 
          C(15)-C(11)-C(12)-C(13)                              80.6(10) 
          C(7)-C(8)-C(13)-C(12)                               177.6(7) 
          C(9)-C(8)-C(13)-C(12)                                 0.5(12) 
          C(7)-C(8)-C(13)-C(14)                                 0.5(12) 
          C(9)-C(8)-C(13)-C(14)                              -176.6(7) 
          O(5)-C(12)-C(13)-C(8)                              -172.2(8) 
          C(11)-C(12)-C(13)-C(8)                               11.9(12) 
          O(5)-C(12)-C(13)-C(14)                                5.0(12) 
          C(11)-C(12)-C(13)-C(14)                            -170.9(7) 
          C(6)-O(2)-C(14)-C(13)                               -52.1(8) 
          C(8)-C(13)-C(14)-O(2)                                19.3(10) 
          C(12)-C(13)-C(14)-O(2)                             -157.9(6) 
         ________________________________________________________________ 
  
         Symmetry transformations used to generate equivalent atoms: 
          
  
 Table 7.  Hydrogen bonds for 170610a [A and deg.]. 
 ____________________________________________________________________________ 
  
 D-H           d(D-H)   d(H..A)   <DHA    d(D..A)   A

 O3-H3          0.820    2.114   150.71    2.857    O1 [ -x+2, y-1/2, -z+1/2 ]

 O4-H4          0.820    2.059   144.12    2.765    O6 

 O6-H6C         0.850    2.272   136.29    2.946    O5 

 O6-H6D         0.850    1.820   178.12    2.669    O3 [ x-1, y, z ]
