# Supplementary material for: Spirolones A–E, five spiroketals from a productive saline soil derived Penicillium raistrickii
Source: Front Microbiol. 2024 Nov 22;15:1495396. doi: 10.3389/fmicb.2024.1495396 (PMC11621928; doi:10.3389/fmicb.2024.1495396)
Supplement: Supplementary file 1 [file Data_Sheet_1.zip › X-ray-3/f3085301.tmp]

TITL 170610a in P2(1)2(1)2(1) 

CELL 1.54178   7.1173   9.9391  22.0570  90.000  90.000  90.000 

ZERR    4.00   0.0010   0.0009   0.0018   0.000   0.000   0.000 

LATT -1 

SYMM 0.5-X, -Y, 0.5+Z 

SYMM -X, 0.5+Y, 0.5-Z 

SYMM 0.5+X, 0.5-Y, -Z 

SFAC C  H  O  

UNIT 60 96 24 

OMIT  -1.00 132.10

L.S. 8

EXTI  0.00414

ACTA

BOND $h 

FMAP 2

PLAN 20

damp 360 

size 0.25 0.14 0.10 

conf 

htab 

BIND O6   O5  

WGHT  0.092800  0.000000 

FVAR  0.230910

O1     3   1.049475  1.022221  0.088106 11.000000  0.098850  0.052330 = 

           0.066880 -0.006470 -0.007050  0.007810

O2     3   1.027185  0.791486  0.105718 11.000000  0.093190  0.047420 = 

           0.076090 -0.002850 -0.004030 -0.005830

O3     3   1.052896  0.734578  0.331066 11.000000  0.121420  0.074140 = 

           0.093520  0.028220  0.002980 -0.001840

AFIX 83

H3     2   0.994194  0.694427  0.357447 11.000000 -1.200000

AFIX 0

O4     3   0.690537  0.812618  0.358422 11.000000  0.118260  0.093290 = 

           0.077070  0.001960  0.023280 -0.015030

AFIX 83

H4     2   0.587321  0.790558  0.345231 11.000000 -1.200000

AFIX 0

O5     3   0.616429  0.762799  0.240428 11.000000  0.085820  0.096210 = 

           0.083070 -0.003160 -0.004520 -0.012320

O6     3   0.399741  0.633677  0.338209 11.000000  0.182750  0.202900 = 

           0.273470  0.004090 -0.011070  0.007260

AFIX 3

H6C    2   0.440103  0.629925  0.301972 11.000000 -1.200000

H6D    2   0.288721  0.665017  0.336699 11.000000 -1.200000

AFIX 0

C1     1   0.875240  1.146455  0.017468 11.000000  0.163860  0.088190 = 

           0.069750  0.001420 -0.003720  0.031350

AFIX 137

H1A    2   0.763232  1.146159  0.041716 11.000000 -1.500000

H1B    2   0.842152  1.156965 -0.024460 11.000000 -1.500000

H1C    2   0.954524  1.219695  0.029741 11.000000 -1.500000

AFIX 0

C2     1   0.978729  1.015225  0.025967 11.000000  0.139680  0.063070 = 

           0.042620 -0.002560  0.000600  0.005350

AFIX 13

H2     2   0.891503  0.939497  0.021792 11.000000 -1.200000

AFIX 0

C3     1   1.140039  0.998544 -0.016619 11.000000  0.122400  0.088370 = 

           0.074810  0.010660 -0.000860 -0.009350

AFIX 23

H3A    2   1.222065  1.076244 -0.013871 11.000000 -1.200000

H3B    2   1.093628  0.992730 -0.057884 11.000000 -1.200000

AFIX 0

C4     1   1.249926  0.872046 -0.001270 11.000000  0.115910  0.071530 = 

           0.089990 -0.014530  0.031920 -0.003510

AFIX 23

H4A    2   1.359524  0.865900 -0.027263 11.000000 -1.200000

H4B    2   1.172095  0.793584 -0.008563 11.000000 -1.200000

AFIX 0

C5     1   1.311883  0.874112  0.065010 11.000000  0.094020  0.081330 = 

           0.070270  0.007330  0.007440  0.001130

AFIX 23

H5A    2   1.364474  0.787154  0.075525 11.000000 -1.200000

H5B    2   1.409668  0.941130  0.070152 11.000000 -1.200000

AFIX 0

C6     1   1.150838  0.905666  0.107573 11.000000  0.084800  0.054450 = 

           0.064060  0.006990  0.007500 -0.000680

C7     1   1.216786  0.925383  0.171737 11.000000  0.096870  0.058190 = 

           0.052890  0.009210 -0.002850 -0.008430

AFIX 23

H7A    2   1.319644  0.863645  0.179381 11.000000 -1.200000

H7B    2   1.265833  1.016028  0.175632 11.000000 -1.200000

AFIX 0

C8     1   1.070536  0.904670  0.219351 11.000000  0.101730  0.047700 = 

           0.054210  0.009730 -0.006150  0.002020

C9     1   1.122563  0.940668  0.283260 11.000000  0.090010  0.072220 = 

           0.064310  0.003140 -0.011630 -0.016700

AFIX 23

H9A    2   1.115610  1.037565  0.288007 11.000000 -1.200000

H9B    2   1.251475  0.913602  0.290669 11.000000 -1.200000

AFIX 0

C10    1   0.995867  0.874430  0.330232 11.000000  0.120910  0.063580 = 

           0.065890 -0.006170 -0.004330 -0.004920

AFIX 13

H10    2   1.016936  0.915122  0.370127 11.000000 -1.200000

AFIX 0

C11    1   0.789908  0.884534  0.313299 11.000000  0.097390  0.077420 = 

           0.051620  0.008080  0.000970 -0.009590

C12    1   0.764878  0.825428  0.250295 11.000000  0.087620  0.055870 = 

           0.063210 -0.003850 -0.007980  0.002510

C13    1   0.904121  0.850864  0.204665 11.000000  0.087860  0.064140 = 

           0.043570  0.007590 -0.001720 -0.002970

C14    1   0.859516  0.808897  0.141480 11.000000  0.072990  0.064290 = 

           0.067130  0.007260 -0.002010 -0.005420

AFIX 23

H14A   2   0.790037  0.724961  0.142391 11.000000 -1.200000

H14B   2   0.780324  0.876472  0.122671 11.000000 -1.200000

AFIX 0

C15    1   0.725152  1.038518  0.313436 11.000000  0.156240  0.065180 = 

           0.127270 -0.023580  0.018260  0.014370

AFIX 137

H15A   2   0.590420  1.043088  0.313467 11.000000 -1.500000

H15B   2   0.772999  1.082616  0.277924 11.000000 -1.500000

H15C   2   0.773142  1.082337  0.348998 11.000000 -1.500000

AFIX 0

Q1     1   0.781500  1.188400 -0.074300 11.000000  0.050000      0.29

Q2     1   0.871000  0.887700  0.431600 11.000000  0.050000      0.24

Q3     1   0.905100  0.868300  0.393300 11.000000  0.050000      0.22

Q4     1   1.198100  0.916900  0.236000 11.000000  0.050000      0.22

Q5     1   1.052900  0.997500 -0.090000 11.000000  0.050000      0.20

Q6     1   0.986000  0.903900  0.401900 11.000000  0.050000      0.20

Q7     1   0.784400  0.846700  0.079000 11.000000  0.050000      0.20

Q8     1   1.308700  0.923600  0.059600 11.000000  0.050000      0.20

Q9     1   0.985400  0.881400  0.262100 11.000000  0.050000      0.19

Q10    1   1.095100  0.845600  0.216800 11.000000  0.050000      0.19

Q11    1   1.294400  0.921700  0.227200 11.000000  0.050000      0.19

Q12    1   1.009300  0.768200  0.399500 11.000000  0.050000      0.18

Q13    1   0.546900  0.818800  0.398300 11.000000  0.050000      0.18

Q14    1   1.240100  0.916600  0.336300 11.000000  0.050000      0.18

Q15    1   0.733600  0.703900  0.079500 11.000000  0.050000      0.18

Q16    1   0.688400  0.887500  0.063600 11.000000  0.050000      0.18

Q17    1   1.161400  0.750800  0.256200 11.000000  0.050000      0.17

Q18    1   1.026500  0.919800  0.155800 11.000000  0.050000      0.17

Q19    1   1.221200  0.960100  0.393800 11.000000  0.050000      0.17

Q20    1   0.827700  0.836300  0.134700 11.000000  0.050000      0.17

HKLF 4 

END  
