# Supplementary material for: Spirolones A–E, five spiroketals from a productive saline soil derived Penicillium raistrickii
Source: Front Microbiol. 2024 Nov 22;15:1495396. doi: 10.3389/fmicb.2024.1495396 (PMC11621928; doi:10.3389/fmicb.2024.1495396)
Supplement: Supplementary file 1 [file Data_Sheet_1.zip › X-ray-6/170418c.cif]

  
data_170418c 
  
_audit_creation_method            SHELXL-97 
_chemical_name_systematic 
; 
 ? 
; 
_chemical_name_common             ? 
_chemical_melting_point           ? 
_chemical_formula_moiety          ? 
_chemical_formula_sum 
 'C15 H24 O6' 
_chemical_formula_weight          300.34 
  
loop_ 
 _atom_type_symbol 
 _atom_type_description 
 _atom_type_scat_dispersion_real 
 _atom_type_scat_dispersion_imag 
 _atom_type_scat_source 
 'C'  'C'   0.0181   0.0091 
 'International Tables Vol C Tables 4.2.6.8 and 6.1.1.4' 
 'H'  'H'   0.0000   0.0000 
 'International Tables Vol C Tables 4.2.6.8 and 6.1.1.4' 
 'O'  'O'   0.0492   0.0322 
 'International Tables Vol C Tables 4.2.6.8 and 6.1.1.4' 
  
_symmetry_cell_setting            Monoclinic 
_symmetry_space_group_name_H-M    P2(1) 
  
loop_ 
 _symmetry_equiv_pos_as_xyz 
 'x, y, z' 
 '-x, y+1/2, -z' 
  
_cell_length_a                    14.3449(4) 
_cell_length_b                    8.0701(2) 
_cell_length_c                    14.5721(4) 
_cell_angle_alpha                 90.00 
_cell_angle_beta                  111.414(3) 
_cell_angle_gamma                 90.00 
_cell_volume                      1570.48(7) 
_cell_formula_units_Z             4 
_cell_measurement_temperature     293(2) 
_cell_measurement_reflns_used     3490 
_cell_measurement_theta_min     3.6810 
_cell_measurement_theta_max     71.2240 
  
_exptl_crystal_description        needles 
_exptl_crystal_colour             colorless 
_exptl_crystal_size_max           0.41 
_exptl_crystal_size_mid           0.40 
_exptl_crystal_size_min           0.38 
_exptl_crystal_density_meas       ? 
_exptl_crystal_density_diffrn     1.270 
_exptl_crystal_density_method     'not measured' 
_exptl_crystal_F_000              648 
_exptl_absorpt_coefficient_mu     0.812 
_exptl_absorpt_correction_type    multi-scan 
_exptl_absorpt_correction_T_min   0.7319 
_exptl_absorpt_correction_T_max   0.7478 
_exptl_absorpt_process_details    sadabs 
  
_exptl_special_details 
; 
 ? 
; 
  
_diffrn_ambient_temperature       293(2) 
_diffrn_radiation_wavelength      1.54178 
_diffrn_radiation_type            CuK\a 
_diffrn_radiation_source          'fine-focus sealed tube' 
_diffrn_radiation_monochromator   graphite 
_diffrn_measurement_device_type   'CCD area detector' 
_diffrn_measurement_method        'phi and omega scans' 
_diffrn_detector_area_resol_mean  ? 
_diffrn_standards_number          ? 
_diffrn_standards_interval_count  ? 
_diffrn_standards_interval_time   ? 
_diffrn_standards_decay_%         ? 
_diffrn_reflns_number             5229 
_diffrn_reflns_av_R_equivalents   0.0199 
_diffrn_reflns_av_sigmaI/netI     0.0285 
_diffrn_reflns_limit_h_min        -12 
_diffrn_reflns_limit_h_max        17 
_diffrn_reflns_limit_k_min        -9 
_diffrn_reflns_limit_k_max        9 
_diffrn_reflns_limit_l_min        -16 
_diffrn_reflns_limit_l_max        17 
_diffrn_reflns_theta_min          3.26 
_diffrn_reflns_theta_max          66.05 
_reflns_number_total              2959 
_reflns_number_gt                 2821 
_reflns_threshold_expression      >2sigma(I) 
  
_computing_data_collection        'Bruker FRAMBO' 
_computing_cell_refinement        'Bruker FRAMBO' 
_computing_data_reduction         'Bruker SAINT' 
_computing_structure_solution     'SHELXS-97 (Sheldrick, 1990)' 
_computing_structure_refinement   'SHELXL-97 (Sheldrick, 1997)' 
_computing_molecular_graphics     'Bruker SHELXTL' 
_computing_publication_material   'Bruker SHELXTL' 
  
_refine_special_details 
; 
 Refinement of F^2^ against ALL reflections.  The weighted R-factor wR and 
 goodness of fit S are based on F^2^, conventional R-factors R are based 
 on F, with F set to zero for negative F^2^. The threshold expression of 
 F^2^ > 2sigma(F^2^) is used only for calculating R-factors(gt) etc. and is 
 not relevant to the choice of reflections for refinement.  R-factors based 
 on F^2^ are statistically about twice as large as those based on F, and R- 
 factors based on ALL data will be even larger. 
; 
  
_refine_ls_structure_factor_coef  Fsqd 
_refine_ls_matrix_type            full 
_refine_ls_weighting_scheme       calc 
_refine_ls_weighting_details 
 'calc w=1/[\s^2^(Fo^2^)+(0.0533P)^2^+0.2322P] where P=(Fo^2^+2Fc^2^)/3' 
_atom_sites_solution_primary      direct 
_atom_sites_solution_secondary    difmap 
_atom_sites_solution_hydrogens    geom 
_refine_ls_hydrogen_treatment     mixed 
_refine_ls_extinction_method      SHELXL 
_refine_ls_extinction_coef        0.0036(4) 
_refine_ls_extinction_expression 
 'Fc^*^=kFc[1+0.001xFc^2^\l^3^/sin(2\q)]^-1/4^' 
_refine_ls_abs_structure_details 
 'Flack H D (1983), Acta Cryst. A39, 876-881' 
_refine_ls_abs_structure_Flack    0.3(2)
_chemical_absolute_configuration  s  
_refine_ls_number_reflns          2959 
_refine_ls_number_parameters      384 
_refine_ls_number_restraints      1 
_refine_ls_R_factor_all           0.0379 
_refine_ls_R_factor_gt            0.0361 
_refine_ls_wR_factor_ref          0.0957 
_refine_ls_wR_factor_gt           0.0937 
_refine_ls_goodness_of_fit_ref    1.016 
_refine_ls_restrained_S_all       1.016 
_refine_ls_shift/su_max           0.000 
_refine_ls_shift/su_mean          0.000 
  
loop_ 
 _atom_site_label 
 _atom_site_type_symbol 
 _atom_site_fract_x 
 _atom_site_fract_y 
 _atom_site_fract_z 
 _atom_site_U_iso_or_equiv 
 _atom_site_adp_type 
 _atom_site_occupancy 
 _atom_site_symmetry_multiplicity 
 _atom_site_calc_flag 
 _atom_site_refinement_flags 
 _atom_site_disorder_assembly 
 _atom_site_disorder_group 
O1 O 0.59890(16) 0.8574(3) 0.92612(19) 0.0670(6) Uani 1 1 d . . . 
H1C H 0.6277 0.9497 0.9461 0.080 Uiso 1 1 d R . . 
H1D H 0.6379 0.7798 0.9568 0.080 Uiso 1 1 d R . . 
O2 O 0.54348(15) 0.8152(3) 0.09296(16) 0.0576(5) Uani 1 1 d . . . 
H2C H 0.5477 0.8452 0.0387 0.069 Uiso 1 1 d R . . 
H2D H 0.5561 0.9058 0.1249 0.069 Uiso 1 1 d R . . 
O1A O -0.02793(13) 0.7468(3) 0.13660(13) 0.0447(5) Uani 1 1 d . . . 
O2A O 0.03376(12) 0.9131(2) 0.27627(12) 0.0404(4) Uani 1 1 d . . . 
O3A O 0.30663(15) 1.0521(3) -0.00299(14) 0.0494(5) Uani 1 1 d . . . 
H3A H 0.3224 1.0117 -0.0469 0.074 Uiso 1 1 calc R . . 
O4A O 0.34405(15) 0.7024(3) 0.03694(16) 0.0532(5) Uani 1 1 d . . . 
H4A H 0.4020 0.7341 0.0516 0.080 Uiso 1 1 calc R . . 
O5A O 0.22556(15) 0.5406(3) 0.10838(14) 0.0476(5) Uani 1 1 d . . . 
O1B O 0.58600(16) -0.0164(3) 0.46971(14) 0.0585(6) Uani 1 1 d . . . 
O2B O 0.75393(14) 0.0224(3) 0.56914(13) 0.0436(4) Uani 1 1 d . . . 
O3B O 0.65214(18) 0.6718(3) 0.28424(17) 0.0603(6) Uani 1 1 d . . . 
H3B H 0.6277 0.6968 0.2257 0.090 Uiso 1 1 calc R . . 
O4B O 0.61216(15) 0.4215(3) 0.13819(13) 0.0501(5) Uani 1 1 d . . . 
H4B H 0.5539 0.3897 0.1153 0.075 Uiso 1 1 calc R . . 
O5B O 0.58662(18) 0.1120(3) 0.19392(14) 0.0610(6) Uani 1 1 d . . . 
C1A C -0.02169(18) 0.9113(4) 0.17374(18) 0.0406(6) Uani 1 1 d . . . 
C2A C 0.0341(2) 1.0216(4) 0.1261(2) 0.0459(6) Uani 1 1 d . . . 
H2A1 H -0.0133 1.0629 0.0641 0.055 Uiso 1 1 calc R . . 
H2A2 H 0.0607 1.1163 0.1686 0.055 Uiso 1 1 calc R . . 
C3A C 0.11878(18) 0.9380(4) 0.10658(17) 0.0381(6) Uani 1 1 d . . . 
C4A C 0.1807(2) 1.0453(4) 0.06674(19) 0.0420(6) Uani 1 1 d . . . 
H4A1 H 0.2267 1.1104 0.1200 0.050 Uiso 1 1 calc R . . 
H4A2 H 0.1370 1.1214 0.0186 0.050 Uiso 1 1 calc R . . 
C5A C 0.23973(19) 0.9444(4) 0.01879(17) 0.0397(6) Uani 1 1 d . . . 
H5A H 0.1931 0.8980 -0.0431 0.048 Uiso 1 1 calc R . . 
C6A C 0.29532(18) 0.8012(4) 0.08590(18) 0.0394(6) Uani 1 1 d . . . 
C7A C 0.21809(18) 0.6911(3) 0.10535(17) 0.0356(5) Uani 1 1 d . . . 
C8A C 0.13438(18) 0.7754(3) 0.12211(17) 0.0366(6) Uani 1 1 d . . . 
C9A C 0.06742(19) 0.6710(4) 0.1575(2) 0.0430(6) Uani 1 1 d . . . 
H9A1 H 0.0583 0.5634 0.1258 0.052 Uiso 1 1 calc R . . 
H9A2 H 0.0992 0.6542 0.2281 0.052 Uiso 1 1 calc R . . 
C10A C -0.12841(19) 0.9711(5) 0.1497(2) 0.0529(8) Uani 1 1 d . . . 
H10A H -0.1662 0.9538 0.0800 0.064 Uiso 1 1 calc R . . 
H10B H -0.1276 1.0891 0.1626 0.064 Uiso 1 1 calc R . . 
C11A C -0.1804(2) 0.8818(5) 0.2094(2) 0.0578(8) Uani 1 1 d . . . 
H11A H -0.2437 0.9357 0.2000 0.069 Uiso 1 1 calc R . . 
H11B H -0.1942 0.7681 0.1869 0.069 Uiso 1 1 calc R . . 
C12A C -0.1150(2) 0.8837(5) 0.3176(2) 0.0554(8) Uani 1 1 d . . . 
H12A H -0.1096 0.9963 0.3424 0.066 Uiso 1 1 calc R . . 
H12B H -0.1456 0.8165 0.3541 0.066 Uiso 1 1 calc R . . 
C13A C -0.01161(19) 0.8175(4) 0.33363(19) 0.0463(7) Uani 1 1 d . . . 
H13A H -0.0176 0.7019 0.3117 0.056 Uiso 1 1 calc R . . 
C14A C 0.0600(2) 0.8260(6) 0.4391(2) 0.0644(9) Uani 1 1 d . . . 
H14A H 0.1241 0.7838 0.4436 0.097 Uiso 1 1 calc R . . 
H14B H 0.0346 0.7606 0.4798 0.097 Uiso 1 1 calc R . . 
H14C H 0.0670 0.9391 0.4611 0.097 Uiso 1 1 calc R . . 
C15A C 0.36919(19) 0.8647(4) 0.1845(2) 0.0485(7) Uani 1 1 d . . . 
H15A H 0.4116 0.7755 0.2194 0.073 Uiso 1 1 calc R . . 
H15B H 0.3329 0.9073 0.2232 0.073 Uiso 1 1 calc R . . 
H15C H 0.4094 0.9513 0.1729 0.073 Uiso 1 1 calc R . . 
C1B C 0.6540(2) 0.0695(4) 0.55177(19) 0.0456(7) Uani 1 1 d . . . 
C2B C 0.6482(2) 0.2552(4) 0.53117(19) 0.0474(7) Uani 1 1 d . . . 
H2B1 H 0.5892 0.2997 0.5399 0.057 Uiso 1 1 calc R . . 
H2B2 H 0.7064 0.3086 0.5788 0.057 Uiso 1 1 calc R . . 
C3B C 0.64387(19) 0.2963(4) 0.42901(19) 0.0400(6) Uani 1 1 d . . . 
C4B C 0.6590(2) 0.4729(4) 0.40714(19) 0.0439(6) Uani 1 1 d . . . 
H4B1 H 0.7299 0.4983 0.4351 0.053 Uiso 1 1 calc R . . 
H4B2 H 0.6253 0.5438 0.4391 0.053 Uiso 1 1 calc R . . 
C5B C 0.6200(2) 0.5124(3) 0.2977(2) 0.0425(6) Uani 1 1 d . . . 
H5B H 0.5467 0.5124 0.2734 0.051 Uiso 1 1 calc R . . 
C6B C 0.65367(19) 0.3825(4) 0.23974(18) 0.0399(6) Uani 1 1 d . . . 
C7B C 0.6185(2) 0.2136(4) 0.25941(19) 0.0416(6) Uani 1 1 d . . . 
C8B C 0.6246(2) 0.1770(4) 0.36072(19) 0.0428(6) Uani 1 1 d . . . 
C9B C 0.6075(3) 0.0013(4) 0.3820(2) 0.0591(8) Uani 1 1 d . . . 
H9B1 H 0.5520 -0.0431 0.3268 0.071 Uiso 1 1 calc R . . 
H9B2 H 0.6666 -0.0633 0.3885 0.071 Uiso 1 1 calc R . . 
C10B C 0.6254(2) 0.0238(6) 0.6392(2) 0.0625(9) Uani 1 1 d . . . 
H10C H 0.5553 0.0493 0.6239 0.075 Uiso 1 1 calc R . . 
H10D H 0.6645 0.0896 0.6959 0.075 Uiso 1 1 calc R . . 
C11B C 0.6434(3) -0.1595(6) 0.6645(3) 0.0718(11) Uani 1 1 d . . . 
H11C H 0.6311 -0.1832 0.7243 0.086 Uiso 1 1 calc R . . 
H11D H 0.5976 -0.2259 0.6117 0.086 Uiso 1 1 calc R . . 
C12B C 0.7503(3) -0.2035(5) 0.6788(2) 0.0613(8) Uani 1 1 d . . . 
H12C H 0.7594 -0.3223 0.6878 0.074 Uiso 1 1 calc R . . 
H12D H 0.7953 -0.1498 0.7378 0.074 Uiso 1 1 calc R . . 
C13B C 0.7765(2) -0.1506(4) 0.5913(2) 0.0538(7) Uani 1 1 d . . . 
H13B H 0.7374 -0.2169 0.5338 0.065 Uiso 1 1 calc R . . 
C14B C 0.8864(3) -0.1697(5) 0.6091(3) 0.0772(11) Uani 1 1 d . . . 
H14D H 0.8999 -0.1244 0.5543 0.116 Uiso 1 1 calc R . . 
H14E H 0.9039 -0.2851 0.6161 0.116 Uiso 1 1 calc R . . 
H14F H 0.9254 -0.1118 0.6683 0.116 Uiso 1 1 calc R . . 
C15B C 0.7679(2) 0.3778(5) 0.2683(3) 0.0587(8) Uani 1 1 d . . . 
H15D H 0.7849 0.2972 0.2285 0.088 Uiso 1 1 calc R . . 
H15E H 0.7990 0.3481 0.3366 0.088 Uiso 1 1 calc R . . 
H15F H 0.7913 0.4850 0.2578 0.088 Uiso 1 1 calc R . . 
  
loop_ 
 _atom_site_aniso_label 
 _atom_site_aniso_U_11 
 _atom_site_aniso_U_22 
 _atom_site_aniso_U_33 
 _atom_site_aniso_U_23 
 _atom_site_aniso_U_13 
 _atom_site_aniso_U_12 
O1 0.0556(12) 0.0479(13) 0.0994(17) 0.0060(13) 0.0305(12) -0.0058(11) 
O2 0.0566(11) 0.0507(13) 0.0701(13) -0.0113(11) 0.0285(10) -0.0048(11) 
O1A 0.0375(9) 0.0519(12) 0.0470(10) -0.0081(9) 0.0183(8) -0.0076(9) 
O2A 0.0361(8) 0.0462(11) 0.0414(9) -0.0021(8) 0.0171(7) -0.0031(8) 
O3A 0.0622(11) 0.0427(11) 0.0588(11) -0.0025(9) 0.0403(10) -0.0077(10) 
O4A 0.0529(11) 0.0452(12) 0.0767(14) -0.0101(10) 0.0416(11) -0.0025(10) 
O5A 0.0546(11) 0.0352(11) 0.0597(12) -0.0014(9) 0.0290(9) 0.0005(9) 
O1B 0.0614(12) 0.0678(15) 0.0401(9) 0.0010(10) 0.0113(8) -0.0246(11) 
O2B 0.0490(9) 0.0408(11) 0.0456(9) -0.0051(8) 0.0228(8) -0.0039(9) 
O3B 0.0827(15) 0.0346(11) 0.0611(12) -0.0037(10) 0.0231(11) -0.0026(11) 
O4B 0.0575(11) 0.0538(12) 0.0449(10) 0.0015(9) 0.0257(8) -0.0022(10) 
O5B 0.0926(16) 0.0467(12) 0.0431(10) -0.0142(10) 0.0241(10) -0.0094(12) 
C1A 0.0355(12) 0.0477(16) 0.0406(12) 0.0003(12) 0.0162(10) 0.0027(12) 
C2A 0.0498(14) 0.0423(16) 0.0499(14) 0.0041(13) 0.0233(12) 0.0081(13) 
C3A 0.0374(12) 0.0442(15) 0.0343(11) 0.0017(11) 0.0149(9) 0.0015(12) 
C4A 0.0472(13) 0.0382(14) 0.0440(13) 0.0079(12) 0.0208(11) 0.0053(13) 
C5A 0.0455(13) 0.0415(15) 0.0357(11) -0.0015(11) 0.0190(10) -0.0050(12) 
C6A 0.0401(12) 0.0380(14) 0.0439(13) -0.0041(12) 0.0200(10) 0.0007(12) 
C7A 0.0399(12) 0.0361(15) 0.0308(11) -0.0007(10) 0.0130(9) 0.0016(11) 
C8A 0.0382(12) 0.0391(15) 0.0343(11) -0.0013(11) 0.0155(10) -0.0023(11) 
C9A 0.0490(14) 0.0387(15) 0.0486(14) -0.0015(12) 0.0266(12) 0.0003(13) 
C10A 0.0397(13) 0.066(2) 0.0532(15) 0.0047(15) 0.0176(12) 0.0104(14) 
C11A 0.0350(13) 0.077(2) 0.0650(17) -0.0020(18) 0.0231(12) 0.0012(15) 
C12A 0.0497(15) 0.070(2) 0.0567(16) -0.0012(16) 0.0311(13) -0.0007(16) 
C13A 0.0464(14) 0.0524(17) 0.0459(14) -0.0005(13) 0.0236(11) -0.0024(14) 
C14A 0.0583(17) 0.090(3) 0.0480(16) 0.0056(17) 0.0234(13) 0.0060(19) 
C15A 0.0410(13) 0.0514(18) 0.0499(15) 0.0024(13) 0.0129(11) -0.0020(13) 
C1B 0.0440(13) 0.0569(19) 0.0369(12) -0.0026(13) 0.0161(11) -0.0033(14) 
C2B 0.0493(15) 0.0566(19) 0.0366(13) -0.0083(13) 0.0160(11) 0.0026(14) 
C3B 0.0374(12) 0.0423(15) 0.0406(13) -0.0081(12) 0.0143(10) -0.0011(12) 
C4B 0.0479(14) 0.0379(15) 0.0458(13) -0.0105(12) 0.0169(11) 0.0028(12) 
C5B 0.0443(13) 0.0344(15) 0.0484(14) -0.0056(12) 0.0163(11) 0.0018(12) 
C6B 0.0423(13) 0.0397(15) 0.0417(13) -0.0037(11) 0.0198(11) 0.0024(12) 
C7B 0.0450(13) 0.0397(15) 0.0403(13) -0.0063(12) 0.0160(11) 0.0029(12) 
C8B 0.0472(14) 0.0422(15) 0.0360(12) -0.0049(12) 0.0117(10) -0.0056(12) 
C9B 0.084(2) 0.0502(19) 0.0357(13) -0.0059(13) 0.0131(14) -0.0196(17) 
C10B 0.0527(16) 0.092(3) 0.0493(16) 0.0105(18) 0.0269(13) 0.0022(19) 
C11B 0.074(2) 0.092(3) 0.0555(18) 0.0119(19) 0.0311(16) -0.021(2) 
C12B 0.078(2) 0.0556(19) 0.0477(16) 0.0052(15) 0.0195(14) -0.0076(18) 
C13B 0.0713(19) 0.0418(16) 0.0506(16) -0.0067(13) 0.0249(14) -0.0046(15) 
C14B 0.092(3) 0.060(2) 0.097(3) 0.006(2) 0.054(2) 0.025(2) 
C15B 0.0491(15) 0.061(2) 0.0755(19) -0.0007(17) 0.0338(14) 0.0070(16) 
  
_geom_special_details 
; 
 All esds (except the esd in the dihedral angle between two l.s. planes) 
 are estimated using the full covariance matrix.  The cell esds are taken 
 into account individually in the estimation of esds in distances, angles 
 and torsion angles; correlations between esds in cell parameters are only 
 used when they are defined by crystal symmetry.  An approximate (isotropic) 
 treatment of cell esds is used for estimating esds involving l.s. planes. 
; 
  
loop_ 
 _geom_bond_atom_site_label_1 
 _geom_bond_atom_site_label_2 
 _geom_bond_distance 
 _geom_bond_site_symmetry_2 
 _geom_bond_publ_flag 
O1 H1C 0.8500 . ? 
O1 H1D 0.8500 . ? 
O2 H2C 0.8500 . ? 
O2 H2D 0.8500 . ? 
O1A C1A 1.424(4) . ? 
O1A C9A 1.426(3) . ? 
O2A C1A 1.413(3) . ? 
O2A C13A 1.454(3) . ? 
O3A C5A 1.414(3) . ? 
O3A H3A 0.8200 . ? 
O4A C6A 1.414(3) . ? 
O4A H4A 0.8200 . ? 
O5A C7A 1.219(3) . ? 
O1B C1B 1.418(3) . ? 
O1B C9B 1.427(4) . ? 
O2B C1B 1.414(3) . ? 
O2B C13B 1.443(4) . ? 
O3B C5B 1.404(4) . ? 
O3B H3B 0.8200 . ? 
O4B C6B 1.414(3) . ? 
O4B H4B 0.8200 . ? 
O5B C7B 1.214(3) . ? 
C1A C10A 1.519(3) . ? 
C1A C2A 1.523(4) . ? 
C2A C3A 1.504(4) . ? 
C2A H2A1 0.9700 . ? 
C2A H2A2 0.9700 . ? 
C3A C8A 1.337(4) . ? 
C3A C4A 1.500(4) . ? 
C4A C5A 1.517(4) . ? 
C4A H4A1 0.9700 . ? 
C4A H4A2 0.9700 . ? 
C5A C6A 1.536(4) . ? 
C5A H5A 0.9800 . ? 
C6A C7A 1.525(4) . ? 
C6A C15A 1.530(4) . ? 
C7A C8A 1.476(3) . ? 
C8A C9A 1.503(4) . ? 
C9A H9A1 0.9700 . ? 
C9A H9A2 0.9700 . ? 
C10A C11A 1.519(4) . ? 
C10A H10A 0.9700 . ? 
C10A H10B 0.9700 . ? 
C11A C12A 1.512(4) . ? 
C11A H11A 0.9700 . ? 
C11A H11B 0.9700 . ? 
C12A C13A 1.512(4) . ? 
C12A H12A 0.9700 . ? 
C12A H12B 0.9700 . ? 
C13A C14A 1.506(4) . ? 
C13A H13A 0.9800 . ? 
C14A H14A 0.9600 . ? 
C14A H14B 0.9600 . ? 
C14A H14C 0.9600 . ? 
C15A H15A 0.9600 . ? 
C15A H15B 0.9600 . ? 
C15A H15C 0.9600 . ? 
C1B C10B 1.520(4) . ? 
C1B C2B 1.524(5) . ? 
C2B C3B 1.504(4) . ? 
C2B H2B1 0.9700 . ? 
C2B H2B2 0.9700 . ? 
C3B C8B 1.339(4) . ? 
C3B C4B 1.493(4) . ? 
C4B C5B 1.519(4) . ? 
C4B H4B1 0.9700 . ? 
C4B H4B2 0.9700 . ? 
C5B C6B 1.531(4) . ? 
C5B H5B 0.9800 . ? 
C6B C7B 1.517(4) . ? 
C6B C15B 1.537(4) . ? 
C7B C8B 1.477(4) . ? 
C8B C9B 1.491(5) . ? 
C9B H9B1 0.9700 . ? 
C9B H9B2 0.9700 . ? 
C10B C11B 1.524(6) . ? 
C10B H10C 0.9700 . ? 
C10B H10D 0.9700 . ? 
C11B C12B 1.512(5) . ? 
C11B H11C 0.9700 . ? 
C11B H11D 0.9700 . ? 
C12B C13B 1.515(4) . ? 
C12B H12C 0.9700 . ? 
C12B H12D 0.9700 . ? 
C13B C14B 1.510(5) . ? 
C13B H13B 0.9800 . ? 
C14B H14D 0.9600 . ? 
C14B H14E 0.9600 . ? 
C14B H14F 0.9600 . ? 
C15B H15D 0.9600 . ? 
C15B H15E 0.9600 . ? 
C15B H15F 0.9600 . ? 
  
loop_ 
 _geom_angle_atom_site_label_1 
 _geom_angle_atom_site_label_2 
 _geom_angle_atom_site_label_3 
 _geom_angle 
 _geom_angle_site_symmetry_1 
 _geom_angle_site_symmetry_3 
 _geom_angle_publ_flag 
H1C O1 H1D 108.8 . . ? 
H2C O2 H2D 101.1 . . ? 
C1A O1A C9A 113.3(2) . . ? 
C1A O2A C13A 113.89(19) . . ? 
C5A O3A H3A 109.5 . . ? 
C6A O4A H4A 109.5 . . ? 
C1B O1B C9B 113.5(2) . . ? 
C1B O2B C13B 115.5(2) . . ? 
C5B O3B H3B 109.5 . . ? 
C6B O4B H4B 109.5 . . ? 
O2A C1A O1A 110.1(2) . . ? 
O2A C1A C10A 111.8(2) . . ? 
O1A C1A C10A 106.9(2) . . ? 
O2A C1A C2A 106.8(2) . . ? 
O1A C1A C2A 110.0(2) . . ? 
C10A C1A C2A 111.2(2) . . ? 
C3A C2A C1A 114.8(2) . . ? 
C3A C2A H2A1 108.6 . . ? 
C1A C2A H2A1 108.6 . . ? 
C3A C2A H2A2 108.6 . . ? 
C1A C2A H2A2 108.6 . . ? 
H2A1 C2A H2A2 107.5 . . ? 
C8A C3A C4A 123.1(2) . . ? 
C8A C3A C2A 120.3(3) . . ? 
C4A C3A C2A 116.6(2) . . ? 
C3A C4A C5A 112.2(2) . . ? 
C3A C4A H4A1 109.2 . . ? 
C5A C4A H4A1 109.2 . . ? 
C3A C4A H4A2 109.2 . . ? 
C5A C4A H4A2 109.2 . . ? 
H4A1 C4A H4A2 107.9 . . ? 
O3A C5A C4A 108.2(2) . . ? 
O3A C5A C6A 111.6(2) . . ? 
C4A C5A C6A 110.99(19) . . ? 
O3A C5A H5A 108.7 . . ? 
C4A C5A H5A 108.7 . . ? 
C6A C5A H5A 108.7 . . ? 
O4A C6A C7A 107.0(2) . . ? 
O4A C6A C15A 111.3(2) . . ? 
C7A C6A C15A 108.8(2) . . ? 
O4A C6A C5A 109.9(2) . . ? 
C7A C6A C5A 108.3(2) . . ? 
C15A C6A C5A 111.5(2) . . ? 
O5A C7A C8A 121.3(2) . . ? 
O5A C7A C6A 121.8(2) . . ? 
C8A C7A C6A 116.9(2) . . ? 
C3A C8A C7A 121.4(2) . . ? 
C3A C8A C9A 121.3(2) . . ? 
C7A C8A C9A 117.3(2) . . ? 
O1A C9A C8A 111.7(2) . . ? 
O1A C9A H9A1 109.3 . . ? 
C8A C9A H9A1 109.3 . . ? 
O1A C9A H9A2 109.3 . . ? 
C8A C9A H9A2 109.3 . . ? 
H9A1 C9A H9A2 107.9 . . ? 
C1A C10A C11A 112.4(3) . . ? 
C1A C10A H10A 109.1 . . ? 
C11A C10A H10A 109.1 . . ? 
C1A C10A H10B 109.1 . . ? 
C11A C10A H10B 109.1 . . ? 
H10A C10A H10B 107.9 . . ? 
C12A C11A C10A 110.2(2) . . ? 
C12A C11A H11A 109.6 . . ? 
C10A C11A H11A 109.6 . . ? 
C12A C11A H11B 109.6 . . ? 
C10A C11A H11B 109.6 . . ? 
H11A C11A H11B 108.1 . . ? 
C13A C12A C11A 111.0(2) . . ? 
C13A C12A H12A 109.4 . . ? 
C11A C12A H12A 109.4 . . ? 
C13A C12A H12B 109.4 . . ? 
C11A C12A H12B 109.4 . . ? 
H12A C12A H12B 108.0 . . ? 
O2A C13A C14A 106.3(2) . . ? 
O2A C13A C12A 110.1(2) . . ? 
C14A C13A C12A 114.0(2) . . ? 
O2A C13A H13A 108.8 . . ? 
C14A C13A H13A 108.8 . . ? 
C12A C13A H13A 108.8 . . ? 
C13A C14A H14A 109.5 . . ? 
C13A C14A H14B 109.5 . . ? 
H14A C14A H14B 109.5 . . ? 
C13A C14A H14C 109.5 . . ? 
H14A C14A H14C 109.5 . . ? 
H14B C14A H14C 109.5 . . ? 
C6A C15A H15A 109.5 . . ? 
C6A C15A H15B 109.5 . . ? 
H15A C15A H15B 109.5 . . ? 
C6A C15A H15C 109.5 . . ? 
H15A C15A H15C 109.5 . . ? 
H15B C15A H15C 109.5 . . ? 
O2B C1B O1B 111.1(2) . . ? 
O2B C1B C10B 110.6(2) . . ? 
O1B C1B C10B 106.0(2) . . ? 
O2B C1B C2B 106.1(2) . . ? 
O1B C1B C2B 110.1(2) . . ? 
C10B C1B C2B 113.1(3) . . ? 
C3B C2B C1B 113.1(2) . . ? 
C3B C2B H2B1 109.0 . . ? 
C1B C2B H2B1 109.0 . . ? 
C3B C2B H2B2 109.0 . . ? 
C1B C2B H2B2 109.0 . . ? 
H2B1 C2B H2B2 107.8 . . ? 
C8B C3B C4B 122.3(2) . . ? 
C8B C3B C2B 120.0(3) . . ? 
C4B C3B C2B 117.7(2) . . ? 
C3B C4B C5B 113.4(2) . . ? 
C3B C4B H4B1 108.9 . . ? 
C5B C4B H4B1 108.9 . . ? 
C3B C4B H4B2 108.9 . . ? 
C5B C4B H4B2 108.9 . . ? 
H4B1 C4B H4B2 107.7 . . ? 
O3B C5B C4B 109.0(2) . . ? 
O3B C5B C6B 111.4(2) . . ? 
C4B C5B C6B 111.5(2) . . ? 
O3B C5B H5B 108.3 . . ? 
C4B C5B H5B 108.3 . . ? 
C6B C5B H5B 108.3 . . ? 
O4B C6B C7B 110.8(2) . . ? 
O4B C6B C5B 109.1(2) . . ? 
C7B C6B C5B 108.5(2) . . ? 
O4B C6B C15B 106.8(2) . . ? 
C7B C6B C15B 108.7(2) . . ? 
C5B C6B C15B 112.8(2) . . ? 
O5B C7B C8B 121.2(3) . . ? 
O5B C7B C6B 121.0(2) . . ? 
C8B C7B C6B 117.8(2) . . ? 
C3B C8B C7B 121.3(3) . . ? 
C3B C8B C9B 122.3(3) . . ? 
C7B C8B C9B 116.3(2) . . ? 
O1B C9B C8B 112.7(3) . . ? 
O1B C9B H9B1 109.0 . . ? 
C8B C9B H9B1 109.0 . . ? 
O1B C9B H9B2 109.0 . . ? 
C8B C9B H9B2 109.0 . . ? 
H9B1 C9B H9B2 107.8 . . ? 
C1B C10B C11B 111.4(3) . . ? 
C1B C10B H10C 109.4 . . ? 
C11B C10B H10C 109.4 . . ? 
C1B C10B H10D 109.4 . . ? 
C11B C10B H10D 109.4 . . ? 
H10C C10B H10D 108.0 . . ? 
C12B C11B C10B 109.6(3) . . ? 
C12B C11B H11C 109.8 . . ? 
C10B C11B H11C 109.8 . . ? 
C12B C11B H11D 109.8 . . ? 
C10B C11B H11D 109.8 . . ? 
H11C C11B H11D 108.2 . . ? 
C11B C12B C13B 111.6(3) . . ? 
C11B C12B H12C 109.3 . . ? 
C13B C12B H12C 109.3 . . ? 
C11B C12B H12D 109.3 . . ? 
C13B C12B H12D 109.3 . . ? 
H12C C12B H12D 108.0 . . ? 
O2B C13B C14B 105.8(3) . . ? 
O2B C13B C12B 110.9(3) . . ? 
C14B C13B C12B 113.0(3) . . ? 
O2B C13B H13B 109.0 . . ? 
C14B C13B H13B 109.0 . . ? 
C12B C13B H13B 109.0 . . ? 
C13B C14B H14D 109.5 . . ? 
C13B C14B H14E 109.5 . . ? 
H14D C14B H14E 109.5 . . ? 
C13B C14B H14F 109.5 . . ? 
H14D C14B H14F 109.5 . . ? 
H14E C14B H14F 109.5 . . ? 
C6B C15B H15D 109.5 . . ? 
C6B C15B H15E 109.5 . . ? 
H15D C15B H15E 109.5 . . ? 
C6B C15B H15F 109.5 . . ? 
H15D C15B H15F 109.5 . . ? 
H15E C15B H15F 109.5 . . ? 
  
loop_ 
 _geom_torsion_atom_site_label_1 
 _geom_torsion_atom_site_label_2 
 _geom_torsion_atom_site_label_3 
 _geom_torsion_atom_site_label_4 
 _geom_torsion 
 _geom_torsion_site_symmetry_1 
 _geom_torsion_site_symmetry_2 
 _geom_torsion_site_symmetry_3 
 _geom_torsion_site_symmetry_4 
 _geom_torsion_publ_flag 
C13A O2A C1A O1A -62.6(3) . . . . ? 
C13A O2A C1A C10A 56.0(3) . . . . ? 
C13A O2A C1A C2A 178.0(2) . . . . ? 
C9A O1A C1A O2A -55.9(3) . . . . ? 
C9A O1A C1A C10A -177.5(2) . . . . ? 
C9A O1A C1A C2A 61.6(3) . . . . ? 
O2A C1A C2A C3A 83.5(3) . . . . ? 
O1A C1A C2A C3A -36.0(3) . . . . ? 
C10A C1A C2A C3A -154.2(2) . . . . ? 
C1A C2A C3A C8A 6.2(4) . . . . ? 
C1A C2A C3A C4A -175.6(2) . . . . ? 
C8A C3A C4A C5A 16.9(4) . . . . ? 
C2A C3A C4A C5A -161.2(2) . . . . ? 
C3A C4A C5A O3A -171.3(2) . . . . ? 
C3A C4A C5A C6A -48.5(3) . . . . ? 
O3A C5A C6A O4A -63.3(3) . . . . ? 
C4A C5A C6A O4A 176.0(2) . . . . ? 
O3A C5A C6A C7A -179.8(2) . . . . ? 
C4A C5A C6A C7A 59.5(3) . . . . ? 
O3A C5A C6A C15A 60.6(3) . . . . ? 
C4A C5A C6A C15A -60.2(3) . . . . ? 
O4A C6A C7A O5A 22.5(3) . . . . ? 
C15A C6A C7A O5A -97.8(3) . . . . ? 
C5A C6A C7A O5A 140.9(3) . . . . ? 
O4A C6A C7A C8A -158.5(2) . . . . ? 
C15A C6A C7A C8A 81.2(3) . . . . ? 
C5A C6A C7A C8A -40.1(3) . . . . ? 
C4A C3A C8A C7A 3.1(4) . . . . ? 
C2A C3A C8A C7A -178.8(2) . . . . ? 
C4A C3A C8A C9A -177.0(2) . . . . ? 
C2A C3A C8A C9A 1.1(4) . . . . ? 
O5A C7A C8A C3A -171.4(3) . . . . ? 
C6A C7A C8A C3A 9.6(3) . . . . ? 
O5A C7A C8A C9A 8.7(4) . . . . ? 
C6A C7A C8A C9A -170.3(2) . . . . ? 
C1A O1A C9A C8A -54.3(3) . . . . ? 
C3A C8A C9A O1A 21.7(3) . . . . ? 
C7A C8A C9A O1A -158.4(2) . . . . ? 
O2A C1A C10A C11A -51.1(4) . . . . ? 
O1A C1A C10A C11A 69.4(3) . . . . ? 
C2A C1A C10A C11A -170.5(3) . . . . ? 
C1A C10A C11A C12A 49.9(4) . . . . ? 
C10A C11A C12A C13A -53.1(4) . . . . ? 
C1A O2A C13A C14A 176.9(2) . . . . ? 
C1A O2A C13A C12A -59.1(3) . . . . ? 
C11A C12A C13A O2A 56.9(4) . . . . ? 
C11A C12A C13A C14A 176.2(3) . . . . ? 
C13B O2B C1B O1B -60.9(3) . . . . ? 
C13B O2B C1B C10B 56.5(3) . . . . ? 
C13B O2B C1B C2B 179.5(2) . . . . ? 
C9B O1B C1B O2B -54.8(3) . . . . ? 
C9B O1B C1B C10B -174.9(3) . . . . ? 
C9B O1B C1B C2B 62.5(3) . . . . ? 
O2B C1B C2B C3B 77.0(3) . . . . ? 
O1B C1B C2B C3B -43.4(3) . . . . ? 
C10B C1B C2B C3B -161.6(2) . . . . ? 
C1B C2B C3B C8B 13.7(4) . . . . ? 
C1B C2B C3B C4B -167.8(2) . . . . ? 
C8B C3B C4B C5B 17.6(4) . . . . ? 
C2B C3B C4B C5B -160.8(2) . . . . ? 
C3B C4B C5B O3B -170.4(2) . . . . ? 
C3B C4B C5B C6B -47.0(3) . . . . ? 
O3B C5B C6B O4B -60.3(3) . . . . ? 
C4B C5B C6B O4B 177.7(2) . . . . ? 
O3B C5B C6B C7B 178.8(2) . . . . ? 
C4B C5B C6B C7B 56.8(3) . . . . ? 
O3B C5B C6B C15B 58.2(3) . . . . ? 
C4B C5B C6B C15B -63.8(3) . . . . ? 
O4B C6B C7B O5B 20.8(3) . . . . ? 
C5B C6B C7B O5B 140.7(3) . . . . ? 
C15B C6B C7B O5B -96.3(3) . . . . ? 
O4B C6B C7B C8B -159.3(2) . . . . ? 
C5B C6B C7B C8B -39.5(3) . . . . ? 
C15B C6B C7B C8B 83.6(3) . . . . ? 
C4B C3B C8B C7B 0.8(4) . . . . ? 
C2B C3B C8B C7B 179.2(2) . . . . ? 
C4B C3B C8B C9B -178.7(3) . . . . ? 
C2B C3B C8B C9B -0.4(4) . . . . ? 
O5B C7B C8B C3B -168.9(3) . . . . ? 
C6B C7B C8B C3B 11.2(4) . . . . ? 
O5B C7B C8B C9B 10.7(4) . . . . ? 
C6B C7B C8B C9B -169.2(3) . . . . ? 
C1B O1B C9B C8B -48.6(4) . . . . ? 
C3B C8B C9B O1B 16.5(4) . . . . ? 
C7B C8B C9B O1B -163.1(2) . . . . ? 
O2B C1B C10B C11B -54.7(4) . . . . ? 
O1B C1B C10B C11B 65.8(3) . . . . ? 
C2B C1B C10B C11B -173.6(3) . . . . ? 
C1B C10B C11B C12B 53.6(4) . . . . ? 
C10B C11B C12B C13B -52.9(4) . . . . ? 
C1B O2B C13B C14B -178.7(2) . . . . ? 
C1B O2B C13B C12B -55.8(3) . . . . ? 
C11B C12B C13B O2B 53.0(4) . . . . ? 
C11B C12B C13B C14B 171.6(3) . . . . ? 
  
_diffrn_measured_fraction_theta_max    0.999 
_diffrn_reflns_theta_full              66.05 
_diffrn_measured_fraction_theta_full   0.999 
_refine_diff_density_max    0.155 
_refine_diff_density_min   -0.177 
_refine_diff_density_rms    0.033 
