# Supplementary material for: Spirolones A–E, five spiroketals from a productive saline soil derived Penicillium raistrickii
Source: Front Microbiol. 2024 Nov 22;15:1495396. doi: 10.3389/fmicb.2024.1495396 (PMC11621928; doi:10.3389/fmicb.2024.1495396)
Supplement: Supplementary file 1 [file Data_Sheet_1.zip › X-ray-6/170418c.fcf]

# 
# h,k,l, Fc-squared, Fo-squared, sigma(Fo-squared) and status flag 
# 
data_170418c 
_shelx_title ' 170418c in P2(1)' 
_shelx_refln_list_code          4 
_shelx_F_calc_maximum      135.95 
_exptl_crystal_F_000       648.00 
_reflns_d_resolution_high  0.8435 
 
loop_ 
 _symmetry_equiv_pos_as_xyz 
 'x, y, z' 
 '-x, y+1/2, -z' 
 
_cell_length_a    14.3449 
_cell_length_b     8.0701 
_cell_length_c    14.5721 
_cell_angle_alpha  90.000 
_cell_angle_beta  111.414 
_cell_angle_gamma  90.000 
 
_shelx_F_squared_multiplier     1.000 
 
loop_ 
 _refln_index_h 
 _refln_index_k 
 _refln_index_l 
 _refln_F_squared_calc 
 _refln_F_squared_meas 
 _refln_F_squared_sigma 
 _refln_observed_status 
   1   0   0     1478.81     1458.24     24.26 o 
   2   0   0     1189.20     1204.88     16.76 o 
   3   0   0    14808.23    14796.68    170.66 o 
   4   0   0     6660.26     6653.44     78.90 o 
   5   0   0     6940.73     7077.08     84.70 o 
   6   0   0       37.82       36.63      2.18 o 
   7   0   0     1287.66     1336.36     28.10 o 
   8   0   0     1632.90     1758.01     32.93 o 
   9   0   0      229.37      234.28      7.07 o 
  10   0   0      215.40      200.06      6.74 o 
  11   0   0       54.54       50.66      4.93 o 
  12   0   0      143.19      140.83      7.81 o 
  13   0   0       13.27       14.10      2.33 o 
  14   0   0       14.72       10.95      1.92 o 
  15   0   0       28.17       30.94      2.87 o 
   1   1   0     2141.73     2260.60     26.40 o 
   2   1   0     2353.12     2417.26     28.77 o 
   3   1   0      858.75      832.62     11.13 o 
   4   1   0     3610.14     3630.89     24.29 o 
   5   1   0     1107.27     1134.31     16.84 o 
   6   1   0      654.17      650.56      8.20 o 
   7   1   0     1186.81     1248.16     13.82 o 
   8   1   0      175.83      187.84      5.06 o 
   9   1   0       15.30       17.09      1.57 o 
  10   1   0       66.04       62.22      3.73 o 
  11   1   0       81.69       78.96      4.31 o 
  12   1   0       56.72       62.43      3.70 o 
  13   1   0      189.40      188.95      6.34 o 
  14   1   0        6.76        5.89      1.64 o 
  15   1   0       17.19       19.16      2.33 o 
   0   2   0     8594.83     9183.69    105.63 o 
   1   2   0      621.17      634.59      8.27 o 
   2   2   0      625.93      611.56      6.66 o 
   3   2   0      322.89      382.31     18.00 o 
   4   2   0       10.63       15.37      0.99 o 
   5   2   0      370.54      355.26     10.30 o 
   6   2   0      453.76      449.47      9.68 o 
   7   2   0      157.39      145.20      7.26 o 
   8   2   0      278.92      290.20      8.17 o 
   9   2   0       21.06       18.34      2.16 o 
  10   2   0       53.99       47.47      3.43 o 
  11   2   0      108.28      100.11      2.80 o 
  12   2   0       49.96       43.09      3.09 o 
  13   2   0        8.99        4.93      1.64 o 
  14   2   0      109.82      110.40      6.30 o 
  15   2   0        6.20        6.98      1.51 o 
   1   3   0      242.44      272.85      3.82 o 
   2   3   0       74.10       75.53      2.31 o 
   3   3   0      415.93      478.15     18.14 o 
   4   3   0       51.19       60.52      3.56 o 
   5   3   0      973.27     1075.17     23.60 o 
   6   3   0      331.37      348.03     11.39 o 
   7   3   0      146.26      132.81      5.62 o 
   8   3   0       15.07       16.39      1.98 o 
   9   3   0      217.78      218.02     16.72 o 
  10   3   0       90.54       89.38      5.14 o 
  11   3   0       74.36       65.09      2.79 o 
  12   3   0        4.94        6.94      1.00 o 
  13   3   0       41.68       42.94      2.90 o 
  14   3   0        5.78        6.30      1.51 o 
  15   3   0       10.42       10.68      1.64 o 
   0   4   0      316.10      315.30      9.06 o 
   1   4   0       51.52       62.55      3.35 o 
   2   4   0      295.16      343.78     11.60 o 
   3   4   0      209.76      232.96     18.37 o 
   4   4   0      439.70      510.62     47.05 o 
   5   4   0       62.29       60.94      4.38 o 
   6   4   0       14.93       15.88      2.33 o 
   7   4   0      129.82      140.82      5.92 o 
   8   4   0      117.41      123.00      5.65 o 
   9   4   0        0.53        0.88      0.73 o 
  10   4   0       19.09       18.25      2.07 o 
  11   4   0       26.56       26.54      2.03 o 
  12   4   0        2.92        1.87      0.89 o 
  13   4   0        7.56        7.89      1.21 o 
  14   4   0        4.20        2.85      0.72 o 
   1   5   0      668.24      710.88     15.00 o 
   2   5   0       91.65       95.95      3.63 o 
   3   5   0        2.53       14.78      6.84 o 
   4   5   0      161.14      182.79     11.99 o 
   5   5   0      174.39      184.04      8.02 o 
   6   5   0       90.06       88.20      6.03 o 
   7   5   0      328.77      325.77     12.62 o 
   8   5   0      238.69      214.46      7.64 o 
   9   5   0      120.38      109.99      7.94 o 
  10   5   0       34.48       36.71      2.96 o 
  11   5   0        7.98        4.52      1.64 o 
  12   5   0       21.87       25.73      3.15 o 
  13   5   0        2.51        3.42      1.23 o 
   0   6   0      558.26      529.95     15.39 o 
   1   6   0      187.47      189.85      5.81 o 
   2   6   0      172.31      184.85      8.36 o 
   3   6   0       63.19       58.47      4.52 o 
   4   6   0       37.08       34.91      3.56 o 
   5   6   0      159.05      169.07      8.63 o 
   6   6   0       77.20       79.41      3.54 o 
   7   6   0      336.84      345.23     17.01 o 
   8   6   0        1.21        3.97      1.64 o 
   9   6   0        1.04        0.14      1.37 o 
  10   6   0        1.46        0.96      1.09 o 
  11   6   0        8.48        8.76      1.92 o 
  12   6   0        0.25        0.55      0.96 o 
   1   7   0       49.42       38.34      3.00 o 
   2   7   0      107.65      106.56      7.12 o 
   3   7   0      119.45      109.99      7.26 o 
   4   7   0       22.15       22.86      3.29 o 
   5   7   0       73.96       73.92      5.61 o 
   6   7   0       52.51       58.62      3.80 o 
   7   7   0       46.78       51.47      3.45 o 
   8   7   0       52.17       54.63      5.20 o 
   9   7   0       24.91       28.34      3.56 o 
  10   7   0        4.89        7.12      1.64 o 
   0   8   0      138.71      143.02      7.95 o 
   1   8   0       45.38       44.18      3.10 o 
   2   8   0       31.89       33.81      3.83 o 
   3   8   0        9.12       10.68      2.19 o 
   4   8   0       43.54       39.29      4.11 o 
   5   8   0       27.71       26.69      3.15 o 
   6   8   0       12.93       15.54      1.81 o 
   7   8   0        4.22        6.39      1.08 o 
   8   8   0        1.58        2.74      1.23 o 
   1   9   0       15.39       14.54      1.54 o 
   2   9   0        5.92        5.61      1.51 o 
   3   9   0       37.72       37.92      3.56 o 
   4   9   0        6.28        7.25      1.51 o 
   5   9   0        3.77        4.11      1.09 o 
 -16   0   1       19.02       26.42      2.33 o 
 -15   0   1        0.14        2.33      0.96 o 
 -14   0   1       56.87       50.52      4.38 o 
 -13   0   1        1.00        1.09      1.09 o 
 -12   0   1      335.10      295.05     11.80 o 
 -11   0   1      330.55      324.57      9.07 o 
 -10   0   1      207.05      206.59      6.83 o 
  -9   0   1        8.13        9.97      2.74 o 
  -8   0   1      588.54      616.08     12.15 o 
  -7   0   1      377.94      438.27      9.61 o 
  -6   0   1       91.10       90.53      3.47 o 
  -5   0   1     1226.46     1217.55     16.43 o 
  -4   0   1     4113.66     3875.43     46.09 o 
  -3   0   1     7373.47     7112.49     82.60 o 
  -2   0   1     4047.62     3801.30     62.49 o 
  -1   0   1      502.32      517.37      9.26 o 
   0   0   1      860.97      805.28     13.63 o 
   1   0   1     1017.68      988.31     17.14 o 
   2   0   1     3909.60     3724.12     43.90 o 
   3   0   1       34.39       41.55      1.51 o 
   4   0   1       11.82       10.45      1.51 o 
   5   0   1      858.43      891.09     19.76 o 
   6   0   1      142.61      140.56      4.58 o 
   7   0   1      623.64      601.56     11.66 o 
   8   0   1       91.14       92.89      4.11 o 
   9   0   1       12.60       10.75      2.53 o 
  10   0   1       73.58       70.80      5.61 o 
  11   0   1        8.07        7.20      1.09 o 
  12   0   1        8.70        8.49      2.05 o 
  13   0   1      129.95      139.18      7.40 o 
  14   0   1        4.28        6.30      1.37 o 
  15   0   1        1.10        1.23      0.55 o 
 -16   1   1       29.22       40.25      3.01 o 
 -15   1   1       13.52       15.19      2.33 o 
 -14   1   1       72.41       74.35      5.34 o 
 -13   1   1      153.48      146.59      8.08 o 
 -12   1   1       39.47       37.03      2.42 o 
 -11   1   1       28.05       30.20      2.61 o 
 -10   1   1      171.14      163.63      6.85 o 
  -9   1   1      169.71      182.21      6.30 o 
  -8   1   1      273.25      232.83      5.25 o 
  -7   1   1     4077.61     4316.00     38.87 o 
  -6   1   1     1769.19     1888.26     18.44 o 
  -5   1   1       38.64       38.93      1.04 o 
  -4   1   1      457.53      483.03      6.68 o 
  -3   1   1     1848.57     1828.31     18.01 o 
  -2   1   1     6712.56     6552.00     75.93 o 
  -1   1   1     1549.22     1580.04     19.44 o 
   0   1   1     1308.62     1215.75     27.85 o 
   2   1   1     5814.83     5788.51     94.56 o 
   3   1   1      796.59      787.87      7.62 o 
   4   1   1      305.06      315.57      3.76 o 
   5   1   1      376.37      386.11      5.98 o 
   6   1   1      263.71      239.74      5.21 o 
   7   1   1      476.80      468.82     10.78 o 
   8   1   1      248.35      246.13      5.96 o 
   9   1   1       29.37       27.48      1.97 o 
  10   1   1       54.38       47.65      4.66 o 
  11   1   1        2.40        2.43      0.47 o 
  12   1   1      110.17      106.49      3.90 o 
  13   1   1       40.06       43.64      2.85 o 
  14   1   1        8.38        9.03      1.78 o 
  15   1   1       32.76       30.94      2.74 o 
 -15   2   1       15.43       13.96      2.05 o 
 -14   2   1       44.22       39.84      3.83 o 
 -13   2   1       20.32       21.37      2.23 o 
 -12   2   1       29.51       27.50      2.05 o 
 -11   2   1       79.58       72.18      4.26 o 
 -10   2   1       36.52       29.70      3.29 o 
  -9   2   1      182.33      197.74      6.64 o 
  -8   2   1      622.08      630.76     12.83 o 
  -7   2   1      173.34      170.10      5.51 o 
  -6   2   1      760.55      842.69     19.37 o 
  -5   2   1       95.50      105.77      4.80 o 
  -4   2   1      160.11      160.69      2.85 o 
  -3   2   1      661.13      718.46      7.31 o 
  -2   2   1      839.65      898.40      8.35 o 
  -1   2   1     2779.65     2758.22     23.17 o 
   0   2   1      222.01      254.55      3.93 o 
   1   2   1     4347.81     4670.41     77.64 o 
   2   2   1     2610.90     2336.06     76.26 o 
   3   2   1      700.95      717.65     10.06 o 
   4   2   1      473.03      484.23     12.11 o 
   5   2   1      620.25      628.37     15.56 o 
   6   2   1      119.00      113.47      4.51 o 
   7   2   1      857.75      847.04     44.30 o 
   8   2   1        4.51        2.05      1.09 o 
   9   2   1      130.00      118.26      5.38 o 
  10   2   1        3.47        3.01      1.64 o 
  11   2   1        3.09        2.30      0.57 o 
  12   2   1       74.33       66.85      3.77 o 
  13   2   1       29.97       27.52      3.29 o 
  14   2   1       35.38       31.90      3.15 o 
  15   2   1        5.50        5.20      1.23 o 
 -15   3   1       12.64       12.32      1.78 o 
 -14   3   1       62.97       59.85      3.19 o 
 -13   3   1      121.92      127.00      5.27 o 
 -12   3   1       72.21       68.85      4.00 o 
 -11   3   1        0.85        1.23      0.48 o 
 -10   3   1       15.71       17.52      2.13 o 
  -9   3   1      200.88      197.68      6.92 o 
  -8   3   1      185.36      189.52      6.57 o 
  -7   3   1      394.74      405.05     21.28 o 
  -6   3   1      224.43      269.31      9.60 o 
  -5   3   1      882.53      939.59     21.11 o 
  -4   3   1      230.47      248.48      5.83 o 
  -3   3   1      895.94      990.89     14.80 o 
  -2   3   1      402.77      475.70      7.47 o 
  -1   3   1      814.14      883.22     21.45 o 
   0   3   1       27.51       26.86      1.05 o 
   1   3   1     1531.20     1666.68     40.21 o 
   2   3   1     1642.54     1833.53     23.09 o 
   3   3   1      756.17      736.37     16.41 o 
   4   3   1      183.33      190.02      7.13 o 
   5   3   1       58.72       53.13      3.83 o 
   6   3   1      246.99      265.22      9.74 o 
   7   3   1      258.57      262.02      8.03 o 
   8   3   1        9.21       10.35      1.59 o 
   9   3   1       29.69       20.67      3.42 o 
  10   3   1       23.58       21.39      1.90 o 
  11   3   1      179.37      183.57      6.35 o 
  12   3   1       20.26       20.26      1.67 o 
  13   3   1        7.23        5.75      1.51 o 
  14   3   1        2.83        3.56      0.96 o 
 -14   4   1        5.69        9.23      1.21 o 
 -13   4   1       17.33       17.34      3.35 o 
 -12   4   1       53.35       59.96      3.61 o 
 -11   4   1       78.77       72.96      3.38 o 
 -10   4   1       64.17       59.02      3.14 o 
  -9   4   1       45.90       43.81      4.52 o 
  -8   4   1      362.94      343.16     12.90 o 
  -7   4   1       14.03       17.25      2.60 o 
  -6   4   1      232.51      235.00      9.60 o 
  -5   4   1      667.96      633.04     16.79 o 
  -4   4   1       82.07       90.17      3.05 o 
  -3   4   1      606.89      747.71     11.51 o 
  -2   4   1      230.39      278.45     29.21 o 
  -1   4   1     2455.34     2709.22     37.92 o 
   0   4   1      356.10      381.66      7.23 o 
   1   4   1     2459.72     2834.25     44.83 o 
   2   4   1      661.23      751.57     19.48 o 
   3   4   1       68.73       60.55      6.50 o 
   4   4   1      579.07      608.87     11.03 o 
   5   4   1      338.37      341.40     11.53 o 
   6   4   1      400.67      427.72     13.86 o 
   7   4   1      493.70      491.57     16.27 o 
   8   4   1      176.13      171.93      6.84 o 
   9   4   1      206.64      208.80      5.35 o 
  10   4   1      130.13      125.99      5.69 o 
  11   4   1        5.54        6.59      0.96 o 
  12   4   1       50.61       52.50      2.62 o 
  13   4   1       18.40       17.75      1.64 o 
 -13   5   1        0.57        1.09      0.96 o 
 -12   5   1       29.83       26.42      3.42 o 
 -11   5   1       90.44       91.89      6.85 o 
 -10   5   1        0.74        0.41      0.96 o 
  -9   5   1       74.33       69.84      6.30 o 
  -8   5   1      389.63      373.30     10.63 o 
  -7   5   1      471.76      471.50     15.79 o 
  -6   5   1       19.92       20.53      2.74 o 
  -5   5   1      206.66      197.38      8.77 o 
  -4   5   1      500.38      503.32     14.70 o 
  -3   5   1       53.00       57.37      4.24 o 
  -2   5   1       16.05       19.85      2.46 o 
  -1   5   1      201.11      230.19      5.81 o 
   0   5   1      475.22      487.96      9.42 o 
   1   5   1      184.31      168.13      4.94 o 
   2   5   1       90.39       93.40      4.55 o 
   3   5   1       43.79       46.28      3.08 o 
   4   5   1      250.00      244.00      6.58 o 
   5   5   1      178.51      176.70      6.24 o 
   6   5   1       69.06       67.07      3.48 o 
   7   5   1      116.74      106.00      4.65 o 
   8   5   1      403.60      403.43     10.41 o 
   9   5   1       36.38       36.98      3.04 o 
  10   5   1       31.12       29.08      2.61 o 
  11   5   1       27.42       26.58      2.41 o 
  12   5   1       86.83       97.10      6.16 o 
  13   5   1       59.83       78.88      4.66 o 
 -12   6   1       10.12       10.68      1.92 o 
 -11   6   1        9.81       11.36      2.19 o 
 -10   6   1       12.78       12.87      2.60 o 
  -9   6   1        6.69        9.85      2.19 o 
  -8   6   1       80.84       80.11      6.71 o 
  -7   6   1       51.86       52.09      3.62 o 
  -6   6   1      302.09      298.11      7.29 o 
  -5   6   1      169.31      172.51      8.63 o 
  -4   6   1       53.50       51.07      4.38 o 
  -3   6   1      220.93      215.75      9.32 o 
  -2   6   1      119.23      122.19      6.71 o 
  -1   6   1        7.64        7.80      1.64 o 
   0   6   1      355.60      359.48     12.07 o 
   1   6   1       36.40       35.05      3.42 o 
   2   6   1        9.80        9.72      1.92 o 
   3   6   1       76.91       74.08      4.93 o 
   4   6   1        7.11        9.31      1.92 o 
   5   6   1      188.67      193.41     14.18 o 
   6   6   1       11.81        9.16      1.48 o 
   7   6   1       81.76       99.69      7.67 o 
   8   6   1       88.09       84.08      6.71 o 
   9   6   1       15.48       14.10      2.60 o 
  10   6   1        5.49        3.83      1.51 o 
  11   6   1        6.52        5.47      1.64 o 
 -11   7   1       20.05       26.56      2.87 o 
 -10   7   1       23.78       24.78      3.15 o 
  -9   7   1       24.17       25.32      3.42 o 
  -8   7   1       13.67       14.56      1.85 o 
  -7   7   1        6.19        6.75      1.64 o 
  -6   7   1      171.01      185.99     13.50 o 
  -5   7   1       13.09        9.17      1.92 o 
  -4   7   1        8.57        6.02      1.78 o 
  -3   7   1       19.21       18.47      1.93 o 
  -2   7   1       67.84       63.82      3.07 o 
  -1   7   1       93.87       89.03      5.81 o 
   0   7   1      128.07      121.02      4.29 o 
   1   7   1       88.04       81.62      4.36 o 
   2   7   1        5.55        3.42      1.37 o 
   3   7   1       15.75       13.40      1.77 o 
   4   7   1        0.92        1.47      0.62 o 
   5   7   1       18.79       15.41      3.63 o 
   6   7   1       31.65       34.69      2.86 o 
   7   7   1       29.94       36.55      4.38 o 
   8   7   1       33.48       35.18      4.24 o 
   9   7   1       18.70       25.32      3.42 o 
  10   7   1       16.26       16.97      2.33 o 
  -8   8   1        6.17        7.60      1.08 o 
  -7   8   1        3.83        3.28      1.37 o 
  -6   8   1        8.96        6.43      1.78 o 
  -5   8   1       23.37       25.74      3.29 o 
  -4   8   1       10.67       10.40      2.05 o 
  -3   8   1       17.69       22.59      3.15 o 
  -2   8   1       36.67       31.55      3.49 o 
  -1   8   1       47.70       42.77      3.05 o 
   0   8   1       86.53       84.88      4.30 o 
   1   8   1       91.40       95.49      5.20 o 
   2   8   1      178.56      167.45      8.77 o 
   3   8   1        3.39        2.87      1.37 o 
   4   8   1        5.85        4.55      1.78 o 
   5   8   1       50.42       53.38      7.53 o 
   6   8   1       18.35       23.56      4.31 o 
   7   8   1        0.53       -0.41      0.82 o 
   8   8   1       52.39       70.93      4.93 o 
  -5   9   1        9.06        7.94      1.64 o 
  -4   9   1        4.34        4.38      1.37 o 
  -3   9   1        7.74       11.36      2.05 o 
  -2   9   1       10.34       12.05      1.34 o 
  -1   9   1       13.44       15.96      1.65 o 
   0   9   1       23.23       21.93      1.93 o 
   1   9   1       71.23       75.86      5.07 o 
   2   9   1       12.82       11.77      2.05 o 
   3   9   1        3.45        2.33      1.09 o 
   4   9   1       69.66       82.58      4.93 o 
 -16   0   2       28.80       36.28      3.01 o 
 -15   0   2       45.30       49.97      4.11 o 
 -14   0   2        3.05        1.37      0.68 o 
 -13   0   2       47.15       45.45      4.38 o 
 -12   0   2        5.53        4.38      1.37 o 
 -11   0   2       14.88       17.38      2.87 o 
 -10   0   2        0.23        1.64      0.68 o 
  -9   0   2       16.33       14.26      1.65 o 
  -8   0   2      741.16      726.67     13.42 o 
  -7   0   2       44.36       41.87      2.94 o 
  -6   0   2       44.53       39.86      2.12 o 
  -5   0   2     5307.66     5233.96     51.48 o 
  -4   0   2      323.85      282.90      4.89 o 
  -3   0   2       33.22       32.05      1.51 o 
  -2   0   2     2967.16     3005.38     50.39 o 
  -1   0   2        4.46        5.61      0.55 o 
   0   0   2        7.02        8.49      0.68 o 
   1   0   2     3648.42     3357.59     56.03 o 
   2   0   2      777.43      762.33     14.57 o 
   3   0   2       71.87       73.03      2.63 o 
   4   0   2        8.53       11.78      0.72 o 
   5   0   2       27.57       29.93      1.84 o 
   6   0   2      274.29      261.24     10.22 o 
   7   0   2      237.06      232.26      6.44 o 
   8   0   2       49.44       48.33      4.52 o 
   9   0   2      246.37      243.63     10.83 o 
  10   0   2        4.89        5.75      1.78 o 
  11   0   2       56.04       57.16      3.63 o 
  12   0   2      141.42      137.54      7.95 o 
  13   0   2       33.77       34.77      3.56 o 
  14   0   2       23.09       23.41      2.60 o 
  15   0   2        0.30        1.64      0.82 o 
 -16   1   2       14.82       12.46      1.78 o 
 -15   1   2       61.10       57.10      4.38 o 
 -14   1   2       70.40       62.30      4.93 o 
 -13   1   2       61.05       57.10      3.53 o 
 -12   1   2      484.50      461.49      8.26 o 
 -11   1   2      125.47      136.11     13.22 o 
 -10   1   2      259.70      252.41      7.75 o 
  -9   1   2      572.44      566.16      9.83 o 
  -8   1   2      488.59      488.32     10.25 o 
  -7   1   2      758.06      792.44     11.11 o 
  -6   1   2     2621.97     2651.72     28.34 o 
  -5   1   2      216.64      206.59      3.92 o 
  -4   1   2      695.65      703.89      8.00 o 
  -3   1   2      260.17      239.21      5.91 o 
  -2   1   2     5179.39     4803.15     45.92 o 
  -1   1   2      302.88      289.40      3.06 o 
   0   1   2     9871.33     9868.27     80.40 o 
   1   1   2     1109.17     1099.17     13.77 o 
   2   1   2      892.50      834.18     10.75 o 
   3   1   2      735.73      738.08      6.26 o 
   4   1   2     1102.87     1052.58      9.56 o 
   5   1   2      817.87      784.85     10.90 o 
   6   1   2       50.26       47.04      2.76 o 
   7   1   2       90.81       82.65      3.40 o 
   8   1   2      157.50      161.39      6.51 o 
   9   1   2      244.87      236.51      7.66 o 
  10   1   2      234.51      227.01     10.83 o 
  11   1   2      102.95       96.21      3.30 o 
  12   1   2        3.84        4.74      0.80 o 
  13   1   2       33.21       31.64      2.32 o 
  14   1   2        1.19        0.14      0.82 o 
 -16   2   2        3.09        2.60      0.82 o 
 -15   2   2       33.84       34.91      3.29 o 
 -14   2   2       15.41       12.96      1.71 o 
 -13   2   2      159.26      150.85      8.84 o 
 -12   2   2      159.38      171.15      5.37 o 
 -11   2   2       11.69        9.03      2.33 o 
 -10   2   2      229.06      230.78      7.73 o 
  -9   2   2      184.21      189.67      6.35 o 
  -8   2   2       67.81       65.00      8.01 o 
  -7   2   2      423.21      427.12      9.26 o 
  -6   2   2     2951.15     3239.60     42.20 o 
  -5   2   2     1767.56     1876.39     30.97 o 
  -4   2   2      265.07      314.94      4.79 o 
  -3   2   2      145.66      128.16      2.16 o 
  -2   2   2      234.61      221.72      5.92 o 
  -1   2   2     2845.00     2865.79     48.43 o 
   0   2   2      764.89      703.29      8.97 o 
   1   2   2       34.80       39.57      3.29 o 
   2   2   2     2601.55     2514.73     21.82 o 
   3   2   2      136.21      169.48      9.32 o 
   4   2   2      553.15      534.07      9.24 o 
   5   2   2      532.72      519.56     13.89 o 
   6   2   2      211.24      219.03     17.82 o 
   7   2   2      256.42      241.63     11.38 o 
   8   2   2       88.18       79.84      6.30 o 
   9   2   2       12.48        9.17      2.05 o 
  10   2   2        5.22        4.41      1.01 o 
  11   2   2       15.60       17.86      1.58 o 
  12   2   2       11.05       12.58      1.34 o 
  13   2   2       16.98       15.60      2.33 o 
  14   2   2       18.15       22.31      2.46 o 
 -15   3   2       20.96       23.54      2.60 o 
 -14   3   2        6.13        6.82      1.18 o 
 -13   3   2        1.60        2.13      0.86 o 
 -12   3   2       18.30       19.41      2.12 o 
 -11   3   2        3.38        3.67      0.66 o 
 -10   3   2       72.51       77.23      5.89 o 
  -9   3   2      217.53      222.06     10.01 o 
  -8   3   2      486.99      496.96     15.38 o 
  -7   3   2      323.36      370.89     12.21 o 
  -6   3   2      233.07      218.04      8.23 o 
  -5   3   2      881.31      928.85     33.04 o 
  -4   3   2     1092.88     1265.62     17.89 o 
  -3   3   2     1021.82     1152.75     16.04 o 
  -2   3   2     2198.35     2374.72     30.82 o 
  -1   3   2     2096.10     2270.16     40.55 o 
   0   3   2     2018.53     2225.64     22.91 o 
   1   3   2     1117.31     1124.12     24.21 o 
   2   3   2      264.17      295.91      5.82 o 
   3   3   2      685.78      740.01     16.81 o 
   4   3   2       21.42       18.07      2.05 o 
   5   3   2      116.93      122.48      6.03 o 
   6   3   2       29.25       27.93      3.01 o 
   7   3   2      165.42      154.01      6.06 o 
   8   3   2       78.43       66.01      6.30 o 
   9   3   2       72.96       65.45      6.16 o 
  10   3   2       24.89       25.70      2.07 o 
  11   3   2       10.76       13.21      1.74 o 
  12   3   2        5.90        7.68      1.57 o 
  13   3   2        3.28        4.24      1.23 o 
  14   3   2       14.06       13.14      1.78 o 
 -14   4   2        7.37        8.72      3.15 o 
 -13   4   2       59.53       53.04      3.23 o 
 -12   4   2       61.58       61.68      3.72 o 
 -11   4   2       92.20       84.60     10.48 o 
 -10   4   2       42.14       38.31      2.52 o 
  -9   4   2       61.64       57.10      4.93 o 
  -8   4   2      232.76      234.01     10.28 o 
  -7   4   2       18.13       17.79      2.46 o 
  -6   4   2      284.91      277.07     10.29 o 
  -5   4   2       28.40       20.27      1.60 o 
  -4   4   2      203.37      248.11     22.69 o 
  -3   4   2      561.06      623.41     15.82 o 
  -2   4   2      507.85      506.10     12.37 o 
  -1   4   2      177.97      205.08      5.09 o 
   0   4   2     2808.63     3201.09     77.36 o 
   1   4   2      480.83      558.51      9.62 o 
   2   4   2       50.07       61.41      6.44 o 
   3   4   2      412.12      442.79     13.39 o 
   4   4   2       20.62       21.89      1.69 o 
   5   4   2       50.86       52.99      4.11 o 
   6   4   2       13.20       18.48      2.74 o 
   7   4   2      103.67      104.82      5.55 o 
   8   4   2      503.55      491.87     20.94 o 
   9   4   2       97.16      101.46      4.28 o 
  10   4   2       55.55       57.43      3.70 o 
  11   4   2       30.99       30.52      2.04 o 
  12   4   2       47.48       45.62      2.94 o 
  13   4   2       31.69       33.13      2.87 o 
 -14   5   2       18.07       25.05      2.60 o 
 -13   5   2        5.69        4.11      1.51 o 
 -12   5   2       18.02       15.60      2.87 o 
 -11   5   2       15.69       14.24      2.74 o 
 -10   5   2       18.86       20.94      3.42 o 
  -9   5   2       33.64       35.39      2.95 o 
  -8   5   2      146.68      141.79      8.08 o 
  -7   5   2      566.60      562.21     17.59 o 
  -6   5   2       29.84       26.01      3.15 o 
  -5   5   2      229.32      204.81      8.77 o 
  -4   5   2      390.22      390.09     12.76 o 
  -3   5   2        5.22        7.53      1.64 o 
  -2   5   2      112.53      122.19      6.03 o 
  -1   5   2       38.61       38.88      3.29 o 
   0   5   2       54.83       61.89      4.11 o 
   1   5   2      393.32      469.34     13.32 o 
   2   5   2        8.04       17.79      2.33 o 
   3   5   2       17.88       19.71      2.33 o 
   4   5   2       80.60       99.15      5.61 o 
   5   5   2      142.81      137.52      5.08 o 
   6   5   2       69.70       67.66      6.30 o 
   7   5   2       48.85       55.10      2.61 o 
   8   5   2       42.71       37.05      3.09 o 
   9   5   2      217.63      223.29      7.68 o 
  10   5   2       68.69       69.07      3.94 o 
  11   5   2      132.36      141.54      5.36 o 
  12   5   2       13.86       19.16      2.60 o 
 -12   6   2        2.06        1.78      0.96 o 
 -11   6   2        2.84        3.28      1.51 o 
 -10   6   2       15.00       17.52      3.01 o 
  -9   6   2        0.41       -0.68      1.37 o 
  -8   6   2       86.31       93.09      4.87 o 
  -7   6   2      137.03      147.90      5.01 o 
  -6   6   2      256.25      253.71      6.60 o 
  -5   6   2       39.18       38.06      3.97 o 
  -4   6   2      231.82      228.65      9.73 o 
  -3   6   2       82.36       88.33      5.75 o 
  -2   6   2       96.00       90.53      5.75 o 
  -1   6   2      171.28      159.36      7.67 o 
   0   6   2       24.66       24.78      2.87 o 
   1   6   2       26.91       22.45      2.87 o 
   2   6   2      596.89      596.41     17.04 o 
   3   6   2      319.19      346.06     12.21 o 
   4   6   2      270.75      287.32      7.90 o 
   5   6   2      104.83      104.86      3.97 o 
   6   6   2      585.52      587.62     20.06 o 
   7   6   2       55.21       61.75      5.89 o 
   8   6   2      149.32      144.95      9.04 o 
   9   6   2       17.55       15.60      2.87 o 
  10   6   2        6.71        7.53      1.92 o 
  11   6   2       66.82       76.14      5.07 o 
 -11   7   2        8.10        9.86      1.78 o 
 -10   7   2       18.60       17.80      2.60 o 
  -9   7   2        2.37        1.71      0.76 o 
  -8   7   2       25.14       28.91      2.61 o 
  -7   7   2      226.65      235.34      8.43 o 
  -6   7   2      144.52      131.79      7.95 o 
  -5   7   2       79.71       72.03      5.75 o 
  -4   7   2      102.41      105.18      7.12 o 
  -3   7   2       13.78       15.26      1.89 o 
  -2   7   2       99.63       93.46      3.74 o 
  -1   7   2      330.86      327.46      9.07 o 
   0   7   2       91.93       88.47      3.61 o 
   1   7   2      112.11      105.79      4.84 o 
   2   7   2      188.12      166.93     12.74 o 
   3   7   2       56.11       56.32      7.87 o 
   4   7   2       47.38       42.37      5.96 o 
   5   7   2       29.13       30.61      2.69 o 
   6   7   2        4.05        6.45      1.40 o 
   7   7   2       55.61       60.11      5.61 o 
   8   7   2        9.94       18.34      3.01 o 
   9   7   2      104.00      123.42      7.12 o 
  -9   8   2        5.67        9.99      1.51 o 
  -8   8   2       13.24       17.11      2.33 o 
  -7   8   2       10.86        9.99      2.05 o 
  -6   8   2       36.68       38.47      3.83 o 
  -5   8   2        5.03        5.06      1.51 o 
  -4   8   2        0.85        1.51      1.09 o 
  -3   8   2       28.06       32.41      2.66 o 
  -2   8   2       17.89       15.03      1.83 o 
  -1   8   2       12.37       11.83      1.59 o 
   0   8   2       76.55       76.23      4.06 o 
   1   8   2       70.50       67.92      5.48 o 
   2   8   2      168.74      170.18      8.77 o 
   3   8   2       43.91       43.72      3.70 o 
   4   8   2       11.81        8.72      1.50 o 
   5   8   2        5.82        6.54      1.24 o 
   6   8   2        3.84        3.56      1.44 o 
   7   8   2       14.86       15.33      2.33 o 
  -5   9   2       21.43       22.18      2.46 o 
  -4   9   2       12.48       10.68      1.78 o 
  -3   9   2        0.50       -0.41      0.82 o 
  -2   9   2        4.88        5.41      0.97 o 
  -1   9   2       31.65       30.80      2.18 o 
   0   9   2       19.92       19.85      2.74 o 
   1   9   2        0.75       -0.27      0.96 o 
   2   9   2       10.39        9.44      1.78 o 
   3   9   2       16.87       16.84      2.33 o 
   4   9   2        0.29       -0.14      0.68 o 
 -16   0   3        7.30        9.99      1.51 o 
 -15   0   3       16.49       16.97      2.46 o 
 -14   0   3       33.34       31.49      3.56 o 
 -13   0   3       22.55       18.89      2.74 o 
 -12   0   3       37.08       32.35      2.65 o 
 -11   0   3       24.18       23.54      3.42 o 
 -10   0   3      130.25      133.30      7.81 o 
  -9   0   3       70.87       88.78      8.01 o 
  -8   0   3      110.91      122.58      4.44 o 
  -7   0   3     1910.29     1972.74     27.49 o 
  -6   0   3     2311.19     2265.70     24.58 o 
  -5   0   3     1115.15     1041.90     12.36 o 
  -4   0   3       33.21       34.42      2.40 o 
  -3   0   3        4.00        6.57      0.82 o 
  -2   0   3      630.97      592.26     11.78 o 
  -1   0   3     7846.67     8022.69    131.72 o 
   0   0   3      118.37      130.91      5.62 o 
   1   0   3    18481.63    17430.40    283.94 o 
   2   0   3     3776.56     3681.66     36.17 o 
   3   0   3     1940.81     1956.22     18.03 o 
   4   0   3       19.68       21.30      1.54 o 
   5   0   3       68.06       72.22      3.09 o 
   6   0   3       15.85       16.56      2.46 o 
   7   0   3      135.57      126.60      7.12 o 
   8   0   3      465.62      449.04     15.38 o 
   9   0   3       18.34       12.05      2.33 o 
  10   0   3        7.24        9.25      5.00 o 
  11   0   3       67.15       62.85      5.20 o 
  12   0   3       39.53       38.61      3.97 o 
  13   0   3       48.53       45.87      3.83 o 
  14   0   3        3.54        3.83      0.96 o 
 -16   1   3       24.62       24.50      2.60 o 
 -15   1   3        8.67        4.93      1.37 o 
 -14   1   3        1.34        0.96      0.96 o 
 -13   1   3       23.30       20.57      2.07 o 
 -12   1   3       68.50       69.34      3.27 o 
 -11   1   3      197.02      186.66      9.87 o 
 -10   1   3      272.58      250.72      8.23 o 
  -9   1   3      108.48       98.70      3.48 o 
  -8   1   3      462.92      448.70      7.16 o 
  -7   1   3      389.34      428.16      8.55 o 
  -6   1   3      411.33      419.80      6.57 o 
  -5   1   3     2572.62     2624.52     26.88 o 
  -4   1   3     1139.26     1123.20     12.01 o 
  -3   1   3      789.88      730.18      8.42 o 
  -2   1   3      372.85      390.13      4.20 o 
  -1   1   3     1977.98     1928.69     33.01 o 
   0   1   3     1486.86     1403.19     14.22 o 
   1   1   3     2965.23     2743.59     27.09 o 
   2   1   3     1024.89      966.44      7.61 o 
   3   1   3     1971.79     1946.24     15.82 o 
   4   1   3      422.27      439.92      6.53 o 
   5   1   3       34.96       30.35      1.70 o 
   6   1   3        1.06        0.39      0.66 o 
   7   1   3      634.56      633.72     13.26 o 
   8   1   3       35.89       48.09     14.44 o 
   9   1   3      108.31      104.30      5.03 o 
  10   1   3      154.37      152.99      4.23 o 
  11   1   3        5.88        7.93      1.04 o 
  12   1   3       23.83       26.61      1.91 o 
  13   1   3       64.70       73.61      3.43 o 
  14   1   3       24.85       27.52      2.60 o 
 -16   2   3       24.64       24.78      2.60 o 
 -15   2   3       62.66       69.29      4.93 o 
 -14   2   3       29.91       28.70      4.24 o 
 -13   2   3       84.19       77.86      5.14 o 
 -12   2   3        2.63        1.74      0.69 o 
 -11   2   3       12.35        9.44      2.33 o 
 -10   2   3        2.29        3.48      1.21 o 
  -9   2   3       21.97       26.15      3.15 o 
  -8   2   3      402.18      408.74     12.91 o 
  -7   2   3      389.63      415.67     12.22 o 
  -6   2   3     1895.84     2179.74     41.23 o 
  -5   2   3      383.13      381.31     10.17 o 
  -4   2   3     1291.16     1315.31     14.56 o 
  -3   2   3     1296.68     1344.45     16.62 o 
  -2   2   3     2271.32     2230.76     19.73 o 
  -1   2   3      620.64      584.26     16.08 o 
   0   2   3       25.63       28.71      0.70 o 
   1   2   3     1073.72     1045.49      9.66 o 
   2   2   3     1037.73      931.23     10.84 o 
   3   2   3      504.89      479.02      6.75 o 
   4   2   3      637.46      640.53     10.85 o 
   5   2   3      720.11      725.45     12.50 o 
   6   2   3       30.22       26.83      3.97 o 
   7   2   3      173.91      158.01      9.32 o 
   8   2   3       22.91       18.48      3.01 o 
   9   2   3      390.15      365.15     15.09 o 
  10   2   3        8.85        7.26      0.94 o 
  11   2   3       45.94       44.62      2.50 o 
  12   2   3      112.19      111.70      4.79 o 
  13   2   3        2.38        2.74      1.09 o 
  14   2   3       13.36       16.29      1.92 o 
 -15   3   3        1.07        0.82      0.68 o 
 -14   3   3       38.04       36.95      2.71 o 
 -13   3   3       16.14       13.72      1.83 o 
 -12   3   3       45.26       34.54      2.85 o 
 -11   3   3       31.34       27.65      1.85 o 
 -10   3   3      155.40      149.62      8.36 o 
  -9   3   3      357.78      348.93     12.76 o 
  -8   3   3       77.36       76.00      5.34 o 
  -7   3   3      398.42      389.92     12.49 o 
  -6   3   3      292.62      314.74     10.29 o 
  -5   3   3     2316.03     2382.17     44.70 o 
  -4   3   3     1041.51     1104.42     23.22 o 
  -3   3   3      176.20      217.17      8.09 o 
  -2   3   3     3176.78     3307.04     47.63 o 
  -1   3   3      689.68      670.84     14.89 o 
   0   3   3      494.61      452.04     10.11 o 
   1   3   3     1626.10     1677.03     41.86 o 
   2   3   3       36.03       42.43      1.98 o 
   3   3   3      516.23      537.32     13.47 o 
   4   3   3      302.91      337.13     10.43 o 
   5   3   3       94.06       87.66      5.20 o 
   6   3   3       58.59       64.08      4.66 o 
   7   3   3       32.46       40.52      5.20 o 
   8   3   3       40.16       30.53      4.24 o 
   9   3   3      209.03      194.12      7.22 o 
  10   3   3      169.80      163.05      8.77 o 
  11   3   3       14.37       14.10      2.60 o 
  12   3   3       25.54       26.97      2.20 o 
  13   3   3        7.00       12.32      1.92 o 
 -15   4   3       10.67       14.59      1.34 o 
 -14   4   3       17.93       19.32      1.87 o 
 -13   4   3       51.52       57.22      3.48 o 
 -12   4   3       22.57       20.17      2.14 o 
 -11   4   3      128.05      129.77      5.70 o 
 -10   4   3      252.54      246.00      8.21 o 
  -9   4   3       64.05       68.74      5.48 o 
  -8   4   3      226.42      218.37      9.87 o 
  -7   4   3      136.37      151.80      7.67 o 
  -6   4   3       59.91       49.63      2.65 o 
  -5   4   3      160.11      158.86      4.83 o 
  -4   4   3       57.66       75.20      9.59 o 
  -3   4   3       24.31       32.81      1.98 o 
  -2   4   3      286.65      330.88     16.40 o 
  -1   4   3     1117.79     1109.90     39.32 o 
   0   4   3       66.97       61.55      6.64 o 
   1   4   3      277.34      308.81      9.33 o 
   2   4   3      141.81      155.80      6.30 o 
   3   4   3      185.69      175.17      7.13 o 
   4   4   3       86.62       79.57      4.93 o 
   5   4   3       36.21       35.79      3.42 o 
   6   4   3       55.53       52.30      4.52 o 
   7   4   3      141.26      132.89     10.00 o 
   8   4   3      148.82      148.03      5.24 o 
   9   4   3      171.90      157.86     11.24 o 
  10   4   3      104.15      104.55      4.93 o 
  11   4   3        5.02        5.70      0.91 o 
  12   4   3       14.63       21.21      1.83 o 
  13   4   3       51.20       48.47      3.15 o 
 -14   5   3        4.82        3.28      1.23 o 
 -13   5   3       15.04       13.41      2.33 o 
 -12   5   3       22.11       18.75      3.15 o 
 -11   5   3       25.75       24.23      3.56 o 
 -10   5   3       78.46       81.89      6.71 o 
  -9   5   3       18.06       19.14      3.29 o 
  -8   5   3      107.03      104.64      6.85 o 
  -7   5   3      547.02      526.97     16.76 o 
  -6   5   3      311.82      313.97     11.80 o 
  -5   5   3       54.27       55.84      3.04 o 
  -4   5   3      164.80      162.24      5.27 o 
  -3   5   3      191.41      193.58      5.76 o 
  -2   5   3      620.17      621.79     16.64 o 
  -1   5   3       13.38        9.99      1.78 o 
   0   5   3      508.49      564.11     15.39 o 
   1   5   3       40.05       35.31      6.71 o 
   2   5   3      475.90      518.18     14.70 o 
   3   5   3      145.76      143.17      6.99 o 
   4   5   3       55.28       58.19      4.38 o 
   5   5   3       99.24       90.80      5.75 o 
   6   5   3       44.27       42.25      3.06 o 
   7   5   3       37.73       36.73      2.21 o 
   8   5   3      312.03      322.66      9.55 o 
   9   5   3      261.67      254.70      8.06 o 
  10   5   3       17.18       17.56      1.93 o 
  11   5   3        7.74       10.42      1.40 o 
  12   5   3       42.91       54.63      3.70 o 
 -13   6   3        3.33        3.83      1.09 o 
 -12   6   3       14.08       15.19      2.46 o 
 -11   6   3      118.40      123.01      7.53 o 
 -10   6   3       32.81       31.90      3.97 o 
  -9   6   3       27.84       25.34      2.49 o 
  -8   6   3      417.99      413.62     11.39 o 
  -7   6   3       23.90       20.00      2.18 o 
  -6   6   3      763.08      725.41     14.83 o 
  -5   6   3      397.39      367.64     13.17 o 
  -4   6   3      621.22      596.76     17.87 o 
  -3   6   3       93.63       91.21      5.89 o 
  -2   6   3      111.17      102.18      6.30 o 
  -1   6   3      173.43      161.42      7.95 o 
   0   6   3      332.72      346.10     12.35 o 
   1   6   3     1004.02      935.10     23.43 o 
   2   6   3      173.61      185.12      8.50 o 
   3   6   3      218.12      214.78      9.87 o 
   4   6   3      359.65      362.59      7.98 o 
   5   6   3        4.46        6.91      1.21 o 
   6   6   3      197.19      212.28     10.96 o 
   7   6   3       27.68       30.53      4.11 o 
   8   6   3       83.27       96.00      7.12 o 
   9   6   3       30.02       29.71      3.70 o 
  10   6   3       10.50        7.53      1.64 o 
 -11   7   3       20.20       21.35      2.60 o 
 -10   7   3       18.29       19.00      1.77 o 
  -9   7   3        0.58        1.03      0.58 o 
  -8   7   3        7.34        6.84      1.78 o 
  -7   7   3      121.96      121.09      7.53 o 
  -6   7   3       69.42       61.48      5.48 o 
  -5   7   3      138.95      152.75      8.77 o 
  -4   7   3      316.34      299.80     20.57 o 
  -3   7   3      256.62      254.84     24.61 o 
  -2   7   3       66.21       73.60      4.16 o 
  -1   7   3       63.36       58.74      2.98 o 
   0   7   3        9.65       10.81      2.33 o 
   1   7   3        8.37        9.70      3.28 o 
   2   7   3       85.99       89.83      5.82 o 
   3   7   3      173.05      174.75     10.96 o 
   4   7   3       59.04       56.08      3.70 o 
   5   7   3       57.77       66.94      3.88 o 
   6   7   3      101.82      117.24      7.94 o 
   7   7   3       88.70      106.41      7.12 o 
   8   7   3        2.42        3.42      1.51 o 
   9   7   3        3.45        3.83      1.09 o 
  -9   8   3        1.48        1.23      0.82 o 
  -8   8   3        2.75        4.24      1.23 o 
  -7   8   3       34.11       39.70      3.83 o 
  -6   8   3       24.71       29.84      3.42 o 
  -5   8   3        0.95        3.70      1.51 o 
  -4   8   3       37.80       39.59      4.24 o 
  -3   8   3       42.45       46.15      3.19 o 
  -2   8   3       10.62        8.98      1.40 o 
  -1   8   3        1.61        2.51      2.05 o 
   0   8   3       52.76       57.23      4.93 o 
   1   8   3       61.84       62.23      3.91 o 
   2   8   3       31.50       28.63      2.59 o 
   3   8   3       73.28       69.70      8.49 o 
   4   8   3       10.46       13.71      2.46 o 
   5   8   3        9.72       13.34      1.85 o 
   6   8   3       19.92       23.82      3.15 o 
   7   8   3        2.03        0.82      1.09 o 
  -5   9   3        1.89        3.56      1.23 o 
  -4   9   3       32.07       35.05      3.29 o 
  -3   9   3        9.98        9.24      1.15 o 
  -2   9   3        4.06        3.63      1.23 o 
  -1   9   3       37.61       43.08      2.51 o 
   0   9   3        8.15        9.03      1.78 o 
   1   9   3       12.96       10.68      1.92 o 
   2   9   3       14.98       14.24      2.19 o 
   3   9   3        7.36        8.62      1.51 o 
 -16   0   4       15.74       15.06      2.05 o 
 -15   0   4        7.55        5.47      1.51 o 
 -14   0   4       31.61       25.19      3.15 o 
 -13   0   4        9.32        9.58      2.05 o 
 -12   0   4      628.13      564.87     18.55 o 
 -11   0   4       85.29       69.29      5.75 o 
 -10   0   4       27.77       25.19      3.29 o 
  -9   0   4      148.71      148.81      7.95 o 
  -8   0   4        3.58        0.82      0.82 o 
  -7   0   4       22.55       18.03      1.85 o 
  -6   0   4     1509.64     1482.63     21.30 o 
  -5   0   4      832.80      760.53     58.59 o 
  -4   0   4      292.57      272.47     10.72 o 
  -3   0   4      640.40      615.98      9.23 o 
  -2   0   4     3626.89     3441.93     58.50 o 
  -1   0   4      194.06      168.04      4.80 o 
   0   0   4     3458.09     3431.04     64.02 o 
   1   0   4     3667.17     3412.62     41.47 o 
   2   0   4       44.40       45.62      1.38 o 
   3   0   4      388.95      399.98      7.94 o 
   4   0   4      402.12      404.73      8.45 o 
   5   0   4        1.66        2.99      1.16 o 
   6   0   4        0.74        3.01      1.37 o 
   7   0   4       64.70       61.21      5.07 o 
   8   0   4      947.05      909.90     24.52 o 
   9   0   4       16.49       12.59      2.46 o 
  10   0   4      133.74      126.17      5.47 o 
  11   0   4        0.20       -0.48      0.96 o 
  12   0   4       56.50       54.08      4.66 o 
  13   0   4       59.34       65.45      4.38 o 
 -16   1   4       18.62       14.24      2.05 o 
 -15   1   4        8.57        7.12      1.64 o 
 -14   1   4      167.77      164.97      8.50 o 
 -13   1   4      120.29      109.91      5.04 o 
 -12   1   4      313.84      301.37      7.28 o 
 -11   1   4        7.44        7.80      2.05 o 
 -10   1   4      448.57      380.75     14.55 o 
  -9   1   4       29.82       23.78      1.71 o 
  -8   1   4      357.88      390.07      8.47 o 
  -7   1   4        1.96        2.21      0.58 o 
  -6   1   4        4.90       13.16      1.25 o 
  -5   1   4     3273.41     3450.20     42.75 o 
  -4   1   4      395.86      387.38      6.02 o 
  -3   1   4      371.05      353.15     10.24 o 
  -2   1   4      288.06      280.83      3.55 o 
  -1   1   4      539.95      509.51      9.27 o 
   0   1   4      113.12      101.49      1.81 o 
   1   1   4     4832.90     4632.94     46.56 o 
   2   1   4      205.19      225.92      2.93 o 
   3   1   4      634.91      620.71      7.90 o 
   4   1   4      632.67      646.22      8.24 o 
   5   1   4      109.22       99.81      2.79 o 
   6   1   4      471.32      460.63      8.42 o 
   7   1   4      222.70      219.95      7.17 o 
   8   1   4       45.70       47.86      3.34 o 
   9   1   4      665.56      671.85     11.71 o 
  10   1   4       57.77       57.13      2.90 o 
  11   1   4       17.21       16.19      1.50 o 
  12   1   4       15.78       16.25      1.44 o 
  13   1   4       37.88       37.08      2.23 o 
 -16   2   4        2.98        2.19      0.96 o 
 -15   2   4       17.65       15.74      2.46 o 
 -14   2   4        1.48       -0.31      0.62 o 
 -13   2   4       32.50       31.14      2.65 o 
 -12   2   4       49.18       40.93      2.58 o 
 -11   2   4       32.51       32.44      4.24 o 
 -10   2   4      205.48      223.82     15.49 o 
  -9   2   4       23.07       25.87      3.15 o 
  -8   2   4       99.91       93.55      5.34 o 
  -7   2   4     1118.92     1214.53     26.11 o 
  -6   2   4       53.76       45.60      3.15 o 
  -5   2   4      105.92      123.31      5.07 o 
  -4   2   4     4202.39     4495.72     77.18 o 
  -3   2   4      606.62      629.21     12.58 o 
  -2   2   4     1283.80     1271.52     14.13 o 
  -1   2   4     1250.68     1231.17     25.76 o 
   0   2   4      231.75      217.30      4.29 o 
   1   2   4      355.34      313.93      4.24 o 
   2   2   4       85.46       90.85      3.91 o 
   3   2   4      951.88      971.53     14.55 o 
   4   2   4      892.88      890.03     14.04 o 
   5   2   4      440.72      452.14     13.05 o 
   6   2   4      226.42      230.73     11.52 o 
   7   2   4      233.76      204.40     10.83 o 
   8   2   4      240.05      217.56     11.24 o 
   9   2   4       60.49       61.64      2.64 o 
  10   2   4        8.42        9.16      1.29 o 
  11   2   4       19.02       15.57      1.99 o 
  12   2   4        0.34        0.43      0.68 o 
  13   2   4        9.91       13.14      2.05 o 
 -16   3   4        3.02        3.28      0.96 o 
 -15   3   4       38.93       36.55      3.42 o 
 -14   3   4       41.72       43.43      3.00 o 
 -13   3   4       28.31       28.87      2.55 o 
 -12   3   4      293.34      295.03      8.91 o 
 -11   3   4       27.58       30.14      1.95 o 
 -10   3   4       49.35       40.94      4.24 o 
  -9   3   4       18.56       23.41      3.15 o 
  -8   3   4       79.78       86.28      5.61 o 
  -7   3   4       65.85       62.58      4.38 o 
  -6   3   4      291.61      325.15     10.43 o 
  -5   3   4      552.64      592.54     10.50 o 
  -4   3   4        8.32        7.45      1.23 o 
  -3   3   4      913.72      867.96     13.07 o 
  -2   3   4      764.94      756.89      9.56 o 
  -1   3   4      218.67      209.12      3.81 o 
   0   3   4      213.60      201.13      3.80 o 
   1   3   4      107.31      105.47      2.63 o 
   2   3   4     1061.48     1081.97     29.42 o 
   3   3   4      165.24      184.61      6.85 o 
   4   3   4        5.87        3.01      0.96 o 
   5   3   4        4.55        9.44      1.64 o 
   6   3   4      171.61      172.94     11.10 o 
   7   3   4      193.50      163.63     10.55 o 
   8   3   4       17.11       18.32      2.14 o 
   9   3   4       20.71       19.44      3.01 o 
  10   3   4      100.26       98.88      6.71 o 
  11   3   4       77.09       76.69      5.61 o 
  12   3   4       16.21       16.24      1.64 o 
  13   3   4       16.74       19.71      2.19 o 
 -15   4   4       11.62       10.68      1.51 o 
 -14   4   4        4.26        4.18      0.92 o 
 -13   4   4        3.33        3.83      1.44 o 
 -12   4   4       21.91       18.39      2.03 o 
 -11   4   4       24.99       16.68      2.07 o 
 -10   4   4      104.98       97.09      8.42 o 
  -9   4   4      315.77      309.02     12.34 o 
  -8   4   4      295.71      295.28     11.66 o 
  -7   4   4        3.89        2.19      0.96 o 
  -6   4   4      185.56      172.62      5.89 o 
  -5   4   4      432.66      432.25      9.02 o 
  -4   4   4      224.58      243.65     11.86 o 
  -3   4   4       71.17       79.03      3.24 o 
  -2   4   4      138.35      148.05      4.50 o 
  -1   4   4      209.82      211.68      7.13 o 
   0   4   4      534.13      516.49     14.85 o 
   1   4   4      461.78      464.74     12.78 o 
   2   4   4       79.79       86.96      5.07 o 
   3   4   4       15.48       14.92      2.19 o 
   4   4   4      178.48      149.51      6.99 o 
   5   4   4       11.26        9.58      1.78 o 
   6   4   4       10.03       11.50      2.05 o 
   7   4   4       28.64       24.16      1.69 o 
   8   4   4       36.61       40.78      3.14 o 
   9   4   4       32.94       34.08      2.88 o 
  10   4   4      159.37      164.12      5.81 o 
  11   4   4       18.87       17.81      1.73 o 
  12   4   4        2.59        3.92      0.76 o 
 -14   5   4        0.93        2.33      1.23 o 
 -13   5   4       51.59       59.56      4.93 o 
 -12   5   4      110.79      117.38      7.53 o 
 -11   5   4        2.06        1.92      1.09 o 
 -10   5   4      114.07      126.70      8.49 o 
  -9   5   4      219.97      219.61      6.18 o 
  -8   5   4       38.28       35.87      3.97 o 
  -7   5   4      599.33      581.84     17.86 o 
  -6   5   4      316.60      312.50      8.04 o 
  -5   5   4       27.47       26.21      2.18 o 
  -4   5   4      757.77      742.44     13.82 o 
  -3   5   4       42.82       41.86      2.61 o 
  -2   5   4       22.23       20.48      1.79 o 
  -1   5   4       88.34       74.50      4.79 o 
   0   5   4       27.38       30.39      3.15 o 
   1   5   4      141.16      135.79      4.79 o 
   2   5   4       24.63       19.58      2.46 o 
   3   5   4       32.87       36.14      3.42 o 
   4   5   4       12.13       15.47      2.33 o 
   5   5   4       13.47       11.91      2.05 o 
   6   5   4       19.69       18.04      1.62 o 
   7   5   4       19.23       16.82      2.08 o 
   8   5   4       48.86       52.90      3.52 o 
   9   5   4       11.73       10.43      1.54 o 
  10   5   4       10.41       11.71      1.71 o 
  11   5   4       29.19       35.34      2.27 o 
 -13   6   4       10.64       16.56      2.19 o 
 -12   6   4        6.29        4.52      1.37 o 
 -11   6   4       26.75       26.56      3.42 o 
 -10   6   4       20.50       24.15      2.27 o 
  -9   6   4       63.15       65.00      3.91 o 
  -8   6   4       11.28       12.18      2.46 o 
  -7   6   4      316.89      301.32     12.62 o 
  -6   6   4      262.47      246.87      7.70 o 
  -5   6   4      264.92      223.90     10.01 o 
  -4   6   4      357.09      341.48     12.76 o 
  -3   6   4      157.99      148.66      7.95 o 
  -2   6   4       32.19       31.35      3.42 o 
  -1   6   4      247.17      229.50      9.87 o 
   0   6   4      238.60      216.05      9.60 o 
   1   6   4       59.15       59.01      4.79 o 
   2   6   4      130.07      108.77      6.58 o 
   3   6   4       32.12       36.99      2.34 o 
   4   6   4       36.97       42.64      5.48 o 
   5   6   4      134.45      134.80      8.77 o 
   6   6   4       93.32       97.92      7.40 o 
   7   6   4       75.08       81.34      6.85 o 
   8   6   4        4.86        9.72      2.33 o 
   9   6   4       39.80       44.63      4.24 o 
  10   6   4        1.85        2.19      0.66 o 
 -11   7   4       28.00       33.13      3.15 o 
 -10   7   4        5.11        4.81      0.92 o 
  -9   7   4       58.01       71.75      5.20 o 
  -8   7   4        2.78        4.65      1.64 o 
  -7   7   4       81.53       76.41      5.89 o 
  -6   7   4      402.34      376.70     14.27 o 
  -5   7   4       24.60       21.20      2.26 o 
  -4   7   4      203.34      222.92      8.02 o 
  -3   7   4      199.97      194.73      7.02 o 
  -2   7   4      115.22      109.61      5.18 o 
  -1   7   4       60.68       54.63      5.20 o 
   0   7   4       93.25       98.33      7.12 o 
   1   7   4      360.41      330.69      9.83 o 
   2   7   4      109.21      102.16      5.02 o 
   3   7   4       31.14       32.34      2.84 o 
   4   7   4       89.45       92.67      4.66 o 
   5   7   4      160.35      175.52      9.87 o 
   6   7   4        0.45        2.46      1.37 o 
   7   7   4       59.22       69.83      5.61 o 
   8   7   4       17.52       24.09      3.15 o 
  -9   8   4       20.49       20.94      2.33 o 
  -8   8   4       18.43       18.75      2.60 o 
  -7   8   4       21.26       24.50      3.01 o 
  -6   8   4       47.06       46.28      4.38 o 
  -5   8   4       13.60       12.18      2.33 o 
  -4   8   4       14.60       14.61      1.79 o 
  -3   8   4       10.50       10.96      1.58 o 
  -2   8   4       29.83       29.95      2.46 o 
  -1   8   4       44.08       36.83      4.11 o 
   0   8   4       23.87       20.77      2.22 o 
   1   8   4       15.99       16.07      1.93 o 
   2   8   4       25.59       25.35      2.41 o 
   3   8   4      114.66      118.95      7.12 o 
   4   8   4        2.71        4.27      0.89 o 
   5   8   4       23.21       34.09      3.83 o 
   6   8   4        5.65        9.99      2.05 o 
  -5   9   4        8.36        5.89      1.37 o 
  -4   9   4        1.48        1.51      0.82 o 
  -3   9   4        4.25        5.20      1.23 o 
  -2   9   4        3.47        2.33      0.68 o 
  -1   9   4       34.05       34.46      2.22 o 
   0   9   4       57.97       58.20      4.38 o 
   1   9   4       27.48       28.34      2.87 o 
   2   9   4        5.29        5.60      0.99 o 
 -16   0   5       56.15       73.12      4.66 o 
 -15   0   5        0.31        1.09      0.96 o 
 -14   0   5        1.07        1.09      0.96 o 
 -13   0   5      141.64      143.30      7.95 o 
 -12   0   5      486.44      487.95     11.64 o 
 -11   0   5      278.46      270.14     11.79 o 
 -10   0   5      150.04      147.56      8.22 o 
  -9   0   5        9.07       14.65      2.46 o 
  -8   0   5      128.51      115.09      6.44 o 
  -7   0   5        6.79        7.66      1.64 o 
  -6   0   5      236.74      219.90      8.23 o 
  -5   0   5       69.14       91.22      4.52 o 
  -4   0   5       16.32       12.63      1.01 o 
  -3   0   5      798.57      744.70     21.42 o 
  -2   0   5      168.98      150.54      3.59 o 
  -1   0   5        4.30        6.41      0.55 o 
   0   0   5      864.97      973.48     13.64 o 
   1   0   5      823.23      857.05     29.69 o 
   2   0   5      769.12      854.37     13.64 o 
   3   0   5        1.71        0.76      0.53 o 
   4   0   5      295.76      305.14      7.38 o 
   5   0   5      157.42      158.78      6.24 o 
   6   0   5        9.77       11.14      1.57 o 
   7   0   5       95.18       99.84      6.71 o 
   8   0   5      252.39      240.47     10.97 o 
   9   0   5       79.87       71.36      4.07 o 
  10   0   5       54.52       49.84      4.66 o 
  11   0   5        0.81        0.41      0.82 o 
  12   0   5       29.91       31.35      3.29 o 
  13   0   5       22.46       26.56      2.46 o 
 -16   1   5       16.92       17.66      2.33 o 
 -15   1   5       45.33       46.28      4.11 o 
 -14   1   5        6.45        4.52      1.51 o 
 -13   1   5      177.29      171.20      6.44 o 
 -12   1   5       45.60       46.20      2.66 o 
 -11   1   5      339.49      311.41     13.17 o 
 -10   1   5       15.96       15.60      2.87 o 
  -9   1   5      293.73      325.45     10.49 o 
  -8   1   5       13.27       12.30      3.35 o 
  -7   1   5      184.21      189.86      8.36 o 
  -6   1   5      108.59      146.61      4.11 o 
  -5   1   5      507.77      521.03     11.97 o 
  -4   1   5      243.58      252.97      4.13 o 
  -3   1   5      426.69      451.58      7.88 o 
  -2   1   5     1745.52     1868.86     19.89 o 
  -1   1   5     1001.37      975.48      8.49 o 
   0   1   5      346.22      341.72      3.78 o 
   1   1   5      677.42      678.28     31.84 o 
   2   1   5     2171.38     2157.07     29.56 o 
   3   1   5     1516.30     1539.75     21.13 o 
   4   1   5       71.86       66.78      2.22 o 
   5   1   5      135.26      126.70      3.28 o 
   6   1   5      271.07      271.73      6.26 o 
   7   1   5       47.12       46.34      3.24 o 
   8   1   5      466.28      457.99     11.50 o 
   9   1   5      204.98      191.95      4.89 o 
  10   1   5      105.35      100.56      3.82 o 
  11   1   5       37.33       35.86      2.16 o 
  12   1   5       31.56       31.04      1.81 o 
  13   1   5        1.64        0.04      1.09 o 
 -16   2   5       16.34       22.86      2.46 o 
 -15   2   5       43.12       41.76      3.83 o 
 -14   2   5       52.48       50.14      3.29 o 
 -13   2   5       21.24       21.93      3.01 o 
 -12   2   5       30.39       26.32      2.10 o 
 -11   2   5      407.20      419.02     36.85 o 
 -10   2   5      120.10      120.47      5.38 o 
  -9   2   5      117.17      110.41      6.30 o 
  -8   2   5      663.59      673.67     17.61 o 
  -7   2   5     1124.69     1197.32     25.83 o 
  -6   2   5      653.55      641.88     15.42 o 
  -5   2   5     1987.43     2259.27     24.03 o 
  -4   2   5      401.24      442.66     10.65 o 
  -3   2   5      364.76      343.36      5.17 o 
  -2   2   5      137.24      129.52      5.89 o 
  -1   2   5       98.87       96.02      2.86 o 
   0   2   5      565.32      609.82      9.38 o 
   1   2   5      725.89      702.82      9.35 o 
   2   2   5     2015.48     2026.90     26.90 o 
   3   2   5      711.32      711.12     11.88 o 
   4   2   5      293.71      281.64      6.69 o 
   5   2   5       89.59      101.82      5.27 o 
   6   2   5      120.69      123.31      5.23 o 
   7   2   5      432.32      389.02     15.92 o 
   8   2   5      155.32      151.12      4.21 o 
   9   2   5       28.31       23.93      1.84 o 
  10   2   5       34.31       33.85      2.15 o 
  11   2   5       11.37       14.16      1.98 o 
  12   2   5       51.74       56.76      3.00 o 
 -16   3   5        0.30       -0.41      0.82 o 
 -15   3   5       49.48       55.45      4.24 o 
 -14   3   5       20.56       19.74      2.03 o 
 -13   3   5       30.52       27.93      2.55 o 
 -12   3   5       39.51       41.63      3.15 o 
 -11   3   5      108.17      106.40      3.68 o 
 -10   3   5       95.26      101.07      6.57 o 
  -9   3   5      384.17      388.65     13.45 o 
  -8   3   5      193.32      206.00      8.91 o 
  -7   3   5      572.98      601.27     16.22 o 
  -6   3   5      395.42      455.59      9.20 o 
  -5   3   5     1424.33     1568.28     22.33 o 
  -4   3   5     1165.20     1289.13     18.67 o 
  -3   3   5      678.87      736.16     11.78 o 
  -2   3   5      765.42      754.29     11.60 o 
  -1   3   5      829.34      777.47     12.15 o 
   0   3   5      100.93      104.15      3.90 o 
   1   3   5      152.03      157.08      3.53 o 
   2   3   5        2.45        1.69      0.53 o 
   3   3   5      235.09      214.34     12.48 o 
   4   3   5       64.88       74.90      4.66 o 
   5   3   5      107.68      114.10      6.16 o 
   6   3   5       30.21       28.20      4.65 o 
   7   3   5       61.01       50.25      5.75 o 
   8   3   5        5.57        5.70      1.16 o 
   9   3   5       71.17       66.47      4.52 o 
  10   3   5       65.70       67.87      3.68 o 
  11   3   5       34.27       37.68      5.48 o 
  12   3   5       13.01       14.60      1.44 o 
 -15   4   5       12.67       12.87      1.78 o 
 -14   4   5       17.23       17.71      1.83 o 
 -13   4   5        3.47        5.75      1.18 o 
 -12   4   5      107.13       90.51      4.65 o 
 -11   4   5      202.13      206.81      7.33 o 
 -10   4   5       11.19        6.86      2.67 o 
  -9   4   5      325.68      318.36     12.48 o 
  -8   4   5      110.53      121.22      7.12 o 
  -7   4   5       22.28       25.00      2.03 o 
  -6   4   5       24.32       24.51      1.98 o 
  -5   4   5      213.68      209.61     12.61 o 
  -4   4   5      340.54      359.45     15.23 o 
  -3   4   5       75.51       76.23      5.61 o 
  -2   4   5       63.85       68.15      3.97 o 
  -1   4   5        0.57        2.07      0.53 o 
   0   4   5      132.75      135.87      4.80 o 
   1   4   5       90.80       87.93      5.07 o 
   2   4   5      101.42       91.22      5.20 o 
   3   4   5      269.99      271.93     10.01 o 
   4   4   5      126.62      120.55      6.58 o 
   5   4   5       47.90       46.41      4.11 o 
   6   4   5        0.24       -0.31      0.62 o 
   7   4   5       43.38       40.44      2.25 o 
   8   4   5       50.37       48.33      4.65 o 
   9   4   5       82.47       77.24      5.75 o 
  10   4   5       28.80       33.13      3.56 o 
  11   4   5        6.28        5.42      0.89 o 
 -14   5   5        3.39        4.24      1.37 o 
 -13   5   5       11.22       10.27      1.92 o 
 -12   5   5       19.57       23.95      3.42 o 
 -11   5   5        0.98        1.37      1.37 o 
 -10   5   5        4.23        2.85      0.68 o 
  -9   5   5        2.75        1.39      0.64 o 
  -8   5   5       44.41       43.13      3.10 o 
  -7   5   5       53.97       45.92      2.90 o 
  -6   5   5      368.26      353.36      8.78 o 
  -5   5   5      326.03      289.37     13.44 o 
  -4   5   5      312.07      279.87     16.39 o 
  -3   5   5      360.13      341.60     18.11 o 
  -2   5   5      219.89      186.97      5.82 o 
  -1   5   5        6.82        7.04      0.99 o 
   0   5   5        8.89        8.35      1.64 o 
   1   5   5      144.63      143.12      5.18 o 
   2   5   5       26.93       19.03      2.60 o 
   3   5   5       27.49       24.64      3.01 o 
   4   5   5       49.46       45.32      4.24 o 
   5   5   5      140.49      129.30      5.32 o 
   6   5   5        9.49        6.42      1.28 o 
   7   5   5       25.02       20.35      4.86 o 
   8   5   5       31.04       32.30      2.66 o 
   9   5   5        0.78        0.41      0.68 o 
  10   5   5       29.04       31.21      3.15 o 
 -13   6   5       39.96       47.92      3.70 o 
 -12   6   5       51.07       49.84      4.24 o 
 -11   6   5        4.65        5.09      1.37 o 
 -10   6   5       20.86       20.94      2.12 o 
  -9   6   5       25.43       26.69      3.56 o 
  -8   6   5       22.95       21.90      3.29 o 
  -7   6   5      197.59      190.08      9.73 o 
  -6   6   5      104.15      101.46      3.94 o 
  -5   6   5      263.58      264.77      6.61 o 
  -4   6   5      110.06      102.86      6.57 o 
  -3   6   5      135.83      126.72      7.26 o 
  -2   6   5       17.26       20.53      2.87 o 
  -1   6   5       38.03       32.72      3.56 o 
   0   6   5        2.07        2.74      1.37 o 
   1   6   5      151.25      148.22      5.76 o 
   2   6   5       15.87       15.94      1.79 o 
   3   6   5       25.72       27.23      2.55 o 
   4   6   5        3.96        2.87      1.23 o 
   5   6   5       43.87       45.86      5.20 o 
   6   6   5       51.38       60.79      5.75 o 
   7   6   5       39.75       42.17      4.52 o 
   8   6   5       12.70       14.98      1.64 o 
   9   6   5        6.57        3.93      0.78 o 
 -11   7   5        9.48       11.47      1.30 o 
 -10   7   5       24.96       25.87      3.01 o 
  -9   7   5       51.92       62.71      4.93 o 
  -8   7   5       85.66       77.51      5.75 o 
  -7   7   5       43.21       49.42      4.79 o 
  -6   7   5      178.49      180.60      9.32 o 
  -5   7   5        1.11        1.07      0.68 o 
  -4   7   5       41.39       45.32      3.24 o 
  -3   7   5       67.17       62.04      3.87 o 
  -2   7   5        9.80        7.88      1.40 o 
  -1   7   5       55.55       59.28      5.48 o 
   0   7   5       80.77       74.91      5.89 o 
   1   7   5        8.37        8.62      2.19 o 
   2   7   5       43.10       36.56      3.00 o 
   3   7   5      109.79      100.04      4.89 o 
   4   7   5        9.54        6.98      2.05 o 
   5   7   5      100.05      119.02      7.67 o 
   6   7   5        7.11        8.76      2.05 o 
   7   7   5       16.01       18.62      2.87 o 
  -9   8   5       13.15       16.97      2.19 o 
  -8   8   5        4.75        2.87      1.09 o 
  -7   8   5       13.47       13.41      2.33 o 
  -6   8   5        6.59        8.21      1.92 o 
  -5   8   5       32.97       30.39      3.56 o 
  -4   8   5        4.21        3.17      0.89 o 
  -3   8   5        4.23        3.52      0.95 o 
  -2   8   5        0.82        0.47      0.58 o 
  -1   8   5       18.77       22.84      2.30 o 
   0   8   5       96.62       93.01      3.66 o 
   1   8   5        0.51        1.78      0.72 o 
   2   8   5       39.53       41.26      5.27 o 
   3   8   5       12.35       14.61      1.61 o 
   4   8   5       11.21        8.99      1.21 o 
   5   8   5        2.92        2.05      1.23 o 
  -4   9   5        5.64        3.42      0.96 o 
  -3   9   5       19.22       18.58      1.55 o 
  -2   9   5        9.88        9.44      1.64 o 
  -1   9   5        1.07        2.23      0.62 o 
   0   9   5       24.90       22.31      2.46 o 
   1   9   5       33.02       31.19      2.14 o 
 -17   0   6       15.31       21.63      2.05 o 
 -16   0   6       84.62      108.19      5.75 o 
 -15   0   6        7.17        6.71      1.64 o 
 -14   0   6       35.19       32.31      3.70 o 
 -13   0   6       13.88       16.01      2.60 o 
 -12   0   6       18.62       21.67      2.26 o 
 -11   0   6       67.97       58.06      5.34 o 
 -10   0   6        0.42        0.41      0.82 o 
  -9   0   6       49.48       52.44      4.52 o 
  -8   0   6       14.33       10.54      1.78 o 
  -7   0   6       29.02       42.17      3.56 o 
  -6   0   6        1.03        1.23      0.68 o 
  -5   0   6      863.20      918.33     14.00 o 
  -4   0   6      412.91      415.38     10.86 o 
  -3   0   6     2398.63     2361.74     42.95 o 
  -2   0   6       72.53       73.28      3.56 o 
  -1   0   6      108.17      100.30      4.25 o 
   0   0   6      202.48      212.72      6.86 o 
   1   0   6      432.19      518.27     12.92 o 
   2   0   6     2889.49     2917.56     53.34 o 
   3   0   6        1.62        1.23      0.89 o 
   4   0   6        1.04        4.03      1.71 o 
   5   0   6      113.94      120.53      4.72 o 
   6   0   6        7.06        6.60      1.16 o 
   7   0   6      328.09      319.74     12.76 o 
   8   0   6       27.97       24.26      3.63 o 
   9   0   6       11.07       11.50      2.19 o 
  10   0   6       66.32       66.82      5.20 o 
  11   0   6        1.28        0.82      0.82 o 
  12   0   6        0.42        1.09      0.96 o 
 -16   1   6        4.88        3.42      1.09 o 
 -15   1   6       15.05       14.10      2.33 o 
 -14   1   6       60.74       61.34      5.20 o 
 -13   1   6      132.43      128.90      7.67 o 
 -12   1   6      745.45      715.79     12.35 o 
 -11   1   6      262.85      255.71     11.79 o 
 -10   1   6      223.53      223.99     10.83 o 
  -9   1   6       30.78       31.62      3.83 o 
  -8   1   6      168.63      175.56      8.77 o 
  -7   1   6       44.08       53.40      4.52 o 
  -6   1   6       90.65       93.82      3.39 o 
  -5   1   6      114.77      128.72      3.82 o 
  -4   1   6     1956.27     2136.50     29.72 o 
  -3   1   6     1585.17     1735.75     23.06 o 
  -2   1   6      548.92      604.47     13.90 o 
  -1   1   6      694.96      750.17     10.63 o 
   0   1   6     1849.92     1866.14     20.00 o 
   1   1   6     1320.18     1446.57     20.23 o 
   2   1   6     1783.68     1774.50     24.47 o 
   3   1   6      496.62      480.47      8.10 o 
   4   1   6      196.90      216.17      6.20 o 
   5   1   6      608.34      588.53      9.92 o 
   6   1   6       15.86       17.29      1.91 o 
   7   1   6      345.08      317.99     13.44 o 
   8   1   6       15.94       13.80      1.23 o 
   9   1   6      112.33      113.98      4.06 o 
  10   1   6       19.06       19.21      1.61 o 
  11   1   6       12.68       12.09      1.49 o 
  12   1   6       11.18        9.44      1.78 o 
 -16   2   6       13.98       14.10      2.05 o 
 -15   2   6       27.54       23.41      2.87 o 
 -14   2   6       15.04       11.77      2.19 o 
 -13   2   6       12.41       14.79      2.33 o 
 -12   2   6      566.44      525.82     10.33 o 
 -11   2   6      155.60      138.24      8.91 o 
 -10   2   6       33.19       24.23      3.70 o 
  -9   2   6      280.38      294.86     10.83 o 
  -8   2   6      275.85      275.13      9.87 o 
  -7   2   6      980.35     1015.54     13.19 o 
  -6   2   6      383.61      418.42      9.13 o 
  -5   2   6     1020.22     1166.25     33.21 o 
  -4   2   6     2218.23     2362.67     74.64 o 
  -3   2   6        3.85        3.03      0.46 o 
  -2   2   6      578.28      577.78      9.58 o 
  -1   2   6      935.12      875.43     33.20 o 
   0   2   6      264.39      270.17      4.69 o 
   1   2   6      280.53      288.15      5.04 o 
   2   2   6      152.15      176.63      4.83 o 
   3   2   6       47.61       46.60      2.47 o 
   4   2   6      241.42      233.93      6.25 o 
   5   2   6        9.50       10.73      1.51 o 
   6   2   6        1.47        2.41      0.89 o 
   7   2   6      417.82      391.14     10.55 o 
   8   2   6      139.19      136.86      4.03 o 
   9   2   6        9.89        9.76      1.27 o 
  10   2   6       99.18      104.92      3.69 o 
  11   2   6        4.20        5.33      0.78 o 
  12   2   6       24.36       25.84      2.33 o 
 -16   3   6       14.29       15.60      1.92 o 
 -15   3   6        1.60        0.41      0.82 o 
 -14   3   6       44.99       53.05      3.34 o 
 -13   3   6       58.85       50.02      3.37 o 
 -12   3   6        5.75        4.66      1.06 o 
 -11   3   6       52.33       52.45      2.24 o 
 -10   3   6      179.11      165.61      6.06 o 
  -9   3   6        7.15        6.59      1.64 o 
  -8   3   6       69.23       69.65      3.53 o 
  -7   3   6      184.32      183.47      5.57 o 
  -6   3   6      187.58      189.83      6.10 o 
  -5   3   6      161.89      155.74      4.70 o 
  -4   3   6     1237.01     1330.50     29.10 o 
  -3   3   6       47.07       37.39      2.03 o 
  -2   3   6      110.88      101.92      3.39 o 
  -1   3   6      122.98      141.37      4.22 o 
   0   3   6       12.77       13.88      3.22 o 
   1   3   6      193.48      193.87      4.19 o 
   2   3   6       88.07       97.83      4.45 o 
   3   3   6      228.73      213.99     11.45 o 
   4   3   6      450.34      456.58     16.48 o 
   5   3   6       12.21       11.69      1.64 o 
   6   3   6       77.20       71.62      7.12 o 
   7   3   6       29.30       25.74      2.81 o 
   8   3   6       29.00       26.62      2.37 o 
   9   3   6       36.67       41.43      2.88 o 
  10   3   6       41.70       40.40      2.71 o 
  11   3   6       19.22       20.68      2.19 o 
 -15   4   6       13.35       15.77      1.45 o 
 -14   4   6       15.50       20.39      1.87 o 
 -13   4   6       27.62       28.86      2.49 o 
 -12   4   6       72.16       72.97      4.15 o 
 -11   4   6       91.42       91.49      4.69 o 
 -10   4   6       11.26       10.20      1.98 o 
  -9   4   6        1.23        0.68      0.96 o 
  -8   4   6       58.89       58.13      9.65 o 
  -7   4   6      197.35      188.09      6.72 o 
  -6   4   6      132.17      141.07      7.26 o 
  -5   4   6       13.55        9.59      1.26 o 
  -4   4   6       67.64       67.64     11.57 o 
  -3   4   6      342.08      323.35      7.62 o 
  -2   4   6      165.95      150.48      4.75 o 
  -1   4   6      160.15      142.39      7.33 o 
   0   4   6      167.36      173.89      5.28 o 
   1   4   6      175.87      157.46      7.13 o 
   2   4   6      166.81      163.89      7.40 o 
   3   4   6      132.07      107.13      6.16 o 
   4   4   6       26.24       26.01      3.01 o 
   5   4   6       16.19       17.38      2.46 o 
   6   4   6       54.23       48.80      3.47 o 
   7   4   6       29.58       30.12      3.56 o 
   8   4   6       57.81       52.44      4.79 o 
   9   4   6       29.58       26.69      3.15 o 
  10   4   6       17.58       18.48      2.46 o 
  11   4   6       34.23       44.49      3.42 o 
 -14   5   6        9.14        9.72      1.64 o 
 -13   5   6        7.40        9.85      2.05 o 
 -12   5   6       21.22       30.66      3.70 o 
 -11   5   6       48.36       46.19      5.34 o 
 -10   5   6      100.68       98.71      5.89 o 
  -9   5   6       49.82       44.63      4.52 o 
  -8   5   6       42.79       38.50      3.63 o 
  -7   5   6       39.87       31.68      3.63 o 
  -6   5   6       61.01       52.79      3.15 o 
  -5   5   6       91.82       84.62      3.97 o 
  -4   5   6      340.42      301.97     11.39 o 
  -3   5   6       95.74       96.99      8.08 o 
  -2   5   6      123.74      103.54      7.33 o 
  -1   5   6       80.63       72.16      3.53 o 
   0   5   6       83.57       73.13      5.07 o 
   1   5   6      318.93      336.87     12.07 o 
   2   5   6       35.16       30.67      3.42 o 
   3   5   6        2.12        1.23      0.82 o 
   4   5   6        8.87        8.53      1.17 o 
   5   5   6       56.14       54.27      3.58 o 
   6   5   6       13.04       10.46      1.59 o 
   7   5   6       21.25       20.11      2.13 o 
   8   5   6       10.14       11.40      1.59 o 
   9   5   6       11.35        6.16      1.37 o 
  10   5   6       20.11       18.62      2.19 o 
 -13   6   6       18.91       21.12      1.92 o 
 -12   6   6       43.09       53.94      4.24 o 
 -11   6   6       29.79       27.38      2.27 o 
 -10   6   6        3.66        5.06      1.51 o 
  -9   6   6        1.47        1.37      0.82 o 
  -8   6   6       49.21       46.96      4.65 o 
  -7   6   6        2.02        0.82      0.82 o 
  -6   6   6       54.06       49.43      4.79 o 
  -5   6   6      744.90      714.29     12.22 o 
  -4   6   6       55.90       59.20      3.00 o 
  -3   6   6      280.83      280.39      6.82 o 
  -2   6   6        6.76        7.16      1.35 o 
  -1   6   6       88.68       76.72      4.15 o 
   0   6   6       93.02       80.51      4.19 o 
   1   6   6        3.39        3.59      0.76 o 
   2   6   6      140.11      128.50      7.67 o 
   3   6   6       16.83       15.06      2.87 o 
   4   6   6       76.85       65.32      5.89 o 
   5   6   6       49.82       40.53      4.52 o 
   6   6   6      100.82      127.24      8.08 o 
   7   6   6       16.44       16.65      1.92 o 
   8   6   6       16.57       18.35      2.81 o 
 -11   7   6        6.11        7.03      1.30 o 
 -10   7   6        5.86        5.74      1.01 o 
  -9   7   6       19.07       20.81      2.87 o 
  -8   7   6        1.46        0.41      1.09 o 
  -7   7   6        8.35        6.98      2.19 o 
  -6   7   6        3.46        4.65      1.64 o 
  -5   7   6       29.27       28.40      2.56 o 
  -4   7   6       33.87       35.30      2.85 o 
  -3   7   6        2.25        1.29      0.62 o 
  -2   7   6       11.80       10.27      2.19 o 
  -1   7   6       43.50       44.08      4.52 o 
   0   7   6       30.67       27.62      2.51 o 
   1   7   6        3.74        1.88      0.58 o 
   2   7   6      117.14      105.34      4.95 o 
   3   7   6       80.98       73.28      5.61 o 
   4   7   6       14.83       16.56      2.87 o 
   5   7   6        0.81       -0.55      1.09 o 
   6   7   6       15.85       17.25      2.74 o 
   7   7   6       28.40       33.54      3.29 o 
  -8   8   6        4.57        4.93      1.51 o 
  -7   8   6        4.81        5.47      1.37 o 
  -6   8   6       10.42       12.59      2.19 o 
  -5   8   6       35.19       37.92      3.83 o 
  -4   8   6       22.91       21.90      2.87 o 
  -3   8   6       24.09       28.56      2.32 o 
  -2   8   6       42.60       40.80      4.11 o 
  -1   8   6       20.66       23.37      1.74 o 
   0   8   6        4.12        3.41      0.97 o 
   1   8   6        3.41        2.81      0.77 o 
   2   8   6       47.95       48.05      3.02 o 
   3   8   6        7.25        9.24      1.26 o 
   4   8   6       15.44       15.06      2.33 o 
 -16   0   7        0.03       -0.55      1.09 o 
 -15   0   7       13.26       15.19      2.33 o 
 -14   0   7       20.87       18.75      2.74 o 
 -13   0   7        0.57        0.55      1.09 o 
 -12   0   7        8.13       10.13      2.05 o 
 -11   0   7     2694.84     2690.25     55.32 o 
 -10   0   7     2572.93     2621.18     53.50 o 
  -9   0   7      732.55      762.99     20.78 o 
  -8   0   7      171.78      196.25      8.50 o 
  -7   0   7       14.10       16.02      2.05 o 
  -6   0   7      329.84      321.17     10.16 o 
  -5   0   7     1705.40     1831.24     35.57 o 
  -4   0   7     1979.14     2093.35     39.58 o 
  -3   0   7      972.18     1038.16     21.96 o 
  -2   0   7     3558.15     3659.43     64.63 o 
  -1   0   7     1370.13     1310.77     26.47 o 
   0   0   7     1386.45     1396.84     28.13 o 
   1   0   7      516.68      571.88     14.57 o 
   2   0   7     1333.10     1363.90     28.77 o 
   3   0   7      478.17      513.07     14.56 o 
   4   0   7       10.46       17.66      2.46 o 
   5   0   7       44.68       38.75      3.70 o 
   6   0   7      114.34      106.02      6.44 o 
   7   0   7      103.91      104.50      6.71 o 
   8   0   7      358.33      368.07     13.72 o 
   9   0   7        6.17        7.80      1.92 o 
  10   0   7        8.95        8.76      1.92 o 
  11   0   7       10.73       11.50      1.92 o 
 -16   1   7        2.91        2.87      0.82 o 
 -15   1   7       16.69       22.31      2.87 o 
 -14   1   7       34.04       36.69      3.97 o 
 -13   1   7       17.67       18.75      2.87 o 
 -12   1   7      227.10      228.39     11.72 o 
 -11   1   7      566.05      529.90     18.00 o 
 -10   1   7       90.66       92.72      6.57 o 
  -9   1   7      162.24      153.20      8.36 o 
  -8   1   7      245.91      262.10      6.35 o 
  -7   1   7      198.77      216.89      5.52 o 
  -6   1   7     1554.36     1670.98     36.19 o 
  -5   1   7      438.26      468.49      8.98 o 
  -4   1   7      141.41      162.58      4.45 o 
  -3   1   7     2182.58     2325.73     30.50 o 
  -2   1   7      927.50     1001.64     14.98 o 
  -1   1   7      549.28      608.46     10.36 o 
   0   1   7      713.88      789.82     12.80 o 
   1   1   7      291.28      316.55      6.98 o 
   2   1   7     1206.80     1198.76     21.29 o 
   3   1   7      859.97      878.41     16.00 o 
   4   1   7      350.52      338.74      7.04 o 
   5   1   7      145.21      144.92      4.47 o 
   6   1   7      104.49      101.33      4.78 o 
   7   1   7       94.49       88.66      3.15 o 
   8   1   7       49.76       51.06      3.55 o 
   9   1   7       43.76       40.86      2.37 o 
  10   1   7       13.40       14.46      1.32 o 
  11   1   7        4.12        3.39      0.72 o 
 -16   2   7        9.20        7.25      1.51 o 
 -15   2   7        3.98        2.74      1.09 o 
 -14   2   7       29.07       29.98      3.56 o 
 -13   2   7       48.54       46.69      4.52 o 
 -12   2   7      193.80      174.99      5.50 o 
 -11   2   7      312.83      294.26      8.95 o 
 -10   2   7       59.84       66.09      3.96 o 
  -9   2   7       21.95       24.54      2.30 o 
  -8   2   7       61.55       62.17      4.66 o 
  -7   2   7       67.65       84.22      5.20 o 
  -6   2   7      336.17      329.91     10.84 o 
  -5   2   7      852.43      920.98     21.23 o 
  -4   2   7      178.03      183.13      7.13 o 
  -3   2   7      383.88      396.03     11.40 o 
  -2   2   7      233.02      244.95      5.61 o 
  -1   2   7      617.07      592.75     10.30 o 
   0   2   7      188.32      189.12      3.44 o 
   1   2   7       16.68       18.72      1.24 o 
   2   2   7      830.42      819.64     11.24 o 
   3   2   7      313.17      327.26      6.25 o 
   4   2   7      153.13      150.82      6.94 o 
   5   2   7        7.79        8.75      3.08 o 
   6   2   7      116.28       93.86      4.76 o 
   7   2   7        2.06        3.38      0.71 o 
   8   2   7      115.32      111.36      3.98 o 
   9   2   7       32.57       35.79      2.16 o 
  10   2   7        2.76        2.86      0.65 o 
  11   2   7        2.69        2.18      0.53 o 
 -16   3   7        2.07        3.28      0.96 o 
 -15   3   7        4.38        5.33      0.92 o 
 -14   3   7       11.90       13.79      1.68 o 
 -13   3   7       79.43       78.56      4.21 o 
 -12   3   7       95.72       84.83      4.55 o 
 -11   3   7       35.12       34.57      2.02 o 
 -10   3   7       70.73       66.90      4.13 o 
  -9   3   7       90.01       97.10      6.30 o 
  -8   3   7      181.37      165.04      9.25 o 
  -7   3   7        3.62        2.79      0.75 o 
  -6   3   7      437.36      443.18     14.28 o 
  -5   3   7      287.03      308.19     11.87 o 
  -4   3   7      180.49      207.90      8.16 o 
  -3   3   7       29.87       33.82      2.03 o 
  -2   3   7       86.44       82.24      2.69 o 
  -1   3   7       41.55       39.97      1.84 o 
   0   3   7       77.66       78.29      2.63 o 
   1   3   7      405.49      397.01     15.79 o 
   2   3   7       44.58       39.78      2.42 o 
   3   3   7       10.95        9.21      2.19 o 
   4   3   7       62.93       63.02      3.29 o 
   5   3   7       38.76       33.90      2.22 o 
   6   3   7      103.19       94.32      3.27 o 
   7   3   7       14.85       14.22      1.73 o 
   8   3   7       26.70       26.92      2.32 o 
   9   3   7       33.18       36.96      2.94 o 
  10   3   7       14.07       18.03      1.71 o 
  11   3   7        6.12        5.89      0.87 o 
 -15   4   7       10.11       10.74      1.15 o 
 -14   4   7       21.62       20.60      1.84 o 
 -13   4   7       13.48        9.58      1.36 o 
 -12   4   7       61.60       53.78      3.48 o 
 -11   4   7        3.34        5.52      1.25 o 
 -10   4   7        8.33       15.75      1.50 o 
  -9   4   7       15.58       14.92      3.08 o 
  -8   4   7       42.64       37.56      2.71 o 
  -7   4   7       43.04       40.62      2.71 o 
  -6   4   7       41.53       40.18      2.66 o 
  -5   4   7       42.08       47.05      2.85 o 
  -4   4   7       13.04       15.34      1.59 o 
  -3   4   7       33.05       32.04      2.18 o 
  -2   4   7       27.71       26.72      2.87 o 
  -1   4   7       38.18       38.86      2.42 o 
   0   4   7      303.40      282.54      7.23 o 
   1   4   7       30.60       23.96      2.74 o 
   2   4   7      130.80      116.44      6.44 o 
   3   4   7       14.29       11.09      1.92 o 
   4   4   7       17.35       15.33      1.61 o 
   5   4   7       67.62       60.81      3.15 o 
   6   4   7        3.52        2.33      0.96 o 
   7   4   7       20.73       19.16      2.74 o 
   8   4   7        9.58        7.94      1.64 o 
   9   4   7        0.96        0.55      0.82 o 
  10   4   7       15.71       17.66      2.19 o 
 -14   5   7       13.08       15.60      2.05 o 
 -13   5   7        9.79       10.24      1.71 o 
 -12   5   7       16.10       17.98      1.92 o 
 -11   5   7       81.59       82.10      4.31 o 
 -10   5   7       33.53       36.41      3.97 o 
  -9   5   7       89.64       82.72      6.30 o 
  -8   5   7       39.63       39.69      3.15 o 
  -7   5   7       65.21       62.38      5.55 o 
  -6   5   7        8.19        6.83      1.11 o 
  -5   5   7      272.65      245.38     19.68 o 
  -4   5   7       14.00       11.69      1.78 o 
  -3   5   7      549.06      493.62     44.65 o 
  -2   5   7       77.33       74.35      5.48 o 
  -1   5   7      408.46      406.36     20.24 o 
   0   5   7      171.74      164.43      8.08 o 
   1   5   7       72.88       71.07      5.20 o 
   2   5   7       92.51       84.21      3.85 o 
   3   5   7        0.16        0.56      0.56 o 
   4   5   7       71.45       77.59      4.35 o 
   5   5   7       74.02       70.96      4.79 o 
   6   5   7       25.55       20.71      2.22 o 
   7   5   7        9.31        8.49      1.92 o 
   8   5   7       94.59      103.82      6.03 o 
   9   5   7       54.33       53.81      3.83 o 
 -13   6   7       10.60       12.46      1.92 o 
 -12   6   7       26.36       35.55      2.32 o 
 -11   6   7       16.77       21.21      1.98 o 
 -10   6   7       41.52       46.54      3.15 o 
  -9   6   7       19.98       19.93      2.08 o 
  -8   6   7        7.22        6.84      1.64 o 
  -7   6   7       16.19       10.68      2.19 o 
  -6   6   7       79.05       78.74      6.16 o 
  -5   6   7      334.46      323.85     13.17 o 
  -4   6   7      213.73      210.41      5.88 o 
  -3   6   7      275.93      282.09      8.52 o 
  -2   6   7      104.41       95.92      9.79 o 
  -1   6   7        2.70        3.40      0.92 o 
   0   6   7       25.79       24.02      2.37 o 
   1   6   7        8.56        7.65      1.30 o 
   2   6   7      118.49      126.97      7.53 o 
   3   6   7       79.17       79.15      6.44 o 
   4   6   7       38.72       41.48      4.52 o 
   5   6   7       45.55       48.06      3.18 o 
   6   6   7        2.59        3.85      0.87 o 
   7   6   7       30.49       35.50      4.11 o 
   8   6   7       27.60       34.77      2.87 o 
 -11   7   7        8.91       10.55      1.30 o 
 -10   7   7        1.45        1.92      0.96 o 
  -9   7   7       80.24       97.92      6.16 o 
  -8   7   7        1.27        2.60      1.23 o 
  -7   7   7       12.17       11.09      2.33 o 
  -6   7   7        5.87        9.44      2.19 o 
  -5   7   7       35.58       39.97      4.11 o 
  -4   7   7       23.70       18.26      2.67 o 
  -3   7   7       18.62       19.30      2.87 o 
  -2   7   7       14.41       10.81      2.19 o 
  -1   7   7       10.28        8.17      1.45 o 
   0   7   7       84.38       77.22      4.07 o 
   1   7   7       13.58       11.95      1.36 o 
   2   7   7       88.27       87.18      4.33 o 
   3   7   7       15.37       13.14      2.60 o 
   4   7   7       48.86       52.30      4.79 o 
   5   7   7       50.40       57.10      4.79 o 
   6   7   7        1.02        3.15      1.23 o 
  -8   8   7        5.04        4.38      1.23 o 
  -7   8   7       14.01       16.84      2.33 o 
  -6   8   7       33.55       41.34      3.70 o 
  -5   8   7       24.62       25.19      2.87 o 
  -4   8   7       64.88       70.66      4.93 o 
  -3   8   7       47.05       45.46      3.97 o 
  -2   8   7       30.36       29.30      2.43 o 
  -1   8   7       34.25       34.96      2.14 o 
   0   8   7       28.83       31.13      1.92 o 
   1   8   7        7.91        9.44      2.19 o 
   2   8   7        2.73        1.37      1.09 o 
   3   8   7       17.03       19.03      2.60 o 
 -16   0   8        2.22        4.11      1.09 o 
 -15   0   8       48.42       49.01      4.11 o 
 -14   0   8       18.44       15.60      2.46 o 
 -13   0   8      262.74      262.55     11.11 o 
 -12   0   8      222.73      231.78      7.41 o 
 -11   0   8      750.61      715.00     20.63 o 
 -10   0   8       19.64       14.78      1.71 o 
  -9   0   8       13.94       14.65      2.46 o 
  -8   0   8      135.43      139.61      6.99 o 
  -7   0   8      222.43      248.84      9.32 o 
  -6   0   8       60.45       63.67      4.24 o 
  -5   0   8      713.25      778.13     18.59 o 
  -4   0   8      213.88      272.99      9.05 o 
  -3   0   8       17.29       23.96      2.33 o 
  -2   0   8      397.48      416.10     11.81 o 
  -1   0   8      133.87      164.70      6.71 o 
   0   0   8        0.52        0.14      0.96 o 
   1   0   8      475.15      469.54     13.60 o 
   2   0   8       94.85      108.48      5.89 o 
   3   0   8       17.92       18.07      2.46 o 
   4   0   8       46.51       52.30      4.38 o 
   5   0   8      298.40      308.43     11.79 o 
   6   0   8        8.51       11.50      2.19 o 
   7   0   8        8.81        7.53      2.05 o 
   8   0   8        0.68        0.00      0.82 o 
   9   0   8       29.71       24.78      3.01 o 
  10   0   8       10.34       10.81      1.92 o 
  11   0   8        7.78       10.54      1.64 o 
 -16   1   8       27.10       26.69      2.74 o 
 -15   1   8       33.93       31.76      3.42 o 
 -14   1   8       15.87       19.16      2.87 o 
 -13   1   8      217.55      243.83     10.83 o 
 -12   1   8      181.43      185.40      4.72 o 
 -11   1   8       67.11       64.72      3.92 o 
 -10   1   8      670.98      687.15     20.20 o 
  -9   1   8      233.63      238.67      6.97 o 
  -8   1   8        3.35        5.24      1.03 o 
  -7   1   8      104.11       97.96      3.91 o 
  -6   1   8      124.62      143.93      4.65 o 
  -5   1   8      127.24      136.11      4.45 o 
  -4   1   8      150.10      144.13      4.40 o 
  -3   1   8      717.06      689.19     11.82 o 
  -2   1   8       26.80       29.83      1.92 o 
  -1   1   8       59.33       70.79      2.95 o 
   0   1   8      238.82      259.81      6.40 o 
   1   1   8      718.61      756.09     18.92 o 
   2   1   8      107.66      103.64      4.07 o 
   3   1   8      104.73      116.92      4.55 o 
   4   1   8      351.01      357.95      8.93 o 
   5   1   8       59.70       55.35      3.29 o 
   6   1   8        9.04        8.87      0.98 o 
   7   1   8       66.22       68.55      3.10 o 
   8   1   8       16.64       17.58      1.53 o 
   9   1   8       16.53       11.87      1.45 o 
  10   1   8       28.98       33.05      2.27 o 
  11   1   8       12.29       12.93      1.21 o 
 -16   2   8       44.62       46.96      3.70 o 
 -15   2   8        9.07       11.91      2.19 o 
 -14   2   8       15.61       12.64      1.58 o 
 -13   2   8       39.48       40.37      3.35 o 
 -12   2   8      153.04      148.93      5.96 o 
 -11   2   8       54.67       52.71      4.61 o 
 -10   2   8       35.15       32.72      3.70 o 
  -9   2   8      100.78      110.94      6.71 o 
  -8   2   8       82.67       80.39      5.48 o 
  -7   2   8      180.40      188.44      8.36 o 
  -6   2   8        8.51       18.62      2.33 o 
  -5   2   8      125.78      145.22      6.71 o 
  -4   2   8      212.99      239.92      8.77 o 
  -3   2   8      283.53      267.63      9.33 o 
  -2   2   8       64.83       71.21      4.38 o 
  -1   2   8       64.86       67.02      2.90 o 
   0   2   8       64.38       66.53      2.98 o 
   1   2   8       96.46       95.22      3.71 o 
   2   2   8       47.61       55.23      2.37 o 
   3   2   8      155.08      154.54      4.58 o 
   4   2   8        6.06        7.64      1.04 o 
   5   2   8      127.80      127.03      3.84 o 
   6   2   8       41.09       37.58      2.98 o 
   7   2   8       15.08       13.37      1.85 o 
   8   2   8       31.85       32.51      2.03 o 
   9   2   8        3.56        4.44      0.72 o 
  10   2   8       16.39       17.60      1.27 o 
 -15   3   8        7.74        7.39      1.16 o 
 -14   3   8        0.37        1.45      1.03 o 
 -13   3   8       72.72       71.37      3.97 o 
 -12   3   8      104.42       96.03      4.75 o 
 -11   3   8       36.41       32.61      2.71 o 
 -10   3   8       30.02       25.61      1.91 o 
  -9   3   8       86.48       76.01      5.61 o 
  -8   3   8       18.30       20.81      2.87 o 
  -7   3   8      152.10      151.81      7.67 o 
  -6   3   8      165.68      152.38      7.40 o 
  -5   3   8      125.99      115.35      6.16 o 
  -4   3   8      203.38      180.11      7.68 o 
  -3   3   8       65.69       65.18      4.38 o 
  -2   3   8       19.81       23.16      1.47 o 
  -1   3   8       50.77       59.29      2.32 o 
   0   3   8      208.95      197.55      6.85 o 
   1   3   8       34.89       33.00      2.22 o 
   2   3   8      113.04      100.76      4.16 o 
   3   3   8       71.19       66.19      3.43 o 
   4   3   8      148.04      140.96      4.06 o 
   5   3   8        7.53        8.49      0.88 o 
   6   3   8       71.06       65.25      3.73 o 
   7   3   8       22.65       21.27      2.08 o 
   8   3   8        2.08        1.05      0.48 o 
   9   3   8       12.67       11.03      1.71 o 
  10   3   8        4.00        7.01      0.95 o 
 -15   4   8        6.27        6.85      0.97 o 
 -14   4   8        4.13        4.81      0.97 o 
 -13   4   8        1.58        1.72      0.66 o 
 -12   4   8       92.43       91.95      3.71 o 
 -11   4   8      106.88       94.05      9.24 o 
 -10   4   8      101.18       94.91      6.44 o 
  -9   4   8      120.32      109.58      6.71 o 
  -8   4   8      163.08      149.76      8.08 o 
  -7   4   8       59.53       58.78      3.34 o 
  -6   4   8       43.00       40.81      2.76 o 
  -5   4   8      308.55      294.67     22.36 o 
  -4   4   8      202.04      184.53     19.26 o 
  -3   4   8        3.12        3.57      0.86 o 
  -2   4   8      170.21      166.68     10.21 o 
  -1   4   8       42.88       49.18      4.59 o 
   0   4   8      478.40      463.89     15.93 o 
   1   4   8      192.46      176.92      8.22 o 
   2   4   8      169.59      144.69      7.54 o 
   3   4   8       68.61       65.23      3.02 o 
   4   4   8      101.09       89.06      4.30 o 
   5   4   8       33.67       31.35      3.83 o 
   6   4   8       54.42       50.52      4.66 o 
   7   4   8       59.03       49.57      4.52 o 
   8   4   8        6.58        6.98      1.64 o 
   9   4   8        5.84        5.06      1.23 o 
 -14   5   8       21.76       22.59      2.46 o 
 -13   5   8       30.58       36.63      2.37 o 
 -12   5   8        5.88        6.33      1.64 o 
 -11   5   8       21.58       24.52      2.37 o 
 -10   5   8       69.01       79.62      4.31 o 
  -9   5   8       48.07       49.01      4.79 o 
  -8   5   8       11.16        8.90      2.19 o 
  -7   5   8      298.86      294.07      8.33 o 
  -6   5   8       10.72        9.23      1.30 o 
  -5   5   8       24.90       20.17      3.83 o 
  -4   5   8      759.06      726.99     68.16 o 
  -3   5   8      167.34      152.73     11.65 o 
  -2   5   8      474.22      476.86     35.29 o 
  -1   5   8      325.31      318.60      7.27 o 
   0   5   8      219.35      193.87      4.73 o 
   1   5   8      174.17      175.36      5.19 o 
   2   5   8       40.61       38.53      2.94 o 
   3   5   8      525.35      486.31     12.08 o 
   4   5   8       36.34       38.31      2.94 o 
   5   5   8       30.73       29.41      2.59 o 
   6   5   8      129.21      122.33      6.99 o 
   7   5   8        5.27        6.02      1.51 o 
   8   5   8        0.59        1.09      0.68 o 
 -12   6   8       21.09       25.59      1.94 o 
 -11   6   8       35.12       39.63      2.66 o 
 -10   6   8        7.30        5.81      1.11 o 
  -9   6   8        9.15        9.79      1.45 o 
  -8   6   8       46.00       51.89      4.93 o 
  -7   6   8        2.96       -0.41      0.96 o 
  -6   6   8       38.97       42.99      4.52 o 
  -5   6   8       93.82       96.41      6.71 o 
  -4   6   8      205.98      201.19      9.73 o 
  -3   6   8      100.02       84.23      6.71 o 
  -2   6   8       27.10       20.89      2.23 o 
  -1   6   8       12.45        8.63      1.36 o 
   0   6   8       36.70       39.52      2.95 o 
   1   6   8       35.58       35.73      3.83 o 
   2   6   8        3.75        1.42      0.96 o 
   3   6   8       55.55       60.65      5.48 o 
   4   6   8        9.46       12.62      2.33 o 
   5   6   8       50.13       53.21      3.15 o 
   6   6   8        9.93       11.65      1.38 o 
   7   6   8       13.39       16.15      1.92 o 
 -10   7   8        8.18       10.68      1.92 o 
  -9   7   8        5.85        6.84      1.64 o 
  -8   7   8        2.01        0.96      0.68 o 
  -7   7   8        8.83        5.61      1.51 o 
  -6   7   8       30.24       32.72      3.70 o 
  -5   7   8       78.66       87.23      6.03 o 
  -4   7   8       22.23       19.57      2.74 o 
  -3   7   8       13.41       13.82      2.60 o 
  -2   7   8        6.94        5.06      1.51 o 
  -1   7   8        2.04        0.89      0.68 o 
   0   7   8       14.51       13.65      1.78 o 
   1   7   8       24.27       23.57      2.14 o 
   2   7   8       23.77       24.78      3.42 o 
   3   7   8        2.34        3.15      1.37 o 
   4   7   8      143.23      165.66      8.08 o 
   5   7   8        1.92        2.46      1.23 o 
  -7   8   8       11.15       11.38      1.26 o 
  -6   8   8       21.07       21.69      1.79 o 
  -5   8   8        9.61       13.11      1.40 o 
  -4   8   8        1.20        2.05      1.09 o 
  -3   8   8       15.83       15.06      2.19 o 
  -2   8   8       32.92       35.32      2.57 o 
  -1   8   8       43.50       47.95      2.89 o 
   0   8   8        2.63        4.35      1.85 o 
   1   8   8        2.22        1.64      0.96 o 
 -16   0   9        6.62        7.92      1.01 o 
 -15   0   9        1.65        1.23      0.82 o 
 -14   0   9        3.21        0.96      0.82 o 
 -13   0   9        0.54        0.41      0.68 o 
 -12   0   9      130.63      114.93      7.12 o 
 -11   0   9      260.01      244.09      7.51 o 
 -10   0   9       30.09       28.06      3.29 o 
  -9   0   9      584.60      631.03     18.14 o 
  -8   0   9      214.80      221.93      9.18 o 
  -7   0   9      422.94      405.42     13.04 o 
  -6   0   9      116.25      103.01      5.62 o 
  -5   0   9      572.88      601.57     16.08 o 
  -4   0   9      574.54      562.29     15.26 o 
  -3   0   9        1.19        0.55      0.55 o 
  -2   0   9      328.39      287.47      9.88 o 
  -1   0   9       27.40       30.80      3.01 o 
   0   0   9      250.87      229.68      9.05 o 
   1   0   9      107.67      107.11      6.03 o 
   2   0   9      234.40      240.19      9.73 o 
   3   0   9       93.63       91.76      5.89 o 
   4   0   9        3.48        4.79      1.37 o 
   5   0   9        0.11        0.98      0.68 o 
   6   0   9        2.70        1.92      1.09 o 
   7   0   9       58.06       64.49      5.20 o 
   8   0   9       73.82       76.41      5.48 o 
   9   0   9       16.78       17.66      2.46 o 
  10   0   9        6.06        6.02      1.37 o 
 -16   1   9       37.45       39.57      3.42 o 
 -15   1   9        2.82        2.07      0.82 o 
 -14   1   9       66.36       74.76      5.48 o 
 -13   1   9       20.07       24.78      3.42 o 
 -12   1   9      235.85      215.25      7.07 o 
 -11   1   9      391.16      378.65      8.56 o 
 -10   1   9      228.10      238.38      7.31 o 
  -9   1   9      199.10      195.79     10.62 o 
  -8   1   9       57.04       56.97      3.15 o 
  -7   1   9       68.15       64.42      3.24 o 
  -6   1   9       30.58       30.54      2.12 o 
  -5   1   9      258.79      280.64      6.97 o 
  -4   1   9       24.60       24.17      1.83 o 
  -3   1   9      175.63      155.63      4.84 o 
  -2   1   9       34.82       37.02      2.27 o 
  -1   1   9       72.74       73.51      3.34 o 
   0   1   9       16.31       15.63      1.59 o 
   1   1   9      184.92      187.72     11.72 o 
   2   1   9       26.47       28.21      2.22 o 
   3   1   9       74.25       80.16      3.87 o 
   4   1   9       81.18       82.68      4.11 o 
   5   1   9       16.95       16.77      1.16 o 
   6   1   9      140.19      131.95      4.43 o 
   7   1   9        7.32        7.11      1.02 o 
   8   1   9       67.65       70.64      3.68 o 
   9   1   9       10.21        6.97      1.01 o 
  10   1   9        0.99        1.51      0.68 o 
 -16   2   9       35.80       44.49      3.42 o 
 -15   2   9       29.27       29.43      3.29 o 
 -14   2   9       86.66       92.79      4.26 o 
 -13   2   9        8.74        9.23      1.44 o 
 -12   2   9      129.56      127.68     10.82 o 
 -11   2   9      238.96      223.04      6.04 o 
 -10   2   9       59.33       61.75      5.20 o 
  -9   2   9       77.47       67.78      5.34 o 
  -8   2   9      135.59      137.82      7.40 o 
  -7   2   9       73.78       70.39      5.07 o 
  -6   2   9       36.10       36.55      3.42 o 
  -5   2   9       30.82       30.94      3.15 o 
  -4   2   9      444.10      423.35     13.18 o 
  -3   2   9      169.26      170.89      7.54 o 
  -2   2   9      530.16      531.88     15.25 o 
  -1   2   9      161.32      170.60      7.67 o 
   0   2   9       12.71        8.21      1.64 o 
   1   2   9       37.65       34.23      3.56 o 
   2   2   9      128.46      129.45      7.12 o 
   3   2   9       38.99       39.70      3.97 o 
   4   2   9       79.96       75.29      3.32 o 
   5   2   9      117.73      108.35      4.94 o 
   6   2   9      136.30      141.65      5.62 o 
   7   2   9       21.18       23.65      2.16 o 
   8   2   9       13.88       15.29      1.32 o 
   9   2   9        7.45        6.11      0.97 o 
 -15   3   9        0.52        0.57      0.46 o 
 -14   3   9       29.41       27.54      2.22 o 
 -13   3   9       20.95       17.39      1.94 o 
 -12   3   9        3.04        3.37      0.89 o 
 -11   3   9      103.29       90.32      4.59 o 
 -10   3   9      143.32      135.78      4.64 o 
  -9   3   9       82.58       79.86      4.21 o 
  -8   3   9       60.84       71.75      5.34 o 
  -7   3   9      171.89      154.02      7.81 o 
  -6   3   9      179.77      168.69      8.09 o 
  -5   3   9       10.11       10.27      1.92 o 
  -4   3   9       67.73       67.23      4.79 o 
  -3   3   9       54.37       55.18      4.24 o 
  -2   3   9       46.56       41.65      2.56 o 
  -1   3   9      105.84      101.08      6.03 o 
   0   3   9      242.09      252.53     10.15 o 
   1   3   9       26.31       21.40      1.89 o 
   2   3   9       16.04       12.87      2.05 o 
   3   3   9       46.27       45.35      2.50 o 
   4   3   9        1.50        1.09      1.16 o 
   5   3   9        8.38        7.59      1.25 o 
   6   3   9       29.84       31.12      2.51 o 
   7   3   9       11.24       11.49      1.40 o 
   8   3   9       32.34       35.48      2.42 o 
   9   3   9        7.45        9.44      1.11 o 
 -15   4   9        6.96        4.24      1.09 o 
 -14   4   9       18.45       19.71      2.46 o 
 -13   4   9       17.45       18.65      1.55 o 
 -12   4   9        4.54        4.17      1.01 o 
 -11   4   9      171.82      164.05      6.20 o 
 -10   4   9      295.02      312.35      8.97 o 
  -9   4   9      162.90      142.36      8.22 o 
  -8   4   9       71.49       59.45      8.35 o 
  -7   4   9      123.73      114.10      6.99 o 
  -6   4   9      166.05      143.32      7.81 o 
  -5   4   9      191.85      155.54      8.09 o 
  -4   4   9      397.50      354.75     12.49 o 
  -3   4   9     1606.22     1404.94     31.41 o 
  -2   4   9      155.99      144.96      7.26 o 
  -1   4   9       95.52       95.87      5.75 o 
   0   4   9      483.47      492.25     15.10 o 
   1   4   9       12.03       12.18      1.32 o 
   2   4   9      165.79      151.66      4.76 o 
   3   4   9       15.60       16.29      1.94 o 
   4   4   9       59.44       68.32      5.48 o 
   5   4   9      118.09      115.20      7.12 o 
   6   4   9       53.46       61.89      4.93 o 
   7   4   9        4.86        3.97      1.09 o 
   8   4   9       45.11       53.53      3.97 o 
 -13   5   9        8.39        6.78      1.11 o 
 -12   5   9        5.64        8.04      1.26 o 
 -11   5   9       60.25       69.00      3.82 o 
 -10   5   9       44.62       44.48      3.19 o 
  -9   5   9        8.60        8.90      2.19 o 
  -8   5   9       85.68       84.90      6.30 o 
  -7   5   9       18.34       19.16      2.87 o 
  -6   5   9      120.00      108.76      6.71 o 
  -5   5   9      290.60      251.63     10.70 o 
  -4   5   9      258.87      223.62      9.94 o 
  -3   5   9       65.66       72.12      3.18 o 
  -2   5   9       58.67       64.89      2.97 o 
  -1   5   9       70.67       70.22      3.21 o 
   0   5   9      377.02      347.40      9.65 o 
   1   5   9       71.21       59.94      3.68 o 
   2   5   9        8.86       12.16      1.69 o 
   3   5   9      116.60      116.64      4.22 o 
   4   5   9       80.48       65.87      5.20 o 
   5   5   9       33.43       30.67      3.42 o 
   6   5   9       35.15       32.58      3.29 o 
   7   5   9       27.77       28.06      2.74 o 
 -12   6   9        0.84        1.26      0.53 o 
 -11   6   9        7.02        9.57      1.30 o 
 -10   6   9       12.87       14.77      1.65 o 
  -9   6   9        0.98        0.82      0.87 o 
  -8   6   9        4.45        3.97      1.37 o 
  -7   6   9       86.81       82.30      6.16 o 
  -6   6   9       36.98       32.86      3.83 o 
  -5   6   9       29.49       33.40      3.83 o 
  -4   6   9      408.01      355.16     13.72 o 
  -3   6   9       15.28       15.19      2.60 o 
  -2   6   9       23.55       20.12      3.01 o 
  -1   6   9       54.76       50.52      4.79 o 
   0   6   9       26.03       32.99      3.70 o 
   1   6   9      120.94      125.33      7.26 o 
   2   6   9       95.59      101.32      3.78 o 
   3   6   9        6.95        7.09      1.21 o 
   4   6   9       53.69       60.79      3.29 o 
   5   6   9       19.35       23.88      1.89 o 
 -10   7   9       16.29       21.63      2.46 o 
  -9   7   9        2.20        2.81      1.16 o 
  -8   7   9       26.95       28.60      2.18 o 
  -7   7   9        5.16        7.22      1.16 o 
  -6   7   9       23.78       27.24      2.23 o 
  -5   7   9       28.03       27.41      4.24 o 
  -4   7   9        8.92        6.71      1.64 o 
  -3   7   9       11.73       10.68      1.92 o 
  -2   7   9       79.76       69.98      5.20 o 
  -1   7   9       16.26       15.74      2.46 o 
   0   7   9       16.35       15.96      1.74 o 
   1   7   9       47.42       49.70      2.98 o 
   2   7   9        1.52       -0.62      1.23 o 
   3   7   9       26.19       31.08      3.29 o 
  -5   8   9       25.38       22.31      2.46 o 
  -4   8   9        8.85        8.49      1.51 o 
  -3   8   9        4.10        5.89      1.04 o 
  -2   8   9       14.98       14.51      1.58 o 
  -1   8   9       13.04       21.10      1.74 o 
 -16   0  10        1.59        1.09      0.82 o 
 -15   0  10       19.94       22.53      2.05 o 
 -14   0  10        8.74       13.28      2.19 o 
 -13   0  10       28.67       27.24      3.29 o 
 -12   0  10      344.80      332.38     12.76 o 
 -11   0  10      468.18      454.90     10.92 o 
 -10   0  10      636.26      589.18     12.68 o 
  -9   0  10      522.73      530.99     16.48 o 
  -8   0  10      372.21      361.43     12.62 o 
  -7   0  10       25.89       24.37      2.87 o 
  -6   0  10       88.34       95.73      5.62 o 
  -5   0  10       60.61       62.58      4.52 o 
  -4   0  10        0.86        0.27      0.82 o 
  -3   0  10      990.52      970.34     23.16 o 
  -2   0  10      209.91      202.05      8.64 o 
  -1   0  10       49.74       47.10      3.97 o 
   0   0  10        0.89        0.14      0.96 o 
   1   0  10      170.10      166.76      8.08 o 
   2   0  10      117.54      114.65      6.85 o 
   3   0  10       34.92       36.45      2.75 o 
   4   0  10      218.91      224.20      7.27 o 
   5   0  10      133.08      133.56      7.81 o 
   6   0  10        7.74        8.35      1.92 o 
   7   0  10      143.08      147.14      7.81 o 
   8   0  10        1.66        2.33      1.09 o 
   9   0  10        5.10        5.34      1.09 o 
 -16   1  10       17.23       20.12      2.33 o 
 -15   1  10       11.23       13.42      1.44 o 
 -14   1  10       42.05       43.06      2.85 o 
 -13   1  10       21.40       17.61      1.98 o 
 -12   1  10       17.79       17.46      1.55 o 
 -11   1  10      221.38      202.64      4.31 o 
 -10   1  10        3.71        2.82      0.51 o 
  -9   1  10       46.61       48.10      4.31 o 
  -8   1  10       74.42       62.07      3.83 o 
  -7   1  10      114.47      101.82      9.45 o 
  -6   1  10       56.79       47.26      2.80 o 
  -5   1  10       20.31       23.73      1.93 o 
  -4   1  10      367.62      344.78      8.20 o 
  -3   1  10      292.36      290.26      7.42 o 
  -2   1  10      135.68      129.48      4.73 o 
  -1   1  10      416.09      400.17      9.26 o 
   0   1  10      321.83      311.47      8.10 o 
   1   1  10      197.80      175.29      8.50 o 
   2   1  10      131.42      122.22      4.94 o 
   3   1  10      202.05      189.02      4.14 o 
   4   1  10      121.04      118.94      4.24 o 
   5   1  10      269.03      275.72      6.62 o 
   6   1  10       37.36       35.35      2.71 o 
   7   1  10       27.41       27.52      2.32 o 
   8   1  10       22.40       24.87      2.03 o 
   9   1  10       30.82       37.43      2.18 o 
 -16   2  10       29.50       33.68      2.87 o 
 -15   2  10        4.42        3.97      1.09 o 
 -14   2  10       14.34       15.37      2.67 o 
 -13   2  10       54.03       53.75      3.34 o 
 -12   2  10       82.76       83.43      4.31 o 
 -11   2  10        4.82        4.18      1.44 o 
 -10   2  10       99.80      102.60      3.33 o 
  -9   2  10        8.74        7.53      1.78 o 
  -8   2  10       40.71       39.70      3.97 o 
  -7   2  10      112.85      112.59      6.71 o 
  -6   2  10      133.79      137.54      7.26 o 
  -5   2  10      298.09      300.50     11.11 o 
  -4   2  10       39.53       39.02      3.70 o 
  -3   2  10      567.07      563.11     16.49 o 
  -2   2  10      184.86      180.49      8.36 o 
  -1   2  10       35.20       38.47      3.83 o 
   0   2  10       44.26       45.59      4.11 o 
   1   2  10      125.69      128.22      7.26 o 
   2   2  10      142.76      132.98      4.42 o 
   3   2  10      112.67      117.44      4.21 o 
   4   2  10       19.39       21.99      2.18 o 
   5   2  10      111.50      112.67      5.04 o 
   6   2  10       33.91       37.96      2.81 o 
   7   2  10        4.24        4.47      0.97 o 
   8   2  10        2.79        3.85      0.82 o 
 -15   3  10        2.79        3.77      0.76 o 
 -14   3  10       39.15       37.10      3.56 o 
 -13   3  10       14.34        9.76      1.85 o 
 -12   3  10      102.64      110.65      4.94 o 
 -11   3  10       59.88       58.83      3.68 o 
 -10   3  10      189.59      164.04      6.25 o 
  -9   3  10       10.90       11.85      3.22 o 
  -8   3  10       35.53       34.08      2.66 o 
  -7   3  10       39.98       42.03      3.97 o 
  -6   3  10      270.13      264.22     10.70 o 
  -5   3  10      125.00      116.71      6.71 o 
  -4   3  10      133.98      121.65      6.85 o 
  -3   3  10      442.02      441.15     10.09 o 
  -2   3  10      345.87      346.67     12.48 o 
  -1   3  10      172.09      166.90      8.22 o 
   0   3  10       16.09       14.65      2.33 o 
   1   3  10       40.94       39.50      2.05 o 
   2   3  10      156.42      152.77      4.82 o 
   3   3  10       38.65       34.90      2.76 o 
   4   3  10       20.20       19.71      2.08 o 
   5   3  10       19.57       22.35      2.12 o 
   6   3  10       26.28       25.21      2.16 o 
   7   3  10       44.46       43.00      2.74 o 
   8   3  10        2.44        2.22      0.75 o 
 -14   4  10       12.24       15.52      1.18 o 
 -13   4  10       96.30      103.02      4.14 o 
 -12   4  10      108.05      101.90      6.57 o 
 -11   4  10       42.60       40.93      4.24 o 
 -10   4  10       47.45       45.45      4.52 o 
  -9   4  10        6.74        9.31      2.05 o 
  -8   4  10       10.30       12.87      2.60 o 
  -7   4  10      194.84      174.39      9.59 o 
  -6   4  10       57.77       51.37      2.66 o 
  -5   4  10      115.85       95.75      4.48 o 
  -4   4  10       12.80       13.69      2.33 o 
  -3   4  10       91.26       85.23      8.08 o 
  -2   4  10       89.73       75.71      4.31 o 
  -1   4  10      148.61      126.59      7.67 o 
   0   4  10       44.48       38.09      2.90 o 
   1   4  10       45.82       46.75      3.24 o 
   2   4  10       32.42       32.66      2.71 o 
   3   4  10        2.02        0.68      0.96 o 
   4   4  10       12.32       13.55      2.60 o 
   5   4  10       38.77       45.04      4.24 o 
   6   4  10        1.68        1.37      0.82 o 
   7   4  10        5.32        6.02      1.37 o 
 -13   5  10        7.74       10.02      1.25 o 
 -12   5  10       20.31       23.49      2.03 o 
 -11   5  10        3.46        6.55      1.15 o 
 -10   5  10      136.81      144.38      5.72 o 
  -9   5  10       13.98       16.15      2.60 o 
  -8   5  10       41.09       46.14      4.38 o 
  -7   5  10       54.66       56.44      3.97 o 
  -6   5  10        6.79        5.75      1.64 o 
  -5   5  10      166.85      151.54      8.63 o 
  -4   5  10       38.51       38.47      4.11 o 
  -3   5  10       36.85       30.12      3.83 o 
  -2   5  10      861.25      818.94     26.91 o 
  -1   5  10       13.80       15.39      1.97 o 
   0   5  10       17.52       18.57      3.90 o 
   1   5  10      241.80      242.47      7.66 o 
   2   5  10       12.29       13.29      1.39 o 
   3   5  10       82.51       76.69      5.61 o 
   4   5  10       15.41       13.00      2.19 o 
   5   5  10       17.72       14.51      2.19 o 
   6   5  10       34.78       35.60      3.15 o 
 -11   6  10       17.21       16.07      1.59 o 
 -10   6  10       41.05       45.13      2.76 o 
  -9   6  10       54.67       57.81      3.23 o 
  -8   6  10       40.67       40.07      2.80 o 
  -7   6  10       10.62        8.22      1.78 o 
  -6   6  10      121.23      124.82      8.42 o 
  -5   6  10       42.44       42.85      4.38 o 
  -4   6  10      100.79       91.08      6.30 o 
  -3   6  10       96.84       94.91      6.44 o 
  -2   6  10      109.76      107.25      6.85 o 
  -1   6  10       24.59       25.46      3.29 o 
   0   6  10       27.91       25.74      3.29 o 
   1   6  10       92.12       94.78      3.60 o 
   2   6  10       14.56       14.02      1.64 o 
   3   6  10        0.45        0.60      0.96 o 
   4   6  10        0.23        1.51      0.82 o 
  -9   7  10        8.67       13.41      1.92 o 
  -8   7  10       37.24       38.21      2.32 o 
  -7   7  10        4.88        4.84      1.23 o 
  -6   7  10        0.20        0.21      0.48 o 
  -5   7  10       40.48       30.80      3.29 o 
  -4   7  10       43.73       41.89      3.83 o 
  -3   7  10       47.73       39.02      3.70 o 
  -2   7  10       41.54       47.23      3.97 o 
  -1   7  10       11.53       11.73      1.48 o 
   0   7  10       10.42       11.72      1.40 o 
   1   7  10        6.14        7.82      1.30 o 
   2   7  10        3.00        2.87      1.23 o 
 -16   0  11        3.73        2.74      0.82 o 
 -15   0  11        1.26       -0.14      0.82 o 
 -14   0  11       21.87       21.63      2.74 o 
 -13   0  11       19.80       18.89      2.74 o 
 -12   0  11        9.21        8.62      2.05 o 
 -11   0  11       81.02       79.97      5.89 o 
 -10   0  11      547.51      517.67     11.45 o 
  -9   0  11      245.89      236.51      6.57 o 
  -8   0  11      401.15      368.06     13.04 o 
  -7   0  11        2.67        2.33      1.09 o 
  -6   0  11       55.27       62.98      4.79 o 
  -5   0  11        6.44        7.12      1.64 o 
  -4   0  11       35.85       38.47      3.56 o 
  -3   0  11        0.30        0.41      0.82 o 
  -2   0  11      205.03      191.20      8.77 o 
  -1   0  11      157.37      155.65      7.95 o 
   0   0  11      123.30      122.46      7.12 o 
   1   0  11      157.95      168.75      6.14 o 
   2   0  11       75.76       77.82      4.11 o 
   3   0  11       95.32       82.17      6.16 o 
   4   0  11       33.28       38.74      4.11 o 
   5   0  11       45.76       44.08      4.38 o 
   6   0  11        2.09        1.92      1.09 o 
   7   0  11        1.30        2.33      0.82 o 
   8   0  11       14.95       16.29      2.05 o 
 -16   1  11       28.65       39.97      3.15 o 
 -15   1  11       12.34       13.63      1.36 o 
 -14   1  11       43.63       48.54      2.94 o 
 -13   1  11       12.14       12.15      1.67 o 
 -12   1  11       77.31       72.22      3.16 o 
 -11   1  11       64.28       57.81      2.84 o 
 -10   1  11      274.49      250.46      4.80 o 
  -9   1  11        0.37        0.86      0.46 o 
  -8   1  11       52.39       44.04      2.90 o 
  -7   1  11       44.29       39.57      2.76 o 
  -6   1  11        8.95        7.38      1.21 o 
  -5   1  11        6.07        5.63      0.99 o 
  -4   1  11      393.13      400.85      9.46 o 
  -3   1  11      234.81      236.31      6.88 o 
  -2   1  11      505.54      495.40     10.92 o 
  -1   1  11      450.78      430.40     10.14 o 
   0   1  11      292.29      261.15      7.61 o 
   1   1  11       61.13       60.94      2.26 o 
   2   1  11      221.16      208.07      4.41 o 
   3   1  11       16.60       16.61      1.56 o 
   4   1  11       38.68       39.15      2.74 o 
   5   1  11       75.53       87.06      4.25 o 
   6   1  11      204.50      219.10      6.69 o 
   7   1  11       49.00       57.78      3.00 o 
   8   1  11       27.42       30.46      1.93 o 
 -15   2  11       12.94       17.11      1.54 o 
 -14   2  11        8.19       10.94      1.40 o 
 -13   2  11       24.72       21.03      2.12 o 
 -12   2  11       11.23        8.09      1.05 o 
 -11   2  11       25.39       27.59      1.98 o 
 -10   2  11       17.88       16.39      1.44 o 
  -9   2  11       20.43       19.13      1.39 o 
  -8   2  11       47.67       41.42      2.05 o 
  -7   2  11      109.20      106.83      6.57 o 
  -6   2  11       40.38       42.58      4.11 o 
  -5   2  11      205.02      199.96      9.18 o 
  -4   2  11      582.66      557.45     16.90 o 
  -3   2  11       16.28       17.25      2.60 o 
  -2   2  11      359.95      354.66     12.90 o 
  -1   2  11      206.32      203.66      9.46 o 
   0   2  11       89.07       86.28      3.52 o 
   1   2  11      227.89      214.73      5.86 o 
   2   2  11      151.38      152.98      6.17 o 
   3   2  11       43.08       54.91      3.76 o 
   4   2  11       19.32       16.37      1.89 o 
   5   2  11       18.67       19.73      3.01 o 
   6   2  11       17.02       19.09      1.79 o 
   7   2  11        9.53        6.99      1.06 o 
 -15   3  11        1.98        2.07      0.82 o 
 -14   3  11       13.50       12.87      1.45 o 
 -13   3  11       29.48       35.28      2.51 o 
 -12   3  11       24.07       24.26      2.22 o 
 -11   3  11       61.75       57.77      4.04 o 
 -10   3  11       14.80       11.38      1.59 o 
  -9   3  11       84.21       74.09      5.75 o 
  -8   3  11       13.56       15.19      2.60 o 
  -7   3  11       21.86       18.06      1.97 o 
  -6   3  11       10.77        9.90      1.40 o 
  -5   3  11        0.61        2.28      2.19 o 
  -4   3  11      338.76      306.02      8.39 o 
  -3   3  11       70.04       63.89      3.03 o 
  -2   3  11      120.14      119.99      4.27 o 
  -1   3  11       79.72       83.29      3.50 o 
   0   3  11        9.61        8.01      0.96 o 
   1   3  11       48.69       44.01      3.15 o 
   2   3  11       16.46       14.13      1.84 o 
   3   3  11       14.82       11.56      1.69 o 
   4   3  11        0.73        0.59      1.64 o 
   5   3  11        4.23        1.46      0.72 o 
   6   3  11       51.35       60.87      3.05 o 
   7   3  11        1.49        2.94      0.68 o 
 -14   4  11        1.62        1.70      0.73 o 
 -13   4  11        3.30        3.63      1.92 o 
 -12   4  11        0.83        1.37      0.82 o 
 -11   4  11       11.71       11.36      2.33 o 
 -10   4  11       40.15       46.55      4.52 o 
  -9   4  11        2.38        1.09      0.96 o 
  -8   4  11       80.44       79.56      6.03 o 
  -7   4  11        8.49        9.99      2.05 o 
  -6   4  11        5.10        3.96      3.01 o 
  -5   4  11      140.66      132.61      7.95 o 
  -4   4  11       29.31       26.92      2.36 o 
  -3   4  11       23.63       21.88      2.13 o 
  -2   4  11       14.82       15.06      2.46 o 
  -1   4  11      289.06      283.16      8.48 o 
   0   4  11       19.63       13.89      1.79 o 
   1   4  11       42.95       37.79      3.00 o 
   2   4  11       59.37       61.61      5.20 o 
   3   4  11       21.69       21.49      3.01 o 
   4   4  11       39.17       36.83      3.70 o 
   5   4  11       12.10       11.63      2.05 o 
   6   4  11        5.61        6.02      1.37 o 
 -12   5  11       36.57       42.16      2.56 o 
 -11   5  11       20.41       24.00      2.08 o 
 -10   5  11       12.17       16.56      1.79 o 
  -9   5  11       26.49       31.21      3.42 o 
  -8   5  11        1.83        1.92      0.82 o 
  -7   5  11       30.34       32.03      3.70 o 
  -6   5  11       18.06       23.27      3.15 o 
  -5   5  11        7.31        7.12      1.78 o 
  -4   5  11        7.04        7.39      1.92 o 
  -3   5  11       33.29       31.47      5.89 o 
  -2   5  11       41.22       45.73      3.23 o 
  -1   5  11       42.21       42.29      3.09 o 
   0   5  11       61.64       61.40      4.11 o 
   1   5  11        1.16        2.03      0.82 o 
   2   5  11        3.33        2.87      1.37 o 
   3   5  11       14.18       14.92      2.33 o 
   4   5  11       17.92       23.54      2.74 o 
   5   5  11        3.47        2.46      0.96 o 
 -11   6  11       22.35       27.31      3.76 o 
 -10   6  11       16.12       19.99      1.73 o 
  -9   6  11       63.96       72.03      5.07 o 
  -8   6  11        6.96        8.06      1.15 o 
  -7   6  11       12.89       13.04      1.50 o 
  -6   6  11       67.07       65.04      3.49 o 
  -5   6  11       45.87       39.84      3.83 o 
  -4   6  11       64.52       65.31      5.07 o 
  -3   6  11       47.08       51.89      4.52 o 
  -2   6  11       90.27       89.02      5.89 o 
  -1   6  11      125.71      113.02      6.58 o 
   0   6  11        6.40        4.55      0.78 o 
   1   6  11        1.05        0.84      0.48 o 
   2   6  11        6.19        4.05      0.76 o 
   3   6  11        7.93        7.67      1.51 o 
  -7   7  11       14.22       13.15      1.26 o 
  -6   7  11       25.25       28.06      2.74 o 
  -5   7  11       52.27       55.45      3.97 o 
  -4   7  11       29.66       28.75      2.87 o 
  -3   7  11        1.02        0.96      0.96 o 
  -2   7  11       33.17       36.99      2.43 o 
  -1   7  11       18.42       21.54      1.77 o 
 -15   0  12        3.65        1.92      0.82 o 
 -14   0  12        0.84        0.55      0.68 o 
 -13   0  12       62.91       65.31      4.93 o 
 -12   0  12        0.03        0.96      0.68 o 
 -11   0  12       67.68       73.15      3.82 o 
 -10   0  12      267.33      258.62      7.75 o 
  -9   0  12      304.65      268.10      7.90 o 
  -8   0  12       17.87       21.56      1.68 o 
  -7   0  12       10.97       11.39      1.30 o 
  -6   0  12       60.13       61.61      4.79 o 
  -5   0  12       99.30      100.39      6.30 o 
  -4   0  12      452.64      478.15     15.38 o 
  -3   0  12        6.36        6.84      1.64 o 
  -2   0  12        6.00        4.46      1.37 o 
  -1   0  12      188.19      177.30      6.39 o 
   0   0  12        6.51        7.27      1.15 o 
   1   0  12       42.28       34.09      3.83 o 
   2   0  12       74.09       72.57      5.75 o 
   3   0  12        3.27        4.65      1.64 o 
   4   0  12       30.80       38.88      3.97 o 
   5   0  12       37.61       44.22      3.97 o 
   6   0  12        2.99        5.34      1.37 o 
   7   0  12        9.06       11.36      1.78 o 
 -15   1  12       13.76       14.69      1.44 o 
 -14   1  12        6.40        7.76      1.18 o 
 -13   1  12        2.13        1.70      0.41 o 
 -12   1  12        5.62        6.18      1.17 o 
 -11   1  12       41.93       39.56      2.29 o 
 -10   1  12       22.49       18.96      1.68 o 
  -9   1  12      140.27      135.16      4.46 o 
  -8   1  12       38.12       35.52      1.67 o 
  -7   1  12       24.51       21.36      1.17 o 
  -6   1  12       20.03       20.92      1.27 o 
  -5   1  12       83.17       83.54      4.02 o 
  -4   1  12        6.67        5.20      0.95 o 
  -3   1  12      119.27      115.17      4.03 o 
  -2   1  12      435.57      436.64      7.47 o 
  -1   1  12       39.91       35.47      1.90 o 
   0   1  12       41.87       37.65      2.00 o 
   1   1  12       25.08       26.21      1.95 o 
   2   1  12       24.34       22.26      1.79 o 
   3   1  12       33.40       32.85      2.61 o 
   4   1  12       54.74       46.45      3.04 o 
   5   1  12       22.73       24.07      2.03 o 
   6   1  12        0.94        1.81      0.75 o 
 -15   2  12       40.39       52.03      2.46 o 
 -14   2  12        2.37        3.64      0.99 o 
 -13   2  12       51.07       53.62      2.47 o 
 -12   2  12       11.31       12.65      1.25 o 
 -11   2  12       56.32       54.53      2.71 o 
 -10   2  12      125.82      120.66      4.16 o 
  -9   2  12      475.41      448.53      8.82 o 
  -8   2  12      295.12      256.88      6.33 o 
  -7   2  12      279.47      281.15      6.45 o 
  -6   2  12      259.12      243.46      7.56 o 
  -5   2  12      167.79      158.36      6.00 o 
  -4   2  12       20.69       17.10      1.54 o 
  -3   2  12      650.41      643.75      9.72 o 
  -2   2  12      290.97      270.40      6.62 o 
  -1   2  12      406.76      412.11     15.10 o 
   0   2  12      125.74      134.95      5.62 o 
   1   2  12      146.34      148.33      5.91 o 
   2   2  12       28.32       28.31      2.52 o 
   3   2  12       63.37       57.17      3.44 o 
   4   2  12       11.65       13.71      1.64 o 
   5   2  12       28.49       27.57      2.87 o 
   6   2  12        4.01        5.37      0.82 o 
 -14   3  12        3.53        4.38      0.82 o 
 -13   3  12       15.73       19.56      1.79 o 
 -12   3  12       42.61       45.86      2.90 o 
 -11   3  12      143.78      135.97      5.28 o 
 -10   3  12       11.78       10.87      1.50 o 
  -9   3  12      109.91      106.29      6.85 o 
  -8   3  12      197.44      174.46      9.04 o 
  -7   3  12       38.53       35.32      3.97 o 
  -6   3  12      118.74      105.61      6.85 o 
  -5   3  12      204.13      197.82      5.50 o 
  -4   3  12       28.21       28.60      2.02 o 
  -3   3  12      242.80      232.75     16.38 o 
  -2   3  12        5.47        5.32      1.16 o 
  -1   3  12       11.40       11.56      1.31 o 
   0   3  12      322.10      338.86      9.41 o 
   1   3  12       25.74       21.22      3.83 o 
   2   3  12       24.28       24.98      2.32 o 
   3   3  12       36.83       43.49      3.00 o 
   4   3  12        9.03       12.34      1.44 o 
   5   3  12        5.18        3.51      0.89 o 
 -13   4  12       17.25       20.07      2.40 o 
 -12   4  12       12.16        9.03      1.78 o 
 -11   4  12        3.99        5.61      1.64 o 
 -10   4  12       94.19       89.16      6.03 o 
  -9   4  12        3.84        5.20      1.37 o 
  -8   4  12        7.51        4.24      1.37 o 
  -7   4  12       18.30       17.25      2.74 o 
  -6   4  12       58.76       58.09      3.48 o 
  -5   4  12        6.86        6.84      1.64 o 
  -4   4  12       41.74       35.46      3.97 o 
  -3   4  12       39.80       38.61      4.11 o 
  -2   4  12      105.45       98.84      4.74 o 
  -1   4  12      105.21      101.21      4.84 o 
   0   4  12       78.17       81.07      5.89 o 
   1   4  12       19.03       21.49      2.87 o 
   2   4  12        7.47        7.80      1.78 o 
   3   4  12       10.62        7.39      1.78 o 
   4   4  12       24.69       28.88      3.01 o 
 -12   5  12        5.32        8.58      1.11 o 
 -11   5  12       14.85       17.32      1.65 o 
 -10   5  12        1.00        0.55      0.89 o 
  -9   5  12        4.85        5.83      1.01 o 
  -8   5  12        7.88        6.93      1.11 o 
  -7   5  12        4.33        4.71      0.92 o 
  -6   5  12       59.60       64.63      5.07 o 
  -5   5  12       51.77       53.67      4.66 o 
  -4   5  12       25.83       23.71      2.22 o 
  -3   5  12       15.15       16.11      1.84 o 
  -2   5  12       23.82       22.30      2.12 o 
  -1   5  12       22.08       24.24      2.18 o 
   0   5  12       62.53       66.00      5.07 o 
   1   5  12        1.28        1.64      0.96 o 
   2   5  12       19.89       25.60      2.87 o 
   3   5  12        5.02        5.89      1.37 o 
  -9   6  12        6.32        5.06      1.51 o 
  -8   6  12       13.88       16.97      2.19 o 
  -7   6  12        4.95        5.33      0.92 o 
  -6   6  12        0.48        0.00      0.82 o 
  -5   6  12        4.35        7.25      1.64 o 
  -4   6  12        7.78        8.35      1.78 o 
  -3   6  12       25.59       25.60      3.01 o 
  -2   6  12       15.98       14.78      2.19 o 
  -1   6  12        2.57        2.31      0.55 o 
   0   6  12        8.75        9.73      2.33 o 
   1   6  12        6.95        6.43      1.23 o 
 -15   0  13       15.25       18.07      2.05 o 
 -14   0  13        1.56        4.24      1.37 o 
 -13   0  13        7.96        9.99      1.92 o 
 -12   0  13        7.15        8.35      1.78 o 
 -11   0  13       27.46       23.27      2.13 o 
 -10   0  13       61.21       60.21      4.38 o 
  -9   0  13       56.37       49.53      3.19 o 
  -8   0  13      241.62      224.33      7.22 o 
  -7   0  13       12.51       10.00      1.40 o 
  -6   0  13       40.00       38.53      2.85 o 
  -5   0  13      184.77      184.30      6.39 o 
  -4   0  13      117.62      126.25      4.31 o 
  -3   0  13       54.09       51.75      4.66 o 
  -2   0  13        1.12        1.78      1.09 o 
  -1   0  13        9.67        7.66      1.92 o 
   0   0  13       22.23       27.10      3.56 o 
   1   0  13       96.48       80.53      6.03 o 
   2   0  13        8.38       14.65      2.46 o 
   3   0  13       25.23       27.79      3.29 o 
   4   0  13        0.97        0.41      0.82 o 
   5   0  13        5.92        7.39      1.51 o 
 -14   1  13       68.04       72.31      3.24 o 
 -13   1  13       36.52       37.54      2.02 o 
 -12   1  13       24.58       25.17      1.70 o 
 -11   1  13       81.28       78.15      3.21 o 
 -10   1  13      195.17      175.93      5.06 o 
  -9   1  13       69.26       70.32      2.70 o 
  -8   1  13      239.95      207.49      4.85 o 
  -7   1  13       17.92       18.42      1.38 o 
  -6   1  13       72.15       73.36      3.21 o 
  -5   1  13        3.12        2.96      1.09 o 
  -4   1  13       24.80       20.35      1.71 o 
  -3   1  13      245.53      250.82     11.52 o 
  -2   1  13       52.34       47.38      3.24 o 
  -1   1  13       77.97       77.90      3.37 o 
   0   1  13       17.64       20.57      1.74 o 
   1   1  13       90.60       98.08      3.74 o 
   2   1  13        2.74        2.55      0.68 o 
   3   1  13       31.21       32.39      2.46 o 
   4   1  13       25.08       28.17      2.94 o 
   5   1  13        3.04        3.80      0.96 o 
 -14   2  13       10.57       11.91      1.44 o 
 -13   2  13        4.16        4.55      0.72 o 
 -12   2  13       81.71       89.28      3.24 o 
 -11   2  13       16.04       18.01      1.47 o 
 -10   2  13        3.75        4.59      0.81 o 
  -9   2  13       26.33       25.25      1.87 o 
  -8   2  13        9.76        9.21      1.44 o 
  -7   2  13       76.28       75.26      3.97 o 
  -6   2  13       47.66       48.06      4.52 o 
  -5   2  13       25.72       22.47      4.38 o 
  -4   2  13      478.87      474.93     11.41 o 
  -3   2  13       75.24       74.32      4.07 o 
  -2   2  13       30.45       26.42      3.42 o 
  -1   2  13      181.35      166.36      6.24 o 
   0   2  13       24.05       23.66      3.70 o 
   1   2  13       81.39       75.37      3.97 o 
   2   2  13       14.83       12.75      1.59 o 
   3   2  13        7.60        7.62      1.44 o 
   4   2  13       12.18       12.77      1.57 o 
   5   2  13       15.45       17.50      2.05 o 
 -13   3  13       18.45       18.30      1.59 o 
 -12   3  13       36.88       33.90      2.32 o 
 -11   3  13        1.37        0.55      0.62 o 
 -10   3  13       86.50       86.14      6.03 o 
  -9   3  13       57.78       67.50      5.34 o 
  -8   3  13      139.12      136.99      7.81 o 
  -7   3  13       41.07       37.79      3.97 o 
  -6   3  13      127.77      124.79      7.40 o 
  -5   3  13       63.82       62.73      3.68 o 
  -4   3  13        9.60       10.09      1.24 o 
  -3   3  13        3.26        1.75      0.62 o 
  -2   3  13      100.03      106.18      5.82 o 
  -1   3  13       74.47       77.37      4.11 o 
   0   3  13       24.49       25.48      2.27 o 
   1   3  13        0.34        0.62      0.58 o 
   2   3  13        4.15        6.73      1.15 o 
   3   3  13       27.92       31.93      2.23 o 
   4   3  13        2.41        2.84      1.16 o 
 -12   4  13        2.47        0.55      0.68 o 
 -11   4  13        3.34        4.65      1.37 o 
 -10   4  13       92.42       95.05      5.89 o 
  -9   4  13        0.42        1.64      1.23 o 
  -8   4  13        3.31        3.28      1.37 o 
  -7   4  13       26.43       30.32      2.67 o 
  -6   4  13       14.89       14.43      1.37 o 
  -5   4  13       91.54       99.36      4.55 o 
  -4   4  13       12.59       14.65      1.79 o 
  -3   4  13        3.83        3.99      0.82 o 
  -2   4  13       34.63       36.62      2.19 o 
  -1   4  13       73.62       81.72      4.06 o 
   0   4  13       12.03       14.37      2.33 o 
   1   4  13        7.22        9.72      1.92 o 
   2   4  13        0.93        0.55      0.68 o 
   3   4  13        6.06        9.85      1.64 o 
 -11   5  13        1.88        2.65      0.82 o 
 -10   5  13        8.84        6.46      1.78 o 
  -9   5  13       22.23       23.81      1.89 o 
  -8   5  13        4.02        3.50      0.72 o 
  -6   5  13        7.28        6.30      1.51 o 
  -5   5  13        0.12        0.85      0.53 o 
  -4   5  13        9.46       11.33      1.40 o 
  -3   5  13       65.32       69.88      3.97 o 
  -2   5  13        0.27        0.47      0.53 o 
  -1   5  13       45.37       49.70      4.11 o 
   0   5  13        4.69        8.08      1.78 o 
   1   5  13       19.46       17.25      2.19 o 
  -7   6  13       49.84       57.65      3.56 o 
  -6   6  13       32.09       33.13      2.87 o 
  -5   6  13       25.77       25.33      2.60 o 
  -4   6  13       55.57       51.21      3.70 o 
  -3   6  13       16.74       17.66      2.19 o 
  -2   6  13       21.81       24.30      1.84 o 
 -14   0  14       32.47       37.65      3.01 o 
 -13   0  14       88.91       98.47      5.62 o 
 -12   0  14       48.00       45.59      3.97 o 
 -11   0  14       16.11       17.11      1.68 o 
 -10   0  14        0.25       -0.18      0.75 o 
  -9   0  14      662.67      664.44     13.56 o 
  -8   0  14       25.23       25.66      2.27 o 
  -7   0  14        8.83        9.31      2.19 o 
  -6   0  14       23.33       16.56      1.98 o 
  -5   0  14       53.32       52.30      4.79 o 
  -4   0  14        2.69        4.52      1.37 o 
  -3   0  14        8.23        7.53      1.78 o 
  -2   0  14        4.59        5.06      1.64 o 
  -1   0  14        7.58       10.95      2.33 o 
   0   0  14        1.84        1.09      1.23 o 
   1   0  14        0.31        0.41      0.82 o 
   2   0  14       10.00        8.49      1.78 o 
   3   0  14       17.60       17.93      2.33 o 
   4   0  14        0.47        0.27      0.68 o 
 -14   1  14        8.52        9.46      1.06 o 
 -13   1  14       28.61       33.86      1.79 o 
 -12   1  14        0.86        0.27      0.47 o 
 -11   1  14       60.58       55.12      2.58 o 
 -10   1  14       35.05       35.91      2.13 o 
  -9   1  14       86.42       83.78      2.89 o 
  -8   1  14       65.47       65.64      3.68 o 
  -7   1  14       45.38       51.61      4.65 o 
  -6   1  14       87.54       91.93      3.64 o 
  -5   1  14       98.77      102.16      3.84 o 
  -4   1  14        5.81        5.96      1.16 o 
  -3   1  14       48.61       46.51      3.08 o 
  -2   1  14       22.50       26.32      1.92 o 
  -1   1  14       16.59       19.02      1.58 o 
   0   1  14       24.95       28.93      2.85 o 
   1   1  14       40.99       45.35      2.84 o 
   2   1  14       40.56       41.67      2.66 o 
   3   1  14        1.42        0.00      0.48 o 
   4   1  14        5.27        5.06      1.23 o 
 -13   2  14       22.28       24.25      1.84 o 
 -12   2  14        5.42        5.25      1.23 o 
 -11   2  14       46.35       47.77      2.85 o 
 -10   2  14        2.53        3.23      0.92 o 
  -9   2  14       65.16       56.74      3.29 o 
  -8   2  14       38.84       36.09      4.04 o 
  -7   2  14       37.93       38.33      4.11 o 
  -6   2  14       30.65       30.31      2.51 o 
  -5   2  14       62.95       62.87      3.63 o 
  -4   2  14       22.51       25.05      3.29 o 
  -3   2  14       84.97       71.21      5.61 o 
  -2   2  14       92.78       97.84      4.55 o 
  -1   2  14        8.89        9.93      1.98 o 
   0   2  14       26.12       29.13      2.41 o 
   1   2  14        5.72        5.72      1.08 o 
   2   2  14       11.35       10.90      1.25 o 
   3   2  14        3.12        1.94      1.37 o 
 -12   3  14       65.93       76.10      3.23 o 
 -11   3  14       45.73       49.15      4.11 o 
 -10   3  14       48.45       53.26      4.38 o 
  -9   3  14       83.48       95.59      6.03 o 
  -8   3  14       18.76       16.56      2.60 o 
  -7   3  14        1.14        1.62      0.62 o 
  -6   3  14       59.05       69.66      3.73 o 
  -5   3  14        2.30        2.41      0.70 o 
  -4   3  14       17.91       16.15      2.60 o 
  -3   3  14       22.67       22.09      2.81 o 
  -2   3  14       16.32       17.62      1.93 o 
  -1   3  14       26.14       26.42      2.18 o 
   0   3  14       39.76       42.09      2.76 o 
   1   3  14        3.91        5.01      0.92 o 
   2   3  14       10.52       10.28      1.25 o 
 -11   4  14        6.25        5.06      0.87 o 
 -10   4  14       17.22       19.42      1.69 o 
  -9   4  14       15.54       15.73      1.59 o 
  -8   4  14        1.39        0.55      0.62 o 
  -7   4  14       24.54       27.05      3.15 o 
  -6   4  14        5.11        7.59      1.21 o 
  -5   4  14        7.98        8.21      1.64 o 
  -4   4  14       28.23       33.54      2.52 o 
  -3   4  14        5.94        7.69      1.92 o 
  -2   4  14        8.46        8.06      1.21 o 
  -1   4  14       14.75       21.04      1.83 o 
   0   4  14        7.39        5.89      1.37 o 
   1   4  14       17.89       15.47      2.05 o 
  -9   5  14        6.87        9.05      1.30 o 
  -8   5  14        0.79       -0.34      0.68 o 
  -7   5  14        3.87        5.47      1.37 o 
  -6   5  14        0.04        1.23      0.82 o 
  -5   5  14        2.63        2.19      1.23 o 
  -4   5  14        3.51        4.11      1.23 o 
  -3   5  14       15.72       19.85      2.46 o 
  -2   5  14        6.85        8.62      1.64 o 
  -1   5  14       57.83       60.53      4.11 o 
 -13   0  15        1.04        1.64      0.82 o 
 -12   0  15        0.02        0.55      0.55 o 
 -11   0  15        3.44        3.30      0.76 o 
 -10   0  15       35.23       36.00      3.42 o 
  -9   0  15       70.67       75.86      5.20 o 
  -8   0  15        5.28        4.43      0.99 o 
  -7   0  15       64.10       68.19      5.20 o 
  -6   0  15       24.51       22.59      3.01 o 
  -5   0  15      199.30      197.63      9.18 o 
  -4   0  15        0.01       -0.41      0.82 o 
  -3   0  15        1.00       -0.14      1.09 o 
  -2   0  15        9.01       12.73      2.33 o 
  -1   0  15       10.89       12.87      2.19 o 
   0   0  15       10.91       14.78      2.33 o 
   1   0  15        9.41       11.91      1.92 o 
   2   0  15       13.29       13.00      1.78 o 
 -13   1  15        8.08        9.22      2.60 o 
 -12   1  15       40.33       45.13      2.47 o 
 -11   1  15        7.94        7.89      1.15 o 
 -10   1  15       23.33       23.33      1.98 o 
  -9   1  15        5.09        5.76      1.64 o 
  -8   1  15       63.22       66.22      3.48 o 
  -7   1  15       47.88       49.82      2.50 o 
  -6   1  15       25.39       23.13      2.08 o 
  -5   1  15       19.10       21.27      1.98 o 
  -4   1  15       75.56       82.20      4.02 o 
  -3   1  15        4.63        3.48      0.66 o 
  -2   1  15       28.72       26.30      1.76 o 
  -1   1  15       19.89       22.02      1.98 o 
   0   1  15        3.78        5.07      0.97 o 
   1   1  15       38.39       44.24      2.51 o 
   2   1  15        3.82        5.29      0.82 o 
 -12   2  15        5.89        4.88      1.30 o 
 -11   2  15        5.56        6.25      1.05 o 
 -10   2  15       42.16       54.08      4.24 o 
  -9   2  15       19.18       22.31      2.74 o 
  -8   2  15      151.49      162.01      5.67 o 
  -7   2  15       10.56       10.79      1.44 o 
  -6   2  15       12.28       12.96      1.64 o 
  -5   2  15       37.05       38.06      3.83 o 
  -4   2  15       32.22       30.53      3.42 o 
  -3   2  15       13.87       12.87      1.55 o 
  -2   2  15       15.33       17.46      1.84 o 
  -1   2  15        9.40       10.68      1.36 o 
   0   2  15        8.81       13.75      1.85 o 
   1   2  15       10.13       10.19      1.21 o 
 -11   3  15       27.45       32.31      2.12 o 
 -10   3  15       24.93       28.67      2.08 o 
  -9   3  15       16.07       18.36      1.69 o 
  -8   3  15       38.07       43.09      2.71 o 
  -7   3  15       18.14       21.66      1.94 o 
  -6   3  15       62.98       65.55      3.38 o 
  -5   3  15       18.52       16.97      2.46 o 
  -4   3  15       28.27       25.45      2.19 o 
  -3   3  15       22.46       23.49      2.03 o 
  -2   3  15        6.29        6.59      1.05 o 
  -1   3  15       17.34       20.54      1.74 o 
   0   3  15        1.59        1.70      0.46 o 
  -9   4  15        1.67        1.56      0.50 o 
  -8   4  15       26.48       32.02      2.08 o 
  -7   4  15        0.85        1.49      0.53 o 
  -6   4  15       51.49       69.98      3.29 o 
  -5   4  15       61.16       75.02      3.38 o 
  -4   4  15        1.51        1.66      0.60 o 
  -3   4  15        2.12        2.64      0.66 o 
  -2   4  15       14.76       16.68      1.50 o 
 -11   0  16       55.26       63.40      4.11 o 
 -10   0  16        2.28        3.15      1.23 o 
  -9   0  16       19.89       29.98      3.01 o 
  -8   0  16        4.41        5.75      1.51 o 
  -7   0  16       75.35       85.86      5.48 o 
  -6   0  16        5.00        6.16      1.37 o 
  -5   0  16        1.26        0.68      0.82 o 
  -4   0  16        8.45        6.71      1.51 o 
  -3   0  16        2.26        2.33      1.23 o 
  -2   0  16       16.94       23.13      2.60 o 
  -1   0  16        2.11        3.01      1.09 o 
   0   0  16        1.26        1.09      0.68 o 
 -11   1  16       17.26       15.06      2.05 o 
 -10   1  16        0.67        0.00      0.68 o 
  -9   1  16       27.26       25.74      2.87 o 
  -8   1  16        3.01        3.39      1.09 o 
  -7   1  16       66.20       74.35      3.47 o 
  -6   1  16       21.85       20.40      1.77 o 
  -5   1  16       23.86       24.17      2.12 o 
  -4   1  16       44.03       48.25      2.24 o 
  -3   1  16        3.64        3.41      0.64 o 
  -2   1  16       44.16       51.20      2.71 o 
  -1   1  16        1.15        1.20      0.48 o 
 -10   2  16        9.85       10.89      1.26 o 
  -9   2  16        3.14        3.06      0.66 o 
  -8   2  16        5.23        7.12      1.37 o 
  -7   2  16       16.18       20.67      2.60 o 
  -6   2  16       36.06       38.20      3.56 o 
  -5   2  16        6.48        7.55      1.06 o 
  -4   2  16       14.19       13.42      1.45 o 
  -3   2  16        8.50        7.39      1.01 o 
  -2   2  16        1.28        2.78      0.82 o 
  -1   2  16       17.30       17.74      1.44 o 
  -9   3  16       12.73       15.11      1.40 o 
  -8   3  16        1.92        1.92      0.96 o 
  -7   3  16        2.81        0.96      0.55 o 
  -6   3  16        0.80        0.89      0.89 o 
  -5   3  16       17.64       19.85      1.69 o 
  -4   3  16        2.61        2.88      0.66 o 
  -3   3  16        0.43        1.51      0.58 o 
  -8   0  17        4.55        6.02      1.23 o 
  -7   0  17        0.00       -0.27      0.55 o 
  -6   0  17        0.20       -0.27      0.55 o 
  -5   0  17       19.41       29.57      2.74 o 
  -4   0  17       28.18       32.17      2.74 o 
  -8   1  17        4.43        3.01      0.96 o 
  -7   1  17       52.05       63.24      2.80 o 
  -6   1  17        8.62        8.63      1.05 o 
  -5   1  17       53.85       68.05      4.24 o 
  -4   1  17       20.22       28.61      2.60 o 
                                                 
