# Supplementary material for: Spirolones A–E, five spiroketals from a productive saline soil derived Penicillium raistrickii
Source: Front Microbiol. 2024 Nov 22;15:1495396. doi: 10.3389/fmicb.2024.1495396 (PMC11621928; doi:10.3389/fmicb.2024.1495396)
Supplement: Supplementary file 1 [file Data_Sheet_1.zip › X-ray-6/170418c.hkl]

   0   0  -1   56.11    0.95
   0   0  -2    0.62    0.05
   0   0  -3    9.13    0.27
   0   0   3    9.95    0.28
   0   0   4  243.11    4.05
   0   0  -4  234.20    4.06
   0   0   5   70.13    1.41
   0   0   5   70.65    1.38
   0   0   6   15.51    0.50
   0   0   7  100.81    2.03
   0   0   8    0.01    0.07
   0   0   9   16.75    0.66
   0   0  10    0.01    0.07
   0   0  11    8.94    0.52
   0   0  12    0.59    0.13
   0   0  12    0.48    0.11
   0   0  13    1.98    0.26
   0   0  14    0.08    0.09
   0   0  15    1.08    0.17
   0   0  16    0.08    0.05
   0   1   0    0.60    0.04
   0   1   0    3.44    0.07
   0   1  -1   87.48    1.46
   0   1  -1   83.56    1.46
   0  -1   2  603.01    9.82
   0   1  -2  593.49    9.82
   0   1   2  601.54    9.75
   0  -1  -2  604.25    9.76
   0  -1  -3  102.05    1.74
   0   1  -3   97.92    1.80
   0   1   3   99.84    1.73
   0  -1   4    7.48    0.28
   0   1   4    7.64    0.26
   0  -1  -4    7.35    0.25
   0   1  -4    7.12    0.27
   0  -1  -5   25.26    0.61
   0   1   5   25.21    0.60
   0  -1   5   24.58    0.65
   0   1  -5   24.23    0.59
   0   1   5   25.04    0.63
   0   1   6  134.39    2.50
   0  -1   6  133.06    2.53
   0   1  -6  134.25    2.43
   0  -1   7   57.19    1.33
   0   1   7   57.50    1.30
   0   1   8   19.11    0.65
   0  -1   8   18.77    0.67
   0   1   9    1.16    0.16
   0  -1   9    1.12    0.17
   0  -1  10   22.43    0.84
   0   1  10   22.97    0.83
   0   1  11   19.12    0.77
   0  -1  11   18.96    0.80
   0  -1  12    2.68    0.30
   0   1  12    3.12    0.31
   0  -1  12    2.61    0.28
   0   1  12    2.59    0.28
   0  -1  13    1.55    0.23
   0  -1  13    1.39    0.21
   0   1  13    1.57    0.22
   0  -1  14    2.53    0.25
   0   1  14    1.84    0.22
   0  -1  14    1.92    0.24
   0  -1  15    0.32    0.10
   0   1  15    0.41    0.10
   0   1  16    1.59    0.15
   0  -1  16    1.64    0.17
   0   2   0  593.12    9.56
   0   2   0  583.48    9.58
   0   2  -1   18.69    0.39
   0  -2   1   18.34    0.42
   0   2  -2   52.65    1.00
   0   2   2   50.61    1.02
   0   2   2   49.01    0.85
   0   2  -2   51.46    1.01
   0   2  -3    2.08    0.13
   0   2  -3    2.01    0.13
   0   2   3    2.14    0.08
   0   2  -3    2.13    0.13
   0   2   3    2.04    0.14
   0   2   4   16.11    0.47
   0   2  -4   14.97    0.45
   0   2  -4   16.78    0.46
   0  -2   4   15.05    0.45
   0  -2  -4   16.09    0.39
   0  -2   5   43.92    0.99
   0   2   5   44.64    0.94
   0  -2   6   19.89    0.62
   0   2   6   20.20    0.58
   0   2  -6   18.97    0.58
   0   2   7   14.21    0.50
   0  -2   7   13.30    0.52
   0   2   7   14.04    0.50
   0   2  -7   13.57    0.49
   0   2  -8    4.88    0.29
   0  -2   8    4.83    0.33
   0  -2   9    0.60    0.12
   0  -2  10    3.33    0.30
   0  -2  11    6.61    0.46
   0  -2  11    5.80    0.42
   0  -2  11    6.52    0.46
   0  -2  12   10.03    0.59
   0  -2  12    9.68    0.57
   0  -2  13    1.45    0.22
   0  -2  13    1.99    0.25
   0  -2  14    2.27    0.26
   0  -2  14    1.99    0.24
   0  -2  15    0.86    0.15
   0  -2  15    1.13    0.16
   0  -2  16    0.42    0.08
   0   3   0    0.07    0.03
   0   3  -1    1.94    0.11
   0   3   1    1.91    0.14
   0   3  -1    1.78    0.13
   0  -3   1    2.24    0.15
   0   3  -2  159.07    2.81
   0   3   2  160.25    2.85
   0   3   2  157.85    2.85
   0   3   3   32.07    0.81
   0   3  -3   33.54    0.77
   0  -3   4   14.63    0.46
   0   3   4   14.65    0.49
   0   3  -4   14.72    0.49
   0  -3   5    7.69    0.34
   0   3   5    8.11    0.35
   0   3  -5    6.99    0.33
   0   3  -6    0.78    0.11
   0   3   6    1.25    0.14
   0   3  -7    5.54    0.33
   0   3   7    5.58    0.32
   0  -3   7    6.05    0.35
   0  -3   8   14.92    0.61
   0   3  -8   13.92    0.58
   0  -3   9   18.42    0.74
   0  -3  10    1.07    0.17
   0  -3  11    0.69    0.15
   0  -3  11    0.68    0.16
   0   3  11    0.53    0.14
   0  -3  11    0.45    0.12
   0  -3  12   24.87    0.97
   0  -3  12   24.54    0.97
   0  -3  13    1.76    0.23
   0  -3  13    1.96    0.24
   0  -3  14    3.15    0.29
   0  -3  14    3.00    0.28
   0  -3  15    0.13    0.06
   0  -3  15    0.12    0.04
   0   4   0   22.97    0.66
   0   4  -1   27.85    0.75
   0   4   1   27.74    0.74
   0   4   2  222.64    3.93
   0   4  -2  233.67    3.99
   0   4   3    4.01    0.26
   0   4  -3    4.98    0.29
   0   4  -4   38.61    0.99
   0   4   4   36.45    1.00
   0   4  -5    9.57    0.44
   0   4   5   10.27    0.46
   0   4  -6   12.85    0.55
   0   4   6   12.53    0.54
   0   4   7   20.78    0.74
   0   4  -7   20.41    0.75
   0   4   8   32.65    1.01
   0   4  -8   34.97    1.07
   0   4  -9   35.85    1.10
   0   4  10    2.57    0.29
   0  -4  10    2.99    0.31
   0   4  11    0.97    0.18
   0  -4  11    1.06    0.19
   0  -4  12    5.92    0.43
   0  -4  13    1.05    0.17
   0  -4  14    0.43    0.10
   0  -4  15    0.36    0.08
   0   5   0    0.09    0.04
   0   5   1   36.08    0.96
   0   5  -1   34.92    0.98
   0   5  -2    4.52    0.30
   0   5  -3   41.06    1.12
   0   5  -4    2.22    0.23
   0   5  -5    0.61    0.12
   0   5  -6    5.34    0.37
   0   5  -7   12.00    0.59
   0   5  -8   13.93    0.65
   0   5   8   13.57    0.69
   0   5   8   15.05    0.73
   0  -5   8   14.07    0.70
   0   5   9   25.07    0.99
   0  -5   9   25.57    1.00
   0   5  10    1.62    0.23
   0  -5  10    1.05    0.20
   0  -5  11    4.18    0.36
   0   5  11    4.78    0.38
   0  -5  12    4.82    0.37
   0  -5  13    0.59    0.13
   0  -5  14    0.17    0.05
   0   6   0   38.57    1.12
   0   6  -1   26.20    0.88
   0   6  -2    1.81    0.21
   0   6  -3   25.23    0.90
   0   6  -4   15.76    0.70
   0   6  -5    0.20    0.10
   0   6   6    6.10    0.46
   0   6  -6    5.69    0.41
   0   6   7    1.81    0.25
   0   6   7    1.70    0.24
   0   6   8    2.85    0.31
   0   6   8    2.92    0.30
   0   6   9    2.41    0.27
   0   6  10    1.88    0.24
   0  -6  11    0.27    0.09
   0  -6  11    0.42    0.11
   0   6  11    0.30    0.10
   0  -6  12    0.54    0.11
   0  -6  12    0.88    0.14
   0   7   0    0.03    0.07
   0   7   1    9.54    0.59
   0   7  -1    8.76    0.55
   0   7  -1    8.32    0.50
   0   7  -2    6.72    0.45
   0   7   2    6.12    0.46
   0   7  -2    6.50    0.46
   0   7   3    0.79    0.17
   0   7   4    7.18    0.52
   0   7   5    5.47    0.43
   0   7   6    2.14    0.27
   0   7   6    1.90    0.25
   0   7   7    5.49    0.42
   0   7   7    5.78    0.42
   0   7   8    1.11    0.17
   0   7   8    0.85    0.17
   0   7   9    1.08    0.16
   0  -7   9    1.29    0.21
   0  -7  10    0.84    0.15
   0   7  10    0.87    0.14
   0  -7  11    0.16    0.07
   0   8   0   10.44    0.58
   0   8  -1    5.99    0.43
   0   8   1    6.42    0.46
   0   8   2    5.53    0.43
   0   8  -2    5.60    0.41
   0   8   3    4.18    0.36
   0  -8   4    1.39    0.24
   0   8   4    1.61    0.22
   0   8   5    6.50    0.46
   0  -8   5    6.77    0.51
   0   8   5    7.04    0.43
   0   8   6    0.39    0.10
   0  -8   6    0.19    0.10
   0   8   6    0.15    0.08
   0   8   7    2.43    0.23
   0  -8   7    2.43    0.29
   0   8   7    1.99    0.22
   0  -8   8    0.48    0.13
   0   8   8    0.21    0.07
   0   8   9    2.12    0.18
   0  -8   9    2.30    0.24
   0   9   0   -0.06    0.05
   0   9   1    1.73    0.21
   0   9  -1    1.48    0.19
   0   9   2    1.45    0.20
   0   9   3    0.66    0.13
   0   9   4    4.25    0.32
   0   9   5    1.63    0.18
   0  -9   6    1.27    0.17
  -1   0  16    0.22    0.08
  -1   0  15    0.94    0.16
  -1   0  14    0.80    0.17
  -1   0  13    0.56    0.14
  -1   0  12   13.34    0.68
  -1   0  12   12.56    0.64
  -1   0  11   11.36    0.58
  -1   0  10    3.44    0.29
  -1   0   9    2.25    0.22
  -1   0   8   12.02    0.49
  -1   0   7   94.57    1.91
  -1   0   6    7.32    0.31
  -1   0   5    0.44    0.07
   1   0  -5    0.46    0.07
  -1   0   5    0.50    0.07
   1   0  -4   12.24    0.35
   1   0  -3  508.58    8.35
   1   0  -2    0.41    0.04
   1   0  -1   36.87    0.66
  -1   0   0   98.57    1.64
   1   0   1   69.78    1.21
  -1   0  -2  227.11    3.79
  -1   0  -3 1000.00   16.29
  -1   0  -4  237.85    4.09
   1   0   4  238.08    4.09
   1   0   5   64.35    1.43
   1   0   5   60.05    1.29
   1   0   6   37.71    0.94
   1   0   7   41.60    1.06
   1   0   8   34.18    0.99
   1   0   9    7.82    0.44
   1   0  10   12.17    0.59
   1   0  11   11.95    0.61
   1   0  11   12.72    0.66
   1   0  12    2.49    0.28
   1   0  13    5.88    0.44
   1   0  14    0.03    0.06
   1   0  15    0.87    0.14
   1   0  16    0.09    0.04
  -1   1  16    0.06    0.04
  -1  -1  16    0.13    0.06
  -1   1  15    1.65    0.20
  -1  -1  15    1.56    0.21
  -1   1  14    1.52    0.21
  -1  -1  14    1.20    0.19
  -1  -1  14    1.44    0.20
  -1  -1  13    5.37    0.42
  -1   1  13    5.96    0.43
  -1  -1  13    5.72    0.43
  -1  -1  12    2.60    0.29
  -1  -1  12    2.46    0.27
  -1   1  12    2.67    0.28
  -1   1  12    2.63    0.27
  -1  -1  11   31.52    1.06
  -1   1  11   31.19    1.03
  -1  -1  10   29.69    0.98
  -1   1  10   28.65    0.93
  -1   1   9    5.44    0.34
  -1  -1   9    5.29    0.35
  -1   1   8    5.26    0.30
  -1  -1   8    5.07    0.31
  -1   1   7   44.08    1.05
  -1  -1   7   44.40    1.08
   1   1  -6   53.23    1.10
  -1  -1   6   56.14    1.20
  -1   1   6   54.06    1.16
  -1  -1   5   72.92    1.42
   1  -1  -5   67.47    1.37
   1   1  -5   70.49    1.33
  -1   1   5   70.51    1.38
  -1   1   5   70.72    1.36
   1  -1  -4   37.17    0.77
  -1  -1   4   38.11    0.81
  -1  -1   4   35.49    0.79
   1  -1  -3  136.15    2.33
   1   1  -2   20.22    0.46
   1  -1  -2   21.66    0.44
  -1  -1   2   21.01    0.45
  -1   1   2   20.99    0.43
  -1  -1   1  111.61    1.93
   1   1  -1  109.66    1.92
  -1  -1   0  156.87    2.60
  -1  -1   0  154.38    2.54
  -1   1  -2   77.95    1.43
  -1  -1  -2   79.28    1.36
  -1  -1  -3  192.35    3.23
  -1   1  -3  191.12    3.32
   1  -1   3  192.41    3.30
   1  -1   4  321.26    5.41
  -1  -1  -4  308.43    5.33
  -1   1  -4  325.76    5.43
   1   1   4  322.99    5.39
   1  -1   5   51.49    1.10
   1   1   5   46.87    1.06
   1  -1   6  105.84    2.08
   1   1   6  102.98    2.05
   1  -1   7   23.01    0.73
   1   1   7   23.13    0.71
   1  -1   8   53.52    1.37
   1   1   8   56.27    1.36
   1  -1   9   14.57    0.63
   1   1   9   12.86    0.58
   1  -1  10   12.15    0.60
   1   1  10   13.39    0.61
   1  -1  11    4.23    0.36
   1   1  11    4.81    0.39
   1   1  11    4.20    0.35
   1  -1  11    4.54    0.38
   1  -1  11    4.50    0.37
   1  -1  12    1.78    0.24
   1  -1  12    2.01    0.25
   1   1  12    1.95    0.25
   1   1  13    7.29    0.47
   1  -1  13    7.28    0.47
   1  -1  13    6.89    0.48
   1   1  14    3.22    0.28
   1  -1  14    3.42    0.31
   1   1  15    3.29    0.25
   1  -1  15    3.16    0.27
   1  -1  16    0.40    0.08
  -1  -2  16    1.29    0.16
  -1  -2  16    1.30    0.14
  -1  -2  15    0.80    0.14
  -1  -2  15    0.76    0.14
  -1  -2  14    0.57    0.14
  -1  -2  14    0.86    0.16
  -1  -2  13   11.72    0.63
  -1  -2  13   12.57    0.66
  -1  -2  12   30.03    1.10
  -1  -2  11   14.86    0.69
  -1  -2  10    2.81    0.28
  -1  -2   9   12.45    0.56
   1   2  -8    5.06    0.29
  -1  -2   8    4.69    0.31
  -1  -2   7   43.45    1.09
   1   2  -7   42.75    1.03
   1   2  -6   61.00    1.33
  -1  -2   6   65.81    1.38
   1   2  -5    6.91    0.29
  -1  -2   5    7.11    0.30
   1   2  -4   84.87    1.67
  -1  -2   4   85.56    1.67
  -1   2   4   92.42    1.58
   1   2  -4   90.86    1.71
   1   2  -3   41.16    0.90
   1   2  -3   43.49    0.92
  -1   2   2  196.94    3.47
   1   2  -2  191.41    3.45
  -1  -2   2  192.81    3.45
  -1  -2   2  213.23    3.42
  -1  -2   2  197.90    3.37
  -1   2   2  209.76    3.35
  -1  -2   1  193.68    3.21
  -1  -2   1  192.45    3.24
  -1  -2   1  191.90    3.30
   1   2  -1  193.19    3.21
   1   2   0   46.46    0.90
   1   2   0   45.43    0.80
  -1   2  -1  320.03    5.32
   1   2   2    3.14    0.17
  -1   2  -2    2.66    0.15
  -1   2  -3   75.52    1.40
   1   2   3   75.26    1.45
  -1  -2  -3   78.07    1.32
   1  -2   3   71.61    1.45
  -1   2  -3   75.64    1.47
  -1   2  -4   23.87    0.58
   1  -2   4   22.25    0.60
   1   2   4   22.66    0.58
   1   2   4   22.52    0.57
   1   2   5   52.60    1.11
  -1   2  -5   48.74    1.12
   1  -2   5   50.78    1.15
   1   2   5   51.62    1.09
   1  -2   6   21.25    0.66
   1   2   6   20.67    0.62
  -1   2  -6   21.11    0.63
   1   2   7    1.45    0.16
   1  -2   7    1.32    0.16
  -1   2  -7    1.33    0.15
  -1   2  -8    6.73    0.36
   1  -2   8    7.22    0.41
   1  -2   9    2.50    0.26
   1  -2  10    9.36    0.53
   1  -2  11   15.35    0.74
   1  -2  11   15.70    0.75
   1  -2  11   15.93    0.73
   1  -2  12   10.97    0.61
   1  -2  12   10.68    0.61
   1  -2  13    5.26    0.40
   1  -2  13    5.75    0.42
   1  -2  14    0.47    0.13
   1  -2  14    0.38    0.10
   1  -2  15    0.69    0.12
   1  -2  15    0.80    0.13
  -1  -3  16    0.18    0.07
  -1  -3  16    0.22    0.07
  -1  -3  15    1.52    0.18
  -1  -3  15    1.48    0.18
  -1  -3  14    1.84    0.22
  -1  -3  14    2.02    0.23
  -1  -3  13    5.80    0.43
  -1  -3  13    5.50    0.42
  -1  -3  12    0.85    0.17
  -1   3  12    1.00    0.18
  -1  -3  12    0.68    0.15
  -1  -3  11    5.92    0.43
  -1   3  11    5.71    0.44
  -1  -3  11    6.60    0.46
  -1  -3  10   12.18    0.60
  -1  -3   9    7.38    0.44
   1   3  -8    4.66    0.30
  -1  -3   8    3.97    0.29
  -1   3   8    4.33    0.29
   1   3  -7    2.86    0.23
  -1   3   7    2.85    0.23
  -1  -3   7    3.05    0.24
   1   3  -6   10.06    0.43
  -1   3   6   10.98    0.45
  -1  -3   6    9.93    0.42
   1   3  -5   57.28    1.27
  -1   3   5   54.45    1.26
  -1  -3   5   57.29    1.23
  -1  -3   4   14.92    0.45
  -1   3   4   15.33    0.50
   1   3  -4   15.55    0.50
   1   3  -3   48.66    1.08
  -1   3   2  159.22    2.78
   1   3  -2  165.01    2.86
  -1   3   1   65.14    1.26
   1   3  -1   60.92    1.29
  -1   3   1   64.72    1.31
  -1   3   1   68.96    1.24
  -1  -3   1   58.45    1.28
   1  -3   0   19.50    0.50
  -1   3   0   19.90    0.50
  -1   3   0   20.16    0.45
  -1   3  -1  124.46    2.14
  -1   3  -1  120.76    2.19
   1  -3   1  127.23    2.14
   1   3   1  112.78    2.16
   1   3   1  111.09    2.20
  -1   3  -2   77.40    1.58
   1   3   2   82.72    1.59
  -1   3  -2   85.34    1.57
   1   3   2   78.55    1.61
   1   3   3  117.52    2.28
  -1   3  -3  123.54    2.30
  -1   3  -4    7.41    0.34
   1   3   4    7.80    0.34
   1  -3   4    7.85    0.32
  -1   3  -5   11.48    0.45
   1   3   5   11.08    0.44
   1  -3   5   11.82    0.45
  -1   3  -6   13.77    0.53
   1   3   6   14.37    0.52
   1  -3   6   14.27    0.54
   1  -3   7   30.09    0.90
  -1   3  -7   27.79    0.85
  -1   3  -8    2.28    0.22
   1  -3   8    2.55    0.24
  -1   3  -9    1.60    0.19
   1  -3   9    1.52    0.20
   1   3  10    3.23    0.32
   1  -3  10    2.92    0.30
   1  -3  10    2.91    0.30
   1  -3  10    2.48    0.28
   1  -3  11    3.26    0.33
   1  -3  11    3.17    0.32
   1  -3  12    1.27    0.20
   1  -3  12    1.83    0.24
   1  -3  13    0.03    0.06
   1  -3  13    0.06    0.06
   1  -3  14    0.41    0.10
   1  -3  14    0.32    0.09
   1  -3  15    1.90    0.18
   1  -3  15    1.95    0.18
  -1  -4  15    1.08    0.15
  -1  -4  14    1.57    0.20
  -1  -4  14    1.51    0.18
  -1  -4  13    5.92    0.41
  -1  -4  13    6.02    0.43
  -1  -4  12    7.67    0.51
  -1   4  12    7.11    0.49
  -1   4  11   20.85    0.88
  -1  -4  11   20.45    0.87
  -1   4  10    9.24    0.56
  -1   4   9    7.00    0.42
  -1   4   8    3.93    0.31
   1   4  -8    3.26    0.28
  -1   4   7    2.74    0.25
   1   4  -7    2.93    0.25
   1   4  -6   10.91    0.48
  -1   4   6    9.84    0.47
   1   4  -5    0.16    0.05
  -1   4   5    0.14    0.06
  -1   4   4   15.96    0.58
   1   4  -4   14.92    0.56
   1   4  -3   83.06    1.71
  -1   4   3   77.37    1.71
  -1   4   2   14.67    0.52
   1   4  -2   15.25    0.53
   1   4  -1  190.85    3.52
  -1   4   1  196.27    3.48
  -1   4   0    4.31    0.25
  -1   4   0    4.80    0.25
   1   4   1  199.34    3.66
  -1   4  -1  205.75    3.64
   1   4   2   40.80    0.99
  -1   4  -2   40.47    0.99
  -1   4  -3   22.51    0.68
  -1   4  -4   33.83    0.93
  -1   4  -5    6.42    0.37
  -1   4  -6   11.49    0.52
  -1   4  -7    1.75    0.20
  -1   4  -8   12.91    0.60
  -1   4  -9    1.04    0.17
   1   4   9    0.72    0.16
   1  -4   9    0.87    0.17
   1  -4  10    3.32    0.33
   1   4  10    3.51    0.34
   1  -4  11    2.77    0.31
   1   4  11    2.75    0.31
   1  -4  12    1.57    0.21
   1  -4  13    0.71    0.14
   1  -4  14    1.13    0.15
  -1  -5  14    4.42    0.30
  -1  -5  13    3.63    0.30
  -1   5  12    1.68    0.22
  -1  -5  12    1.86    0.23
  -1  -5  11    3.27    0.33
  -1   5  11    2.91    0.31
  -1  -5  10    1.03    0.19
  -1   5  10    1.23    0.22
   1   5  -9    5.26    0.39
  -1   5   9    4.78    0.40
  -1  -5   9    5.33    0.43
  -1   5   8   23.70    0.96
  -1   5   8   23.02    0.93
   1   5  -8   23.01    0.87
   1   5  -7   31.07    1.00
  -1   5   7   28.12    0.96
   1   5  -6    5.39    0.37
  -1   5   6    5.15    0.36
   1   5  -5    0.46    0.09
  -1   5   5    0.59    0.12
   1   5  -4    5.44    0.35
   1   5  -3    0.73    0.13
   1   5  -2    2.84    0.24
  -1   5   1   17.04    0.59
   1   5  -1   16.52    0.61
  -1   5   0   52.73    1.26
   1   5   0   50.55    1.27
  -1   5  -1   12.40    0.51
   1   5   1   12.13    0.51
  -1   5  -2   34.19    0.97
  -1   5  -3    3.08    0.26
  -1   5  -3    2.10    0.21
  -1   5  -4   10.17    0.50
  -1   5  -4    9.65    0.49
  -1   5  -5   10.39    0.54
  -1   5  -5   10.50    0.53
  -1   5  -6   24.56    0.88
  -1   5  -7    5.19    0.38
  -1   5  -8   12.96    0.63
   1   5   8   13.05    0.68
   1  -5   8   12.36    0.66
   1  -5   9    4.48    0.38
   1   5   9    4.27    0.38
   1  -5  10   17.86    0.80
   1   5  10   17.52    0.78
   1  -5  11    0.18    0.09
   1   5  11    0.12    0.08
   1  -5  12    0.12    0.07
   1  -5  13    1.26    0.16
  -1  -6  13    0.62    0.10
  -1  -6  12    0.23    0.10
  -1   6  12    0.22    0.09
  -1  -6  12    0.11    0.05
  -1   6  11    8.25    0.48
  -1   6  10    1.86    0.24
  -1   6   9    3.69    0.35
  -1   6   8    0.62    0.14
  -1   6   8    0.64    0.14
  -1   6   7    0.22    0.09
   1   6  -7    0.28    0.10
  -1   6   6    5.64    0.45
   1   6  -6    5.57    0.41
   1   6  -5    2.39    0.26
   1   6  -4   16.74    0.72
   1   6  -3   11.78    0.58
   1   6  -2   11.63    0.56
   1   6  -1    0.57    0.12
  -1   6   0   14.18    0.60
   1   6   0   13.51    0.60
  -1   6  -1    2.56    0.25
  -1   6  -2    1.64    0.21
  -1   6  -3   67.86    1.70
  -1   6  -4    4.31    0.35
   1   6   5   10.67    0.61
  -1   6  -5   10.95    0.58
  -1   6  -6    0.27    0.10
   1   6   6    0.24    0.09
   1   6   6    0.28    0.10
   1   6   7    0.54    0.13
   1   6   7    0.58    0.14
   1   6   8    2.61    0.28
   1   6   9    9.15    0.53
   1  -6  10    7.06    0.45
   1  -6  10    6.83    0.48
   1   6  10    6.86    0.44
   1  -6  11    0.03    0.04
   1  -6  11    0.10    0.05
   1  -6  12    0.47    0.09
  -1   7  11    1.53    0.17
  -1  -7  11    1.63    0.20
  -1  -7  10    0.93    0.17
  -1   7  10    0.80    0.14
  -1   7   9    1.15    0.18
  -1   7   8    0.02    0.07
  -1   7   8    0.11    0.07
  -1   7   7    0.68    0.15
  -1   7   7    0.48    0.15
  -1   7   6    3.22    0.33
  -1   7   5    4.33    0.40
  -1   7   4    3.99    0.38
  -1   7   3    3.98    0.38
   1   7  -3    4.44    0.37
   1   7  -3    4.41    0.38
   1   7  -2   24.31    0.92
   1   7  -2   23.39    0.95
   1   7  -1    6.22    0.43
  -1   7   1    7.45    0.52
   1   7  -1    5.93    0.45
  -1   7   0    2.99    0.32
   1   7   0    2.61    0.30
  -1   7  -1    6.19    0.45
   1   7   1    5.71    0.45
   1   7   2    7.65    0.51
  -1   7  -2    7.79    0.49
   1  -7   3    0.95    0.20
   1   7   3    0.47    0.14
   1   7   4   23.57    0.98
   1  -7   4   24.69    1.05
   1   7   5    0.63    0.16
   1   7   6    0.16    0.09
   1  -7   6    0.14    0.08
   1   7   6    0.12    0.06
   1   7   7    0.87    0.18
   1   7   7    0.90    0.16
   1  -7   7    0.84    0.18
   1  -7   8    1.81    0.25
   1   7   8    1.66    0.20
   1   7   9    3.77    0.29
   1  -7   9    3.43    0.33
   1  -7  10    0.46    0.11
   1   7  10    0.65    0.11
   1  -7  11    0.95    0.13
  -1  -8  10    0.50    0.11
  -1  -8   9    1.69    0.21
  -1   8   9    1.44    0.16
  -1  -8   8    3.64    0.34
  -1   8   8    3.41    0.27
  -1   8   7    2.64    0.27
  -1   8   7    2.30    0.24
  -1  -8   7    2.81    0.32
  -1   8   6    1.53    0.20
  -1   8   6    1.88    0.22
  -1  -8   6    1.71    0.25
  -1  -8   5    1.72    0.26
  -1   8   5    1.63    0.22
  -1   8   4    2.69    0.30
  -1   8   3    0.38    0.12
   1   8  -3    0.08    0.06
  -1   8   2    0.83    0.16
   1   8  -2    0.90    0.17
  -1   8   1    2.95    0.31
   1   8  -1    3.29    0.32
   1   8   0    3.31    0.32
  -1   8   0    3.14    0.32
   1   8   1    6.58    0.46
  -1   8  -1    7.34    0.47
   1   8   2    4.96    0.40
   1   8   3    4.46    0.39
   1  -8   3    4.64    0.42
   1   8   4    1.16    0.19
   1  -8   4    1.19    0.21
   1  -8   5    0.13    0.08
   1   8   5    0.13    0.07
   1  -8   6    0.19    0.08
   1   8   6    0.22    0.08
   1  -8   7    0.69    0.16
   1  -8   8    0.12    0.07
   1  -8   9    0.30    0.10
  -1   9   6    0.58    0.09
  -1   9   5    0.19    0.06
  -1   9   5    0.13    0.07
  -1   9   4    2.56    0.24
  -1   9   4    2.48    0.22
   1   9  -3    3.10    0.25
  -1   9   3    3.20    0.27
  -1   9   2    2.35    0.23
   1   9  -2    2.15    0.22
  -1   9   1    1.13    0.17
   1   9  -1    1.20    0.17
  -1   9   0    1.09    0.17
   1   9   0    1.04    0.15
   1   9   1    5.54    0.37
   1   9   2   -0.02    0.07
   1   9   3    0.78    0.14
   1   9   4    2.07    0.21
   1  -9   5    2.35    0.25
   1   9   5    2.23    0.20
  -2   0  17    0.34    0.07
  -2   0  16    1.69    0.19
  -2   0  15    0.93    0.17
  -2   0  14    0.37    0.12
  -2   0  13    0.13    0.08
  -2   0  12    0.41    0.10
  -2   0  12    0.21    0.10
  -2   0  11   13.95    0.64
  -2   0  10   14.74    0.63
  -2   0   9   20.95    0.72
  -2   0   8   30.30    0.86
  -2   0   7  258.76    4.57
  -2   0   6    5.35    0.26
  -2   0   5   11.01    0.37
   2   0  -5   10.94    0.37
   2   0  -4  238.29    4.05
   2   0  -3   42.74    0.85
   2   0  -2  204.58    3.43
   2   0  -1  248.79    4.09
   2   0   0   83.99    1.48
  -2   0   0   86.36    1.49
  -2   0  -1  251.71    4.18
   2   0   1  249.80    4.18
   2   0   2   54.95    1.05
   2   0   3  258.47    4.37
   2   0   3  256.75    4.33
  -2   0  -3  251.67    4.35
   2   0   4    3.43    0.20
   2   0   4    3.05    0.24
  -2   0  -4    3.30    0.19
   2   0   4    3.43    0.19
   2   0   5   63.01    1.48
   2   0   5   61.05    1.33
   2   0   6  207.84    3.80
   2   0   7   98.59    2.08
   2   0   8    7.92    0.43
   2   0   9   17.52    0.71
   2   0  10    8.37    0.50
   2   0  11    5.76    0.42
   2   0  11    5.60    0.43
   2   0  12    5.30    0.42
   2   0  13    1.07    0.18
   2   0  14    0.62    0.13
   2   0  15    0.95    0.13
  -2  -1  17    0.32    0.08
  -2  -1  16    3.75    0.29
  -2   1  16    3.73    0.27
  -2   1  15    1.84    0.22
  -2  -1  15    1.72    0.22
  -2  -1  15    2.17    0.23
  -2  -1  14    2.01    0.25
  -2  -1  14    1.64    0.23
  -2   1  14    2.10    0.25
  -2   1  13    3.48    0.33
  -2  -1  13    3.44    0.34
  -2  -1  12   32.15    1.13
  -2   1  12   31.80    1.09
  -2   1  12   32.05    1.06
  -2  -1  12   31.25    1.08
  -2  -1  11   36.22    1.14
  -2   1  11   35.93    1.11
  -2   1  10    9.21    0.47
  -2  -1  10    9.72    0.51
  -2  -1   9    2.76    0.24
  -2   1   9    2.65    0.23
  -2   1   8    2.31    0.19
  -2  -1   8    2.03    0.19
  -2   1   7   72.12    1.51
  -2  -1   7   73.03    1.56
  -2  -1   6   44.94    1.02
  -2   1   6   42.92    0.98
  -2  -1   5  136.09    2.42
  -2   1   5  134.40    2.36
  -2   1   5  130.71    2.37
  -2  -1   4   20.84    0.52
   2  -1  -4   20.12    0.50
  -2  -1   4   20.71    0.53
   2   1  -4   20.08    0.52
   2   1  -3   28.69    0.62
  -2  -1   3   27.56    0.60
   2   1  -3   28.45    0.62
  -2   1   3   28.59    0.60
   2   1  -2  314.59    5.26
   2   1  -2  319.28    5.29
  -2   1   2  321.45    5.27
  -2  -1   1  414.96    6.84
  -2  -1   1  422.20    6.88
  -2  -1   0  166.43    2.87
  -2   1   0  169.60    2.79
   2  -1   1  382.60    6.25
  -2  -1  -2   60.67    1.10
   2  -1   2   59.54    1.09
   2  -1   3   69.92    1.30
   2   1   3   71.83    1.38
   2  -1   3   68.39    1.37
   2   1   3   69.99    1.35
  -2  -1  -3   69.76    1.30
  -2   1  -3   68.01    1.37
   2   1   4   16.16    0.48
   2  -1   4   16.75    0.45
  -2  -1  -4   16.89    0.46
   2   1   4   16.55    0.51
   2  -1   4   15.83    0.50
   2  -1   5  152.18    2.87
   2   1   5  156.41    2.85
   2   1   6  126.58    2.47
   2  -1   6  128.77    2.51
   2   1   7   88.92    1.88
   2  -1   7   87.34    1.91
   2  -1   7   82.97    2.14
   2   1   8    7.78    0.42
   2  -1   8    7.34    0.42
   2  -1   9    2.16    0.24
   2   1   9    1.97    0.22
   2   1  10    9.05    0.51
   2  -1  10    8.79    0.51
   2   1  11   15.26    0.70
   2  -1  11   13.93    0.69
   2  -1  11   15.33    0.75
   2   1  11   14.99    0.72
   2  -1  11   16.37    0.74
   2   1  12    1.56    0.22
   2  -1  12    1.63    0.23
   2  -1  12    1.69    0.23
   2   1  13    0.24    0.09
   2  -1  13    0.15    0.06
   2  -1  14    2.92    0.28
   2   1  14    3.15    0.27
   2   1  15    0.44    0.09
   2  -1  15    0.33    0.08
  -2  -2  16    0.24    0.09
  -2  -2  16    0.17    0.08
  -2  -2  15    1.25    0.19
  -2  -2  15    1.30    0.19
  -2  -2  14    6.97    0.47
  -2  -2  14    7.31    0.47
  -2  -2  13    1.93    0.25
  -2  -2  12   19.31    0.82
   2  -2 -12   20.34    0.84
  -2  -2  12   19.49    0.85
  -2  -2  11   25.85    0.94
  -2  -2  10   13.17    0.61
  -2  -2   9   38.71    1.11
  -2  -2   8    5.20    0.32
   2   2  -7   17.99    0.56
  -2  -2   7   17.71    0.60
  -2  -2   6   42.23    1.01
   2   2  -6   41.76    0.96
  -2  -2   5    9.00    0.35
   2   2  -5    9.86    0.35
  -2  -2   4   88.39    1.72
   2   2  -4   94.66    1.75
   2   2  -4   89.44    1.75
  -2  -2   4   92.00    1.74
   2   2  -4   92.85    1.73
  -2   2   3  160.63    2.75
   2   2  -3  159.19    2.84
   2   2  -3  158.35    2.82
  -2  -2   3  154.71    2.79
  -2  -2   2   15.17    0.40
  -2  -2   2   15.37    0.44
  -2   2   2   17.47    0.40
   2   2  -2   15.56    0.39
  -2  -2   2   16.80    0.40
  -2  -2   1   64.48    1.15
   2   2  -1   64.52    1.15
  -2  -2   1   66.99    1.28
  -2  -2   1   63.44    1.22
   2   2   0   44.36    0.90
   2  -2   0   44.01    0.75
  -2  -2   0   44.53    0.88
  -2  -2  -1  155.59    2.58
  -2  -2  -1  155.67    2.58
   2   2   1  178.55    2.81
   2   2   1  169.97    2.79
   2   2   2  177.53    3.15
  -2   2  -2  174.33    3.13
   2   2   2  179.92    3.15
  -2  -2  -2  179.75    2.94
   2   2   3   67.19    1.33
   2  -2   3   66.77    1.36
   2   2   3   67.82    1.38
   2   2   4    7.19    0.28
   2  -2   4    6.37    0.29
   2   2   4    6.24    0.28
   2   2   5  146.90    2.71
   2  -2   5  143.94    2.75
   2  -2   6   13.17    0.52
   2   2   6   12.64    0.48
   2   2   7   60.92    1.41
  -2   2  -7   59.59    1.39
   2  -2   7   57.87    1.44
   2  -2   8    3.92    0.31
  -2   2  -8    4.01    0.29
   2   2   8    4.16    0.30
   2  -2   9    9.45    0.52
   2  -2  10    9.16    0.55
   2  -2  10   10.38    0.59
   2  -2  10    9.60    0.54
   2  -2  11   10.72    0.61
   2  -2  11   11.62    0.64
   2  -2  12    1.93    0.26
   2  -2  12    2.19    0.26
   2  -2  13    0.95    0.16
   2  -2  13    0.91    0.17
   2  -2  14    0.83    0.14
   2  -2  14    0.77    0.12
   2  -2  15    0.11    0.05
   2  -2  15    0.21    0.06
  -2  -3  16    0.12    0.05
  -2  -3  16    0.07    0.03
  -2  -3  15    0.43    0.10
  -2  -3  15    0.54    0.12
  -2  -3  14    1.21    0.19
  -2  -3  14    1.37    0.21
  -2  -3  13    8.18    0.52
  -2  -3  13    7.33    0.49
  -2  -3  12    0.46    0.11
  -2   3  12    0.29    0.11
  -2  -3  11    8.93    0.55
  -2  -3  11    8.75    0.53
  -2   3  11    8.60    0.54
  -2  -3  10   25.27    0.91
  -2  -3   9    3.00    0.27
  -2   3   9    3.08    0.26
   2   3  -8    1.78    0.18
  -2   3   8    1.71    0.19
  -2  -3   8    1.56    0.19
   2   3  -7    5.95    0.33
  -2   3   7    5.93    0.35
  -2  -3   7    6.13    0.34
  -2  -3   6    7.43    0.35
   2   3  -6    7.45    0.35
   2   3  -5   54.85    1.22
  -2   3   5   52.82    1.26
  -2  -3   5   56.27    1.21
   2   3  -4   55.25    1.21
  -2   3   4   55.82    1.25
  -2  -3   4   53.74    1.15
  -2   3   3  237.31    4.04
   2   3  -3  230.57    4.01
  -2  -3   2  166.51    2.96
   2   3  -2  167.72    3.05
  -2   3   2  174.10    3.04
  -2   3   1   34.60    0.80
  -2   3   1   34.60    0.74
   2   3   0    5.23    0.26
   2   3   0    5.19    0.23
  -2   3   0    5.96    0.25
  -2   3   0    5.63    0.24
  -2   3  -1  132.04    2.36
  -2   3  -1  131.28    2.33
   2   3   2   21.95    0.60
  -2   3  -2   21.16    0.60
   2   3   3    3.08    0.20
  -2   3  -3    3.12    0.21
   2  -3   4   80.37    1.62
  -2   3  -4   76.11    1.64
   2  -3   5    0.11    0.05
  -2   3  -5    0.14    0.06
   2  -3   6    7.47    0.39
  -2   3  -6    6.82    0.37
   2  -3   7    2.87    0.25
  -2   3  -7    2.94    0.25
   2  -3   8    7.47    0.44
  -2   3  -8    7.25    0.42
   2  -3   9    0.94    0.15
   2  -3  10   10.90    0.61
   2  -3  10   11.12    0.60
   2  -3  10   11.43    0.62
   2  -3  11    1.08    0.19
   2  -3  11    0.98    0.19
   2  -3  12    1.82    0.24
   2  -3  12    1.83    0.24
   2  -3  13    0.45    0.11
   2  -3  13    0.54    0.13
   2  -3  14    0.72    0.12
   2  -3  14    0.79    0.14
  -2  -4  15    1.18    0.16
  -2  -4  15    1.25    0.15
  -2  -4  14    0.61    0.13
  -2  -4  14    0.57    0.12
  -2   4  13    2.48    0.27
  -2  -4  13    2.87    0.28
  -2  -4  13    2.66    0.28
  -2   4  12    7.55    0.50
  -2  -4  12    6.88    0.48
  -2   4  11    1.10    0.18
  -2   4  10    5.25    0.37
  -2   4  10    5.88    0.44
  -2   4   9   10.58    0.53
  -2   4   8   11.40    0.55
   2   4  -8   12.89    0.57
   2   4  -7    2.16    0.21
  -2   4   7    1.74    0.19
   2   4  -6   11.08    0.49
  -2   4   6   10.88    0.49
  -2   4   5    4.67    0.31
   2   4  -5    5.25    0.31
   2   4  -4   10.79    0.46
  -2   4   4   10.82    0.47
   2   4  -3   22.91    0.72
  -2   4   3   25.30    0.75
   2   4  -2   35.89    0.95
  -2   4   2   37.69    0.95
  -2   4   1   22.10    0.58
   2   4  -1   17.84    0.61
  -2   4   0   25.82    0.68
   2   4   0   24.13    0.72
  -2   4  -1   55.94    1.22
   2   4   1   53.11    1.25
  -2   4  -2    4.00    0.26
   2   4   2    4.94    0.28
  -2   4  -3   11.37    0.46
  -2   4  -4    6.35    0.37
  -2   4  -5    6.66    0.38
  -2   4  -6   11.96    0.54
  -2   4  -7    8.50    0.47
  -2   4  -8   10.56    0.55
   2   4   9   11.58    0.63
   2  -4   9   10.76    0.61
  -2   4  -9   10.89    0.57
   2  -4  10    2.34    0.28
   2   4  10    2.43    0.28
   2  -4  11    4.50    0.38
   2  -4  12    0.57    0.13
   2  -4  13    0.04    0.05
   2  -4  14    0.67    0.11
  -2  -5  14    0.63    0.12
  -2   5  13    0.04    0.06
  -2  -5  13    0.03    0.05
  -2  -5  12    1.64    0.23
  -2   5  12    1.62    0.21
  -2  -5  11    3.58    0.35
  -2   5  11    3.11    0.32
  -2   5  10   57.55    1.66
  -2  -5  10   61.46    1.72
  -2   5   9    4.46    0.39
   2   5  -9    5.11    0.38
  -2   5   9    4.60    0.36
   2   5  -8   37.25    1.14
  -2   5   8   32.11    1.08
  -2   5   7    5.01    0.38
   2   5  -7    5.81    0.39
   2   5  -6    8.08    0.45
  -2   5   6    7.01    0.43
  -2   5   5   13.40    0.60
   2   5  -5   13.87    0.60
   2   5  -4    1.59    0.19
  -2   5   4    1.40    0.18
   2   5  -3   45.22    1.21
   2   5  -2    8.92    0.44
   2   5  -1    1.45    0.18
   2   5   0    6.74    0.38
  -2   5   0    7.24    0.37
  -2   5  -1    7.04    0.37
  -2   5  -1    7.29    0.39
   2   5   1    6.10    0.36
  -2   5  -2    1.30    0.17
  -2   5  -3   37.73    1.07
  -2   5  -4    1.43    0.18
  -2   5  -5    1.39    0.19
  -2   5  -6    2.24    0.25
   2  -5   7    6.27    0.45
   2   5   7    6.64    0.46
  -2   5  -7    5.57    0.41
   2  -5   8    2.63    0.29
   2   5   8    3.01    0.32
   2  -5   9    0.80    0.17
   2   5   9    0.97    0.18
   2   5  10    1.03    0.18
   2  -5  10    1.00    0.18
   2  -5  10    0.88    0.17
   2  -5  11    0.21    0.10
   2  -5  12    1.87    0.21
   2  -5  13    2.65    0.22
  -2  -6  13    1.75    0.19
  -2  -6  13    1.80    0.19
  -2   6  12    1.08    0.16
  -2   6  11    6.50    0.43
  -2   6  10    7.83    0.50
  -2   6   9    1.47    0.22
  -2   6   8    1.56    0.23
  -2   6   8    1.49    0.23
  -2   6   7    6.20    0.49
   2   6  -7    7.63    0.48
  -2   6   6    0.48    0.14
   2   6  -6    0.56    0.14
   2   6  -5    1.50    0.21
   2   6  -4    2.29    0.25
   2   6  -3    7.46    0.46
   2   6  -2    6.61    0.42
   2   6  -1    8.92    0.49
   2   6   0   13.49    0.61
  -2   6  -1    0.71    0.14
  -2   6  -2   43.40    1.24
  -2   6  -3   13.51    0.62
  -2   6  -4    7.94    0.48
  -2   6  -5    1.21    0.18
   2   6   5    1.11    0.19
   2   6   6    9.38    0.56
   2   6   7    9.27    0.55
   2   6   8    0.06    0.05
   2  -6   8    0.20    0.11
   2  -6   9    7.32    0.47
   2   6   9    7.47    0.46
   2  -6   9    7.40    0.51
   2  -6  10    1.05    0.16
   2  -6  10    0.99    0.18
   2  -6  11    0.25    0.07
   2  -6  11    0.35    0.09
   2  -6  12    0.99    0.13
  -2   7  12    1.72    0.16
  -2  -7  12    2.04    0.20
  -2   7  11    2.60    0.23
  -2  -7  11    2.84    0.28
  -2   7  10    3.45    0.29
  -2   7   9    5.11    0.38
  -2   7   8    0.37    0.11
  -2   7   7    0.79    0.16
  -2   7   6    0.75    0.16
  -2   7   5    0.49    0.14
   2   7  -5    0.65    0.15
  -2   7   4    8.05    0.55
   2   7  -4    7.96    0.52
  -2   7   3    5.37    0.44
   2   7  -3    5.38    0.42
   2   7  -2    6.58    0.47
  -2   7   2    7.00    0.49
   2   7  -2    6.89    0.46
   2   7  -1    4.44    0.36
  -2   7   1    4.92    0.41
   2   7  -1    4.66    0.40
   2   7   0    7.78    0.52
   2   7   1    0.25    0.10
   2   7   2   11.33    0.63
   2  -7   2   13.19    0.74
   2   7   3    6.94    0.48
   2  -7   3    6.09    0.50
   2  -7   4    7.21    0.54
   2   7   4    7.66    0.50
   2  -7   5    2.52    0.32
   2   7   5    2.79    0.30
   2   7   6    7.66    0.48
   2  -7   6    7.73    0.55
   2   7   7    6.37    0.42
   2  -7   7    6.36    0.48
   2  -7   8    1.81    0.25
   2  -7   9   -0.07    0.09
   2  -7  10    0.21    0.09
  -2  -8  10    1.53    0.19
  -2   8  10    1.37    0.14
  -2  -8   9    1.06    0.18
  -2   8   9    1.06    0.15
  -2  -8   8    2.61    0.30
  -2   8   8    2.56    0.24
  -2  -8   7    2.14    0.28
  -2   8   7    2.14    0.23
  -2   8   6    2.98    0.30
   2   8  -5    0.03    0.07
  -2   8   5   -0.01    0.07
  -2  -8   5    0.09    0.08
   2   8  -4    2.09    0.24
  -2   8   4    2.30    0.27
   2   8  -3    0.71    0.15
  -2   8   3    0.60    0.14
   2   8  -2    1.19    0.20
  -2   8   2    1.01    0.18
  -2   8   1    2.55    0.28
   2   8  -1    2.04    0.26
   2   8   0    2.47    0.28
   2   8   1   12.22    0.64
   2   8   2   12.42    0.64
   2  -8   3    2.12    0.29
   2   8   3    2.07    0.25
   2  -8   4    1.75    0.26
   2   8   4    1.93    0.24
   2  -8   5    3.45    0.35
   2   8   5    2.68    0.27
   2   8   6    3.40    0.29
   2  -8   6    3.65    0.34
   2  -8   7    0.10    0.08
   2  -8   8    0.07    0.05
  -2   9   6    0.33    0.08
  -2   9   5    0.69    0.12
   2   9  -4    0.21    0.07
  -2   9   4    0.13    0.07
   2   9  -3    0.16    0.08
  -2   9   3    0.34    0.08
   2   9  -2    0.40    0.10
  -2   9   2    0.39    0.10
  -2   9   1    0.81    0.13
   2   9  -1    0.96    0.15
   2   9   0    0.41    0.11
   2   9   1    0.86    0.15
   2   9   2    0.69    0.13
   2   9   3    1.04    0.16
   2  -9   4    0.44    0.12
   2   9   4    0.39    0.09
   2  -9   5    0.66    0.13
   2   9   5    0.81    0.11
  -3   0  17    2.55    0.20
  -3   0  16    0.17    0.09
  -3   0  15   -0.01    0.08
  -3   0  14    0.55    0.13
  -3   0  13    3.78    0.34
  -3   0  12    0.50    0.12
  -3   0  11    0.03    0.06
  -3   0  10   70.39    1.68
  -3   0   9    0.04    0.04
  -3   0   8    1.75    0.17
  -3   0   7   75.16    1.59
  -3   0   6  168.26    3.06
  -3   0   5   55.41    1.14
   3   0  -5   52.31    1.12
  -3   0   4   44.61    0.95
   3   0  -4   44.57    0.94
   3   0  -3    0.48    0.06
   3   0  -2    2.34    0.11
  -3   0   1  451.85    7.50
  -3   0   1  458.29    7.45
   3   0   0  869.47   14.07
  -3   0   0  856.27   14.08
  -3   0  -1    2.92    0.15
   3   0   1    3.14    0.15
   3   0   2    5.43    0.25
   3   0   2    5.18    0.30
   3   0   3  139.93    2.51
  -3   0  -3  138.86    2.52
   3   0   3  139.21    2.56
   3   0   3  140.95    2.73
   3   0   4   28.61    0.76
   3   0   4   29.76    0.89
   3   0   5    0.06    0.05
   3   0   5    0.05    0.06
   3   0   6    0.17    0.08
   3   0   6    0.04    0.05
   3   0   7   37.35    1.06
   3   0   8    1.32    0.18
   3   0   9    6.70    0.43
   3   0  10    2.55    0.27
   3   0  10    2.79    0.30
   3   0  11    6.00    0.45
   3   0  12    0.34    0.12
   3   0  13    2.03    0.24
   3   0  14    1.31    0.17
   3   0  15    0.47    0.08
  -3  -1  17    2.22    0.19
  -3  -1  16    0.24    0.07
  -3  -1  16    0.32    0.10
  -3   1  16    0.20    0.08
  -3   1  15    0.18    0.07
  -3  -1  15    0.29    0.10
  -3  -1  15    0.31    0.09
  -3   1  14    3.22    0.30
  -3  -1  14    3.60    0.34
  -3  -1  13   19.15    0.83
  -3   1  13   17.47    0.78
  -3   1  12    8.87    0.51
  -3  -1  12    8.20    0.50
  -3  -1  12    8.11    0.52
  -3  -1  11   17.14    0.72
  -3   1  11   17.33    0.70
  -3  -1  10   20.65    0.77
  -3   1  10   21.64    0.76
  -3  -1   9   11.24    0.51
  -3   1   9   11.46    0.49
  -3  -1   8   50.57    1.24
  -3   1   8   49.57    1.19
  -3   1   7  166.79    3.07
  -3  -1   7  166.39    3.11
  -3  -1   6  125.74    2.37
  -3   1   6  123.85    2.32
  -3   1   5   32.19    0.76
   3   1  -5   32.32    0.71
  -3  -1   5   34.11    0.80
  -3  -1   4   25.78    0.64
   3   1  -4   23.39    0.61
  -3   1   4   27.30    0.63
   3   1  -4   24.03    0.62
  -3   1   4   27.46    0.62
   3   1  -3   51.86    1.05
   3   1  -3   53.36    1.05
  -3  -1   3   52.88    1.06
  -3  -1   2   17.40    0.43
   3  -1  -1  127.61    2.13
  -3  -1   1  129.16    2.23
  -3  -1   1  131.59    2.27
  -3  -1   0   59.81    1.17
  -3   1   0   60.11    1.10
   3   1   1   56.50    1.17
  -3   1  -1   56.69    1.05
   3  -1   1   55.81    1.05
  -3  -1  -1   58.69    1.15
   3   1   2   53.16    1.11
   3  -1   2   52.08    1.03
   3  -1   2   53.65    1.11
   3   1   2   54.67    1.11
   3   1   2   54.18    1.16
   3   1   2   52.89    1.15
   3  -1   3  138.05    2.56
   3   1   3  140.25    2.55
   3   1   3  138.49    2.61
   3  -1   3  138.00    2.46
  -3  -1  -3  140.55    2.47
  -3  -1  -4   46.30    1.00
   3   1   4   45.68    1.10
   3   1   4   43.01    1.03
   3  -1   4   45.13    1.05
   3   1   5  112.89    2.24
   3   1   5  112.28    2.20
   3  -1   5  107.72    2.20
   3  -1   6   35.18    0.97
   3   1   6   35.33    0.96
   3  -1   6   34.07    1.17
   3  -1   7   64.76    1.77
   3   1   7   62.99    1.54
   3  -1   8    8.51    0.48
   3   1   8    8.56    0.46
   3   1   9    6.00    0.40
   3  -1   9    5.70    0.40
   3  -1  10   14.64    0.69
   3   1  10   12.94    0.66
   3   1  10   13.35    0.65
   3  -1  10   14.32    0.69
   3  -1  10   13.70    0.69
   3  -1  11    1.45    0.22
   3  -1  11    1.14    0.20
   3   1  11    1.06    0.18
   3  -1  12    2.57    0.28
   3   1  12    2.23    0.26
   3  -1  13    2.41    0.27
   3   1  13    2.33    0.24
   3   1  14    0.01    0.05
   3  -1  14   -0.01    0.05
   3  -1  15    2.97    0.21
  -3  -2  17    0.49    0.09
  -3  -2  16    0.54    0.10
  -3  -2  16    0.54    0.11
  -3  -2  15    0.93    0.16
  -3  -2  15    0.95    0.16
  -3  -2  14    5.20    0.41
   3  -2 -13    5.54    0.42
  -3  -2  13    5.31    0.42
  -3  -2  12   45.83    1.38
   3  -2 -12   48.51    1.42
  -3  -2  12   47.27    1.43
  -3   2  12   45.66    1.43
  -3  -2  11    1.26    0.19
  -3  -2  10   40.98    1.20
  -3  -2   9   12.47    0.55
  -3  -2   8   19.51    0.68
  -3  -2   7   28.84    0.83
  -3  -2   6    0.20    0.06
   3   2  -6    0.23    0.04
   3   2  -5   25.21    0.66
  -3   2   5   25.30    0.62
  -3  -2   5   24.37    0.68
   3   2  -4   43.22    0.97
  -3   2   4   47.88    0.96
  -3  -2   4   43.35    0.98
   3   2  -4   47.02    1.00
  -3  -2   4   46.45    1.01
   3   2  -3   97.61    1.80
  -3   2   3   99.73    1.75
  -3  -2   3   92.83    1.77
   3   2  -3   96.23    1.75
   3   2  -2    9.47    0.28
   3   2  -2    9.60    0.34
  -3  -2   2    9.06    0.33
  -3  -2   2    9.21    0.32
   3   2  -1   51.50    1.09
  -3  -2   1   51.83    1.07
  -3  -2   1   51.97    0.98
  -3  -2   1   52.85    1.11
   3   2   0   25.80    0.66
  -3  -2   0   31.41    0.58
  -3   2   0   29.09    0.54
   3   2   0   23.15    0.65
  -3  -2   0   26.27    0.68
  -3  -2  -1   52.51    0.96
   3   2   1   51.26    1.12
   3  -2   2   12.99    0.41
   3   2   2   11.63    0.42
   3   2   3   35.64    0.83
   3  -2   3   34.63    0.85
   3   2   3   34.08    0.87
   3   2   4   70.45    1.48
   3  -2   4   70.28    1.50
   3  -2   5   52.07    1.23
   3   2   5   51.23    1.21
   3  -2   6    3.48    0.26
   3   2   6    3.33    0.25
   3  -2   7   23.36    0.81
   3   2   7   24.65    0.80
  -3   2  -7   23.54    0.76
  -3   2  -8   11.14    0.51
   3  -2   8   11.53    0.72
   3  -2   8   11.29    0.56
   3  -2   9    2.90    0.29
   3  -2  10    9.18    0.55
   3  -2  10    8.07    0.53
   3  -2  10    8.45    0.52
   3  -2  11    3.74    0.34
   3  -2  11    4.29    0.37
   3  -2  12    4.18    0.35
   3  -2  12    4.17    0.36
   3  -2  13    0.65    0.13
   3  -2  13    0.44    0.12
   3  -2  14    0.07    0.04
   3  -2  14    0.27    0.08
  -3  -3  16    0.08    0.06
  -3  -3  16    0.14    0.06
  -3  -3  15    1.75    0.21
  -3  -3  15    1.68    0.21
  -3  -3  14    1.41    0.21
  -3  -3  14    1.82    0.24
  -3  -3  13    0.10    0.06
  -3   3  13    0.16    0.07
  -3   3  12   15.76    0.77
  -3  -3  12   18.15    0.81
  -3  -3  11    4.80    0.37
  -3   3  11    4.79    0.40
  -3  -3  11    4.39    0.38
  -3   3  10   31.79    1.02
  -3  -3  10   32.50    1.06
  -3  -3   9    4.03    0.31
  -3  -3   8    4.76    0.32
  -3  -3   7    2.54    0.22
   3   3  -7    2.41    0.20
   3   3  -6    2.68    0.21
  -3  -3   6    2.78    0.21
   3   3  -5   54.33    1.23
  -3  -3   5   52.62    1.19
  -3  -3   4   62.24    1.31
   3   3  -4   63.54    1.37
   3   3  -3   15.25    0.51
  -3   3   3   16.43    0.53
   3   3  -2   82.15    1.66
  -3   3   2   84.44    1.62
   3   3  -1   72.52    1.53
  -3  -3   1   70.94    1.50
  -3   3   0   35.96    0.80
   3   3   0   33.32    0.86
   3   3   1   53.40    1.19
   3   3   2   53.72    1.22
   3   3   3   39.08    0.98
   3  -3   4   13.47    0.50
   3  -3   5   16.52    0.59
  -3   3  -5   14.70    0.57
   3  -3   6   16.44    0.63
  -3   3  -6   14.77    0.60
   3  -3   7    0.82    0.13
  -3   3  -7    0.50    0.11
  -3   3  -8    4.74    0.34
   3  -3   8    4.94    0.37
   3  -3   9    3.13    0.31
   3  -3   9    3.32    0.31
   3  -3   9    3.49    0.33
   3  -3  10    2.60    0.29
   3  -3  10    2.50    0.28
   3  -3  11    0.80    0.17
   3  -3  11    0.89    0.18
   3  -3  12    3.10    0.31
   3  -3  12    3.25    0.31
   3  -3  13    2.26    0.23
   3  -3  13    2.40    0.23
   3  -3  14    0.89    0.12
   3  -3  14    1.18    0.14
  -3  -4  16    2.03    0.18
  -3  -4  15    0.18    0.06
  -3  -4  15    0.21    0.08
  -3  -4  14    0.70    0.14
  -3  -4  14    0.42    0.11
  -3   4  13    0.38    0.12
  -3  -4  13    0.23    0.09
  -3  -4  13    0.28    0.11
  -3   4  12    2.82    0.30
  -3   4  11    1.44    0.22
  -3   4  11    1.73    0.22
  -3   4  10    5.70    0.39
  -3   4  10    6.88    0.48
  -3   4   9  101.55    2.27
   3   4  -8    0.22    0.08
  -3   4   8    0.31    0.10
   3   4  -7    2.45    0.23
  -3   4   7    2.23    0.22
   3   4  -6   24.05    0.79
  -3   4   6   23.07    0.78
  -3   4   5    5.15    0.33
   3   4  -5    5.97    0.35
   3   4  -4    5.74    0.34
  -3   4   4    5.80    0.33
   3   4  -3    2.25    0.20
  -3   4   3    2.54    0.21
  -3   4   2   46.44    1.12
   3   4  -2   44.14    1.13
  -3   4   1   53.74    1.15
  -3   4   1   55.01    1.22
   3   4   0   15.52    0.57
  -3   4   0   18.20    0.56
   3   4   1    3.93    0.26
  -3   4  -1    4.88    0.28
   3   4   2   31.25    0.89
  -3   4  -2   33.20    0.90
  -3   4  -3   12.78    0.52
  -3   4  -4    1.09    0.16
  -3   4  -5   19.83    0.73
  -3   4  -6    7.82    0.45
  -3   4  -7    0.81    0.14
   3  -4   8    4.87    0.39
   3   4   8    5.17    0.41
  -3   4  -8    4.34    0.34
   3   4   9    1.19    0.20
   3  -4   9    1.19    0.20
   3  -4  10    0.05    0.07
   3  -4  11    1.57    0.22
   3  -4  12    0.54    0.13
   3  -4  13    0.72    0.12
  -3  -5  15    0.60    0.11
  -3  -5  14    1.45    0.18
  -3   5  13    4.82    0.36
  -3  -5  13    5.40    0.39
  -3  -5  12    1.13    0.19
  -3   5  12    1.22    0.19
  -3  -5  11    2.74    0.31
  -3   5  11    1.88    0.25
  -3   5  10    2.20    0.28
   3   5  -9    5.64    0.41
  -3   5   9    5.20    0.42
  -3   5   9    4.96    0.38
   3   5  -8   11.99    0.60
  -3   5   8   10.29    0.56
   3   5  -7   39.03    1.15
  -3   5   7   32.53    1.10
   3   5  -6    7.65    0.44
  -3   5   6    6.47    0.42
   3   5  -5   26.16    0.88
  -3   5   5   23.52    0.87
   3   5  -4    3.24    0.28
  -3   5   4    2.88    0.26
   3   5  -3   14.28    0.61
  -3   5   3   13.98    0.58
   3   5  -2    0.55    0.12
   3   5  -1    4.19    0.31
   3   5   0    0.49    0.11
  -3   5   0    1.49    0.16
  -3   5  -1    3.59    0.26
   3   5   1    3.14    0.26
  -3   5  -2    1.44    0.17
  -3   5  -3   10.45    0.51
  -3   5  -4    2.64    0.25
  -3   5  -5    1.80    0.22
  -3   5  -6    0.09    0.06
   3  -5   7    0.11    0.11
   3  -5   7    0.04    0.09
  -3   5  -7    0.01    0.05
   3  -5   8   34.75    1.21
   3  -5   8   36.12    1.28
   3  -5   9    8.67    0.54
   3  -5   9    8.46    0.54
   3   5   9    8.42    0.52
   3  -5  10    5.60    0.41
   3  -5  11    1.09    0.17
   3  -5  12    0.43    0.10
  -3   6  13    1.29    0.16
  -3   6  12    1.87    0.22
  -3   6  11    3.79    0.33
  -3   6  10    6.93    0.47
  -3   6   9    1.11    0.19
  -3   6   8    6.15    0.49
   3   6  -7   20.88    0.85
  -3   6   7   20.21    0.91
   3   6  -6   19.98    0.83
  -3   6   6   21.32    0.91
   3   6  -6   20.13    0.85
   3   6  -5    9.25    0.53
   3   6  -4   10.85    0.58
   3   6  -3    6.66    0.43
   3   6  -2    6.45    0.42
   3   6  -1   15.74    0.68
   3   6   0    4.27    0.33
  -3   6  -1    5.41    0.36
  -3   6  -2   25.23    0.89
  -3   6  -3   15.67    0.72
  -3   6  -4    2.76    0.28
   3  -6   4    2.48    0.31
   3   6   4    2.82    0.30
   3  -6   5    2.08    0.28
   3   6   5    1.91    0.25
   3  -6   6    1.10    0.21
   3  -6   7    5.78    0.47
   3  -6   8    4.43    0.40
   3  -6   9    0.45    0.12
   3  -6   9    0.58    0.13
   3  -6  10   -0.02    0.05
   3  -6  10    0.12    0.06
   3  -6  11    0.56    0.11
  -3  -7  12    3.16    0.27
  -3   7  12    2.85    0.22
  -3   7  11    0.07    0.07
  -3   7  10    2.85    0.27
  -3   7   9    0.78    0.14
  -3   7   8    1.01    0.19
  -3   7   7    1.41    0.21
   3   7  -6    0.10    0.07
  -3   7   6    0.09    0.06
   3   7  -5    4.55    0.39
  -3   7   5    4.51    0.41
   3   7  -4   13.98    0.71
  -3   7   4   14.45    0.74
   3   7  -3   16.77    0.80
  -3   7   3   20.36    0.87
   3   7  -2    1.16    0.20
  -3   7   2    1.07    0.19
   3   7  -1    1.34    0.19
   3   7  -1    1.36    0.21
   3   7   0    8.03    0.53
   3  -7   1    1.05    0.20
   3   7   1    0.92    0.17
   3  -7   2    4.74    0.44
   3   7   2    3.59    0.35
   3   7   3   12.03    0.64
   3  -7   3   13.63    0.75
   3  -7   4    2.34    0.31
   3   7   4    2.38    0.28
   3  -7   5    7.48    0.55
   3   7   5    7.17    0.47
   3   7   6    5.70    0.40
   3  -7   6    4.88    0.43
   3  -7   7    0.96    0.19
   3  -7   8    0.23    0.10
   3  -7   9    2.27    0.24
   3  -7  10    3.51    0.25
  -3  -8  10    0.69    0.14
  -3   8  10    0.90    0.12
  -3  -8   9    0.52    0.14
  -3   8   9    0.38    0.09
  -3   8   8    1.10    0.16
  -3   8   7    3.32    0.29
   3   8  -6    2.02    0.23
  -3   8   6    2.16    0.25
   3   8  -5    0.23    0.09
  -3   8   5    0.29    0.11
   3   8  -4    0.92    0.18
  -3   8   4    0.69    0.15
  -3   8   3    3.31    0.33
   3   8  -3    3.43    0.33
   3   8  -2    2.23    0.27
  -3   8   2    2.50    0.28
   3   8  -1    1.65    0.23
   3   8   0    0.78    0.16
   3   8   1    0.21    0.10
   3  -8   2    3.49    0.36
   3   8   2    2.95    0.30
   3  -8   3    5.77    0.46
   3   8   3    4.53    0.37
   3  -8   4    9.28    0.59
   3   8   4    8.24    0.48
   3  -8   5    1.16    0.19
   3   8   5    1.00    0.15
   3   8   6    0.62    0.11
   3  -8   6    0.78    0.17
   3  -8   7    1.39    0.19
   3  -8   8    2.56    0.23
  -3   9   7    1.38    0.14
  -3   9   6    2.17    0.19
  -3   9   5    1.41    0.16
   3   9  -5    1.30    0.16
   3   9  -4    0.38    0.09
   3   9  -3    0.73    0.13
  -3   9   3    0.63    0.11
   3   9  -2   -0.03    0.06
   3   9  -1    0.83    0.15
   3   9   0    2.77    0.26
   3   9   1    0.17    0.08
   3   9   2    1.23    0.17
   3   9   3    0.63    0.11
   3  -9   4    0.23    0.08
   3   9   4    0.28    0.07
  -4   0  17    2.35    0.20
  -4   0  16    0.49    0.11
  -4   0  15   -0.05    0.06
  -4   0  14    0.33    0.10
   4   0 -13    9.27    0.55
  -4   0  13    9.66    0.57
  -4   0  13    8.76    0.52
  -4   0  12   34.83    1.12
  -4   0  11    2.81    0.26
  -4   0  10    0.02    0.06
  -4   0   9   40.90    1.11
  -4   0   8   19.91    0.66
  -4   0   7  150.20    2.84
  -4   0   6   30.22    0.79
  -4   0   5    0.88    0.10
   4   0  -5    0.97    0.11
  -4   0   4   19.09    0.54
   4   0  -4   20.65    0.59
  -4   0   3    2.70    0.16
   4   0  -3    2.35    0.14
  -4   0   2   20.49    0.53
   4   0  -2   20.63    0.48
  -4   0   1  267.04    4.45
  -4   0   1  266.26    4.52
   4   0   0  446.70    7.53
  -4   0   0  442.94    7.39
   4   0   1    0.91    0.13
  -4   0  -1    0.69    0.08
   4   0   2    0.94    0.11
   4   0   2    0.94    0.10
   4   0   2    0.71    0.09
   4   0   2    0.85    0.13
   4   0   3    1.51    0.17
   4   0   3    1.59    0.15
   4   0   4   29.66    0.82
   4   0   4   29.20    0.93
   4   0   5   22.37    0.72
   4   0   5   22.07    0.81
   4   0   6    0.44    0.09
   4   0   6    0.19    0.05
   4   0   7    1.29    0.18
   4   0   8    3.82    0.32
   4   0   9    0.35    0.10
   4   0  10   15.89    0.75
   4   0  10   16.80    0.75
   4   0  11    2.83    0.30
   4   0  12    2.84    0.29
   4   0  13    0.03    0.06
   4   0  14    0.02    0.05
  -4  -1  17    2.09    0.19
  -4  -1  16    3.30    0.28
  -4  -1  16    3.74    0.29
  -4   1  16    3.52    0.28
  -4   1  15    6.15    0.41
  -4  -1  15    5.84    0.42
  -4   1  14    0.45    0.12
  -4  -1  14    0.42    0.12
  -4  -1  13    1.47    0.22
   4  -1 -13    1.56    0.22
  -4   1  13    1.43    0.21
  -4   1  12    0.38    0.11
  -4  -1  12    0.38    0.09
  -4   1  11   29.43    0.96
  -4  -1  11   28.97    0.99
  -4   1  10   25.10    0.83
  -4  -1  10   25.15    0.86
  -4   1   9    1.65    0.18
  -4  -1   9    1.89    0.20
  -4  -1   8   10.48    0.47
  -4   1   8   10.55    0.44
  -4   1   7   12.07    0.45
  -4  -1   7   11.63    0.47
  -4  -1   6  150.93    2.86
  -4   1   6  155.19    2.82
   4   1  -5   18.23    0.49
  -4  -1   5   18.47    0.55
  -4   1   5   18.63    0.53
   4   1  -4   27.58    0.69
  -4   1   4   27.63    0.68
   4   1  -4   27.00    0.69
  -4  -1   4   28.93    0.70
   4   1  -4   29.49    0.67
   4   1  -3   78.62    1.52
   4   1  -3   84.62    1.60
  -4  -1   3   81.40    1.56
   4   1  -3   79.05    1.54
  -4   1   3   80.54    1.54
   4   1  -2   52.94    1.07
   4   1  -2   52.92    1.10
  -4  -1   2   50.01    1.04
   4  -1  -2   50.38    0.93
  -4  -1   2   49.40    1.03
  -4  -1   2   50.16    1.05
   4   1  -1   35.54    0.82
   4   1  -1   34.39    0.82
  -4  -1   1   36.29    0.78
  -4  -1   1   33.74    0.75
  -4   1   1   33.88    0.73
  -4  -1   1   36.69    0.81
   4   1   0  252.75    4.41
   4   1   0  251.31    4.39
   4   1   0  263.63    4.38
  -4   1   0  254.52    4.28
  -4  -1   0  254.84    4.37
   4  -1   0  240.85    4.58
   4   1   0  252.22    4.42
   4   1   1   23.12    0.65
   4  -1   1   22.71    0.61
   4   1   1   22.13    0.64
  -4   1  -1   23.14    0.55
  -4  -1  -1   23.64    0.63
   4   1   2   75.41    1.59
   4   1   2   74.97    1.53
   4  -1   2   75.16    1.54
   4   1   2   76.79    1.61
   4  -1   2   77.36    1.46
   4   1   3   30.50    0.81
   4  -1   3   33.04    0.84
   4   1   3   32.66    0.89
  -4  -1  -3   31.91    0.76
   4   1   4   46.27    1.12
   4  -1   4   46.65    1.13
   4  -1   4   47.65    1.39
   4   1   4   47.50    1.20
   4  -1   5    4.91    0.31
   4  -1   5    4.96    0.40
   4   1   5    4.74    0.31
   4   1   5    4.92    0.30
   4   1   6   16.37    0.62
   4  -1   6   14.85    0.61
   4  -1   6   16.17    0.76
   4   1   7   25.03    0.85
   4  -1   7   24.73    0.86
   4  -1   7   24.17    0.97
   4   1   8   26.44    0.92
   4  -1   8   25.73    0.92
   4   1   9    5.80    0.41
   4  -1   9    6.29    0.44
   4  -1  10    8.43    0.52
   4  -1  10    8.77    0.55
   4   1  10    8.86    0.54
   4   1  11    3.10    0.31
   4  -1  11    2.45    0.27
   4  -1  11    3.06    0.32
   4   1  12    3.22    0.30
   4  -1  12    3.58    0.33
   4  -1  13    1.83    0.21
   4   1  13    2.26    0.22
   4   1  14    0.29    0.07
   4  -1  14    0.47    0.10
  -4  -2  17    1.29    0.14
  -4  -2  17    1.29    0.15
  -4  -2  16    0.96    0.15
  -4  -2  16    1.00    0.15
  -4  -2  15    2.23    0.25
  -4  -2  14    1.83    0.24
   4  -2 -13   35.09    1.17
  -4  -2  13   34.07    1.18
  -4  -2  12    1.07    0.18
   4  -2 -12    1.37    0.20
  -4   2  12    1.31    0.21
  -4  -2  11   40.57    1.23
  -4  -2  10    2.85    0.27
  -4  -2   9   30.83    0.96
  -4  -2   8   17.50    0.64
  -4  -2   7   13.36    0.52
  -4  -2   6  163.60    3.15
   4   2  -6  174.29    3.10
   4   2  -5   32.96    0.81
  -4  -2   5   31.41    0.82
   4   2  -4  314.53    5.40
   4   2  -3   95.14    1.84
  -4   2   3   95.50    1.79
  -4  -2   3   93.45    1.82
   4   2  -2   22.92    0.62
  -4  -2   2   23.67    0.63
  -4  -2   2   22.32    0.57
   4   2  -1   11.74    0.41
  -4  -2   1   11.24    0.34
  -4   2   1   12.10    0.32
  -4  -2   0    1.13    0.09
   4   2   0    1.11    0.12
   4   2   1   35.20    0.88
   4   2   2   38.76    0.97
   4  -2   2   38.85    0.93
   4  -2   3   46.56    1.10
   4   2   3   46.49    1.13
   4   2   4   64.47    1.43
   4  -2   4   64.61    1.45
   4   2   5   20.77    0.68
   4  -2   5   20.27    0.70
   4   2   6   17.27    0.64
   4  -2   6   16.84    0.65
   4  -2   7    9.91    0.68
   4   2   7   10.80    0.52
   4  -2   7   11.85    0.56
   4  -2   8    0.52    0.12
  -4   2  -8    0.61    0.12
   4  -2   8    0.51    0.17
   4  -2   9    5.80    0.43
   4  -2   9    5.10    0.41
   4  -2   9    5.58    0.42
   4  -2  10    1.51    0.22
   4  -2  10    1.70    0.23
   4  -2  11    1.12    0.19
   4  -2  11    1.27    0.20
   4  -2  12    1.05    0.18
   4  -2  12    0.96    0.16
   4  -2  13    1.05    0.15
   4  -2  13    0.82    0.13
   4  -2  14    1.07    0.13
  -4  -3  16    0.24    0.08
  -4  -3  16    0.19    0.06
  -4  -3  15    1.70    0.21
  -4  -3  15    2.02    0.23
  -4  -3  14    1.18    0.19
  -4  -3  13    0.71    0.16
   4  -3 -13    0.73    0.15
  -4   3  13    0.77    0.16
   4  -3 -12    2.38    0.27
  -4   3  12    1.97    0.25
  -4  -3  12    1.90    0.25
  -4  -3  11   22.81    0.88
  -4   3  11   21.82    0.85
  -4  -3  10    8.88    0.50
  -4  -3   9    4.91    0.35
  -4  -3   8   13.14    0.56
   4   3  -7   15.74    0.57
  -4  -3   7   14.55    0.57
   4   3  -6   98.31    2.00
  -4  -3   6   94.10    1.98
   4   3  -5   94.34    1.92
  -4  -3   5   92.14    1.90
   4   3  -4    0.45    0.08
  -4  -3   4    0.63    0.09
   4   3  -3   79.90    1.68
   4   3  -2   90.88    1.86
  -4   3   2   92.07    1.80
   4   3  -1   17.64    0.57
  -4   3   1   18.49    0.52
   4   3   0    4.42    0.26
   4   3   1   13.86    0.52
   4   3   2    1.32    0.15
   4   3   3   24.57    0.76
   4  -3   4    0.22    0.07
   4  -3   5    5.47    0.34
   4  -3   6   34.47    1.03
  -4   3  -6   32.07    0.98
   4  -3   7    4.56    0.35
  -4   3  -7    4.64    0.33
   4  -3   8   10.44    0.59
   4  -3   8   10.51    0.76
   4  -3   8   10.74    0.57
  -4   3  -8    9.63    0.52
   4  -3   9    0.17    0.09
   4  -3   9    0.00    0.08
   4  -3  10    1.51    0.22
   4  -3  10    1.37    0.21
   4  -3  11   -0.07    0.08
   4  -3  11    0.17    0.09
   4  -3  12    0.86    0.14
   4  -3  12    0.95    0.16
   4  -3  13    0.29    0.08
   4  -3  13    0.12    0.07
  -4  -4  16    0.33    0.08
  -4  -4  15    0.16    0.09
  -4  -4  15    0.10    0.05
  -4  -4  14    2.33    0.26
  -4  -4  14    2.56    0.26
  -4  -4  13    1.06    0.19
  -4   4  13    1.08    0.18
  -4   4  12    2.59    0.29
  -4   4  11    1.94    0.23
  -4   4  11    2.00    0.26
  -4   4  10    1.15    0.18
  -4   4  10    0.81    0.17
  -4   4   9   25.85    0.91
   4   4  -8   14.79    0.62
  -4   4   8   11.98    0.59
   4   4  -7    1.13    0.16
  -4   4   7    1.11    0.17
   4   4  -6    5.74    0.35
  -4   4   6    4.05    0.31
  -4   4   5   25.09    0.81
   4   4  -5   27.31    0.85
   4   4  -4   18.66    0.67
  -4   4   4   16.93    0.62
   4   4  -3    6.21    0.35
  -4   4   3    4.81    0.30
   4   4  -2   16.29    0.62
  -4   4   2   19.60    0.62
  -4   4   1    6.53    0.31
  -4   4   1    6.64    0.32
   4   4   0   33.36    0.98
  -4   4   0   40.21    0.96
   4   4   1   43.71    1.15
  -4   4  -1   44.81    1.12
  -4   4  -2    1.57    0.17
   4   4   2    1.63    0.18
  -4   4  -3    5.81    0.36
  -4   4  -4   10.91    0.51
  -4   4  -5    8.80    0.48
  -4   4  -6    1.90    0.22
   4  -4   7    1.39    0.22
   4  -4   7    0.95    0.17
  -4   4  -7    1.06    0.17
   4  -4   8    6.40    0.46
  -4   4  -8    6.59    0.43
   4  -4   9    4.99    0.40
   4  -4  10    0.99    0.19
   4  -4  11    2.69    0.27
   4  -4  12    2.11    0.22
   4  -4  13    1.66    0.16
  -4  -5  15    1.01    0.13
  -4  -5  14    0.30    0.09
  -4  -5  13    0.74    0.14
  -4   5  13    0.91    0.15
  -4  -5  12    1.82    0.24
  -4   5  12    1.65    0.22
  -4   5  11    0.54    0.14
  -4   5  10    2.81    0.30
  -4   5   9   15.63    0.72
  -4   5   9   17.08    0.80
   4   5  -8   57.64    1.52
  -4   5   8   47.73    1.43
   4   5  -7    0.98    0.17
  -4   5   7    0.72    0.15
   4   5  -6   22.84    0.85
  -4   5   6   21.18    0.82
   4   5  -5   21.59    0.80
  -4   5   5   19.20    0.76
  -4   5   4   54.28    1.42
   4   5  -4   53.62    1.42
   4   5  -3   11.76    0.56
  -4   5   3   11.91    0.53
   4   5  -2   28.42    0.93
   4   5  -1   36.64    1.07
   4   5   0   12.36    0.57
  -4   5   0   14.11    0.54
   4   5   1   17.56    0.70
  -4   5  -1   18.00    0.66
  -4   5  -2    7.24    0.41
  -4   5  -3    4.25    0.32
  -4   5  -4    1.13    0.17
  -4   5  -5    3.31    0.31
   4  -5   6    0.65    0.16
  -4   5  -6    0.60    0.13
   4  -5   6    0.63    0.16
   4  -5   7    5.81    0.44
   4  -5   7    5.50    0.46
   4  -5   8    2.65    0.29
   4  -5   8    2.96    0.32
   4  -5   9    4.81    0.38
   4  -5  10    0.95    0.16
   4  -5  11    1.72    0.20
   4  -5  12    0.35    0.08
  -4   6  13    3.74    0.27
  -4   6  12    0.61    0.13
  -4   6  11    4.77    0.37
  -4   6  10    6.65    0.46
  -4   6   9   25.88    1.00
   4   6  -8   14.68    0.71
   4   6  -7   15.43    0.72
  -4   6   7   14.78    0.76
   4   6  -7   15.79    0.75
   4   6  -6    4.31    0.36
  -4   6   6    4.48    0.40
   4   6  -6    4.19    0.38
   4   6  -5    7.51    0.48
   4   6  -4   24.89    0.93
   4   6  -3   43.42    1.30
   4   6  -2   16.68    0.71
   4   6  -1    3.73    0.32
   4   6   0    2.55    0.26
  -4   6  -1    0.68    0.14
  -4   6  -2   20.94    0.82
  -4   6  -2   20.97    0.81
  -4   6  -3   26.35    0.96
   4  -6   3   27.47    1.10
   4   6   3   25.63    0.98
  -4   6  -4    2.75    0.29
   4  -6   4    3.55    0.36
   4  -6   5    0.21    0.09
   4  -6   6    4.77    0.43
   4  -6   7    3.03    0.33
   4  -6   8    0.71    0.18
   4  -6   8    1.05    0.17
   4  -6   9    4.44    0.33
   4  -6   9    4.44    0.35
   4  -6  10    0.11    0.06
  -4   7  12    0.40    0.08
  -4   7  11    2.10    0.21
  -4   7  10    3.06    0.28
  -4   7   9    0.49    0.12
   4   7  -8    1.43    0.20
  -4   7   7    1.11    0.22
   4   7  -7    1.50    0.22
  -4   7   6    2.46    0.30
   4   7  -6    2.68    0.29
  -4   7   5    3.11    0.33
   4   7  -5    3.50    0.34
  -4   7   4   16.86    0.80
   4   7  -4   15.69    0.76
   4   7  -3   20.37    0.89
  -4   7   3   23.37    0.96
   4   7  -2    7.68    0.52
   4   7  -1    0.44    0.13
   4   7   0    1.67    0.24
   4  -7   1    0.08    0.06
   4   7   1    0.14    0.07
   4  -7   2    3.56    0.37
   4   7   2    2.69    0.30
   4  -7   3    4.26    0.41
   4   7   3    3.96    0.36
   4  -7   4    6.99    0.52
   4   7   4    6.59    0.45
   4  -7   5    0.51    0.15
   4  -7   6    1.21    0.21
   4  -7   7    3.82    0.35
   4  -7   8   12.09    0.59
   4  -7   9    2.35    0.22
  -4   8  10    3.79    0.25
  -4  -8  10    3.24    0.29
  -4   8   9    0.62    0.11
  -4   8   8    0.15    0.08
   4   8  -7    5.16    0.36
   4   8  -6    1.60    0.21
   4   8  -5    0.22    0.11
  -4   8   5    0.24    0.08
   4   8  -4    1.15    0.19
  -4   8   4    0.98    0.18
  -4   8   3    3.19    0.30
   4   8  -3    2.57    0.28
   4   8  -2    0.11    0.08
   4   8  -1    0.76    0.15
   4   8   0    2.87    0.30
   4  -8   1    0.49    0.15
   4   8   1    0.23    0.09
   4  -8   2    0.58    0.16
   4   8   2    0.68    0.15
   4  -8   3    1.21    0.21
   4   8   3    0.85    0.15
   4  -8   4    0.26    0.08
   4   8   4    0.38    0.11
   4  -8   5    0.73    0.15
   4   8   5    0.61    0.11
   4  -8   6    1.10    0.17
   4  -8   7    0.75    0.13
  -4   9   7    0.33    0.07
   4   9  -6    0.42    0.08
  -4   9   6    0.30    0.08
   4   9  -5    0.25    0.07
   4   9  -4    0.11    0.06
   4   9  -3    2.56    0.24
   4   9  -2    0.78    0.13
   4   9  -1    0.32    0.10
   4   9   0    0.53    0.11
   4   9   1    6.03    0.36
   4   9   2   -0.01    0.05
   4  -9   3    0.51    0.12
   4   9   3    0.46    0.09
  -5   0  17    2.16    0.20
  -5   0  16    0.05    0.06
  -5   0  15   14.42    0.67
  -5   0  14    3.82    0.35
  -5   0  13   13.43    0.65
   5   0 -13   13.47    0.67
  -5   0  12    7.33    0.46
  -5   0  11    0.52    0.12
  -5   0  10    4.57    0.33
  -5   0   9   43.76    1.17
  -5   0   8   56.52    1.35
  -5   0   7  131.79    2.56
  -5   0   6   65.58    1.44
   5   0  -6   67.45    1.43
   5   0  -5    6.66    0.33
   5   0  -4   59.55    1.29
   5   0  -4   51.07    1.12
   5   0  -3   75.05    1.54
   5   0  -3   76.85    1.66
   5   0  -3   73.75    1.45
   5   0  -2  351.74    6.16
   5   0  -2  363.00    6.11
  -5   0   2  362.00    6.08
   5   0  -1   85.15    1.78
   5   0  -1   87.01    1.78
  -5   0   1   91.36    1.70
   5   0  -1   86.26    1.85
  -5   0   0  480.81    8.03
   5   0   0  477.33    8.19
   5   0   1   64.50    1.43
   5   0   2    2.33    0.22
   5   0   2    2.09    0.17
   5   0   3    5.10    0.29
   5   0   3    5.52    0.36
   5   0   4    0.17    0.04
   5   0   4    0.34    0.09
   5   0   5   11.18    0.51
   5   0   5   12.09    0.59
   5   0   6    8.66    0.46
   5   0   6    8.97    0.52
   5   0   7    2.83    0.27
   5   0   8   22.49    0.86
   5   0   9    0.03    0.05
   5   0   9    0.13    0.07
   5   0  10    9.75    0.57
   5   0  11    3.22    0.32
   5   0  12    3.23    0.29
   5   0  13    0.54    0.11
   5   0  14    0.68    0.09
  -5  -1  17    4.97    0.31
  -5   1  16    1.62    0.19
  -5  -1  16    1.93    0.22
  -5   1  15    1.59    0.21
  -5  -1  15    1.52    0.20
   5  -1 -14    7.70    0.50
  -5   1  14    6.94    0.46
  -5  -1  14    7.77    0.50
  -5   1  13    0.32    0.11
   5  -1 -13    0.16    0.06
  -5   1  12    6.12    0.41
  -5  -1  12    6.08    0.42
  -5   1  11    0.48    0.12
  -5  -1  11    0.36    0.09
  -5   1  10    1.76    0.19
  -5  -1  10    1.70    0.21
  -5   1   9   20.53    0.70
  -5  -1   9   20.39    0.74
  -5   1   8    9.62    0.44
  -5  -1   8   10.27    0.47
  -5  -1   7   34.00    0.94
  -5   1   7   34.19    0.91
  -5   1   6    9.21    0.38
  -5  -1   6    9.60    0.41
   5   1  -5   37.87    0.87
   5   1  -4  242.46    4.23
   5   1  -4  244.32    4.30
   5   1  -3  184.69    3.33
   5   1  -3  184.11    3.39
   5  -1  -3  189.43    3.20
   5   1  -2   15.05    0.50
  -5  -1   2   14.74    0.47
   5  -1  -2   15.43    0.52
   5   1  -1    2.79    0.19
   5   1  -1    2.85    0.20
  -5  -1   1    2.82    0.18
   5  -1  -1    2.92    0.23
  -5  -1   1    2.99    0.18
  -5   1   1    2.73    0.16
   5  -1   0   78.49    1.82
   5   1   0   83.02    1.71
   5   1   0   80.48    1.68
  -5   1   0   84.37    1.57
   5   1   1   27.94    0.80
   5   1   1   28.31    0.80
  -5   1  -1   28.06    0.68
   5  -1   2   57.21    1.28
   5  -1   2   56.11    1.49
   5   1   2   57.17    1.36
   5   1   3    2.28    0.21
   5  -1   3    2.10    0.19
   5  -1   3    2.32    0.26
   5   1   4    7.25    0.41
   5   1   4    7.44    0.38
   5  -1   4    7.20    0.38
   5  -1   4    7.22    0.48
   5   1   5    9.00    0.44
   5  -1   5    9.28    0.46
   5  -1   5    9.51    0.56
   5   1   5    9.30    0.48
   5   1   6   43.07    1.19
   5  -1   6   42.58    1.21
   5  -1   6   42.76    1.37
   5   1   7   10.73    0.54
   5  -1   7   10.23    0.54
   5  -1   7   10.82    0.63
   5   1   8    3.99    0.33
   5  -1   8    4.10    0.35
   5  -1   9    1.21    0.19
   5   1   9    0.96    0.16
   5  -1   9    1.49    0.22
   5   1   9    1.26    0.19
   5  -1   9    1.26    0.20
   5  -1  10   20.42    0.83
   5   1  10   20.50    0.84
   5  -1  10   19.36    0.84
   5   1  11    6.14    0.42
   5  -1  11    6.60    0.46
   5  -1  12    1.78    0.22
   5   1  12    1.74    0.20
   5  -1  13    0.20    0.07
   5   1  13    0.34    0.08
   5  -1  14    0.49    0.08
  -5  -2  17    1.49    0.16
  -5  -2  17    1.46    0.16
  -5  -2  16    0.52    0.11
  -5  -2  16    0.58    0.11
  -5  -2  15    2.78    0.28
   5  -2 -14    4.83    0.38
  -5  -2  14    4.34    0.37
   5  -2 -13    1.97    0.25
  -5  -2  13    1.33    0.20
  -5  -2  12   11.46    0.61
   5  -2 -12   11.66    0.63
  -5  -2  11   14.59    0.67
  -5  -2  10   21.91    0.81
  -5  -2   9    2.26    0.23
  -5  -2   8   10.60    0.49
  -5  -2   7   66.82    1.54
   5   2  -6   86.72    1.74
  -5  -2   6   81.91    1.79
  -5   2   5  160.70    2.94
   5   2  -5  163.06    2.99
  -5  -2   5  162.46    3.03
   5   2  -4    9.00    0.37
   5   2  -3   27.75    0.74
  -5  -2   2  137.78    2.50
   5   2  -2  135.70    2.55
   5  -2  -2  129.44    2.69
   5   2  -1    7.72    0.35
   5   2   0   25.86    0.75
   5   2   1   45.64    1.13
   5   2   2   37.78    1.01
   5   2   3   52.06    1.31
   5  -2   3   53.25    1.26
   5  -2   4   32.92    0.95
   5  -2   5    7.16    0.41
   5  -2   5    7.93    0.58
   5  -2   6    0.76    0.13
   5  -2   6    0.84    0.21
   5  -2   7    0.82    0.16
   5  -2   7    0.37    0.14
   5  -2   8    9.48    0.55
   5  -2   8    8.88    0.52
   5  -2   8    9.16    0.63
   5  -2   8    9.57    0.56
   5  -2   9    7.87    0.51
   5  -2   9    7.95    0.51
   5  -2  10    8.33    0.52
   5  -2  10    8.12    0.52
   5  -2  11    1.22    0.19
   5  -2  11    1.66    0.22
   5  -2  12    2.23    0.24
   5  -2  12    1.81    0.21
   5  -2  13    1.14    0.14
   5  -2  13    1.44    0.17
  -5  -3  16    1.36    0.17
  -5  -3  16    1.54    0.18
  -5  -3  15    1.24    0.18
  -5  -3  14    0.22    0.10
   5  -3 -14    0.15    0.06
   5  -3 -13    4.02    0.35
  -5  -3  13    5.09    0.40
  -5   3  13    4.65    0.38
   5  -3 -12   15.26    0.72
  -5   3  12   13.74    0.66
  -5   3  12   14.35    0.71
  -5  -3  11    0.34    0.11
   5  -3 -11    0.02    0.09
  -5  -3  10    8.52    0.49
  -5  -3   9    0.75    0.14
  -5  -3   8    8.42    0.45
   5   3  -7   23.30    0.75
  -5  -3   7   21.57    0.75
   5   3  -6   11.32    0.48
  -5  -3   6   11.41    0.49
   5   3  -5  114.07    2.29
  -5  -3   5  112.40    2.27
   5   3  -4   43.40    1.10
  -5  -3   4   42.79    1.06
   5   3  -3  170.54    3.20
   5   3  -2   69.82    1.51
  -5   3   2   65.03    1.40
   5   3  -1   68.11    1.53
   5   3   0   77.89    1.71
   5   3   1    3.88    0.28
   5   3   2    8.94    0.44
   5   3   3    6.40    0.38
   5  -3   4    0.69    0.12
   5  -3   5    8.33    0.45
   5  -3   6    0.93    0.15
   5  -3   6    0.69    0.19
   5  -3   7    2.52    0.27
  -5   3  -7    2.48    0.25
   5  -3   7    2.39    0.35
   5  -3   8    0.73    0.15
   5  -3   8    0.49    0.12
   5  -3   8    0.53    0.14
  -5   3  -8    0.72    0.14
   5  -3   8    0.60    0.19
   5  -3   9    0.56    0.14
   5  -3   9    0.55    0.12
   5  -3  10    1.52    0.21
   5  -3  10    1.75    0.23
   5  -3  11    0.06    0.07
   5  -3  11    0.16    0.08
   5  -3  12    0.20    0.07
   5  -3  12    0.33    0.10
   5  -3  13    0.55    0.09
   5  -3  13    0.83    0.11
  -5  -4  16    2.77    0.22
  -5  -4  15    5.50    0.36
  -5  -4  15    5.46    0.34
  -5  -4  14    0.60    0.12
  -5   4  13    7.22    0.47
  -5  -4  13    7.29    0.47
  -5   4  12    0.50    0.12
  -5   4  11    9.68    0.58
  -5   4  10    6.70    0.44
  -5   4  10    7.32    0.49
  -5   4   9   11.35    0.59
   5   4  -8   23.03    0.82
  -5   4   8   19.77    0.80
   5   4  -7    3.59    0.30
  -5   4   7    3.28    0.29
   5   4  -6    0.68    0.13
  -5   4   6    0.72    0.13
   5   4  -5   16.20    0.63
  -5   4   5   14.36    0.60
   5   4  -4   32.15    0.96
  -5   4   4   30.86    0.90
   5   4  -3   11.63    0.52
  -5   4   3   11.56    0.48
   5   4  -2    1.38    0.17
  -5   4   2    1.56    0.16
   5   4  -1   46.01    1.22
   5   4   0    4.45    0.32
   5   4   1   24.88    0.84
   5   4   2    3.87    0.30
   5   4   3    2.86    0.26
  -5   4  -3    2.36    0.24
  -5   4  -4    0.70    0.13
  -5   4  -5    3.39    0.30
  -5   4  -6    1.27    0.18
   5  -4   7    4.43    0.38
  -5   4  -7    4.14    0.34
   5  -4   7    5.10    0.55
   5  -4   8    2.29    0.28
   5  -4   9    8.41    0.52
   5  -4  10    3.29    0.31
   5  -4  11    0.85    0.15
   5  -4  12    3.25    0.24
  -5  -5  15    3.24    0.24
  -5  -5  14    0.16    0.09
  -5  -5  13    0.04    0.06
  -5   5  13    0.08    0.05
  -5   5  12    3.92    0.34
  -5   5  11    0.52    0.13
  -5   5  10   11.06    0.63
  -5   5   9   18.35    0.78
   5   5  -8    1.74    0.22
  -5   5   8    1.18    0.19
   5   5  -7   19.33    0.78
  -5   5   7   16.46    0.72
   5   5  -6    6.46    0.42
  -5   5   6    5.90    0.40
   5   5  -5   22.09    0.83
  -5   5   5   20.13    0.78
   5   5  -4    1.85    0.23
  -5   5   4    1.97    0.22
   5   5  -3    4.17    0.33
  -5   5   3    4.00    0.30
   5   5  -2   14.94    0.64
   5   5  -1   14.40    0.64
   5   5   0   12.78    0.61
  -5   5   0   13.95    0.57
   5   5   1   12.40    0.60
  -5   5  -1   13.31    0.57
   5   5   2   10.08    0.54
  -5   5  -2   10.00    0.51
  -5   5  -3    6.63    0.42
  -5   5  -4    0.87    0.15
   5  -5   5    9.46    0.57
  -5   5  -5    9.42    0.53
   5  -5   6    3.77    0.36
   5  -5   6    4.16    0.38
   5  -5   7    4.85    0.40
   5  -5   7    5.55    0.45
   5  -5   8    2.02    0.25
   5  -5   8    2.30    0.29
   5  -5   9    2.24    0.25
   5  -5  10    1.06    0.16
   5  -5  11    0.18    0.07
  -5   6  13    1.85    0.19
  -5   6  12    0.53    0.12
  -5   6  11    2.91    0.28
  -5   6  10    3.13    0.32
   5   6  -9    2.44    0.28
   5   6  -8    7.04    0.49
   5   6  -7   23.61    0.96
   5   6  -6   51.49    1.49
  -5   6   6   53.07    1.59
   5   6  -6   51.31    1.54
   5   6  -5   18.90    0.80
  -5   6   5   19.91    0.87
   5   6  -5   19.18    0.84
   5   6  -4   16.33    0.73
   5   6  -3   26.79    0.96
   5   6  -2    2.78    0.29
   5   6  -1   12.59    0.63
   5   6   0   12.34    0.63
   5  -6   1   15.23    0.78
   5   6   1   13.16    0.67
  -5   6  -2    7.63    0.46
   5   6   2    7.62    0.50
   5  -6   2    7.74    0.56
   5  -6   3    0.54    0.13
  -5   6  -3    0.47    0.12
   5  -6   4    9.84    0.64
   5  -6   5    3.35    0.38
   5  -6   6    2.96    0.33
   5  -6   7    3.41    0.31
   5  -6   7    3.63    0.35
   5  -6   8    4.07    0.32
   5  -6   8    3.67    0.33
   5  -6   9    1.74    0.19
   5  -6   9    1.75    0.20
   5  -6  10    0.00    0.04
  -5   7  12    0.20    0.07
  -5   7  11    4.05    0.29
  -5   7  10    2.25    0.24
  -5   7   9    1.67    0.22
   5   7  -9    2.29    0.24
   5   7  -8    6.37    0.44
   5   7  -7    2.92    0.30
  -5   7   6    1.92    0.27
   5   7  -6    2.20    0.26
   5   7  -5    0.12    0.09
  -5   7   5    0.05    0.06
   5   7  -4    1.67    0.25
  -5   7   4    1.44    0.22
   5   7  -3   11.15    0.64
   5   7  -2    5.26    0.42
   5   7  -1    0.67    0.14
   5  -7   0    5.85    0.49
   5   7   0    5.03    0.41
   5   7   1    0.89    0.17
   5  -7   1    1.42    0.24
   5  -7   2    2.33    0.30
   5   7   2    2.16    0.26
   5  -7   3    5.01    0.44
   5   7   3    4.80    0.37
   5  -7   4   12.81    0.72
   5  -7   5    8.69    0.56
   5  -7   6   -0.07    0.08
   5  -7   7    4.17    0.35
   5  -7   8    0.18    0.09
  -5   8  10    2.63    0.20
  -5   8   9    1.63    0.18
   5   8  -8    1.05    0.15
  -5   8   8    0.86    0.14
   5   8  -7    1.84    0.21
   5   8  -6    2.77    0.28
   5   8  -5    2.22    0.26
   5   8  -4    0.89    0.17
   5   8  -3    0.27    0.11
   5   8  -2    0.37    0.11
   5   8  -1    1.88    0.24
   5   8   0    1.95    0.23
   5  -8   1    4.53    0.40
   5   8   1    3.43    0.30
   5   8   2    0.41    0.11
   5  -8   2    0.58    0.16
   5  -8   3    1.13    0.20
   5   8   3    0.86    0.15
   5  -8   4    2.49    0.28
   5  -8   5    0.15    0.09
   5  -8   6    2.38    0.23
  -5   9   6    0.83    0.12
   5   9  -6    0.95    0.12
   5   9  -5    1.86    0.19
   5   9  -4    0.43    0.10
   5   9  -3    0.26    0.09
   5   9  -2    1.62    0.18
   5   9  -1    0.58    0.12
   5   9   0    0.30    0.08
   5   9   1    1.46    0.16
   5   9   2    0.31    0.07
  -6   0  17   -0.07    0.04
  -6   0  16    0.45    0.10
  -6   0  15    1.65    0.22
   6   0 -14    1.07    0.18
  -6   0  14    1.36    0.21
   6   0 -13    2.74    0.29
   6   0 -13    2.89    0.30
  -6   0  12    4.50    0.35
  -6   0  11    4.60    0.35
  -6   0  10    6.99    0.41
  -6   0   9    7.52    0.41
  -6   0   8    4.65    0.31
  -6   0   7   23.40    0.74
   6   0  -6    0.09    0.05
   6   0  -5   16.03    0.60
   6   0  -4  106.73    2.11
   6   0  -4  106.62    2.23
   6   0  -3  163.47    3.03
   6   0  -3  158.43    2.95
   6   0  -3  163.10    3.14
   6   0  -2    2.97    0.23
   6   0  -2    2.86    0.21
   6   0  -1    6.55    0.34
   6   0  -1    6.68    0.38
   6   0   0    2.55    0.22
   6   0   0    2.80    0.23
   6   0   1    9.96    0.45
   6   0   1   10.60    0.50
   6   0   2   19.68    0.64
   6   0   2   18.19    0.71
   6   0   3    1.21    0.18
   6   0   4    0.22    0.10
   6   0   5    0.92    0.15
   6   0   5    0.69    0.14
   6   0   6    0.45    0.12
   6   0   6    0.51    0.12
   6   0   7    7.74    0.47
   6   0   8    0.84    0.16
   6   0   9    0.14    0.08
   6   0  10    0.61    0.14
   6   0  11    0.14    0.08
   6   0  12    0.39    0.10
   6   0  13    0.45    0.09
  -6  -1  17    0.71    0.12
  -6  -1  17    0.56    0.10
  -6   1  16    1.40    0.17
  -6  -1  16    1.60    0.20
  -6   1  15    1.82    0.22
  -6  -1  15    1.55    0.21
   6  -1 -14    6.72    0.46
  -6   1  14    6.87    0.46
  -6  -1  14    6.54    0.46
   6   1 -13    5.58    0.41
   6  -1 -13    4.98    0.40
   6  -1 -13    5.49    0.41
   6   1 -12    1.62    0.21
   6  -1 -12    1.39    0.20
  -6   1  12    1.61    0.21
  -6  -1  12    1.68    0.22
   6   1 -12    1.32    0.20
  -6   1  11    0.53    0.12
  -6  -1  11    0.55    0.13
  -6   1  10    3.38    0.28
  -6  -1  10    3.53    0.30
  -6   1   9    2.09    0.21
  -6  -1   9    2.38    0.23
  -6   1   8   10.68    0.47
  -6  -1   8   10.31    0.49
  -6   1   7  117.92    2.39
  -6  -1   7  123.14    2.45
  -6   1   6    6.62    0.34
  -6  -1   6    7.09    0.36
   6   1  -5   10.71    0.41
   6   1  -5   10.69    0.44
   6   1  -4    0.94    0.12
   6   1  -4    0.99    0.14
   6   1  -3   30.57    0.82
   6   1  -3   30.74    0.87
   6  -1  -3   30.35    0.80
   6   1  -2  189.87    3.47
   6   1  -2  188.58    3.51
   6  -1  -2  187.59    3.50
   6   1  -1  135.32    2.63
   6   1  -1  133.46    2.61
   6   1  -1  136.95    2.64
   6  -1  -1  136.50    2.71
   6   1   0   46.42    1.18
   6   1   0   48.35    1.16
   6  -1   0   47.33    1.26
   6   1   0   46.76    1.17
   6   1   1   17.98    0.64
   6  -1   1   17.02    0.70
   6   1   1   17.32    0.64
   6  -1   2    2.95    0.29
   6  -1   2    3.61    0.28
   6   1   2    3.63    0.28
   6   1   3    0.05    0.06
   6  -1   3    0.00    0.08
   6  -1   4   33.79    1.00
   6  -1   4   33.02    1.15
   6   1   4   33.67    1.05
   6  -1   5   20.36    0.75
   6  -1   5   18.93    0.85
   6   1   5   19.92    0.78
   6  -1   6    1.18    0.18
   6  -1   6    1.37    0.22
   6  -1   7    7.33    0.47
   6  -1   7    7.48    0.52
   6   1   8    0.79    0.16
   6  -1   8    0.68    0.15
   6  -1   8    0.58    0.13
   6  -1   8    0.54    0.14
   6  -1   9   10.00    0.56
   6  -1   9    9.57    0.57
   6   1   9    9.31    0.55
   6   1  10    2.65    0.28
   6  -1  10    2.51    0.28
   6  -1  11   15.84    0.70
   6   1  11   16.12    0.68
   6   1  12    0.20    0.08
   6  -1  12    0.09    0.05
   6   1  13    0.35    0.07
   6  -1  13    0.43    0.09
  -6  -2  17    3.82    0.25
  -6  -2  17    3.73    0.26
  -6  -2  16    2.79    0.26
   6  -2 -15    0.89    0.16
  -6  -2  15    1.01    0.18
   6  -2 -14    2.37    0.27
  -6  -2  14    2.06    0.25
   6  -2 -13    3.51    0.33
  -6  -2  12   17.67    0.77
   6  -2 -12   17.85    0.79
  -6  -2  11    3.11    0.30
  -6  -2  10   10.04    0.53
  -6  -2   9    2.67    0.25
  -6  -2   8    1.36    0.17
  -6  -2   7   24.04    0.79
   6   2  -6   29.84    0.83
  -6  -2   6   31.17    0.89
   6   2  -5   46.63    1.12
   6   2  -4    3.33    0.23
   6   2  -3  156.50    2.96
   6   2  -2  230.22    4.18
   6  -2  -2  230.53    4.31
   6  -2  -1   59.57    1.56
   6   2  -1   62.38    1.42
   6  -2   0   32.06    1.08
   6   2   0   33.17    0.93
   6   2   1    8.20    0.42
   6  -2   1    8.41    0.53
   6   2   2   16.97    0.65
   6  -2   2   14.37    0.76
   6  -2   3    1.96    0.29
   6  -2   4   16.83    0.84
   6  -2   5    9.18    0.49
   6  -2   5    8.71    0.61
   6  -2   6    0.21    0.08
   6  -2   6    0.13    0.11
   6  -2   7    7.07    0.46
   6  -2   7    6.54    0.53
   6  -2   8    2.58    0.29
   6  -2   8    3.16    0.31
   6  -2   8    2.40    0.31
   6  -2   9   10.28    0.58
   6  -2   9   10.40    0.58
   6  -2  10    2.97    0.29
   6  -2  10    2.56    0.28
   6  -2  11    1.47    0.19
   6  -2  11    1.32    0.18
   6  -2  12    0.33    0.08
   6  -2  12    0.45    0.09
   6  -2  13    2.37    0.18
  -6  -3  17    0.30    0.07
  -6  -3  16    0.00    0.07
  -6  -3  16    0.13    0.07
   6  -3 -15    4.72    0.34
  -6  -3  15    4.86    0.36
   6  -3 -14    5.29    0.39
  -6  -3  14    4.88    0.38
   6  -3 -13    9.11    0.54
   6  -3 -12    7.71    0.50
   6  -3 -11    0.80    0.15
  -6  -3  11    0.64    0.14
  -6  -3  10   19.27    0.78
  -6  -3   9   12.31    0.59
  -6  -3   8   11.12    0.54
   6   3  -7   33.26    0.96
  -6  -3   7   31.18    0.98
   6   3  -6   14.28    0.56
  -6  -3   6   13.39    0.56
   6   3  -5   32.52    0.93
  -6  -3   5   33.86    0.96
   6   3  -4   23.70    0.76
   6   3  -3   22.94    0.75
   6   3  -2   15.90    0.60
   6   3  -1   19.64    0.70
   6   3   0   25.36    0.83
   6   3   1   19.34    0.71
   6   3   2    2.04    0.22
   6   3   3    4.68    0.34
   6  -3   4   12.62    0.81
   6  -3   5    2.06    0.34
   6  -3   6    5.23    0.52
   6  -3   7    6.78    0.47
   6  -3   7    7.50    0.60
   6  -3   7    7.16    0.47
  -6   3  -7    6.38    0.42
   6  -3   8    4.53    0.38
   6  -3   8    4.99    0.39
   6  -3   9    2.43    0.27
   6  -3   9    2.12    0.25
   6  -3  10    1.72    0.21
   6  -3  10    1.98    0.24
   6  -3  11    4.42    0.32
   6  -3  11    4.47    0.31
   6  -3  12    1.78    0.18
   6  -3  12    1.70    0.17
  -6  -4  16    0.42    0.09
  -6  -4  15    5.10    0.35
  -6  -4  15    5.12    0.33
  -6  -4  14    0.57    0.13
   6  -4 -14    0.54    0.12
  -6  -4  13    1.00    0.18
   6  -4 -13    1.03    0.17
  -6   4  13    1.12    0.17
   6  -4 -12    4.07    0.35
  -6   4  12    4.42    0.37
   6  -4 -11    0.16    0.05
  -6   4  11    0.60    0.15
   6  -4 -10    3.95    0.34
  -6   4  10    3.50    0.32
  -6   4  10    3.81    0.35
  -6   4   9   10.46    0.57
   6   4  -8    3.00    0.28
  -6   4   8    2.96    0.29
   6   4  -7    2.93    0.27
  -6   4   7    2.94    0.28
   6   4  -6   10.81    0.52
  -6   4   6    9.75    0.51
   6   4  -5    1.89    0.21
  -6   4   5    1.69    0.20
   6   4  -4   13.05    0.57
  -6   4   4   12.19    0.52
   6   4  -3    3.58    0.29
  -6   4   3    3.66    0.26
   6   4  -2   20.20    0.75
   6   4  -1   17.14    0.70
   6   4   0    1.16    0.17
   6   4   1   31.16    1.01
   6   4   2    1.35    0.20
   6   4   3    3.82    0.33
  -6   4  -4    0.84    0.15
   6  -4   5   -0.07    0.06
  -6   4  -5    0.01    0.07
   6  -4   6    3.53    0.33
  -6   4  -6    3.23    0.30
   6  -4   6    4.27    0.48
   6  -4   7    0.17    0.07
   6  -4   8    3.69    0.34
   6  -4   9    4.52    0.36
   6  -4  10    0.10    0.06
   6  -4  11    0.44    0.10
  -6  -5  15    2.48    0.21
  -6  -5  14    0.09    0.06
  -6   5  13    0.46    0.11
  -6   5  12    4.72    0.37
  -6   5  11    1.70    0.23
  -6   5  10    0.42    0.12
  -6   5   9    7.94    0.49
   6   5  -8    0.68    0.14
  -6   5   8    0.67    0.13
   6   5  -7    0.48    0.11
  -6   5   7    0.52    0.12
   6   5  -6    3.84    0.33
  -6   5   6    3.87    0.32
   6   5  -5   26.11    0.92
  -6   5   5   25.41    0.89
   6   5  -4   22.83    0.85
  -6   5   4   22.74    0.81
   6   5  -3   22.89    0.86
   6   5  -2    1.90    0.23
   6   5  -1    1.50    0.20
   6   5   0    6.44    0.44
   6   5   1    4.85    0.37
  -6   5  -1    4.94    0.35
   6   5   2    5.42    0.40
  -6   5  -2    4.50    0.35
  -6   5  -3    3.07    0.29
   6  -5   3    3.11    0.35
   6  -5   4    1.19    0.22
   6  -5   4    1.19    0.19
  -6   5  -4    1.53    0.21
   6  -5   5    0.45    0.15
   6  -5   5    0.48    0.12
   6  -5   6    0.69    0.17
   6  -5   6    0.82    0.16
   6  -5   7    1.55    0.24
   6  -5   7    1.48    0.22
   6  -5   8    8.93    0.51
   6  -5   9    2.38    0.24
   6  -5  10    2.60    0.23
  -6   6  13    2.42    0.21
  -6   6  12    0.00    0.06
  -6   6  11    4.59    0.36
   6   6 -11    4.90    0.36
   6   6 -10    9.72    0.55
  -6   6  10    8.49    0.52
   6   6  -9    2.40    0.28
   6   6  -8    3.14    0.33
   6   6  -7    5.75    0.45
   6   6  -6    3.61    0.35
   6   6  -5    7.17    0.47
  -6   6   5    7.27    0.51
   6   6  -5    7.81    0.52
   6   6  -4   17.89    0.78
   6   6  -4   18.13    0.81
   6   6  -3   51.78    1.50
   6   6  -3   53.72    1.55
   6   6  -2   18.59    0.80
   6  -6  -2   18.72    0.90
   6   6  -2   18.24    0.81
   6   6  -1   21.72    0.89
   6  -6  -1   22.75    1.01
   6   6  -1   20.92    0.88
   6   6   0    5.84    0.43
   6  -6   0    5.86    0.49
   6   6   0    5.71    0.43
   6   6   1    0.63    0.14
   6  -6   1    0.72    0.17
   6  -6   2   42.77    1.46
   6  -6   3   15.49    0.80
   6  -6   4    7.15    0.54
   6  -6   5    4.44    0.42
   6  -6   6    9.29    0.59
   6  -6   7    0.26    0.09
   6  -6   7    0.30    0.09
   6  -6   8    0.94    0.16
   6  -6   8    0.78    0.13
   6  -6   9    1.42    0.16
  -6   7  12    2.68    0.20
  -6   7  11    2.05    0.20
   6   7 -10    0.05    0.05
  -6   7  10   -0.02    0.05
  -6   7   9    1.99    0.23
   6   7  -9    1.99    0.23
   6   7  -8    2.39    0.27
   6   7  -7    0.69    0.16
   6   7  -6    0.34    0.12
   6   7  -5   13.18    0.68
   6   7  -4   27.45    1.04
   6   7  -3    4.49    0.40
   6   7  -2    9.62    0.58
   6  -7  -1   14.65    0.79
   6   7  -1   12.68    0.67
   6  -7   0    4.27    0.42
   6   7   0    4.29    0.37
   6  -7   1    2.65    0.33
   6   7   1    2.45    0.27
   6   7   2    0.51    0.14
   6  -7   2    0.42    0.15
   6  -7   3    8.56    0.58
   6  -7   4    0.18    0.10
   6  -7   5    0.64    0.15
   6  -7   6    1.26    0.20
   6  -7   7    0.23    0.09
  -6   8  10    0.12    0.05
   6   8  -9    0.36    0.08
  -6   8   9    0.32    0.08
  -6   8   8    1.51    0.18
   6   8  -8    1.66    0.19
   6   8  -7    3.02    0.27
   6   8  -6    0.92    0.16
   6   8  -5    0.60    0.14
   6   8  -4    3.38    0.32
   6   8  -3    2.18    0.25
   6   8  -2    2.81    0.28
   6   8  -1    0.47    0.13
   6  -8   0    1.21    0.21
   6   8   0    1.08    0.17
   6   8   1    1.46    0.19
   6  -8   1    2.09    0.27
   6  -8   2    0.39    0.13
   6   8   2    0.18    0.08
   6  -8   3    1.74    0.23
   6  -8   4    0.73    0.15
   6  -8   5    0.20    0.09
  -6   9   6    2.63    0.19
   6   9  -5    1.89    0.18
   6   9  -4    1.05    0.14
   6   9  -3    0.56    0.11
   6   9  -2    0.39    0.10
   6   9  -1    0.36    0.08
   6   9   0    2.32    0.20
  -7   0  17   -0.02    0.04
  -7   0  16    6.27    0.40
  -7   0  15    4.98    0.38
   7   0 -14    0.68    0.16
   7   0 -13    0.79    0.15
   7   0 -13    0.67    0.14
   7   0 -12    0.74    0.15
  -7   0  12    0.95    0.19
   7   0 -12    0.83    0.16
  -7   0  11    0.17    0.08
  -7   0  10    1.78    0.21
  -7   0   9   29.53    0.95
  -7   0   8   18.15    0.68
  -7   0   7    1.17    0.15
   7   0  -6    3.08    0.26
   7   0  -5    0.56    0.12
   7   0  -4    1.43    0.16
   7   0  -4    1.16    0.17
   7   0  -3  142.04    2.88
   7   0  -3  141.24    2.71
   7   0  -2    2.87    0.23
   7   0  -2    3.30    0.28
   7   0  -1   32.64    0.98
   7   0  -1   31.24    0.92
   7   0   0   98.54    2.11
   7   0   0   94.48    2.10
   7   0   1   42.90    1.23
   7   0   1   44.44    1.17
   7   0   2   16.65    0.62
   7   0   2   17.31    0.72
   7   0   3    9.24    0.52
   7   0   4    4.47    0.37
   7   0   5    7.29    0.49
   7   0   6   23.31    0.93
   7   0   7    7.63    0.49
   7   0   8    0.55    0.15
   7   0   9    4.71    0.38
   7   0  10   10.74    0.57
   7   0  11    0.17    0.06
   7   0  12    0.83    0.13
  -7  -1  17    4.66    0.28
  -7  -1  17    4.57    0.30
  -7   1  16    5.32    0.34
  -7  -1  16    5.56    0.38
   7  -1 -15    3.53    0.32
  -7   1  15    3.93    0.32
  -7  -1  15    3.43    0.31
   7  -1 -14    3.77    0.34
   7   1 -13    1.45    0.21
   7  -1 -13    1.41    0.21
   7  -1 -13    1.48    0.21
   7   1 -13    1.03    0.18
   7   1 -12    1.58    0.21
   7   1 -12    1.61    0.21
   7  -1 -12    1.52    0.22
  -7   1  12    1.49    0.20
  -7  -1  12    1.56    0.21
   7  -1 -12    1.60    0.21
  -7   1  11    2.90    0.28
  -7  -1  11    2.88    0.29
  -7   1  10    8.09    0.45
  -7  -1  10    6.71    0.43
  -7   1   9    4.69    0.33
  -7  -1   9    4.72    0.34
  -7   1   8    7.01    0.39
  -7  -1   8    7.31    0.42
  -7   1   7   15.86    0.59
   7  -1  -7   16.68    0.68
  -7  -1   7   15.01    0.61
   7  -1  -6    3.90    0.33
   7   1  -5   14.41    0.53
   7   1  -5   13.19    0.55
   7   1  -4    0.15    0.05
   7   1  -4    0.18    0.08
   7   1  -3   32.42    0.89
   7  -1  -3   30.88    0.87
   7   1  -3   30.07    0.92
   7   1  -2   58.49    1.39
   7  -1  -2   56.61    1.39
   7   1  -2   57.37    1.41
   7   1  -1  304.09    5.48
   7   1  -1  305.59    5.45
   7  -1  -1  304.83    5.53
   7   1  -1  303.09    5.47
   7   1   0   91.71    2.00
   7   1   0   87.10    1.98
   7   1   0   90.61    1.95
   7  -1   0   91.64    2.07
   7  -1   1   33.91    1.09
   7  -1   1   34.34    1.13
   7  -1   2    6.52    0.40
   7  -1   2    5.71    0.42
   7   1   2    5.79    0.39
   7  -1   3   45.47    1.40
   7   1   3   46.62    1.33
   7  -1   4   15.75    0.76
   7   1   4   16.30    0.72
   7  -1   5    3.24    0.34
   7   1   5    3.51    0.33
   7  -1   6   23.18    0.98
   7  -1   7    6.76    0.46
   7   1   7    6.87    0.46
   7  -1   7    5.91    0.47
   7  -1   7    6.25    0.45
   7  -1   8    5.15    0.39
   7   1   8    4.67    0.38
   7  -1   8    5.20    0.41
   7   1   9    0.57    0.14
   7  -1   9    0.45    0.13
   7  -1   9    0.53    0.12
   7  -1  10    2.01    0.25
   7   1  10    2.01    0.23
   7  -1  11    4.22    0.32
   7   1  11    4.22    0.30
   7   1  12    0.07    0.05
   7  -1  12    0.05    0.05
  -7  -2  17    0.34    0.08
  -7  -2  17    0.31    0.08
  -7  -2  16    1.51    0.19
  -7  -2  15    0.88    0.16
   7  -2 -15    0.70    0.14
   7  -2 -14    2.80    0.30
   7  -2 -13    5.48    0.42
   7  -2 -13    5.51    0.40
  -7  -2  12   18.83    0.81
   7  -2 -12   20.74    0.87
   7   2 -12   20.59    0.83
   7  -2 -12   21.77    0.84
  -7  -2  11    7.80    0.48
  -7  -2  10    8.22    0.49
  -7  -2   9    5.14    0.37
  -7  -2   8   13.75    0.61
  -7  -2   7    6.15    0.38
  -7   2   6   73.24    1.62
  -7  -2   6   72.41    1.70
   7   2  -6   75.12    1.65
   7   2  -5   86.68    1.87
   7   2  -4   87.91    1.89
   7   2  -3   30.27    0.89
   7   2  -2   30.96    0.92
   7  -2  -2   31.25    0.99
   7   2  -1   12.73    0.55
   7  -2  -1   12.02    0.59
   7   2   0   11.05    0.52
   7  -2   0    9.99    0.57
   7   2   1   64.30    1.56
   7  -2   1   57.87    1.67
   7  -2   2   17.62    0.83
   7  -2   3   11.53    0.68
   7  -2   4   14.91    0.79
   7  -2   5   28.34    1.16
   7  -2   6   28.25    1.02
   7  -2   6   28.82    1.17
   7  -2   7    0.24    0.10
   7  -2   7    0.38    0.12
   7  -2   7    0.17    0.07
   7   2   8    1.20    0.18
   7  -2   8    0.69    0.14
   7  -2   8    1.04    0.19
   7  -2   9    1.88    0.24
   7  -2   9    1.59    0.21
   7  -2  10    0.35    0.10
   7  -2  10    0.30    0.10
   7  -2  11    0.49    0.11
   7  -2  11    0.53    0.11
   7  -2  12    3.44    0.23
  -7  -3  17    0.67    0.10
  -7  -3  16    0.07    0.04
   7  -3 -15    1.64    0.20
  -7  -3  15    1.52    0.20
  -7  -3  14    0.14    0.07
   7  -3 -14    0.10    0.06
   7  -3 -13    2.76    0.29
   7  -3 -12    2.58    0.29
   7  -3 -11    1.46    0.22
  -7  -3  11    1.19    0.19
  -7  -3  10    3.07    0.29
  -7  -3   9   11.24    0.57
  -7  -3   8   11.08    0.56
   7   3  -7    0.26    0.08
  -7  -3   7    0.15    0.07
   7   3  -6   13.12    0.56
  -7  -3   6   13.67    0.59
   7   3  -5   43.74    1.18
   7   3  -4    4.57    0.32
   7   3  -3   28.40    0.91
   7   3  -2   27.03    0.89
   7   3  -1   30.82    0.96
   7  -3  -1   27.72    1.06
   7   3   0   10.02    0.51
   7  -3   0    9.20    0.60
   7   3   1   19.28    0.76
   7  -3   1   18.85    0.92
   7   3   2   11.38    0.57
   7  -3   2   11.02    0.70
   7  -3   3    2.96    0.38
   7  -3   4   11.94    0.77
   7  -3   5    3.67    0.42
   7  -3   6    1.67    0.22
   7  -3   6    2.29    0.27
   7  -3   6    1.63    0.27
   7  -3   7    1.03    0.17
   7  -3   7    1.05    0.19
   7  -3   8    1.67    0.22
   7  -3   8    1.43    0.21
   7  -3   9    0.88    0.15
   7  -3   9    0.80    0.14
   7  -3  10    3.35    0.29
   7  -3  10    2.95    0.26
   7  -3  11    0.22    0.07
   7  -3  11    0.21    0.07
  -7  -4  16    1.62    0.17
  -7  -4  15    0.10    0.05
   7  -4 -15    0.12    0.06
   7  -4 -14    2.20    0.23
  -7  -4  14    1.74    0.21
   7  -4 -13    2.40    0.26
  -7  -4  13    2.01    0.25
   7  -4 -12    1.26    0.20
   7  -4 -11    0.73    0.15
   7  -4 -10   13.44    0.68
  -7   4  10   12.04    0.63
  -7   4   9    8.33    0.51
   7   4  -8    4.42    0.34
  -7   4   8    4.15    0.35
   7   4  -7    3.04    0.28
  -7   4   7    2.89    0.28
   7   4  -6   14.22    0.63
  -7   4   6   13.24    0.60
   7   4  -5    1.94    0.22
  -7   4   5    1.72    0.20
   7   4  -4    0.16    0.07
   7   4  -3   11.08    0.56
   7   4  -2    1.30    0.18
   7   4  -1    1.26    0.19
   7   4   0   10.58    0.56
   7  -4   0    9.80    0.68
   7   4   1   36.72    1.16
   7  -4   1   34.35    1.40
   7   4   2    7.95    0.49
   7  -4   2    7.14    0.61
   7  -4   3    9.70    0.73
   7  -4   4    1.78    0.25
   7  -4   4    1.82    0.24
  -7   4  -4    1.79    0.22
   7  -4   4    1.60    0.29
   7  -4   5    3.24    0.32
  -7   4  -5    2.74    0.28
   7  -4   5    2.65    0.38
   7  -4   5    3.12    0.36
   7  -4   6    2.20    0.26
   7  -4   7    1.40    0.20
   7  -4   8    3.62    0.33
   7  -4   9    0.29    0.08
   7  -4  10    0.44    0.10
   7  -4  11    0.47    0.09
  -7  -5  15    0.68    0.11
  -7  -5  14    0.40    0.10
   7   5 -12    0.37    0.10
  -7   5  12    0.32    0.09
  -7   5  11    2.34    0.27
   7  -5 -10    4.40    0.36
  -7   5  10    3.82    0.35
   7  -5  -9    1.40    0.21
   7   5  -8   21.42    0.84
   7  -5  -8   21.47    0.88
   7   5  -7    4.97    0.38
  -7   5   7    4.16    0.34
   7   5  -6    2.58    0.27
  -7   5   6    2.05    0.24
   7   5  -5    3.30    0.31
  -7   5   5    3.40    0.29
   7   5  -4   42.34    1.30
   7   5  -3   38.36    1.22
   7   5  -2   40.92    1.28
   7   5  -1   34.34    1.15
   7   5   0   23.75    0.92
   7   5   1    8.46    0.52
  -7   5  -1    7.24    0.44
   7  -5   1    7.52    0.65
   7   5   2    4.26    0.37
  -7   5  -2    3.85    0.32
   7  -5   2    3.75    0.47
   7  -5   2    4.18    0.41
   7  -5   3    2.85    0.32
  -7   5  -3    2.75    0.28
   7  -5   3    2.61    0.40
   7  -5   3    2.44    0.32
   7  -5   4    1.11    0.22
   7  -5   4    1.32    0.21
   7  -5   5    1.09    0.21
   7  -5   5    1.80    0.24
   7  -5   6    1.39    0.22
   7  -5   6    1.54    0.22
   7  -5   7    0.62    0.14
   7  -5   8    0.44    0.11
   7  -5   9    2.05    0.20
   7  -5  10    0.02    0.04
  -7   6  13    4.21    0.26
   7   6 -12    0.38    0.09
  -7   6  12    0.40    0.10
   7   6 -11    0.86    0.15
  -7   6  11    1.04    0.16
   7   6 -10    0.46    0.13
  -7   6  10    0.72    0.15
   7   6  -9    6.01    0.45
   7   6  -8   -0.03    0.07
   7   6  -7    0.78    0.16
   7   6  -6    0.06    0.06
   7   6  -5   13.87    0.71
   7   6  -4   21.97    0.92
   7   6  -3    1.39    0.23
   7   6  -3    1.52    0.22
   7   6  -2   10.60    0.61
   7  -6  -2   11.01    0.69
   7   6  -2   10.82    0.61
   7   6  -1    3.97    0.36
   7  -6  -1    3.59    0.39
   7  -6   0   23.77    1.06
   7   6   0   26.25    0.98
   7  -6   1    7.28    0.56
   7  -6   2    4.51    0.43
   7  -6   3    2.23    0.30
   7  -6   4    5.94    0.50
   7  -6   5    3.08    0.33
   7  -6   6    1.37    0.21
   7  -6   6    1.09    0.17
   7  -6   7    2.32    0.22
   7  -6   7    2.92    0.27
   7  -6   8    1.18    0.14
   7   7 -11    0.94    0.13
  -7   7  11    0.98    0.13
   7   7 -10    0.26    0.08
  -7   7  10    0.44    0.10
   7   7  -9    0.56    0.12
  -7   7   9    0.49    0.12
   7   7  -8    0.41    0.11
   7   7  -7    0.81    0.17
   7   7  -6    0.51    0.16
   7   7  -5    3.61    0.35
   7   7  -4    5.58    0.43
   7   7  -3    8.84    0.55
   7  -7  -2   17.83    0.86
   7   7  -2   16.60    0.77
   7  -7  -1    0.37    0.12
   7   7  -1    0.61    0.15
   7  -7   0    3.80    0.39
   7   7   0    3.73    0.33
   7  -7   1    2.67    0.32
   7  -7   2    4.39    0.41
   7  -7   3    7.77    0.52
   7  -7   4    5.10    0.41
   7  -7   5    1.36    0.21
   7  -7   6    2.45    0.24
   7   8  -9    0.72    0.11
  -7   8   9    0.53    0.09
   7   8  -8    0.80    0.13
  -7   8   8    0.86    0.13
   7   8  -7    1.23    0.17
   7   8  -6    0.40    0.10
   7   8  -5    0.98    0.17
   7   8  -4    1.79    0.22
   7   8  -3    2.90    0.28
   7   8  -2    0.73    0.15
   7   8  -1    0.24    0.10
   7  -8   0    0.54    0.13
   7   8   0    0.41    0.10
   7   8   1   -0.11    0.07
   7  -8   1    0.01    0.06
   7  -8   2    1.12    0.17
   7  -8   3    0.06    0.08
   7  -8   4    3.10    0.26
   7   9  -4   -0.06    0.05
   7   9  -3    0.05    0.03
   7   9  -2    0.03    0.04
  -8   0  17    0.44    0.09
  -8   0  16    0.42    0.11
   8   0 -15    0.40    0.12
  -8   0  15    0.26    0.09
   8   0 -14    1.87    0.23
   8   0 -14    1.88    0.24
   8   0 -13   16.21    0.74
   8   0 -13   16.52    0.75
   8   0 -12    1.66    0.22
  -8   0  12    1.56    0.22
   8   0 -12    1.51    0.20
  -8   0  11   26.82    0.95
  -8   0  10   26.34    0.92
  -8   0   9   16.19    0.67
  -8   0   8   10.19    0.51
   8   0  -7   14.32    0.62
   8   0  -6    0.77    0.13
   8   0  -5    8.40    0.47
   8   0  -4    0.06    0.06
   8   0  -3    8.60    0.48
   8   0  -3    9.22    0.44
   8   0  -2   52.50    1.42
   8   0  -2   53.00    1.34
   8   0  -1   44.44    1.23
   8   0  -1   45.17    1.27
   8   0   0  129.13    2.68
   8   0   0  124.38    2.68
   8   0   1    6.86    0.41
   8   0   1    6.69    0.44
   8   0   2    3.53    0.33
   8   0   3   32.70    1.12
   8   0   4   66.05    1.78
   8   0   5   17.54    0.80
   8   0   6    2.02    0.24
   8   0   6    1.49    0.22
   8   0   7   26.83    1.00
   8   0   8    0.00    0.06
   8   0   9    5.58    0.40
   8   0  10    0.17    0.08
   8   0  11    1.19    0.15
  -8  -1  17    0.22    0.07
  -8   1  16    0.33    0.09
  -8  -1  16    0.17    0.07
   8  -1 -15    4.95    0.37
  -8   1  15    4.73    0.35
   8  -1 -14    4.65    0.38
   8  -1 -14    4.93    0.38
   8   1 -13   15.53    0.70
   8  -1 -13   15.16    0.71
   8   1 -13   14.41    0.70
   8  -1 -13   15.41    0.72
  -8   1  12    2.71    0.27
  -8  -1  12    2.36    0.26
   8   1 -12    2.57    0.27
   8  -1 -12    2.83    0.29
   8   1 -12    2.02    0.25
   8  -1 -12    3.05    0.30
  -8   1  11    3.29    0.30
  -8  -1  11    3.14    0.30
  -8   1  10    4.26    0.33
  -8  -1  10    4.82    0.36
  -8   1   9    4.19    0.32
  -8  -1   9    4.13    0.33
  -8   1   8    0.45    0.11
  -8  -1   8    0.30    0.10
  -8   1   7   18.73    0.69
  -8  -1   7   18.60    0.72
   8  -1  -7   20.18    0.80
   8  -1  -6   12.81    0.64
   8   1  -5    0.68    0.13
   8  -1  -5    1.17    0.19
   8   1  -4   29.53    0.89
   8  -1  -4   27.14    1.01
   8   1  -4   28.19    0.92
   8   1  -3   33.62    0.99
   8  -1  -3   30.84    1.09
   8   1  -3   32.42    1.01
   8  -1  -3   33.25    0.95
   8   1  -2   36.30    1.06
   8   1  -2   34.80    1.06
   8  -1  -2   37.11    1.06
   8  -1  -2   33.44    1.14
   8  -1  -1   16.34    0.74
   8   1  -1   17.38    0.68
   8  -1  -1   17.85    0.72
   8   1  -1   16.24    0.67
   8  -1   0   14.09    0.66
   8   1   0   13.68    0.61
   8  -1   0   13.34    0.65
   8  -1   1   18.20    0.75
   8  -1   1   18.16    0.78
   8   1   1   17.51    0.73
   8   1   2   11.33    0.59
   8  -1   2   12.28    0.65
   8  -1   3    2.38    0.29
   8   1   3    4.49    0.37
   8  -1   4    3.29    0.35
   8   1   4    3.67    0.34
   8  -1   5   32.91    1.21
   8   1   5   33.76    1.16
   8   1   6    1.01    0.17
   8  -1   6    1.00    0.18
   8  -1   6    1.08    0.18
   8  -1   6    0.92    0.19
   8  -1   7    3.47    0.32
   8  -1   7    4.30    0.37
   8   1   7    3.46    0.32
   8  -1   8    1.13    0.19
   8  -1   8    1.45    0.20
   8   1   8    1.25    0.19
   8   1   9    5.14    0.37
   8  -1   9    5.18    0.39
   8   1  10    1.69    0.20
   8  -1  10    1.95    0.22
   8   1  11    2.09    0.19
   8  -1  11    2.37    0.21
  -8  -2  17    2.54    0.21
  -8  -2  16    0.52    0.10
   8  -2 -15   11.69    0.58
  -8  -2  15   11.96    0.59
   8  -2 -14    2.33    0.26
   8  -2 -14    2.92    0.28
   8  -2 -13    0.61    0.14
   8  -2 -13    0.74    0.16
   8  -2 -12   18.28    0.81
   8   2 -12   19.09    0.79
   8  -2 -12   18.79    0.80
   8  -2 -11    3.05    0.31
  -8  -2  11    3.18    0.31
   8   2 -11    2.84    0.28
   8  -2 -11    3.05    0.30
  -8  -2  10    2.90    0.29
  -8  -2   9   10.06    0.54
  -8  -2   8    5.87    0.40
  -8  -2   7    4.54    0.34
   8   2  -6   20.06    0.72
   8   2  -5   48.97    1.28
   8   2  -4    6.83    0.39
   8   2  -3   29.77    0.94
   8   2  -2    4.19    0.32
   8  -2  -2    5.36    0.38
   8   2  -1   46.50    1.29
   8  -2  -1   45.15    1.35
   8   2   0   21.14    0.81
   8  -2   0   21.18    0.88
   8  -2   1    0.15    0.08
   8  -2   2    5.83    0.46
   8  -2   3    1.35    0.22
   8  -2   4   15.87    0.82
   8  -2   5   11.15    0.61
   8   2   5   11.35    0.59
   8  -2   5   10.84    0.68
   8  -2   5   10.72    0.59
   8  -2   6    9.92    0.58
   8   2   6   10.29    0.57
   8  -2   6    9.40    0.56
   8  -2   6   10.42    0.66
   8  -2   7    7.99    0.50
   8  -2   7    8.06    0.51
   8   2   7    8.33    0.50
   8  -2   8    2.32    0.26
   8  -2   8    2.29    0.25
   8   2   8    2.51    0.26
   8  -2   9    1.10    0.17
   8   2   9    1.26    0.17
   8  -2   9    0.97    0.16
   8  -2  10    0.24    0.08
   8  -2  10    0.32    0.09
   8  -2  11    0.59    0.11
  -8  -3  16    0.14    0.07
   8  -3 -15    3.10    0.27
  -8  -3  15    3.20    0.29
   8  -3 -14    1.21    0.19
   8  -3 -13   10.00    0.57
   8  -3 -12   12.73    0.66
   8  -3 -11    1.11    0.19
   8  -3 -10    2.54    0.28
  -8  -3  10    2.44    0.27
  -8  -3   9    5.24    0.39
  -8  -3   8    1.52    0.21
   8   3  -7   12.68    0.58
  -8  -3   7   11.33    0.58
   8   3  -6    5.27    0.37
  -8  -3   6    4.90    0.36
   8   3  -5   15.03    0.65
   8   3  -4    6.30    0.41
   8   3  -3    5.55    0.39
   8   3  -2   36.18    1.12
   8   3  -1   13.86    0.65
   8  -3  -1   13.79    0.71
   8   3   0    1.28    0.20
   8  -3   0    1.09    0.21
   8   3   1    0.80    0.16
   8  -3   1    0.70    0.17
   8  -3   2    4.82    0.46
   8  -3   3    2.23    0.31
   8  -3   4    1.35    0.20
   8  -3   4    1.32    0.25
   8  -3   5    0.39    0.12
   8  -3   5    0.44    0.12
   8  -3   6    1.96    0.25
   8  -3   6    1.93    0.24
   8  -3   7    2.05    0.25
   8  -3   7    1.89    0.23
   8  -3   8    0.07    0.07
   8  -3   8    0.08    0.04
   8  -3   9    2.53    0.25
   8  -3   9    2.65    0.25
   8  -3  10    0.23    0.08
   8  -3  10    0.12    0.05
  -8  -4  16    1.04    0.13
   8  -4 -15    2.27    0.21
  -8  -4  15    2.41    0.22
  -8  -4  14    0.04    0.07
   8  -4 -14    0.04    0.06
   8  -4 -13    0.24    0.10
   8  -4 -12    0.31    0.10
   8  -4 -11    5.81    0.44
   8  -4 -10    0.94    0.19
   8  -4  -9    4.98    0.41
  -8   4   9    3.76    0.34
  -8   4   8   10.93    0.59
   8   4  -7    2.91    0.29
  -8   4   7    2.58    0.27
   8   4  -6    5.00    0.38
  -8   4   6    3.59    0.30
   8   4  -5    8.85    0.52
   8   4  -4   21.53    0.85
   8   4  -3   15.93    0.72
   8   4  -2   17.07    0.75
   8   4  -1   25.01    0.94
   8   4   0    8.98    0.54
   8  -4   0    8.98    0.64
   8   4   1   12.70    0.65
   8  -4   1   12.32    0.78
   8   4   2   37.08    1.21
   8  -4   2   34.03    1.38
   8  -4   3   10.60    0.61
   8  -4   3   10.24    0.72
   8  -4   3   11.47    0.67
   8  -4   4    2.87    0.31
   8  -4   4    3.10    0.34
   8  -4   5    3.53    0.34
   8  -4   6    3.83    0.35
   8  -4   7    0.58    0.12
   8  -4   8    0.51    0.12
   8  -4   9    3.91    0.29
   8  -4  10    0.70    0.11
  -8  -5  14   -0.03    0.05
   8   5 -13    0.25    0.08
   8  -5 -13    0.26    0.07
   8   5 -12    0.45    0.11
   8  -5 -12    0.56    0.12
   8  -5 -11    0.14    0.06
   8  -5 -10    3.37    0.32
   8  -5  -9    6.20    0.46
   8  -5  -8    0.65    0.16
   8   5  -7    3.15    0.32
  -8   5   7    2.69    0.27
   8   5  -6    3.07    0.31
   8   5  -6    2.54    0.29
   8   5  -5    3.17    0.32
   8   5  -5    3.13    0.32
   8   5  -4    2.62    0.29
   8   5  -3    7.64    0.50
   8   5  -2   10.35    0.59
   8   5  -1   27.90    1.03
   8  -5  -1   26.35    1.11
   8   5   0   16.00    0.76
   8  -5   0   15.21    0.82
   8   5   1   30.79    1.10
   8  -5   1   28.31    1.26
   8  -5   1   28.66    1.15
   8  -5   2    2.77    0.31
   8  -5   2    2.63    0.33
   8  -5   3   24.13    0.97
   8  -5   3   22.85    1.00
   8  -5   4    3.90    0.35
   8  -5   4    3.82    0.38
   8  -5   5    2.42    0.27
   8  -5   5    2.29    0.28
   8  -5   6    0.91    0.17
   8  -5   6    0.75    0.16
   8  -5   7    7.58    0.44
   8  -5   8    0.08    0.05
   8  -5   9    5.16    0.29
   8   6 -13    3.56    0.24
   8   6 -12    1.24    0.16
   8   6 -11    0.60    0.13
  -8   6  11    0.58    0.11
  -8   6  10    2.85    0.28
   8   6 -10    3.01    0.30
   8   6  -9    0.29    0.10
   8   6  -8    3.79    0.36
   8   6  -7    0.50    0.12
   8   6  -6    3.43    0.34
   8   6  -5    1.60    0.24
   8   6  -4    0.89    0.18
   8  -6  -3   29.22    1.18
   8   6  -3   30.88    1.09
   8  -6  -2    6.52    0.53
   8   6  -2    7.01    0.48
   8  -6  -1    5.85    0.49
   8  -6   0    0.29    0.12
   8  -6   1    6.14    0.49
   8  -6   2   10.58    0.66
   8  -6   3    7.01    0.52
   8  -6   4    0.71    0.17
   8  -6   5    1.23    0.19
   8  -6   5    0.99    0.15
   8  -6   6    1.56    0.20
   8  -6   6    1.15    0.16
   8  -6   7    2.54    0.21
   8   7 -11    0.21    0.08
  -8   7  11    0.15    0.05
  -8   7  10    2.72    0.23
   8   7 -10    2.87    0.25
  -8   7   9    2.07    0.22
   8   7  -9    2.11    0.23
   8   7  -8    0.07    0.05
   8   7  -7    0.19    0.09
   8   7  -6    0.03    0.08
   8   7  -5    5.66    0.42
   8   7  -4    0.34    0.12
   8   7  -3    0.50    0.13
   8   7  -2    2.13    0.26
   8  -7  -2    2.09    0.28
   8  -7  -1    1.21    0.21
   8   7  -1    0.94    0.17
   8  -7   0    3.99    0.38
   8  -7   1    2.57    0.31
   8  -7   2    1.34    0.22
   8  -7   3    0.25    0.11
   8  -7   4    1.76    0.23
   8  -7   5    0.42    0.10
   8   8  -9    2.92    0.21
   8   8  -8    0.69    0.12
  -8   8   8    0.59    0.10
   8   8  -7    0.32    0.09
   8   8  -6    0.36    0.11
   8   8  -5    0.21    0.08
   8   8  -4    1.37    0.19
   8   8  -3    0.31    0.09
   8   8  -2    1.25    0.17
   8   8  -1    0.54    0.10
   8  -8  -1    0.58    0.13
   8  -8   0    0.20    0.09
   8  -8   1    5.18    0.36
   8  -8   2    0.40    0.09
   8  -8   3    0.44    0.10
  -9   0  17    0.48    0.08
  -9   0  16    2.19    0.22
   9   0 -15    5.54    0.38
   9   0 -14   48.19    1.38
   9   0 -14   48.48    1.41
   9   0 -13    3.46    0.32
   9   0 -13    3.78    0.34
   9   0 -12   19.37    0.81
   9   0 -12   19.73    0.82
   9   0 -11   16.44    0.73
  -9   0  11   17.05    0.74
   9   0 -11   18.27    0.77
  -9   0  10   38.66    1.20
  -9   0   9   45.92    1.32
  -9   0   8    1.07    0.18
   9   0  -7   55.45    1.51
   9   0  -6    3.83    0.33
   9   0  -5    1.07    0.18
   9   0  -4   10.86    0.58
   9   0  -3    7.13    0.45
   9   0  -3    5.96    0.37
   9   0  -2    1.00    0.17
   9   0  -2    1.08    0.17
   9   0  -1    0.93    0.16
   9   0  -1    0.53    0.12
   9   0   0   17.04    0.72
   9   0   0   17.14    0.74
   9   0   1    0.98    0.16
   9   0   1    0.61    0.12
   9   0   2   17.77    0.79
   9   0   3    0.88    0.17
   9   0   4    0.92    0.18
   9   0   5    5.44    0.42
   9   0   5    4.96    0.42
   9   0   6    0.84    0.16
   9   0   7    0.57    0.14
   9   0   8    1.81    0.22
   9   0   9    1.29    0.18
   9   0  10    0.39    0.08
  -9  -1  17    2.36    0.20
  -9  -1  16    1.88    0.21
   9  -1 -15    0.30    0.09
  -9   1  15    0.54    0.12
   9   1 -14    6.19    0.41
   9  -1 -14    6.00    0.42
   9   1 -14    6.38    0.44
   9  -1 -14    5.90    0.42
   9   1 -13    5.27    0.39
   9  -1 -13    4.72    0.39
   9   1 -13    5.20    0.40
   9  -1 -13    5.32    0.40
   9  -1 -12    9.92    0.57
   9   1 -12    9.78    0.56
   9  -1 -12    9.90    0.56
   9  -1 -11    0.01    0.05
  -9   1  11   -0.06    0.10
  -9  -1  11    0.10    0.07
   9   1 -11    0.16    0.07
   9  -1 -11    0.09    0.07
  -9   1  10    3.81    0.32
  -9  -1  10    3.18    0.31
  -9   1   9   13.54    0.62
  -9  -1   9   15.09    0.68
  -9   1   8   17.17    0.70
  -9  -1   8   17.67    0.74
   9  -1  -7   11.18    0.61
   9  -1  -6    2.31    0.28
   9   1  -5   24.38    0.83
   9  -1  -5   22.85    0.93
   9   1  -4    1.53    0.19
   9  -1  -4    1.91    0.25
   9   1  -4    1.83    0.22
   9  -1  -3    7.60    0.43
   9   1  -3    7.60    0.45
   9  -1  -3    6.61    0.47
   9   1  -3    6.83    0.44
   9   1  -2   41.70    1.22
   9  -1  -2   39.87    1.29
   9  -1  -2   41.79    1.21
   9  -1  -1   12.85    0.66
   9  -1  -1   13.69    0.64
   9   1   0    1.13    0.18
   9  -1   0    1.38    0.21
   9  -1   0    1.25    0.21
   9  -1   1    2.19    0.25
   9   1   1    1.80    0.24
   9  -1   1    2.01    0.26
   9  -1   2   16.88    0.80
   9   1   2   17.59    0.78
   9  -1   3    7.82    0.54
   9   1   3    7.43    0.50
   9   1   4   49.74    1.44
   9  -1   4   48.71    1.52
   9   1   4   48.09    1.47
   9  -1   5   14.78    0.70
   9  -1   5   13.09    0.67
   9  -1   5   13.65    0.73
   9   1   5   14.43    0.70
   9  -1   6    8.36    0.51
   9   1   6    8.37    0.51
   9  -1   6    8.23    0.52
   9  -1   7    2.88    0.29
   9   1   7    3.26    0.31
   9  -1   7    2.80    0.30
   9   1   8    0.82    0.15
   9  -1   8    0.91    0.15
   9   1   9    0.48    0.10
   9  -1   9    0.54    0.11
   9   1  10    2.70    0.22
   9  -1  10    2.77    0.23
  -9  -2  17    0.24    0.06
   9  -2 -16    0.22    0.06
  -9  -2  16    0.23    0.08
   9  -2 -15    1.63    0.20
   9  -2 -14    4.01    0.34
   9  -2 -14    4.27    0.34
   9  -2 -13    1.77    0.24
   9  -2 -13    2.00    0.24
   9   2 -13    1.75    0.23
   9  -2 -12   33.03    1.14
   9   2 -12   31.89    1.08
   9  -2 -12   33.13    1.12
   9  -2 -11    1.58    0.23
  -9  -2  11    1.07    0.18
   9   2 -11    1.45    0.20
   9  -2 -11    1.50    0.21
  -9  -2  10    0.55    0.13
  -9  -2   9    4.95    0.39
  -9  -2   8    8.10    0.49
   9  -2  -7    1.81    0.26
  -9  -2   7    1.78    0.22
   9   2  -6   21.50    0.79
   9   2  -5    8.06    0.46
   9   2  -4    1.89    0.23
   9   2  -3    1.91    0.23
   9   2  -2   13.69    0.65
   9  -2  -2   13.99    0.66
   9   2  -1   14.77    0.68
   9  -2  -1   14.06    0.69
   9  -2   0    1.29    0.21
   9  -2   0    1.40    0.24
   9  -2   1    8.73    0.55
   9  -2   1    8.53    0.56
   9  -2   2    0.67    0.15
   9  -2   3   26.61    1.10
   9  -2   4    4.51    0.39
   9   2   4    4.63    0.37
   9  -2   4    4.44    0.37
   9  -2   4    4.40    0.42
   9  -2   5    1.68    0.23
   9   2   5    1.81    0.23
   9  -2   5    1.75    0.24
   9  -2   6    0.66    0.15
   9   2   6    0.89    0.16
   9  -2   6    0.55    0.14
   9  -2   7    2.63    0.28
   9   2   7    2.47    0.26
   9  -2   7    2.75    0.28
   9  -2   8    0.26    0.07
   9   2   8    0.30    0.09
   9  -2   8    0.46    0.12
   9  -2   9    0.47    0.10
   9  -2   9    0.42    0.10
   9  -2  10    0.50    0.08
   9  -2  10    0.40    0.09
   9  -3 -16    1.05    0.14
  -9  -3  16    1.16    0.15
  -9  -3  15    1.32    0.18
   9  -3 -15    1.36    0.17
   9  -3 -14    6.98    0.44
   9  -3 -13    4.93    0.39
   9  -3 -12    7.76    0.50
   9  -3 -11    5.41    0.42
   9  -3 -10    1.09    0.19
  -9  -3  10    0.62    0.15
   9  -3  -9    5.77    0.44
  -9  -3   9    5.89    0.43
  -9  -3   8    5.55    0.41
  -9  -3   7    7.09    0.46
   9   3  -6    0.35    0.11
  -9  -3   6    0.59    0.13
   9   3  -5   28.32    0.98
   9   3  -4    1.71    0.23
   9   3  -3   25.43    0.93
   9   3  -2   16.20    0.73
   9   3  -1   14.32    0.69
   9  -3  -1   14.54    0.74
   9   3   0   17.00    0.76
   9  -3   0   14.56    0.78
   9  -3   1    1.51    0.25
   9  -3   2    4.78    0.45
   9  -3   3   14.12    0.70
   9  -3   3   14.22    0.80
   9  -3   4    1.42    0.22
   9  -3   5    4.51    0.38
   9  -3   5    5.17    0.39
   9  -3   6    3.25    0.32
   9  -3   6    2.83    0.28
   9  -3   7    2.93    0.29
   9  -3   7    2.50    0.25
   9  -3   8    0.67    0.13
   9  -3   8    0.92    0.14
   9  -3   9    0.75    0.12
   9  -3   9    0.63    0.11
   9   4 -15    0.09    0.03
  -9  -4  15    0.08    0.06
   9  -4 -15    0.21    0.07
  -9  -4  14    1.10    0.16
   9  -4 -14    1.20    0.17
   9  -4 -13    0.12    0.09
   9  -4 -12    0.38    0.10
   9  -4 -11    0.08    0.07
   9  -4 -10    0.68    0.15
   9  -4  -9   10.39    0.60
  -9   4   8    8.00    0.49
   9   4  -7    1.33    0.21
  -9   4   7    0.88    0.16
   9   4  -6    0.05    0.07
   9   4  -5   23.21    0.91
   9   4  -4   22.53    0.90
   9   4  -3    5.02    0.40
   9   4  -2    4.17    0.36
   9   4  -1    3.20    0.33
   9  -4   0    0.05    0.09
   9   4   0    0.10    0.09
   9  -4   0    0.04    0.10
   9   4   1   15.86    0.76
   9  -4   1   14.32    0.72
   9  -4   1   15.31    0.85
   9  -4   1   15.51    0.81
   9  -4   2    7.72    0.51
   9  -4   2    6.95    0.57
   9  -4   2    7.43    0.55
   9  -4   3   10.73    0.62
   9  -4   3   12.37    0.69
   9  -4   4    2.37    0.28
   9  -4   4    2.63    0.32
   9  -4   5    5.64    0.42
   9  -4   6    1.95    0.23
   9  -4   7    0.04    0.06
   9  -4   8    0.37    0.09
   9  -4   9    0.75    0.11
   9   5 -14    0.76    0.12
   9  -5 -14    0.57    0.10
   9  -5 -13    1.73    0.19
   9   5 -13    1.75    0.20
   9   5 -12    0.51    0.13
   9  -5 -12    0.37    0.09
   9  -5 -11    2.28    0.25
   9  -5 -10    1.18    0.19
   9  -5  -9    0.65    0.16
   9  -5  -8    3.58    0.35
   9   5  -7    6.04    0.46
   9   5  -6    3.26    0.33
   9   5  -5    0.09    0.08
   9   5  -5    0.16    0.10
   9  -5  -5    0.07    0.07
   9   5  -4   16.01    0.76
   9  -5  -4   16.20    0.84
   9   5  -4   15.89    0.75
   9   5  -3    1.18    0.20
   9  -5  -3    1.66    0.26
   9  -5  -2    2.41    0.31
   9   5  -2    2.73    0.30
   9  -5  -1    5.10    0.46
   9  -5   0    8.03    0.58
   9  -5   1    2.66    0.30
   9  -5   1    2.75    0.33
   9  -5   2   16.05    0.76
   9  -5   2   16.57    0.83
   9  -5   3   18.23    0.79
   9  -5   3   18.99    0.88
   9  -5   4    0.82    0.17
   9  -5   4    0.71    0.15
   9  -5   5    0.01    0.07
   9  -5   5    0.05    0.07
   9  -5   6    0.45    0.10
   9  -5   7    3.93    0.28
   9  -5   8   -0.01    0.04
   9   6 -13    1.02    0.13
   9   6 -12    0.37    0.11
   9   6 -11    5.26    0.37
   9  -6 -10    4.09    0.32
   9   6 -10    4.37    0.35
   9   6  -9    0.01    0.09
   9  -6  -9    0.11    0.09
   9   6  -8    0.72    0.15
   9  -6  -8    0.71    0.15
   9   6  -7    1.37    0.21
   9  -6  -7    1.54    0.22
   9   6  -6    0.10    0.06
   9   6  -5    1.95    0.26
   9  -6  -4    4.57    0.42
   9   6  -4    4.89    0.39
   9   6  -3    1.78    0.24
   9  -6  -3    1.94    0.28
   9  -6  -2   -0.10    0.10
   9  -6  -1    0.72    0.16
   9  -6   0    0.01    0.10
   9  -6   1    1.03    0.19
   9  -6   2    1.14    0.21
   9  -6   3    2.17    0.27
   9  -6   4    3.26    0.31
   9  -6   5    0.33    0.10
   9  -6   5    0.26    0.07
   9  -6   6    0.78    0.11
   9  -6   6    0.93    0.13
   9   7 -11    2.54    0.20
   9   7 -10    0.98    0.14
   9   7  -9    0.31    0.10
  -9   7   9    0.14    0.06
   9   7  -8    0.50    0.12
   9   7  -7    7.15    0.45
   9   7  -6    1.52    0.21
   9   7  -5    4.58    0.36
   9   7  -4    5.24    0.38
   9   7  -3    0.06    0.06
   9  -7  -3    0.09    0.06
   9   7  -2    0.17    0.09
   9  -7  -2    0.09    0.07
   9  -7  -1    1.85    0.25
   9  -7   0    2.07    0.26
   9  -7   1    1.85    0.25
   9  -7   2    9.01    0.52
   9  -7   3    0.28    0.08
   9  -7   4    3.53    0.27
   9   8  -8    0.93    0.12
  -9   8   7    3.44    0.23
   9   8  -7    3.86    0.27
   9   8  -6    1.87    0.19
   9   8  -5    1.24    0.16
   9   8  -4    1.53    0.17
   9   8  -3    0.09    0.06
   9   8  -2    0.73    0.11
   9  -8  -1    0.09    0.06
   9  -8   0    1.10    0.15
   9  -8   1    1.74    0.18
 -10   0  17    0.33    0.08
 -10   0  16    0.23    0.09
  10   0 -15    2.63    0.25
  10   0 -14   -0.05    0.04
  10   0 -14    0.06    0.08
  10   0 -13    4.09    0.34
  10   0 -13    4.73    0.38
  10   0 -12   18.72    0.79
  10   0 -12   19.01    0.81
  10   0 -11   37.12    1.19
 -10   0  11   39.44    1.23
  10   0 -11   36.47    1.20
  10   0 -10   42.07    1.29
 -10   0  10   43.67    1.32
 -10   0   9    2.05    0.24
 -10   0   8    1.03    0.16
  10   0  -8    1.15    0.20
  10   0  -7  188.15    3.84
  10   0  -6    0.03    0.06
  10   0  -5   10.77    0.60
  10   0  -4    1.84    0.24
  10   0  -3    9.73    0.57
  10   0  -2    0.10    0.07
  10   0  -2    0.14    0.07
  10   0  -1   14.75    0.70
  10   0  -1   15.39    0.71
  10   0   0   14.78    0.69
  10   0   0   14.40    0.70
  10   0   1    5.17    0.41
  10   0   2    0.42    0.13
  10   0   3    0.30    0.10
  10   0   3    1.03    0.18
  10   0   4    9.09    0.55
  10   0   4    9.34    0.58
  10   0   5    3.64    0.34
  10   0   6    4.88    0.38
  10   0   7    0.64    0.14
  10   0   8    0.79    0.14
  10   0   9    0.44    0.10
 -10  -1  17    0.17    0.06
 -10  -1  16    0.00    0.05
  10  -1 -15    1.67    0.20
  10  -1 -15    1.74    0.21
  10  -1 -14    2.37    0.26
  10   1 -14    2.63    0.27
  10  -1 -14    2.86    0.28
  10  -1 -13   12.53    0.64
  10   1 -13   13.11    0.64
  10  -1 -13   12.86    0.64
  10  -1 -12    1.49    0.22
  10   1 -12    1.38    0.21
  10  -1 -12    1.28    0.21
  10  -1 -11   18.56    0.80
 -10   1  11   17.53    0.75
 -10  -1  11   19.21    0.81
  10   1 -11   18.04    0.77
  10  -1 -11   18.05    0.79
  10  -1 -10    0.33    0.10
 -10  -1  10    0.16    0.07
  10  -1 -10    0.17    0.06
 -10   1  10    0.13    0.06
  10   1 -10    0.30    0.09
 -10   1   9   17.25    0.74
 -10  -1   9   17.54    0.77
  10  -1  -8   51.52    1.50
 -10   1   8   46.94    1.37
 -10  -1   8   51.63    1.45
  10  -1  -7    6.77    0.48
  10  -1  -6   16.34    0.79
  10  -1  -5    1.14    0.21
  10  -1  -4   27.73    1.06
  10  -1  -3   17.61    0.82
  10  -1  -3   18.81    0.75
  10  -1  -2   17.82    0.82
  10  -1  -2   18.91    0.78
  10  -1  -1   11.42    0.63
  10  -1  -1   12.42    0.63
  10  -1   0    4.48    0.38
  10  -1   0    4.61    0.39
  10  -1   1    3.48    0.34
  10  -1   2   16.56    0.79
  10  -1   3   11.42    0.61
  10   1   3   11.53    0.62
  10  -1   3   11.04    0.61
  10  -1   3   10.61    0.63
  10  -1   4    4.23    0.37
  10   1   4    4.05    0.36
  10  -1   4    4.24    0.37
  10  -1   5    7.29    0.48
  10   1   5    7.81    0.50
  10  -1   5    6.93    0.47
  10  -1   6    1.54    0.21
  10   1   6    1.37    0.20
  10  -1   6    1.29    0.20
  10  -1   7    1.12    0.17
  10   1   7    1.05    0.17
  10  -1   7    1.00    0.16
  10   1   8    2.35    0.23
  10  -1   8    2.48    0.24
  10   1   9    0.08    0.03
  10  -1   9    0.18    0.07
 -10  -2  17    0.75    0.11
 -10  -2  16    0.78    0.13
  10  -2 -16    0.81    0.13
  10  -2 -15    3.95    0.31
  10  -2 -14    0.22    0.10
  10  -2 -14    0.25    0.09
  10  -2 -13    0.24    0.09
  10   2 -13    0.40    0.11
  10  -2 -13    0.37    0.11
  10  -2 -12    9.00    0.54
  10   2 -12    8.63    0.51
  10  -2 -12    8.81    0.53
  10  -2 -11    1.25    0.19
  10   2 -11    1.15    0.17
  10  -2 -11    1.20    0.19
  10  -2 -10    7.41    0.49
  10  -2 -10    8.10    0.51
 -10  -2  10    7.51    0.50
  10   2 -10    7.00    0.45
 -10  -2   9    4.51    0.38
 -10  -2   8    2.39    0.27
 -10  -2   7    4.84    0.39
  10  -2  -7    4.81    0.43
  10  -2  -6    1.77    0.27
  10   2  -5    8.99    0.52
  10  -2  -5    8.52    0.60
  10   2  -4   17.28    0.74
  10  -2  -4   15.02    0.81
  10   2  -3    0.28    0.13
  10  -2  -3    0.23    0.12
  10  -2  -2   16.46    0.84
  10  -2  -2   17.13    0.76
  10  -2  -1    1.92    0.27
  10  -2  -1    2.40    0.29
  10  -2   0    3.72    0.37
  10  -2   0    3.22    0.34
  10  -2   1    0.22    0.12
  10  -2   2    0.48    0.12
  10  -2   2    0.27    0.11
  10  -2   2    0.22    0.08
  10  -2   3    0.57    0.15
  10  -2   3    0.56    0.16
  10   2   3    0.46    0.12
  10  -2   3    0.55    0.13
  10  -2   4    0.45    0.13
  10   2   4    0.83    0.16
  10  -2   4    0.69    0.15
  10  -2   5    2.66    0.29
  10   2   5    2.40    0.26
  10  -2   5    2.37    0.27
  10  -2   6    7.99    0.48
  10   2   6    7.75    0.46
  10  -2   6    7.23    0.46
  10  -2   7    0.24    0.11
  10   2   7    0.17    0.07
  10  -2   7    0.23    0.08
  10  -2   8    1.47    0.18
  10   2   8    1.18    0.14
  10  -2   8    1.24    0.17
  10  -2   9    0.09    0.03
  10  -2   9    0.10    0.05
  10  -3 -16    1.63    0.16
 -10  -3  16    1.75    0.17
  10  -3 -15    2.07    0.21
 -10  -3  15    2.12    0.22
  10  -3 -14    3.89    0.32
  10  -3 -13    6.29    0.44
  10  -3 -12    0.70    0.15
  10  -3 -12    0.88    0.16
  10  -3 -11    0.76    0.16
  10  -3 -11    0.90    0.17
  10  -3 -10   11.79    0.65
  10  -3 -10   12.14    0.64
  10  -3  -9    9.55    0.58
  10  -3  -9   10.03    0.58
 -10  -3   9   10.15    0.60
  10  -3  -8    2.16    0.26
 -10  -3   8    1.58    0.22
  10  -3  -8    1.88    0.25
  10  -3  -7    4.77    0.46
 -10  -3   7    4.97    0.40
 -10  -3   6   11.80    0.63
  10   3  -6   12.35    0.62
  10   3  -5    7.38    0.48
  10   3  -4    2.99    0.31
  10   3  -3   10.92    0.61
  10   3  -2    5.64    0.43
  10   3  -1    1.29    0.22
  10  -3  -1    1.27    0.22
  10  -3   0    6.13    0.52
  10  -3   0    6.88    0.52
  10  -3   1    1.78    0.27
  10  -3   1    1.41    0.22
  10  -3   1    1.53    0.24
  10  -3   2    1.83    0.24
  10  -3   2    1.77    0.28
  10  -3   2    2.02    0.27
  10  -3   3   11.90    0.64
  10  -3   4    7.22    0.49
  10  -3   5    5.06    0.39
  10  -3   5    4.86    0.37
  10  -3   6    3.07    0.29
  10  -3   6    2.84    0.27
  10  -3   7    1.18    0.17
  10  -3   7    1.43    0.17
  10  -3   8    0.53    0.11
  10  -3   8    0.50    0.09
  10  -4 -15    7.34    0.36
 -10  -4  15    7.31    0.36
  10   4 -15    7.95    0.38
 -10  -4  14    1.38    0.17
  10  -4 -14    1.46    0.18
  10  -4 -13    6.94    0.43
  10  -4 -12    6.51    0.44
  10  -4 -11    3.40    0.33
  10  -4 -10    3.32    0.33
  10  -4  -9   22.71    0.94
  10  -4  -9   22.84    0.91
  10  -4  -8    6.93    0.47
  10   4  -7    1.25    0.19
  10  -4  -7    1.25    0.20
  10  -4  -7    0.92    0.18
  10   4  -6    0.87    0.17
  10  -4  -6    0.58    0.16
  10   4  -5    0.71    0.16
  10  -4  -5    0.32    0.10
  10   4  -4    7.65    0.51
  10  -4  -4    6.42    0.51
  10   4  -3   17.53    0.81
  10  -4  -3   18.42    0.89
  10   4  -2    2.75    0.31
  10  -4  -2    2.72    0.31
  10  -4  -2    2.94    0.34
  10   4  -1    4.53    0.40
  10  -4  -1    4.49    0.39
  10  -4  -1    3.83    0.40
  10  -4   0    1.35    0.23
  10  -4   0    1.32    0.20
  10  -4   1    8.86    0.56
  10  -4   1    9.58    0.62
  10  -4   2    4.04    0.36
  10  -4   2    4.38    0.41
  10  -4   3    7.40    0.49
  10  -4   3    7.89    0.53
  10  -4   4   11.59    0.61
  10  -4   4   12.32    0.59
  10  -4   5    2.42    0.26
  10  -4   6    1.35    0.18
  10  -4   7    1.29    0.16
  10  -4   8    0.49    0.09
  10   5 -14    0.88    0.12
  10  -5 -14    0.67    0.10
  10   5 -13    0.59    0.11
  10  -5 -13    0.33    0.09
  10   5 -12   -0.03    0.07
  10  -5 -12    0.10    0.06
  10   5 -11    1.09    0.18
  10  -5 -11    1.32    0.19
  10  -5 -10   10.84    0.59
  10   5 -10   10.22    0.59
  10  -5  -9    3.08    0.32
  10   5  -9    3.42    0.34
  10  -5  -8    5.92    0.45
  10   5  -8    5.71    0.44
  10   5  -7    2.66    0.29
  10  -5  -6    7.67    0.55
  10   5  -6    6.81    0.48
  10   5  -5    0.18    0.06
  10  -5  -5    0.25    0.09
  10  -5  -4    9.25    0.62
  10  -5  -3    5.98    0.49
  10  -5  -2    1.53    0.25
  10  -5  -1    0.03    0.07
  10  -5   0    2.61    0.28
  10  -5   0    2.78    0.34
  10  -5   1    2.14    0.28
  10  -5   1    2.11    0.26
  10  -5   2    4.87    0.38
  10  -5   2    5.26    0.44
  10  -5   3    1.31    0.21
  10  -5   3    1.26    0.19
  10  -5   4    0.97    0.16
  10  -5   4    0.72    0.15
  10  -5   5    2.28    0.23
  10  -5   6    1.36    0.16
  10  -5   7    0.18    0.05
  10   6 -12    2.50    0.22
  10   6 -11    1.53    0.19
  10  -6 -11    1.40    0.17
  10  -6 -10    3.43    0.28
  10   6 -10    3.14    0.29
  10   6  -9    1.01    0.17
  10  -6  -9    1.14    0.17
  10   6  -8    0.41    0.11
  10  -6  -8    0.44    0.12
  10  -6  -7    3.35    0.32
  10   6  -7    3.45    0.33
  10   6  -6    0.37    0.11
  10   6  -5    1.53    0.21
  10  -6  -5    1.53    0.23
  10   6  -4    1.85    0.23
  10  -6  -4    1.66    0.24
  10  -6  -3    2.33    0.29
  10  -6  -2    1.28    0.22
  10  -6  -1    0.94    0.19
  10  -6   0    0.07    0.08
  10  -6   1    0.28    0.11
  10  -6   2    0.55    0.14
  10  -6   3    0.55    0.12
  10  -6   4    0.16    0.06
  10  -6   4    0.16    0.08
  10  -6   5    0.09    0.05
  10   7 -10    2.63    0.22
  10   7  -9    1.58    0.18
  10   7  -8    0.78    0.14
  10   7  -7    0.14    0.07
  10   7  -6    0.43    0.11
  10  -7  -6    0.41    0.10
  10   7  -5    1.89    0.22
  10   7  -4    0.36    0.09
  10  -7  -4    0.34    0.10
  10   7  -3    1.34    0.17
  10  -7  -3    1.45    0.20
  10  -7  -2    1.30    0.19
  10  -7  -1    1.81    0.23
  10  -7   0    0.52    0.12
  10  -7   1    1.24    0.17
  10  -7   2    0.87    0.15
  10  -7   3    0.50    0.10
  10   8  -5   -0.01    0.04
 -11   0  16    4.63    0.30
  11   0 -15    0.19    0.07
  11   0 -15    0.30    0.09
  11   0 -14    1.22    0.16
  11   0 -14    1.29    0.19
  11   0 -13    1.72    0.22
  11   0 -13    1.68    0.22
  11   0 -12    5.48    0.39
  11   0 -12    5.19    0.40
  11   0 -11    5.84    0.43
  11   0 -10   33.09    1.12
 -11   0  10   33.18    1.13
  11   0  -9   17.46    0.76
 -11   0   9   18.16    0.79
 -11   0   8   51.98    1.50
  11   0  -7  193.07    3.97
  11   0  -6    4.24    0.39
  11   0  -5   19.70    0.86
  11   0  -4    5.06    0.42
  11   0  -3    1.72    0.25
  11   0  -2    1.27    0.21
  11   0  -1   24.01    0.94
  11   0  -1   23.31    0.93
  11   0   0    3.70    0.36
  11   0   1    0.44    0.12
  11   0   1    0.72    0.17
  11   0   1    0.47    0.11
  11   0   2    4.09    0.37
  11   0   2    4.26    0.38
  11   0   3    4.59    0.38
  11   0   4   -0.05    0.07
  11   0   5    0.03    0.06
  11   0   6    0.06    0.06
  11   0   7    0.84    0.14
  11   0   8    0.77    0.12
 -11  -1  16    1.10    0.15
  11  -1 -15    0.52    0.11
  11  -1 -15    0.64    0.13
  11  -1 -14    3.76    0.31
  11   1 -14    4.19    0.33
  11  -1 -14    4.14    0.34
  11  -1 -13    5.83    0.41
  11   1 -13    5.33    0.39
  11  -1 -13    5.97    0.42
  11  -1 -12    2.99    0.29
  11   1 -12    2.90    0.29
  11  -1 -12    2.77    0.29
  11  -1 -11    4.31    0.36
  11   1 -11    4.09    0.35
  11  -1 -11    4.27    0.37
  11  -1 -10   14.69    0.70
  11  -1 -10   14.74    0.71
 -11   1  10   15.56    0.71
 -11  -1  10   15.19    0.73
  11   1 -10   13.76    0.67
  11  -1  -9   26.85    0.99
  11  -1  -9   26.18    0.99
 -11   1   9   27.77    1.00
 -11  -1   9   29.58    1.05
 -11   1   8    4.96    0.38
 -11  -1   8    4.11    0.37
  11  -1  -8    5.09    0.42
  11  -1  -7   38.57    1.31
  11  -1  -6   18.65    0.86
  11  -1  -5   22.70    0.96
  11  -1  -4    0.57    0.15
  11  -1  -3   13.62    0.72
  11  -1  -2    8.91    0.57
  11  -1  -2   10.84    0.59
  11  -1  -1    2.15    0.27
  11  -1  -1    2.26    0.27
  11  -1   0    5.61    0.44
  11  -1   0    5.92    0.45
  11  -1   1    0.22    0.10
  11  -1   1    0.20    0.07
  11   1   1    0.22    0.06
  11  -1   1    0.08    0.06
  11  -1   2    6.85    0.47
  11   1   2    7.75    0.50
  11  -1   2    7.09    0.48
  11  -1   2    6.33    0.48
  11  -1   3    0.56    0.12
  11   1   3    0.63    0.15
  11  -1   3    0.56    0.13
  11  -1   4    1.16    0.18
  11   1   4    1.31    0.20
  11  -1   4    1.07    0.19
  11  -1   5    2.76    0.27
  11   1   5    2.54    0.27
  11  -1   5    2.54    0.28
  11  -1   6    1.10    0.16
  11   1   6    0.88    0.15
  11  -1   6    0.64    0.13
  11   1   7    0.26    0.07
  11  -1   7    0.23    0.08
  11   1   8    0.98    0.12
  11  -1   8    0.90    0.13
 -11  -2  16    0.76    0.12
  11  -2 -16    0.60    0.10
  11  -2 -15    0.52    0.12
  11  -2 -15    0.40    0.10
  11  -2 -14    3.53    0.30
  11  -2 -14    3.45    0.29
  11  -2 -13    1.48    0.20
  11   2 -13    1.31    0.18
  11  -2 -13    1.15    0.18
  11  -2 -12    3.70    0.34
  11   2 -12    4.00    0.33
  11  -2 -12    4.24    0.36
  11  -2 -11    1.96    0.25
  11   2 -11    2.19    0.25
  11  -2 -11    1.87    0.25
  11  -2 -10    0.42    0.13
  11  -2 -10    0.21    0.10
  11  -2  -9   15.80    0.75
  11  -2  -9   16.75    0.77
 -11  -2   9   16.26    0.77
  11  -2  -8    4.18    0.36
  11  -2  -8    4.23    0.40
 -11  -2   8    3.13    0.33
 -11  -2   7   21.52    0.89
  11  -2  -7   21.38    0.96
  11  -2  -6   10.09    0.65
  11   2  -5   32.86    1.10
  11  -2  -5   27.49    1.15
  11  -2  -4    2.37    0.31
  11  -2  -3    0.69    0.17
  11  -2  -2    0.66    0.17
  11  -2  -1    5.17    0.45
  11  -2  -1    5.36    0.43
  11  -2   0    7.05    0.49
  11  -2   0    7.66    0.49
  11  -2   0    7.67    0.50
  11  -2   0    7.34    0.52
  11  -2   0    6.80    0.50
  11  -2   0    7.25    0.51
  11  -2   1    0.14    0.10
  11  -2   1    0.24    0.11
  11  -2   1    0.15    0.05
  11  -2   2    1.33    0.20
  11   2   2    1.34    0.20
  11  -2   2    1.24    0.20
  11  -2   3    3.15    0.32
  11   2   3    3.25    0.31
  11  -2   3    3.37    0.32
  11  -2   4    1.47    0.21
  11   2   4    0.94    0.15
  11  -2   4    1.05    0.18
  11  -2   5    1.34    0.19
  11   2   5    0.92    0.16
  11  -2   5    0.84    0.15
  11  -2   6    0.39    0.10
  11   2   6    0.46    0.11
  11  -2   6    0.32    0.09
  11  -2   7    0.17    0.06
  11  -2   7    0.15    0.05
  11  -2   8    0.55    0.08
  11  -2   8    0.63    0.10
  11  -3 -16    4.11    0.25
  11  -3 -15    2.25    0.21
 -11  -3  15    2.48    0.23
  11  -3 -14    3.59    0.30
  11  -3 -13    0.10    0.08
  11  -3 -13    0.01    0.04
  11  -3 -12    9.68    0.55
  11  -3 -12   10.15    0.54
  11  -3 -11    3.92    0.35
  11  -3 -11    4.51    0.37
  11  -3 -10    4.41    0.39
  11  -3 -10    4.19    0.37
  11  -3  -9    6.91    0.49
  11  -3  -9    6.29    0.46
  11  -3  -8    2.29    0.27
  11  -3  -8    2.48    0.29
  11  -3  -7    2.82    0.30
  11  -3  -7    2.51    0.32
  11  -3  -7    2.68    0.31
 -11  -3   7    2.10    0.26
  11   3  -6    4.17    0.37
 -11  -3   6    3.72    0.35
  11  -3  -6    4.08    0.36
  11  -3  -6    3.50    0.39
  11  -3  -6    3.57    0.36
  11   3  -5    8.40    0.53
  11  -3  -5    7.65    0.50
  11  -3  -5    7.63    0.59
  11  -3  -5    7.28    0.54
  11   3  -4    2.57    0.30
  11  -3  -4    2.14    0.26
  11  -3  -4    2.17    0.32
  11  -3  -4    1.90    0.27
  11   3  -3    2.07    0.27
  11  -3  -3    2.02    0.25
  11  -3  -3    2.05    0.30
  11  -3  -3    1.94    0.27
  11  -3  -2    0.36    0.11
  11  -3  -2    0.23    0.09
  11  -3  -2    0.15    0.09
  11  -3  -2    0.34    0.10
  11  -3  -1    0.07    0.06
  11  -3  -1    0.21    0.09
  11  -3  -1    0.06    0.07
  11  -3  -1    0.05    0.07
  11  -3   0    4.67    0.40
  11  -3   0    5.11    0.40
  11  -3   0    4.46    0.41
  11  -3   0    4.71    0.42
  11  -3   1   13.29    0.69
  11  -3   1   12.59    0.64
  11  -3   1   14.45    0.74
  11  -3   2    0.97    0.18
  11  -3   2    0.96    0.18
  11  -3   3    1.03    0.19
  11  -3   4    5.60    0.41
  11  -3   5    3.17    0.29
  11  -3   5    2.37    0.24
  11  -3   6    1.68    0.20
  11  -3   6    1.36    0.17
  11  -3   7    0.43    0.09
  11  -3   7    0.43    0.09
  11   4 -15    0.32    0.07
  11  -4 -15    0.34    0.07
 -11  -4  14    0.42    0.09
  11  -4 -14    0.30    0.09
  11  -4 -13    0.34    0.10
  11  -4 -12    0.41    0.12
  11  -4 -11    0.83    0.17
  11  -4 -10    2.99    0.31
  11  -4  -9   11.65    0.65
  11  -4  -9   12.26    0.63
  11  -4  -8    6.21    0.45
  11  -4  -8    7.56    0.51
  11  -4  -7    0.42    0.14
  11  -4  -7    0.39    0.12
  11  -4  -6    6.88    0.47
  11  -4  -6    6.44    0.50
  11  -4  -5   14.83    0.72
  11  -4  -5   15.40    0.80
  11  -4  -4    1.21    0.20
  11  -4  -4    1.23    0.23
  11  -4  -3    9.80    0.57
  11  -4  -3    9.07    0.61
  11  -4  -2    6.83    0.46
  11  -4  -2    5.30    0.47
  11  -4  -1    4.86    0.41
  11  -4  -1    5.30    0.41
  11  -4  -1    5.87    0.47
  11  -4   0    2.08    0.26
  11  -4   0    1.74    0.23
  11  -4   0    2.03    0.29
  11  -4   1    0.46    0.14
  11  -4   1    0.55    0.14
  11  -4   1    0.45    0.10
  11  -4   2    1.94    0.24
  11  -4   2    2.22    0.25
  11  -4   2    2.56    0.29
  11  -4   3    0.44    0.12
  11  -4   3    0.33    0.10
  11  -4   3    0.49    0.13
  11  -4   4    1.36    0.19
  11  -4   4    1.25    0.17
  11  -4   5    0.45    0.11
  11  -4   5    0.36    0.08
  11  -4   6    3.25    0.25
  11  -4   7    0.22    0.07
  11   5 -13    0.14    0.06
  11  -5 -13    0.26    0.08
  11   5 -12    1.29    0.17
  11  -5 -12    1.24    0.17
  11   5 -11    1.62    0.21
  11  -5 -11    1.88    0.22
  11   5 -10    0.55    0.13
  11  -5 -10    0.41    0.11
  11  -5  -9    4.98    0.39
  11   5  -9    5.10    0.40
  11   5  -8    1.89    0.25
  11  -5  -8    1.69    0.24
  11  -5  -7    5.98    0.45
  11   5  -7    6.01    0.44
  11  -5  -6    2.95    0.32
  11   5  -6    3.73    0.33
  11  -5  -5    0.10    0.10
  11  -5  -4    0.14    0.08
  11  -5  -3    1.77    0.26
  11  -5  -2    1.04    0.20
  11  -5  -1    6.71    0.50
  11  -5   0    0.33    0.12
  11  -5   1    1.96    0.24
  11  -5   1    1.92    0.26
  11  -5   2   10.04    0.53
  11  -5   2   10.66    0.58
  11  -5   3    0.69    0.14
  11  -5   3    0.83    0.15
  11  -5   4    2.44    0.23
  11  -5   4    2.72    0.24
  11  -5   5    1.45    0.16
  11   6 -12    3.62    0.24
  11  -6 -11    1.74    0.17
  11   6 -11    2.29    0.21
  11   6 -10    1.19    0.17
  11  -6 -10    1.16    0.16
  11   6  -9    0.71    0.14
  11  -6  -9    0.69    0.13
  11  -6  -8    2.80    0.27
  11   6  -8    2.99    0.28
  11   6  -7    1.53    0.20
  11  -6  -7    1.57    0.21
  11  -6  -6    2.00    0.24
  11   6  -6    2.00    0.23
  11   6  -5    0.29    0.09
  11  -6  -5    0.49    0.14
  11  -6  -4    1.94    0.25
  11  -6  -3    8.98    0.55
  11  -6  -2    0.24    0.11
  11  -6  -1    0.83    0.16
  11  -6   0    0.64    0.14
  11  -6   1    0.40    0.12
  11  -6   2    5.56    0.37
  11  -6   3    0.12    0.06
  11   7  -9    0.21    0.06
  11   7  -8    2.20    0.20
  11   7  -7    0.87    0.13
  11  -7  -7    0.68    0.11
  11   7  -6    0.61    0.11
  11  -7  -6    0.42    0.09
  11   7  -5    0.93    0.13
  11  -7  -5    0.74    0.12
  11  -7  -4    2.42    0.23
  11  -7  -3    1.56    0.19
  11  -7  -2    0.72    0.13
  11  -7  -1    1.94    0.21
  11  -7   0    1.07    0.15
  11  -7   1    0.12    0.05
 -12   0  16    1.20    0.14
  12   0 -15    0.04    0.04
  12   0 -14    3.33    0.29
  12   0 -13    0.61    0.13
  12   0 -12    0.07    0.05
  12   0 -11    0.63    0.15
  12   0 -10   24.23    0.93
  12   0  -9    8.39    0.52
 -12   0   8   17.09    0.78
  12   0  -8   16.74    0.75
  12   0  -7    0.74    0.15
  12   0  -6    1.43    0.21
  12   0  -6    1.76    0.25
  12   0  -5   36.17    1.17
  12   0  -5   34.81    1.23
  12   0  -4   41.10    1.35
  12   0  -3    2.21    0.26
  12   0  -3    2.53    0.29
  12   0  -2    0.32    0.10
  12   0  -1   21.51    0.86
  12   0   0   10.28    0.57
  12   0   1    0.62    0.15
  12   0   2   10.04    0.58
  12   0   3    2.82    0.29
  12   0   4    3.95    0.34
  12   0   5    2.29    0.24
  12   0   6    0.08    0.07
  12   0   7    0.65    0.10
 -12  -1  16    0.58    0.11
  12  -1 -15    3.32    0.25
  12  -1 -15    3.27    0.26
  12  -1 -14   -0.03    0.05
  12   1 -14    0.02    0.06
  12  -1 -14    0.10    0.08
  12  -1 -13    1.94    0.22
  12  -1 -13    1.90    0.23
  12   1 -13    1.69    0.20
  12  -1 -12    0.30    0.11
  12   1 -12    0.62    0.14
  12  -1 -12    0.41    0.12
  12  -1 -11    5.36    0.40
  12   1 -11    5.45    0.40
  12  -1 -11    4.99    0.40
  12  -1 -10    1.28    0.20
  12  -1 -10    1.16    0.19
  12   1 -10    1.38    0.20
  12  -1  -9   15.57    0.72
  12  -1  -9   15.84    0.74
 -12  -1   8   13.22    0.69
  12  -1  -8   13.07    0.67
  12  -1  -8   13.89    0.72
 -12   1   8   13.94    0.68
  12  -1  -7   15.85    0.75
  12  -1  -7   17.56    0.83
  12  -1  -6   53.15    1.52
  12  -1  -6   50.59    1.59
  12  -1  -6   52.21    1.56
  12  -1  -5    3.33    0.32
  12  -1  -5    3.31    0.35
  12  -1  -5    3.48    0.34
  12  -1  -4   22.02    0.89
  12  -1  -4   21.74    0.95
  12  -1  -4   22.14    0.92
  12  -1  -3    5.20    0.40
  12  -1  -3    4.81    0.42
  12  -1  -3    5.15    0.42
  12  -1  -2   33.83    1.14
  12  -1  -2   31.44    1.17
  12  -1  -2   34.24    1.18
  12  -1  -2   34.76    1.18
  12  -1  -1    2.75    0.30
  12  -1  -1    2.67    0.31
  12  -1  -1    2.69    0.31
  12  -1   0    4.85    0.40
  12   1   0    4.31    0.35
  12  -1   1    7.51    0.50
  12   1   1    8.06    0.48
  12  -1   1    7.71    0.50
  12  -1   2    0.32    0.09
  12   1   2    0.42    0.12
  12  -1   2    0.31    0.10
  12  -1   3    1.77    0.22
  12   1   3    1.98    0.25
  12  -1   3    2.11    0.26
  12  -1   4    1.14    0.17
  12   1   4    1.20    0.19
  12  -1   4    1.23    0.19
  12  -1   5    2.17    0.22
  12   1   5    2.24    0.23
  12  -1   5    2.40    0.24
  12  -1   6    0.69    0.13
  12   1   7    0.45    0.08
  12  -1   7    0.44    0.09
  12  -2 -16    1.04    0.12
 -12  -2  16    0.95    0.12
  12  -2 -15    0.27    0.07
  12  -2 -15    0.46    0.10
  12  -2 -14    0.47    0.11
  12  -2 -14    0.29    0.09
  12  -2 -13    6.81    0.43
  12   2 -13    6.68    0.40
  12  -2 -13    6.06    0.40
  12  -2 -12    0.78    0.15
  12   2 -12    0.92    0.15
  12  -2 -12    1.08    0.18
  12  -2 -11    0.51    0.13
  12   2 -11    0.68    0.13
  12  -2 -11    0.55    0.14
  12  -2 -10    5.89    0.44
  12  -2 -10    6.29    0.45
  12  -2  -9    8.52    0.54
  12  -2  -9   10.10    0.58
  12  -2  -8   10.65    0.61
  12  -2  -8   11.09    0.62
  12  -2  -7   12.99    0.67
  12  -2  -7   12.82    0.73
  12  -2  -7   12.48    0.69
  12  -2  -6   39.02    1.26
  12  -2  -6   36.91    1.34
  12  -2  -6   38.71    1.31
  12  -2  -5    1.80    0.24
  12  -2  -5    2.17    0.31
  12  -2  -5    1.86    0.26
  12  -2  -4    3.13    0.32
  12  -2  -4    2.79    0.33
  12  -2  -4    3.02    0.33
  12  -2  -3    0.13    0.09
  12  -2  -3    0.22    0.12
  12  -2  -3    0.07    0.07
  12  -2  -2   12.55    0.65
  12  -2  -2   12.33    0.70
  12  -2  -2   12.58    0.69
  12  -2  -1    1.95    0.26
  12  -2  -1    1.97    0.25
  12  -2  -1    2.11    0.27
  12  -2   0    3.28    0.33
  12  -2   0    3.02    0.31
  12  -2   1    5.01    0.40
  12  -2   1    4.76    0.38
  12  -2   2    0.87    0.17
  12  -2   2    0.99    0.18
  12  -2   2    0.90    0.16
  12  -2   3    8.31    0.50
  12  -2   3    8.00    0.49
  12  -2   4    0.09    0.07
  12  -2   4   -0.01    0.05
  12  -2   5    4.28    0.32
  12  -2   5    4.02    0.30
  12  -2   6    2.06    0.20
  12  -2   6    1.72    0.18
  12  -2   7    0.04    0.04
  12  -3 -15    0.20    0.07
 -12  -3  15   -0.04    0.06
  12  -3 -14    5.59    0.35
  12  -3 -14    5.53    0.32
  12  -3 -13    2.56    0.25
  12  -3 -13    2.40    0.23
  12  -3 -12    3.22    0.30
  12  -3 -12    3.47    0.30
  12  -3 -11    1.88    0.24
  12  -3 -11    1.67    0.22
  12  -3 -10    8.11    0.52
  12  -3 -10    8.05    0.50
  12  -3  -9    0.31    0.11
  12  -3  -9    0.20    0.08
  12  -3  -8    7.11    0.49
  12  -3  -8    6.91    0.49
  12  -3  -7    6.27    0.46
  12  -3  -7    6.11    0.48
  12  -3  -6    0.35    0.11
  12  -3  -6    0.33    0.11
  12  -3  -5    3.06    0.32
  12  -3  -5    3.02    0.33
  12  -3  -4   22.09    0.90
  12  -3  -4   20.85    0.94
  12  -3  -3    2.65    0.29
  12  -3  -3    2.37    0.30
  12  -3  -2    1.49    0.21
  12  -3  -2    1.32    0.23
  12  -3  -1    4.91    0.39
  12  -3  -1    5.17    0.44
  12  -3   0    0.55    0.13
  12  -3   0    0.51    0.12
  12  -3   0    0.45    0.13
  12  -3   1    1.56    0.22
  12  -3   1    1.32    0.19
  12  -3   1    1.59    0.23
  12  -3   2    0.44    0.12
  12  -3   2    0.67    0.14
  12  -3   3    2.14    0.25
  12  -3   3    1.83    0.21
  12  -3   4    1.28    0.18
  12  -3   4    1.10    0.16
  12  -3   5    1.10    0.16
  12  -3   5    1.04    0.14
  12  -3   6    1.33    0.15
  12  -3   6    1.25    0.14
  12  -4 -14    1.36    0.15
  12   4 -14    1.52    0.17
  12  -4 -13    0.04    0.05
  12  -4 -12    0.66    0.13
  12  -4 -11    0.10    0.06
  12  -4 -10    7.44    0.48
  12  -4  -9    0.30    0.10
  12  -4  -9    0.31    0.11
  12  -4  -8    6.17    0.46
  12  -4  -8    6.88    0.46
  12  -4  -8    7.07    0.49
  12  -4  -7    3.97    0.35
  12  -4  -7    3.88    0.37
  12  -4  -6    5.26    0.41
  12  -4  -6    5.41    0.45
  12  -4  -5    6.83    0.47
  12  -4  -5    6.35    0.49
  12  -4  -4    1.37    0.20
  12  -4  -4    1.31    0.22
  12  -4  -3    1.38    0.20
  12  -4  -3    1.60    0.25
  12  -4  -2    4.55    0.37
  12  -4  -2    4.45    0.40
  12  -4  -1    4.23    0.35
  12  -4  -1    4.56    0.40
  12  -4   0    0.21    0.09
  12  -4   0    0.08    0.07
  12  -4   1    3.53    0.32
  12  -4   1    3.95    0.32
  12  -4   1    4.03    0.36
  12  -4   2    3.14    0.30
  12  -4   2    3.08    0.27
  12  -4   2    3.80    0.32
  12  -4   3    1.51    0.20
  12  -4   3    1.58    0.18
  12  -4   4    0.31    0.09
  12  -4   4    0.27    0.07
  12  -4   5    0.11    0.06
  12   5 -13    0.05    0.04
  12  -5 -13    0.01    0.04
  12   5 -12    0.61    0.12
  12  -5 -12    0.64    0.11
  12  -5 -11    2.99    0.26
  12   5 -11    3.17    0.27
  12  -5 -10    1.76    0.21
  12   5 -10    1.67    0.21
  12   5  -9    0.66    0.13
  12  -5  -9    0.49    0.13
  12   5  -8    0.57    0.13
  12  -5  -8    0.33    0.11
  12   5  -7    1.18    0.18
  12  -5  -7    1.46    0.21
  12  -5  -6    2.24    0.27
  12  -5  -5    1.75    0.25
  12  -5  -4    8.57    0.55
  12  -5  -3    1.37    0.23
  12  -5  -2    1.14    0.21
  12  -5  -1    1.93    0.25
  12  -5   0    1.88    0.23
  12  -5   1    7.09    0.45
  12  -5   2    1.40    0.19
  12  -5   3    3.99    0.27
  12   6 -11    0.53    0.10
  12   6 -10    0.30    0.08
  12  -6 -10    0.14    0.06
  12   6  -9    0.06    0.05
  12  -6  -9    0.13    0.06
  12  -6  -8    1.73    0.20
  12   6  -8    1.99    0.20
  12  -6  -7    2.65    0.25
  12   6  -7    2.55    0.23
  12  -6  -6    3.94    0.31
  12  -6  -5    3.64    0.31
  12  -6  -4    0.33    0.10
  12  -6  -3    1.11    0.18
  12  -6  -2    0.13    0.07
  12  -6  -1    0.78    0.14
  12  -6   0    0.04    0.07
  12  -6   1    0.72    0.12
  12  -6   2    2.43    0.20
  12  -7  -5    1.43    0.15
  12  -7  -4    2.88    0.22
  12  -7  -4    2.49    0.20
  12  -7  -3    0.21    0.06
  12  -7  -2    1.51    0.16
  13   0 -15    0.12    0.06
  13   0 -14    7.19    0.41
  13   0 -13    0.73    0.14
  13   0 -12    4.77    0.36
  13   0 -11    1.38    0.20
  13   0 -10    1.99    0.24
  13   0  -9    0.03    0.05
  13   0  -8   19.15    0.81
  13   0  -7    0.04    0.08
  13   0  -6    1.17    0.19
  13   0  -5   10.46    0.58
  13   0  -4    0.70    0.15
  13   0  -3    1.38    0.20
  13   0  -2    3.32    0.32
  13   0  -1    0.08    0.08
  13   0   0    1.03    0.17
  13   0   1   10.16    0.54
  13   0   2    2.54    0.26
  13   0   3    3.35    0.28
  13   0   4    4.78    0.32
  13   0   5    1.94    0.18
  13   0   6    0.01    0.04
  13  -1 -15    0.50    0.09
  13  -1 -15    0.88    0.13
  13  -1 -14    2.47    0.22
  13   1 -14    2.40    0.22
  13  -1 -14    2.56    0.24
  13  -1 -13    2.60    0.24
  13   1 -13    2.68    0.25
  13  -1 -13    2.98    0.28
  13  -1 -12    0.09    0.04
  13   1 -12    0.14    0.05
  13  -1 -12    0.18    0.10
  13  -1 -11    0.74    0.14
  13   1 -11    1.15    0.18
  13  -1 -11    0.78    0.15
  13  -1 -10    1.14    0.18
  13   1 -10    1.43    0.20
  13  -1  -9    1.81    0.25
  13  -1  -8   17.79    0.79
  13  -1  -7    1.37    0.21
  13  -1  -6    9.41    0.56
  13  -1  -5   12.81    0.66
  13  -1  -5   12.15    0.67
  13  -1  -4    8.29    0.52
  13  -1  -4    7.74    0.52
  13  -1  -3    1.39    0.20
  13  -1  -3    1.63    0.23
  13  -1  -2    4.17    0.36
  13  -1  -2    4.17    0.37
  13  -1  -1   10.70    0.59
  13   1   0   13.75    0.64
  13  -1   0   13.83    0.67
  13   1   1    3.36    0.29
  13  -1   1    2.98    0.30
  13   1   2    2.23    0.23
  13  -1   2    2.40    0.25
  13   1   3    5.38    0.34
  13  -1   3    5.37    0.37
  13   1   4    2.85    0.23
  13  -1   4    2.55    0.23
  13   1   5    0.09    0.06
  13  -1   5   -0.07    0.05
  13  -1   6    2.25    0.17
  13  -2 -15    1.84    0.17
  13  -2 -15    1.54    0.15
  13  -2 -14    1.82    0.19
  13  -2 -14    1.72    0.19
  13  -2 -13    0.46    0.11
  13   2 -13    0.29    0.07
  13  -2 -13    0.28    0.08
  13  -2 -12    3.91    0.32
  13   2 -12    4.10    0.30
  13  -2 -12    3.69    0.32
  13  -2 -11    1.69    0.22
  13  -2 -11    1.38    0.20
  13  -2 -10    3.94    0.34
  13  -2 -10    3.91    0.35
  13  -2  -9    0.59    0.14
  13  -2  -9    0.76    0.16
  13  -2  -8    3.19    0.31
  13  -2  -8    2.70    0.29
  13  -2  -7    3.41    0.33
  13  -2  -6    0.91    0.18
  13  -2  -6    1.25    0.21
  13  -2  -5    1.38    0.22
  13  -2  -5    1.82    0.25
  13  -2  -4    2.10    0.26
  13  -2  -4    2.46    0.29
  13  -2  -3    5.32    0.42
  13  -2  -3    6.07    0.46
  13  -2  -2   10.38    0.59
  13  -2  -2   11.67    0.64
  13  -2  -1    1.52    0.23
  13  -2  -1    1.60    0.23
  13  -2   0    0.36    0.12
  13  -2   1    2.01    0.24
  13  -2   2    1.14    0.17
  13  -2   3    0.20    0.08
  13  -2   4    0.96    0.15
  13  -2   5    0.60    0.11
  13  -3 -14    0.73    0.11
  13  -3 -14    0.60    0.10
  13  -3 -13    1.23    0.16
  13  -3 -13    1.44    0.17
  13  -3 -12    1.48    0.19
  13  -3 -12    1.38    0.18
  13  -3 -11    2.72    0.27
  13  -3 -11    2.44    0.25
  13  -3 -10    0.57    0.14
  13  -3 -10    0.84    0.16
  13  -3  -9    1.18    0.20
  13  -3  -9    1.35    0.20
  13  -3  -8    5.37    0.42
  13  -3  -8    5.06    0.40
  13  -3  -7    5.80    0.43
  13  -3  -7    5.67    0.44
  13  -3  -6    3.47    0.33
  13  -3  -6    3.86    0.37
  13  -3  -5    1.99    0.25
  13  -3  -5    2.10    0.28
  13  -3  -4    2.03    0.25
  13  -3  -4    2.20    0.28
  13  -3  -3    0.96    0.18
  13  -3  -3    1.05    0.20
  13  -3  -2    0.16    0.08
  13  -3  -2    0.15    0.10
  13  -3  -1    9.30    0.53
  13  -3  -1    9.24    0.56
  13  -3   0    3.01    0.29
  13  -3   0    3.27    0.31
  13  -3   1    0.42    0.11
  13  -3   2    0.31    0.09
  13  -3   3    0.90    0.14
  13  -3   4    1.44    0.16
  13  -3   5    0.27    0.06
  13   4 -13    0.52    0.10
  13  -4 -13    0.53    0.10
  13   4 -12    1.29    0.17
  13  -4 -12    1.64    0.19
  13   4 -11    0.42    0.11
  13  -4 -11    0.14    0.07
  13  -4 -10    6.89    0.44
  13  -4 -10    7.49    0.43
  13   4 -10    8.14    0.46
  13   4  -9    1.43    0.19
  13  -4  -9    1.38    0.21
  13  -4  -9    1.27    0.19
  13  -4  -8    0.16    0.08
  13  -4  -8    0.10    0.06
  13  -4  -7    0.70    0.14
  13  -4  -7    0.70    0.14
  13  -4  -6    2.00    0.24
  13  -4  -6    2.24    0.28
  13  -4  -5    0.42    0.11
  13  -4  -5    0.42    0.14
  13  -4  -4    0.21    0.07
  13  -4  -4    0.42    0.14
  13  -4  -3    4.16    0.35
  13  -4  -3    4.20    0.37
  13  -4  -2    3.91    0.32
  13  -4  -2    3.83    0.35
  13  -4  -1    1.49    0.19
  13  -4  -1    1.00    0.17
  13  -4   0    0.51    0.11
  13  -4   0    0.67    0.15
  13  -4   1    1.26    0.16
  13  -4   1    1.34    0.18
  13  -4   2    2.42    0.21
  13  -4   3    3.54    0.23
  13  -5 -12    1.15    0.13
  13   5 -12    1.27    0.14
  13   5 -11    0.79    0.13
  13  -5 -11    0.89    0.13
  13   5 -10    0.71    0.12
  13  -5 -10    0.76    0.14
  13   5  -9    0.50    0.11
  13  -5  -9    0.49    0.12
  13  -5  -8    2.54    0.25
  13   5  -8    2.79    0.24
  13  -5  -7    0.87    0.15
  13  -5  -7    0.62    0.13
  13  -5  -6    0.72    0.15
  13  -5  -5    0.75    0.14
  13  -5  -4    4.35    0.36
  13  -5  -3    0.98    0.17
  13  -5  -2    0.30    0.11
  13  -5  -1    0.08    0.07
  13  -5   0    0.25    0.09
  13  -5   1    5.76    0.34
  13  -6  -9    0.08    0.05
  13   6  -8    0.74    0.10
  13  -6  -8    0.75    0.12
  13  -6  -7    0.91    0.14
  13  -6  -6    1.39    0.17
  13  -6  -6    1.67    0.17
  13  -6  -5    3.50    0.27
  13  -6  -4    1.21    0.16
  13  -6  -3    0.28    0.08
  13  -6  -2    0.25    0.08
  13  -6  -1    0.79    0.12
  13  -6   0    2.11    0.18
  14   0 -14    2.75    0.22
  14   0 -13    0.31    0.10
  14   0 -12    0.04    0.05
  14   0 -11    1.58    0.20
  14   0 -10    0.97    0.16
  14   0  -9    0.07    0.06
  14   0  -8    1.14    0.18
  14   0  -7    1.37    0.20
  14   0  -6    2.36    0.27
  14   0  -5    0.08    0.07
  14   0  -4    1.84    0.23
  14   0  -3    2.30    0.26
  14   0  -2    0.10    0.05
  14   0  -1    3.69    0.32
  14   0   0    0.80    0.14
  14   0   1    0.46    0.10
  14   0   2    1.71    0.19
  14   0   3    0.28    0.07
  14   0   4    0.28    0.07
  14  -1 -15    2.23    0.18
  14   1 -14    0.66    0.11
  14  -1 -14    0.72    0.11
  14   1 -13    5.30    0.33
  14  -1 -13    5.26    0.34
  14   1 -12    0.49    0.11
  14  -1 -12    0.66    0.14
  14   1 -11    3.49    0.29
  14  -1 -11    3.61    0.32
  14  -1 -10    3.00    0.30
  14   1 -10    3.27    0.29
  14  -1  -9    5.46    0.40
  14  -1  -8    1.40    0.21
  14  -1  -7    2.68    0.29
  14  -1  -6    4.48    0.38
  14  -1  -5    0.33    0.11
  14  -1  -4   12.04    0.62
  14  -1  -3    0.07    0.07
  14  -1  -2    4.55    0.36
  14  -1  -1    5.43    0.39
  14  -1   0    0.43    0.12
  14  -1   1    0.66    0.13
  14  -1   2    0.01    0.06
  14  -1   3    2.01    0.19
  14  -1   4    1.21    0.14
  14  -2 -14    4.67    0.27
  14  -2 -14    5.09    0.29
  14  -2 -13    0.97    0.14
  14  -2 -13    0.76    0.13
  14  -2 -12    0.21    0.09
  14  -2 -12    0.34    0.12
  14  -2 -11    0.77    0.14
  14  -2 -11    0.83    0.15
  14  -2 -10    0.94    0.15
  14  -2 -10    1.33    0.19
  14  -2  -9    6.79    0.43
  14  -2  -9    6.76    0.45
  14  -2  -8    0.88    0.15
  14  -2  -8    0.98    0.18
  14  -2  -7    2.19    0.26
  14  -2  -6    0.86    0.16
  14  -2  -5    3.58    0.33
  14  -2  -5    3.75    0.35
  14  -2  -4   -0.04    0.06
  14  -2  -4   -0.02    0.07
  14  -2  -3    1.79    0.23
  14  -2  -3    2.41    0.27
  14  -2  -2    1.07    0.18
  14  -2  -2    0.82    0.16
  14  -2  -1    2.91    0.28
  14  -2   0    8.06    0.46
  14  -2   1    2.33    0.23
  14  -2   2    1.63    0.18
  14  -2   3    1.19    0.14
  14  -2   4    0.48    0.08
  14  -3 -13    1.48    0.16
  14  -3 -13    1.43    0.15
  14  -3 -12    0.36    0.09
  14  -3 -12    0.28    0.08
  14  -3 -11    0.96    0.15
  14  -3 -11    0.92    0.15
  14  -3 -10    2.71    0.26
  14  -3  -9    2.08    0.24
  14  -3  -9    1.95    0.22
  14  -3  -8    0.04    0.07
  14  -3  -8    0.19    0.09
  14  -3  -7    0.92    0.16
  14  -3  -7    1.11    0.19
  14  -3  -6    3.86    0.34
  14  -3  -6    3.89    0.35
  14  -3  -5    1.36    0.20
  14  -3  -5    1.53    0.22
  14  -3  -4    3.11    0.30
  14  -3  -4    3.24    0.32
  14  -3  -3    2.69    0.27
  14  -3  -3    2.71    0.29
  14  -3  -2    0.46    0.11
  14  -3  -2    0.55    0.14
  14  -3  -1    4.26    0.32
  14  -3  -1    4.49    0.34
  14  -3   0    0.46    0.11
  14  -3   1    0.26    0.07
  14  -3   2    0.96    0.13
  14  -3   3    0.80    0.11
  14   4 -12    0.46    0.09
  14  -4 -12    0.53    0.10
  14   4 -11    0.20    0.06
  14  -4 -11    0.20    0.07
  14  -4 -11    0.05    0.03
  14   4 -10    1.10    0.14
  14  -4 -10    1.19    0.16
  14  -4 -10    1.12    0.15
  14  -4  -9    1.44    0.18
  14  -4  -8    0.33    0.10
  14  -4  -8    0.37    0.10
  14  -4  -7    1.49    0.19
  14  -4  -7    1.52    0.19
  14  -4  -6    1.45    0.18
  14  -4  -6    1.54    0.21
  14  -4  -5    1.28    0.18
  14  -4  -5    1.31    0.20
  14  -4  -4    0.31    0.09
  14  -4  -4    0.30    0.10
  14  -4  -3    1.30    0.18
  14  -4  -3    1.54    0.21
  14  -4  -2    0.83    0.14
  14  -4  -2    0.37    0.11
  14  -4  -1    0.67    0.12
  14  -4  -1    0.68    0.13
  14  -4   0    0.18    0.07
  14  -4   0    0.24    0.08
  14  -4   1    1.29    0.14
  14  -5 -10    1.85    0.18
  14  -5  -9    0.07    0.05
  14  -5  -8    1.65    0.18
  14  -5  -7    1.14    0.15
  14  -5  -6    0.71    0.12
  14  -5  -5    0.31    0.10
  14  -5  -4    0.17    0.09
  14  -5  -3    0.24    0.09
  14  -5  -2    1.83    0.19
  14  -5  -1    0.22    0.08
  14  -6  -5    2.14    0.17
  15   0 -14    0.57    0.09
  15   0 -13    1.32    0.15
  15   0 -12    0.14    0.06
  15   0 -11   -0.01    0.06
  15   0 -10    1.79    0.20
  15   0 -10    1.49    0.19
  15   0  -9    0.09    0.06
  15   0  -8    3.58    0.30
  15   0  -7    1.11    0.17
  15   0  -6    0.49    0.12
  15   0  -5    0.08    0.07
  15   0  -4    0.40    0.11
  15   0  -3    1.24    0.18
  15   0  -2    3.65    0.30
  15   0  -1    0.17    0.07
  15   0   0    2.26    0.21
  15   0   1    0.09    0.04
  15   0   2    0.12    0.06
  15  -1 -14    0.70    0.10
  15   1 -13    0.86    0.11
  15  -1 -13    0.79    0.12
  15   1 -12    0.98    0.13
  15  -1 -12    1.19    0.16
  15   1 -11    1.02    0.14
  15  -1 -11    0.97    0.14
  15  -1 -10    1.06    0.16
  15   1 -10    0.91    0.14
  15  -1  -9    0.10    0.06
  15   1  -9    0.22    0.08
  15  -1  -8    2.32    0.25
  15  -1  -7    1.63    0.21
  15  -1  -6    1.03    0.17
  15  -1  -5    3.38    0.30
  15  -1  -4    0.52    0.12
  15  -1  -3    0.36    0.10
  15  -1  -2    4.17    0.32
  15  -1  -1    1.11    0.17
  15  -1   0    1.40    0.17
  15  -1   1    2.26    0.20
  15  -1   2    2.22    0.18
  15  -2 -13    0.34    0.07
  15  -2 -12    3.70    0.24
  15  -2 -12    3.92    0.27
  15  -2 -11    1.18    0.15
  15  -2 -11    1.33    0.17
  15  -2 -10    0.29    0.08
  15  -2  -9    2.15    0.24
  15  -2  -8    0.87    0.16
  15  -2  -7    0.20    0.08
  15  -2  -6    1.71    0.21
  15  -2  -5    3.05    0.28
  15  -2  -4    1.15    0.18
  15  -2  -3    5.06    0.36
  15  -2  -2    2.55    0.24
  15  -2  -1    1.02    0.15
  15  -2   0    0.51    0.11
  15  -2   1    0.38    0.09
  15  -2   2    0.77    0.11
  15  -3 -12    2.59    0.19
  15  -3 -12    2.53    0.19
  15  -3 -11    0.22    0.07
  15  -3 -11    0.10    0.05
  15  -3 -10    0.25    0.07
  15  -3 -10    0.31    0.09
  15  -3  -9    0.03    0.04
  15  -3  -9    0.06    0.06
  15  -3  -8    0.55    0.12
  15  -3  -8    0.53    0.12
  15  -3  -7    0.38    0.09
  15  -3  -7    0.40    0.10
  15  -3  -6    0.07    0.04
  15  -3  -6   -0.05    0.08
  15  -3  -5    4.05    0.31
  15  -3  -4    2.67    0.25
  15  -3  -3    0.06    0.05
  15  -3  -2    1.72    0.19
  15  -3  -1    0.90    0.13
  15  -3   0    0.78    0.12
  15  -3   1    1.12    0.12
  15  -4 -10    0.71    0.11
  15  -4 -10    0.74    0.11
  15  -4  -9    0.31    0.08
  15  -4  -8    0.51    0.10
  15  -4  -8    0.49    0.10
  15  -4  -7    0.84    0.13
  15  -4  -7    0.74    0.11
  15  -4  -6    1.10    0.15
  15  -4  -6    1.20    0.15
  15  -4  -5    0.94    0.13
  15  -4  -4    0.78    0.11
  15  -4  -3    1.03    0.13
  15  -4  -3    1.11    0.15
  15  -4  -2    0.10    0.05
  15  -4  -2    0.01    0.04
  15  -4  -1    0.77    0.10
  15  -5  -7    0.55    0.09
  15  -5  -6   -0.06    0.05
  15  -5  -5    0.78    0.11
  15  -5  -4    0.57    0.09
  16   0 -12    0.32    0.07
  16   0 -11    0.20    0.06
  16   0 -10    0.08    0.06
  16   0  -9    0.55    0.10
  16   0  -9    0.61    0.11
  16   0  -8    0.30    0.08
  16   0  -7   -0.08    0.08
  16   0  -6    7.90    0.42
  16   0  -5    5.34    0.34
  16   0  -4    1.10    0.15
  16   0  -3    0.73    0.11
  16   0  -2    2.65    0.22
  16   0  -1    1.93    0.17
  16   0   0   -0.01    0.03
  16  -1 -12    0.98    0.12
  16  -1 -11    2.92    0.23
  16  -1 -10    1.47    0.17
  16  -1  -9    2.89    0.25
  16  -1  -8    1.95    0.20
  16  -1  -7    0.21    0.06
  16  -1  -6    0.25    0.08
  16  -1  -5    1.29    0.17
  16  -1  -4    1.04    0.15
  16  -1  -3    1.79    0.19
  16  -1  -2    0.91    0.13
  16  -1  -1    2.94    0.22
  16  -1   0    1.60    0.15
  16  -2 -12    4.99    0.26
  16  -2 -11    1.10    0.14
  16  -2 -10    2.46    0.21
  16  -2  -9    3.25    0.25
  16  -2  -8    3.43    0.27
  16  -2  -7    0.53    0.11
  16  -2  -6    1.03    0.15
  16  -2  -5    1.67    0.18
  16  -2  -4    0.16    0.07
  16  -2  -3    1.81    0.19
  16  -2  -2    0.19    0.06
  16  -2  -1    0.32    0.07
  16  -2   0    0.61    0.09
  16  -3 -10    2.34    0.19
  16  -3  -9    0.05    0.05
  16  -3  -8    1.92    0.18
  16  -3  -7    0.24    0.07
  16  -3  -6    1.14    0.14
  16  -3  -5   -0.09    0.06
  16  -3  -4    0.24    0.07
  16  -3  -3    0.10    0.06
  16  -3  -2    0.71    0.09
  17   0  -9    2.16    0.17
  17   0  -8    4.24    0.24
  17   0  -8    4.17    0.24
  17   0  -7    2.42    0.18
  17   0  -6    1.58    0.15
  17   0  -5    0.11    0.04
  17   0  -4    0.34    0.07
  17  -1 -10    1.53    0.14
  17  -1  -9    2.37    0.18
  17  -1  -8    2.11    0.18
  17  -1  -7    3.18    0.23
  17  -1  -6    1.46    0.15
  17  -1  -5    0.29    0.07
  17  -1  -4    1.16    0.13
  17  -1  -3    0.72    0.10
  17  -2  -9    4.97    0.26
  17  -2  -8    0.99    0.12
  17  -2  -7    1.76    0.16
  17  -2  -6    2.77    0.20
  17  -2  -5    0.83    0.11
  17  -2  -4    0.12    0.05
   0   0   0    0.00    0.00
