# Supplementary material for: Spirolones A–E, five spiroketals from a productive saline soil derived Penicillium raistrickii
Source: Front Microbiol. 2024 Nov 22;15:1495396. doi: 10.3389/fmicb.2024.1495396 (PMC11621928; doi:10.3389/fmicb.2024.1495396)
Supplement: Supplementary file 1 [file Data_Sheet_1.zip › X-ray-6/170418c.ins]

TITL 170418c in P2(1) 
CELL 1.54178  14.3449   8.0701  14.5721  90.000 111.414  90.000 
ZERR    4.00   0.0004   0.0002   0.0004   0.000   0.003   0.000 
LATT -1 
SYMM -X, 0.5+Y, -Z 
SFAC C  H  O  
UNIT 60 96 24 
MERG 3
OMIT  -1.00 132.10
L.S. 16
EXTI  0.00430
ACTA
BOND $H 
FMAP 2
PLAN 20
conf 
size 0.41 0.40 0.38 
htab 
WGHT  0.053300  0.232200 
FVAR  0.272350
O1     3   0.598906  0.857315  0.926037 11.000000  0.056490  0.048150 = 
           0.100900  0.005770  0.031120 -0.005780
AFIX 3
H1C    2   0.627666  0.949655  0.945987 11.000000 -1.200000
H1D    2   0.637866  0.779685  0.956757 11.000000 -1.200000
AFIX 0
O2     3   0.543411  0.815287  0.092916 11.000000  0.058030  0.050880 = 
           0.070430 -0.011400  0.029000 -0.005110
AFIX 3
H2C    2   0.547633  0.845212  0.038638 11.000000 -1.200000
H2D    2   0.556071  0.905847  0.124896 11.000000 -1.200000
AFIX 0
O1A    3  -0.027919  0.746908  0.136622 11.000000  0.038210  0.051860 = 
           0.047580 -0.008180  0.018410 -0.007430
O2A    3   0.033749  0.913076  0.276291 11.000000  0.036560  0.046780 = 
           0.041810 -0.002340  0.017110 -0.003130
O3A    3   0.306732  1.052178 -0.002871 11.000000  0.062720  0.043260 = 
           0.060130 -0.002560  0.040920 -0.008090
AFIX 83
H3A    2   0.322525  1.011815 -0.046766 11.000000 -1.500000
AFIX 0
O4A    3   0.344062  0.702413  0.036917 11.000000  0.053580  0.045880 = 
           0.078620 -0.010170  0.042290 -0.002420
AFIX 83
H4A    2   0.402009  0.734126  0.051596 11.000000 -1.500000
AFIX 0
O5A    3   0.225544  0.540774  0.108344 11.000000  0.055580  0.035100 = 
           0.060510 -0.000770  0.029570  0.001280
O1B    3   0.586100 -0.016446  0.469775 11.000000  0.062200  0.067610 = 
           0.040670  0.000790  0.011730 -0.024620
O2B    3   0.753932  0.022471  0.569150 11.000000  0.049520  0.041390 = 
           0.046340 -0.005500  0.023160 -0.003750
O3B    3   0.652102  0.671846  0.284246 11.000000  0.083560  0.034780 = 
           0.062060 -0.003690  0.023700 -0.002660
AFIX 83
H3B    2   0.627646  0.696948  0.225748 11.000000 -1.500000
AFIX 0
O4B    3   0.612127  0.421455  0.138190 11.000000  0.058120  0.054300 = 
           0.045400  0.001320  0.025860 -0.002420
AFIX 83
H4B    2   0.553857  0.389604  0.115357 11.000000 -1.500000
AFIX 0
O5B    3   0.586642  0.112074  0.193899 11.000000  0.093210  0.046880 = 
           0.043940 -0.014070  0.024260 -0.009430
C1A    1  -0.021713  0.911281  0.173794 11.000000  0.036380  0.047750 = 
           0.041080  0.000520  0.016120  0.002220
C2A    1   0.034232  1.021461  0.126180 11.000000  0.050210  0.043970 = 
           0.050050  0.003500  0.023430  0.007730
AFIX 23
H2A1   2  -0.013169  1.062939  0.064241 11.000000 -1.200000
H2A2   2   0.060827  1.116137  0.168721 11.000000 -1.200000
AFIX 0
C3A    1   0.118742  0.937971  0.106610 11.000000  0.038110  0.044260 = 
           0.034590  0.001350  0.015080  0.001270
C4A    1   0.180589  1.045102  0.066678 11.000000  0.047900  0.039170 = 
           0.044180  0.007910  0.020970  0.005190
AFIX 23
H4A1   2   0.226552  1.110391  0.119931 11.000000 -1.200000
H4A2   2   0.136907  1.121066  0.018443 11.000000 -1.200000
AFIX 0
C5A    1   0.239742  0.944176  0.018872 11.000000  0.046020  0.042270 = 
           0.036670 -0.002080  0.019160 -0.005700
AFIX 13
H5A    2   0.193142  0.897741 -0.043017 11.000000 -1.200000
AFIX 0
C6A    1   0.295303  0.801272  0.085920 11.000000  0.040610  0.039140 = 
           0.043980 -0.003800  0.020220  0.000880
C7A    1   0.218149  0.691201  0.105414 11.000000  0.040560  0.036700 = 
           0.031290 -0.000650  0.012790  0.001800
C8A    1   0.134432  0.775409  0.122115 11.000000  0.038940  0.038950 = 
           0.034120 -0.001580  0.015350 -0.002340
C9A    1   0.067433  0.670944  0.157457 11.000000  0.049080  0.038490 = 
           0.049560 -0.001600  0.026430  0.000290
AFIX 23
H9A1   2   0.058244  0.563397  0.125647 11.000000 -1.200000
H9A2   2   0.099250  0.653834  0.227977 11.000000 -1.200000
AFIX 0
C10A   1  -0.128408  0.971090  0.149674 11.000000  0.040570  0.066080 = 
           0.054100  0.004500  0.017950  0.010000
AFIX 23
H10A   2  -0.166193  0.953852  0.080052 11.000000 -1.200000
H10B   2  -0.127603  1.089088  0.162617 11.000000 -1.200000
AFIX 0
C11A   1  -0.180404  0.881855  0.209397 11.000000  0.035630  0.078450 = 
           0.065850 -0.001350  0.023180  0.001480
AFIX 23
H11A   2  -0.243723  0.935657  0.199896 11.000000 -1.200000
H11B   2  -0.194100  0.768158  0.186904 11.000000 -1.200000
AFIX 0
C12A   1  -0.114878  0.884197  0.317634 11.000000  0.049980  0.070690 = 
           0.057830 -0.001250  0.031700 -0.000860
AFIX 23
H12A   2  -0.109361  0.996855  0.342263 11.000000 -1.200000
H12B   2  -0.145514  0.817338  0.354286 11.000000 -1.200000
AFIX 0
C13A   1  -0.011545  0.817589  0.333603 11.000000  0.047070  0.052220 = 
           0.046690 -0.000300  0.024330 -0.002010
AFIX 13
H13A   2  -0.017637  0.701963  0.311635 11.000000 -1.200000
AFIX 0
C14A   1   0.059890  0.825983  0.439081 11.000000  0.058990  0.089880 = 
           0.048570  0.005100  0.023930  0.005400
AFIX 137
H14A   2   0.123588  0.781479  0.443954 11.000000 -1.500000
H14B   2   0.033591  0.762549  0.479879 11.000000 -1.500000
H14C   2   0.068036  0.939274  0.460662 11.000000 -1.500000
AFIX 0
C15A   1   0.369110  0.864652  0.184431 11.000000  0.041460  0.051440 = 
           0.051330  0.002350  0.013410 -0.001700
AFIX 137
H15A   2   0.411691  0.775442  0.219136 11.000000 -1.500000
H15B   2   0.332814  0.906846  0.223228 11.000000 -1.500000
H15C   2   0.409210  0.951500  0.172838 11.000000 -1.500000
AFIX 0
C1B    1   0.653995  0.069184  0.551741 11.000000  0.044160  0.057740 = 
           0.037420 -0.002770  0.016160 -0.003340
C2B    1   0.648233  0.255100  0.531221 11.000000  0.048780  0.056590 = 
           0.037240 -0.007980  0.015870  0.002930
AFIX 23
H2B1   2   0.589185  0.299566  0.539934 11.000000 -1.200000
H2B2   2   0.706372  0.308494  0.578907 11.000000 -1.200000
AFIX 0
C3B    1   0.643873  0.296158  0.428975 11.000000  0.037580  0.042740 = 
           0.041600 -0.007740  0.014490 -0.001060
C4B    1   0.658992  0.472946  0.407142 11.000000  0.048310  0.038620 = 
           0.046400 -0.010570  0.016890  0.003140
AFIX 23
H4B1   2   0.729939  0.498340  0.435032 11.000000 -1.200000
H4B2   2   0.625314  0.543786  0.439074 11.000000 -1.200000
AFIX 0
C5B    1   0.619968  0.512144  0.297656 11.000000  0.044530  0.034670 = 
           0.049150 -0.005130  0.016330  0.002080
AFIX 13
H5B    2   0.546620  0.511950  0.273364 11.000000 -1.200000
AFIX 0
C6B    1   0.653713  0.382792  0.239844 11.000000  0.042690  0.040000 = 
           0.042210 -0.003370  0.019970  0.002610
C7B    1   0.618532  0.213213  0.259552 11.000000  0.044540  0.039900 = 
           0.041390 -0.006500  0.015900  0.002770
C8B    1   0.624593  0.177200  0.360770 11.000000  0.046950  0.042820 = 
           0.036160 -0.004700  0.011610 -0.005710
C9B    1   0.607458  0.001053  0.382007 11.000000  0.084750  0.049900 = 
           0.036710 -0.006400  0.013280 -0.019930
AFIX 23
H9B1   2   0.551956 -0.043285  0.326834 11.000000 -1.200000
H9B2   2   0.666568 -0.063469  0.388433 11.000000 -1.200000
AFIX 0
C10B   1   0.625451  0.023666  0.639156 11.000000  0.053270  0.092240 = 
           0.049930  0.009640  0.027210  0.001860
AFIX 23
H10C   2   0.555324  0.049274  0.623925 11.000000 -1.200000
H10D   2   0.664659  0.089487  0.695805 11.000000 -1.200000
AFIX 0
C11B   1   0.643340 -0.159487  0.664493 11.000000  0.073930  0.093990 = 
           0.056500  0.012260  0.031060 -0.021120
AFIX 23
H11C   2   0.631070 -0.183035  0.724382 11.000000 -1.200000
H11D   2   0.597594 -0.225869  0.611694 11.000000 -1.200000
AFIX 0
C12B   1   0.750293 -0.203270  0.678773 11.000000  0.077890  0.055550 = 
           0.048960  0.005600  0.019690 -0.005960
AFIX 23
H12C   2   0.759548 -0.322003  0.688044 11.000000 -1.200000
H12D   2   0.795298 -0.149184  0.737758 11.000000 -1.200000
AFIX 0
C13B   1   0.776517 -0.150699  0.591254 11.000000  0.071840  0.042060 = 
           0.050930 -0.006900  0.024910 -0.004620
AFIX 13
H13B   2   0.737440 -0.217060  0.533739 11.000000 -1.200000
AFIX 0
C14B   1   0.886390 -0.169575  0.608921 11.000000  0.091780  0.061190 = 
           0.098270  0.005910  0.054610  0.025180
AFIX 137
H14D   2   0.899414 -0.127168  0.553219 11.000000 -1.500000
H14E   2   0.904389 -0.284660  0.617821 11.000000 -1.500000
H14F   2   0.925262 -0.108905  0.666961 11.000000 -1.500000
AFIX 0
C15B   1   0.767818  0.377988  0.268310 11.000000  0.049810  0.061330 = 
           0.076760 -0.001210  0.034260  0.006250
AFIX 137
H15D   2   0.784637  0.298691  0.227729 11.000000 -1.500000
H15E   2   0.798912  0.346634  0.336289 11.000000 -1.500000
H15F   2   0.791255  0.485635  0.258713 11.000000 -1.500000
AFIX 0
HKLF 4 
END  
