# Supplementary material for: Spirolones A–E, five spiroketals from a productive saline soil derived Penicillium raistrickii
Source: Front Microbiol. 2024 Nov 22;15:1495396. doi: 10.3389/fmicb.2024.1495396 (PMC11621928; doi:10.3389/fmicb.2024.1495396)
Supplement: Supplementary file 1 [file Data_Sheet_1.zip › X-ray-6/170418c.tex]

      Table 1.  Crystal data and structure refinement for 170418c. 
  
  
      Identification code               170418c 
  
      Empirical formula                 C15 H24 O6 
  
      Formula weight                    300.34 
  
      Temperature                       293(2) K 
  
      Wavelength                        1.54178 A 
  
      Crystal system, space group       Monoclinic,  P2(1) 
  
      Unit cell dimensions              a = 14.3449(4) A   alpha = 90 deg. 
                                        b = 8.0701(2) A    beta = 111.414(3) deg. 
                                        c = 14.5721(4) A   gamma = 90 deg. 
  
      Volume                            1570.48(7) A^3 
  
      Z, Calculated density             4,  1.270 Mg/m^3 
  
      Absorption coefficient            0.812 mm^-1 
  
      F(000)                            648 
  
      Crystal size                      0.41 x 0.40 x 0.38 mm 
  
      Theta range for data collection   3.26 to 66.05 deg. 
  
      Limiting indices                  -12<=h<=17, -9<=k<=9, -16<=l<=17 
  
      Reflections collected / unique    5229 / 2959 [R(int) = 0.0199] 
  
      Completeness to theta = 66.05     99.9 % 
  
      Absorption correction             Semi-empirical from equivalents 
  
      Max. and min. transmission        0.7478 and 0.7319 
  
      Refinement method                 Full-matrix least-squares on F^2 
  
      Data / restraints / parameters    2959 / 1 / 384 
  
      Goodness-of-fit on F^2            1.016 
  
      Final R indices [I>2sigma(I)]     R1 = 0.0361, wR2 = 0.0937 
  
      R indices (all data)              R1 = 0.0379, wR2 = 0.0957 
  
      Absolute structure parameter      0.3(2) 
  
      Extinction coefficient            0.0036(4) 
  
      Largest diff. peak and hole       0.155 and -0.177 e.A^-3 
  
         Table 2.  Atomic coordinates ( x 10^4) and equivalent isotropic 
         displacement parameters (A^2 x 10^3) for 170418c. 
         U(eq) is defined as one third of the trace of the orthogonalized 
         Uij tensor. 
  
         ________________________________________________________________ 
  
                         x             y             z           U(eq) 
         ________________________________________________________________ 
  
          O(1)         5989(2)       8574(3)       9261(2)       67(1) 
          O(2)         5435(2)       8152(3)        930(2)       58(1) 
          O(1A)        -279(1)       7468(3)       1366(1)       45(1) 
          O(2A)         338(1)       9131(2)       2763(1)       40(1) 
          O(3A)        3066(2)      10521(3)        -30(1)       49(1) 
          O(4A)        3441(2)       7024(3)        369(2)       53(1) 
          O(5A)        2256(2)       5406(3)       1084(1)       48(1) 
          O(1B)        5860(2)       -164(3)       4697(1)       59(1) 
          O(2B)        7539(1)        224(3)       5691(1)       44(1) 
          O(3B)        6521(2)       6718(3)       2842(2)       60(1) 
          O(4B)        6122(2)       4215(3)       1382(1)       50(1) 
          O(5B)        5866(2)       1120(3)       1939(1)       61(1) 
          C(1A)        -217(2)       9113(4)       1737(2)       41(1) 
          C(2A)         341(2)      10216(4)       1261(2)       46(1) 
          C(3A)        1188(2)       9380(4)       1066(2)       38(1) 
          C(4A)        1807(2)      10453(4)        667(2)       42(1) 
          C(5A)        2397(2)       9444(4)        188(2)       40(1) 
          C(6A)        2953(2)       8012(4)        859(2)       39(1) 
          C(7A)        2181(2)       6911(3)       1054(2)       36(1) 
          C(8A)        1344(2)       7754(3)       1221(2)       37(1) 
          C(9A)         674(2)       6710(4)       1575(2)       43(1) 
          C(10A)      -1284(2)       9711(5)       1497(2)       53(1) 
          C(11A)      -1804(2)       8818(5)       2094(2)       58(1) 
          C(12A)      -1150(2)       8837(5)       3176(2)       55(1) 
          C(13A)       -116(2)       8175(4)       3336(2)       46(1) 
          C(14A)        600(2)       8260(6)       4391(2)       64(1) 
          C(15A)       3692(2)       8647(4)       1845(2)       49(1) 
          C(1B)        6540(2)        695(4)       5518(2)       46(1) 
          C(2B)        6482(2)       2552(4)       5312(2)       47(1) 
          C(3B)        6439(2)       2963(4)       4290(2)       40(1) 
          C(4B)        6590(2)       4729(4)       4071(2)       44(1) 
          C(5B)        6200(2)       5124(3)       2977(2)       43(1) 
          C(6B)        6537(2)       3825(4)       2397(2)       40(1) 
          C(7B)        6185(2)       2136(4)       2594(2)       42(1) 
          C(8B)        6246(2)       1770(4)       3607(2)       43(1) 
          C(9B)        6075(3)         13(4)       3820(2)       59(1) 
          C(10B)       6254(2)        238(6)       6392(2)       63(1) 
          C(11B)       6434(3)      -1595(6)       6645(3)       72(1) 
          C(12B)       7503(3)      -2035(5)       6788(2)       61(1) 
          C(13B)       7765(2)      -1506(4)       5913(2)       54(1) 
          C(14B)       8864(3)      -1697(5)       6091(3)       77(1) 
          C(15B)       7679(2)       3778(5)       2683(3)       59(1) 
         ________________________________________________________________ 
  
           Table 3.  Bond lengths [A] and angles [deg] for 170418c. 
           _____________________________________________________________ 
  
            O(1)-H(1C)                    0.8500 
            O(1)-H(1D)                    0.8500 
            O(2)-H(2C)                    0.8500 
            O(2)-H(2D)                    0.8500 
            O(1A)-C(1A)                   1.424(4) 
            O(1A)-C(9A)                   1.426(3) 
            O(2A)-C(1A)                   1.413(3) 
            O(2A)-C(13A)                  1.454(3) 
            O(3A)-C(5A)                   1.414(3) 
            O(3A)-H(3A)                   0.8200 
            O(4A)-C(6A)                   1.414(3) 
            O(4A)-H(4A)                   0.8200 
            O(5A)-C(7A)                   1.219(3) 
            O(1B)-C(1B)                   1.418(3) 
            O(1B)-C(9B)                   1.427(4) 
            O(2B)-C(1B)                   1.414(3) 
            O(2B)-C(13B)                  1.443(4) 
            O(3B)-C(5B)                   1.404(4) 
            O(3B)-H(3B)                   0.8200 
            O(4B)-C(6B)                   1.414(3) 
            O(4B)-H(4B)                   0.8200 
            O(5B)-C(7B)                   1.214(3) 
            C(1A)-C(10A)                  1.519(3) 
            C(1A)-C(2A)                   1.523(4) 
            C(2A)-C(3A)                   1.504(4) 
            C(2A)-H(2A1)                  0.9700 
            C(2A)-H(2A2)                  0.9700 
            C(3A)-C(8A)                   1.337(4) 
            C(3A)-C(4A)                   1.500(4) 
            C(4A)-C(5A)                   1.517(4) 
            C(4A)-H(4A1)                  0.9700 
            C(4A)-H(4A2)                  0.9700 
            C(5A)-C(6A)                   1.536(4) 
            C(5A)-H(5A)                   0.9800 
            C(6A)-C(7A)                   1.525(4) 
            C(6A)-C(15A)                  1.530(4) 
            C(7A)-C(8A)                   1.476(3) 
            C(8A)-C(9A)                   1.503(4) 
            C(9A)-H(9A1)                  0.9700 
            C(9A)-H(9A2)                  0.9700 
            C(10A)-C(11A)                 1.519(4) 
            C(10A)-H(10A)                 0.9700 
            C(10A)-H(10B)                 0.9700 
            C(11A)-C(12A)                 1.512(4) 
            C(11A)-H(11A)                 0.9700 
            C(11A)-H(11B)                 0.9700 
            C(12A)-C(13A)                 1.512(4) 
            C(12A)-H(12A)                 0.9700 
            C(12A)-H(12B)                 0.9700 
            C(13A)-C(14A)                 1.506(4) 
            C(13A)-H(13A)                 0.9800 
            C(14A)-H(14A)                 0.9600 
            C(14A)-H(14B)                 0.9600 
            C(14A)-H(14C)                 0.9600 
            C(15A)-H(15A)                 0.9600 
            C(15A)-H(15B)                 0.9600 
            C(15A)-H(15C)                 0.9600 
            C(1B)-C(10B)                  1.520(4) 
            C(1B)-C(2B)                   1.524(5) 
            C(2B)-C(3B)                   1.504(4) 
            C(2B)-H(2B1)                  0.9700 
            C(2B)-H(2B2)                  0.9700 
            C(3B)-C(8B)                   1.339(4) 
            C(3B)-C(4B)                   1.493(4) 
            C(4B)-C(5B)                   1.519(4) 
            C(4B)-H(4B1)                  0.9700 
            C(4B)-H(4B2)                  0.9700 
            C(5B)-C(6B)                   1.531(4) 
            C(5B)-H(5B)                   0.9800 
            C(6B)-C(7B)                   1.517(4) 
            C(6B)-C(15B)                  1.537(4) 
            C(7B)-C(8B)                   1.477(4) 
            C(8B)-C(9B)                   1.491(5) 
            C(9B)-H(9B1)                  0.9700 
            C(9B)-H(9B2)                  0.9700 
            C(10B)-C(11B)                 1.524(6) 
            C(10B)-H(10C)                 0.9700 
            C(10B)-H(10D)                 0.9700 
            C(11B)-C(12B)                 1.512(5) 
            C(11B)-H(11C)                 0.9700 
            C(11B)-H(11D)                 0.9700 
            C(12B)-C(13B)                 1.515(4) 
            C(12B)-H(12C)                 0.9700 
            C(12B)-H(12D)                 0.9700 
            C(13B)-C(14B)                 1.510(5) 
            C(13B)-H(13B)                 0.9800 
            C(14B)-H(14D)                 0.9600 
            C(14B)-H(14E)                 0.9600 
            C(14B)-H(14F)                 0.9600 
            C(15B)-H(15D)                 0.9600 
            C(15B)-H(15E)                 0.9600 
            C(15B)-H(15F)                 0.9600 
  
            H(1C)-O(1)-H(1D)            108.8 
            H(2C)-O(2)-H(2D)            101.1 
            C(1A)-O(1A)-C(9A)           113.3(2) 
            C(1A)-O(2A)-C(13A)          113.89(19) 
            C(5A)-O(3A)-H(3A)           109.5 
            C(6A)-O(4A)-H(4A)           109.5 
            C(1B)-O(1B)-C(9B)           113.5(2) 
            C(1B)-O(2B)-C(13B)          115.5(2) 
            C(5B)-O(3B)-H(3B)           109.5 
            C(6B)-O(4B)-H(4B)           109.5 
            O(2A)-C(1A)-O(1A)           110.1(2) 
            O(2A)-C(1A)-C(10A)          111.8(2) 
            O(1A)-C(1A)-C(10A)          106.9(2) 
            O(2A)-C(1A)-C(2A)           106.8(2) 
            O(1A)-C(1A)-C(2A)           110.0(2) 
            C(10A)-C(1A)-C(2A)          111.2(2) 
            C(3A)-C(2A)-C(1A)           114.8(2) 
            C(3A)-C(2A)-H(2A1)          108.6 
            C(1A)-C(2A)-H(2A1)          108.6 
            C(3A)-C(2A)-H(2A2)          108.6 
            C(1A)-C(2A)-H(2A2)          108.6 
            H(2A1)-C(2A)-H(2A2)         107.5 
            C(8A)-C(3A)-C(4A)           123.1(2) 
            C(8A)-C(3A)-C(2A)           120.3(3) 
            C(4A)-C(3A)-C(2A)           116.6(2) 
            C(3A)-C(4A)-C(5A)           112.2(2) 
            C(3A)-C(4A)-H(4A1)          109.2 
            C(5A)-C(4A)-H(4A1)          109.2 
            C(3A)-C(4A)-H(4A2)          109.2 
            C(5A)-C(4A)-H(4A2)          109.2 
            H(4A1)-C(4A)-H(4A2)         107.9 
            O(3A)-C(5A)-C(4A)           108.2(2) 
            O(3A)-C(5A)-C(6A)           111.6(2) 
            C(4A)-C(5A)-C(6A)           110.99(19) 
            O(3A)-C(5A)-H(5A)           108.7 
            C(4A)-C(5A)-H(5A)           108.7 
            C(6A)-C(5A)-H(5A)           108.7 
            O(4A)-C(6A)-C(7A)           107.0(2) 
            O(4A)-C(6A)-C(15A)          111.3(2) 
            C(7A)-C(6A)-C(15A)          108.8(2) 
            O(4A)-C(6A)-C(5A)           109.9(2) 
            C(7A)-C(6A)-C(5A)           108.3(2) 
            C(15A)-C(6A)-C(5A)          111.5(2) 
            O(5A)-C(7A)-C(8A)           121.3(2) 
            O(5A)-C(7A)-C(6A)           121.8(2) 
            C(8A)-C(7A)-C(6A)           116.9(2) 
            C(3A)-C(8A)-C(7A)           121.4(2) 
            C(3A)-C(8A)-C(9A)           121.3(2) 
            C(7A)-C(8A)-C(9A)           117.3(2) 
            O(1A)-C(9A)-C(8A)           111.7(2) 
            O(1A)-C(9A)-H(9A1)          109.3 
            C(8A)-C(9A)-H(9A1)          109.3 
            O(1A)-C(9A)-H(9A2)          109.3 
            C(8A)-C(9A)-H(9A2)          109.3 
            H(9A1)-C(9A)-H(9A2)         107.9 
            C(1A)-C(10A)-C(11A)         112.4(3) 
            C(1A)-C(10A)-H(10A)         109.1 
            C(11A)-C(10A)-H(10A)        109.1 
            C(1A)-C(10A)-H(10B)         109.1 
            C(11A)-C(10A)-H(10B)        109.1 
            H(10A)-C(10A)-H(10B)        107.9 
            C(12A)-C(11A)-C(10A)        110.2(2) 
            C(12A)-C(11A)-H(11A)        109.6 
            C(10A)-C(11A)-H(11A)        109.6 
            C(12A)-C(11A)-H(11B)        109.6 
            C(10A)-C(11A)-H(11B)        109.6 
            H(11A)-C(11A)-H(11B)        108.1 
            C(13A)-C(12A)-C(11A)        111.0(2) 
            C(13A)-C(12A)-H(12A)        109.4 
            C(11A)-C(12A)-H(12A)        109.4 
            C(13A)-C(12A)-H(12B)        109.4 
            C(11A)-C(12A)-H(12B)        109.4 
            H(12A)-C(12A)-H(12B)        108.0 
            O(2A)-C(13A)-C(14A)         106.3(2) 
            O(2A)-C(13A)-C(12A)         110.1(2) 
            C(14A)-C(13A)-C(12A)        114.0(2) 
            O(2A)-C(13A)-H(13A)         108.8 
            C(14A)-C(13A)-H(13A)        108.8 
            C(12A)-C(13A)-H(13A)        108.8 
            C(13A)-C(14A)-H(14A)        109.5 
            C(13A)-C(14A)-H(14B)        109.5 
            H(14A)-C(14A)-H(14B)        109.5 
            C(13A)-C(14A)-H(14C)        109.5 
            H(14A)-C(14A)-H(14C)        109.5 
            H(14B)-C(14A)-H(14C)        109.5 
            C(6A)-C(15A)-H(15A)         109.5 
            C(6A)-C(15A)-H(15B)         109.5 
            H(15A)-C(15A)-H(15B)        109.5 
            C(6A)-C(15A)-H(15C)         109.5 
            H(15A)-C(15A)-H(15C)        109.5 
            H(15B)-C(15A)-H(15C)        109.5 
            O(2B)-C(1B)-O(1B)           111.1(2) 
            O(2B)-C(1B)-C(10B)          110.6(2) 
            O(1B)-C(1B)-C(10B)          106.0(2) 
            O(2B)-C(1B)-C(2B)           106.1(2) 
            O(1B)-C(1B)-C(2B)           110.1(2) 
            C(10B)-C(1B)-C(2B)          113.1(3) 
            C(3B)-C(2B)-C(1B)           113.1(2) 
            C(3B)-C(2B)-H(2B1)          109.0 
            C(1B)-C(2B)-H(2B1)          109.0 
            C(3B)-C(2B)-H(2B2)          109.0 
            C(1B)-C(2B)-H(2B2)          109.0 
            H(2B1)-C(2B)-H(2B2)         107.8 
            C(8B)-C(3B)-C(4B)           122.3(2) 
            C(8B)-C(3B)-C(2B)           120.0(3) 
            C(4B)-C(3B)-C(2B)           117.7(2) 
            C(3B)-C(4B)-C(5B)           113.4(2) 
            C(3B)-C(4B)-H(4B1)          108.9 
            C(5B)-C(4B)-H(4B1)          108.9 
            C(3B)-C(4B)-H(4B2)          108.9 
            C(5B)-C(4B)-H(4B2)          108.9 
            H(4B1)-C(4B)-H(4B2)         107.7 
            O(3B)-C(5B)-C(4B)           109.0(2) 
            O(3B)-C(5B)-C(6B)           111.4(2) 
            C(4B)-C(5B)-C(6B)           111.5(2) 
            O(3B)-C(5B)-H(5B)           108.3 
            C(4B)-C(5B)-H(5B)           108.3 
            C(6B)-C(5B)-H(5B)           108.3 
            O(4B)-C(6B)-C(7B)           110.8(2) 
            O(4B)-C(6B)-C(5B)           109.1(2) 
            C(7B)-C(6B)-C(5B)           108.5(2) 
            O(4B)-C(6B)-C(15B)          106.8(2) 
            C(7B)-C(6B)-C(15B)          108.7(2) 
            C(5B)-C(6B)-C(15B)          112.8(2) 
            O(5B)-C(7B)-C(8B)           121.2(3) 
            O(5B)-C(7B)-C(6B)           121.0(2) 
            C(8B)-C(7B)-C(6B)           117.8(2) 
            C(3B)-C(8B)-C(7B)           121.3(3) 
            C(3B)-C(8B)-C(9B)           122.3(3) 
            C(7B)-C(8B)-C(9B)           116.3(2) 
            O(1B)-C(9B)-C(8B)           112.7(3) 
            O(1B)-C(9B)-H(9B1)          109.0 
            C(8B)-C(9B)-H(9B1)          109.0 
            O(1B)-C(9B)-H(9B2)          109.0 
            C(8B)-C(9B)-H(9B2)          109.0 
            H(9B1)-C(9B)-H(9B2)         107.8 
            C(1B)-C(10B)-C(11B)         111.4(3) 
            C(1B)-C(10B)-H(10C)         109.4 
            C(11B)-C(10B)-H(10C)        109.4 
            C(1B)-C(10B)-H(10D)         109.4 
            C(11B)-C(10B)-H(10D)        109.4 
            H(10C)-C(10B)-H(10D)        108.0 
            C(12B)-C(11B)-C(10B)        109.6(3) 
            C(12B)-C(11B)-H(11C)        109.8 
            C(10B)-C(11B)-H(11C)        109.8 
            C(12B)-C(11B)-H(11D)        109.8 
            C(10B)-C(11B)-H(11D)        109.8 
            H(11C)-C(11B)-H(11D)        108.2 
            C(11B)-C(12B)-C(13B)        111.6(3) 
            C(11B)-C(12B)-H(12C)        109.3 
            C(13B)-C(12B)-H(12C)        109.3 
            C(11B)-C(12B)-H(12D)        109.3 
            C(13B)-C(12B)-H(12D)        109.3 
            H(12C)-C(12B)-H(12D)        108.0 
            O(2B)-C(13B)-C(14B)         105.8(3) 
            O(2B)-C(13B)-C(12B)         110.9(3) 
            C(14B)-C(13B)-C(12B)        113.0(3) 
            O(2B)-C(13B)-H(13B)         109.0 
            C(14B)-C(13B)-H(13B)        109.0 
            C(12B)-C(13B)-H(13B)        109.0 
            C(13B)-C(14B)-H(14D)        109.5 
            C(13B)-C(14B)-H(14E)        109.5 
            H(14D)-C(14B)-H(14E)        109.5 
            C(13B)-C(14B)-H(14F)        109.5 
            H(14D)-C(14B)-H(14F)        109.5 
            H(14E)-C(14B)-H(14F)        109.5 
            C(6B)-C(15B)-H(15D)         109.5 
            C(6B)-C(15B)-H(15E)         109.5 
            H(15D)-C(15B)-H(15E)        109.5 
            C(6B)-C(15B)-H(15F)         109.5 
            H(15D)-C(15B)-H(15F)        109.5 
            H(15E)-C(15B)-H(15F)        109.5 
           _____________________________________________________________ 
  
           Symmetry transformations used to generate equivalent atoms: 
            
  
    Table 4.  Anisotropic displacement parameters (A^2 x 10^3) for 170418c. 
    The anisotropic displacement factor exponent takes the form: 
    -2 pi^2 [ h^2 a*^2 U11 + ... + 2 h k a* b* U12 ] 
  
    _______________________________________________________________________ 
  
              U11        U22        U33        U23        U13        U12 
    _______________________________________________________________________ 
  
    O(1)     56(1)      48(1)      99(2)       6(1)      31(1)      -6(1) 
    O(2)     57(1)      51(1)      70(1)     -11(1)      29(1)      -5(1) 
    O(1A)    38(1)      52(1)      47(1)      -8(1)      18(1)      -8(1) 
    O(2A)    36(1)      46(1)      41(1)      -2(1)      17(1)      -3(1) 
    O(3A)    62(1)      43(1)      59(1)      -3(1)      40(1)      -8(1) 
    O(4A)    53(1)      45(1)      77(1)     -10(1)      42(1)      -3(1) 
    O(5A)    55(1)      35(1)      60(1)      -1(1)      29(1)       1(1) 
    O(1B)    61(1)      68(2)      40(1)       1(1)      11(1)     -25(1) 
    O(2B)    49(1)      41(1)      46(1)      -5(1)      23(1)      -4(1) 
    O(3B)    83(2)      35(1)      61(1)      -4(1)      23(1)      -3(1) 
    O(4B)    58(1)      54(1)      45(1)       2(1)      26(1)      -2(1) 
    O(5B)    93(2)      47(1)      43(1)     -14(1)      24(1)      -9(1) 
    C(1A)    36(1)      48(2)      41(1)       0(1)      16(1)       3(1) 
    C(2A)    50(1)      42(2)      50(1)       4(1)      23(1)       8(1) 
    C(3A)    37(1)      44(2)      34(1)       2(1)      15(1)       2(1) 
    C(4A)    47(1)      38(1)      44(1)       8(1)      21(1)       5(1) 
    C(5A)    45(1)      41(2)      36(1)      -2(1)      19(1)      -5(1) 
    C(6A)    40(1)      38(1)      44(1)      -4(1)      20(1)       1(1) 
    C(7A)    40(1)      36(2)      31(1)      -1(1)      13(1)       2(1) 
    C(8A)    38(1)      39(2)      34(1)      -1(1)      16(1)      -2(1) 
    C(9A)    49(1)      39(2)      49(1)      -2(1)      27(1)       0(1) 
    C(10A)   40(1)      66(2)      53(2)       5(2)      18(1)      10(1) 
    C(11A)   35(1)      77(2)      65(2)      -2(2)      23(1)       1(2) 
    C(12A)   50(2)      70(2)      57(2)      -1(2)      31(1)      -1(2) 
    C(13A)   46(1)      52(2)      46(1)      -1(1)      24(1)      -2(1) 
    C(14A)   58(2)      90(3)      48(2)       6(2)      23(1)       6(2) 
    C(15A)   41(1)      51(2)      50(2)       2(1)      13(1)      -2(1) 
    C(1B)    44(1)      57(2)      37(1)      -3(1)      16(1)      -3(1) 
    C(2B)    49(2)      57(2)      37(1)      -8(1)      16(1)       3(1) 
    C(3B)    37(1)      42(2)      41(1)      -8(1)      14(1)      -1(1) 
    C(4B)    48(1)      38(2)      46(1)     -11(1)      17(1)       3(1) 
    C(5B)    44(1)      34(2)      48(1)      -6(1)      16(1)       2(1) 
    C(6B)    42(1)      40(2)      42(1)      -4(1)      20(1)       2(1) 
    C(7B)    45(1)      40(2)      40(1)      -6(1)      16(1)       3(1) 
    C(8B)    47(1)      42(2)      36(1)      -5(1)      12(1)      -6(1) 
    C(9B)    84(2)      50(2)      36(1)      -6(1)      13(1)     -20(2) 
    C(10B)   53(2)      92(3)      49(2)      11(2)      27(1)       2(2) 
    C(11B)   74(2)      92(3)      56(2)      12(2)      31(2)     -21(2) 
    C(12B)   78(2)      56(2)      48(2)       5(2)      20(1)      -8(2) 
    C(13B)   71(2)      42(2)      51(2)      -7(1)      25(1)      -5(2) 
    C(14B)   92(3)      60(2)      97(3)       6(2)      54(2)      25(2) 
    C(15B)   49(2)      61(2)      76(2)      -1(2)      34(1)       7(2) 
    _______________________________________________________________________ 
  
         Table 5.  Hydrogen coordinates ( x 10^4) and isotropic 
         displacement parameters (A^2 x 10^3) for 170418c. 
  
         ________________________________________________________________ 
  
                         x             y             z           U(eq) 
         ________________________________________________________________ 
  
          H(1C)        6277          9497          9461          80 
          H(1D)        6379          7798          9568          80 
          H(2C)        5477          8452           387          69 
          H(2D)        5561          9058          1249          69 
          H(3A)        3224         10117          -469          74 
          H(4A)        4020          7341           516          80 
          H(3B)        6277          6968          2257          90 
          H(4B)        5539          3897          1153          75 
          H(2A1)       -133         10629           641          55 
          H(2A2)        607         11163          1686          55 
          H(4A1)       2267         11104          1200          50 
          H(4A2)       1370         11214           186          50 
          H(5A)        1931          8980          -431          48 
          H(9A1)        583          5634          1258          52 
          H(9A2)        992          6542          2281          52 
          H(10A)      -1662          9538           800          64 
          H(10B)      -1276         10891          1626          64 
          H(11A)      -2437          9357          2000          69 
          H(11B)      -1942          7681          1869          69 
          H(12A)      -1096          9963          3424          66 
          H(12B)      -1456          8165          3541          66 
          H(13A)       -176          7019          3117          56 
          H(14A)       1241          7838          4436          97 
          H(14B)        346          7606          4798          97 
          H(14C)        670          9391          4611          97 
          H(15A)       4116          7755          2194          73 
          H(15B)       3329          9073          2232          73 
          H(15C)       4094          9513          1729          73 
          H(2B1)       5892          2997          5399          57 
          H(2B2)       7064          3086          5788          57 
          H(4B1)       7299          4983          4351          53 
          H(4B2)       6253          5438          4391          53 
          H(5B)        5467          5124          2734          51 
          H(9B1)       5520          -431          3268          71 
          H(9B2)       6666          -633          3885          71 
          H(10C)       5553           493          6239          75 
          H(10D)       6645           896          6959          75 
          H(11C)       6311         -1832          7243          86 
          H(11D)       5976         -2259          6117          86 
          H(12C)       7594         -3223          6878          74 
          H(12D)       7953         -1498          7378          74 
          H(13B)       7374         -2169          5338          65 
          H(14D)       8999         -1244          5543         116 
          H(14E)       9039         -2851          6161         116 
          H(14F)       9254         -1118          6683         116 
          H(15D)       7849          2972          2285          88 
          H(15E)       7990          3481          3366          88 
          H(15F)       7913          4850          2578          88 
         ________________________________________________________________ 
  
         Table 6.  Torsion angles [deg] for 170418c. 
         ________________________________________________________________ 
  
          C(13A)-O(2A)-C(1A)-O(1A)                            -62.6(3) 
          C(13A)-O(2A)-C(1A)-C(10A)                            56.0(3) 
          C(13A)-O(2A)-C(1A)-C(2A)                            178.0(2) 
          C(9A)-O(1A)-C(1A)-O(2A)                             -55.9(3) 
          C(9A)-O(1A)-C(1A)-C(10A)                           -177.5(2) 
          C(9A)-O(1A)-C(1A)-C(2A)                              61.6(3) 
          O(2A)-C(1A)-C(2A)-C(3A)                              83.5(3) 
          O(1A)-C(1A)-C(2A)-C(3A)                             -36.0(3) 
          C(10A)-C(1A)-C(2A)-C(3A)                           -154.2(2) 
          C(1A)-C(2A)-C(3A)-C(8A)                               6.2(4) 
          C(1A)-C(2A)-C(3A)-C(4A)                            -175.6(2) 
          C(8A)-C(3A)-C(4A)-C(5A)                              16.9(4) 
          C(2A)-C(3A)-C(4A)-C(5A)                            -161.2(2) 
          C(3A)-C(4A)-C(5A)-O(3A)                            -171.3(2) 
          C(3A)-C(4A)-C(5A)-C(6A)                             -48.5(3) 
          O(3A)-C(5A)-C(6A)-O(4A)                             -63.3(3) 
          C(4A)-C(5A)-C(6A)-O(4A)                             176.0(2) 
          O(3A)-C(5A)-C(6A)-C(7A)                            -179.8(2) 
          C(4A)-C(5A)-C(6A)-C(7A)                              59.5(3) 
          O(3A)-C(5A)-C(6A)-C(15A)                             60.6(3) 
          C(4A)-C(5A)-C(6A)-C(15A)                            -60.2(3) 
          O(4A)-C(6A)-C(7A)-O(5A)                              22.5(3) 
          C(15A)-C(6A)-C(7A)-O(5A)                            -97.8(3) 
          C(5A)-C(6A)-C(7A)-O(5A)                             140.9(3) 
          O(4A)-C(6A)-C(7A)-C(8A)                            -158.5(2) 
          C(15A)-C(6A)-C(7A)-C(8A)                             81.2(3) 
          C(5A)-C(6A)-C(7A)-C(8A)                             -40.1(3) 
          C(4A)-C(3A)-C(8A)-C(7A)                               3.1(4) 
          C(2A)-C(3A)-C(8A)-C(7A)                            -178.8(2) 
          C(4A)-C(3A)-C(8A)-C(9A)                            -177.0(2) 
          C(2A)-C(3A)-C(8A)-C(9A)                               1.1(4) 
          O(5A)-C(7A)-C(8A)-C(3A)                            -171.4(3) 
          C(6A)-C(7A)-C(8A)-C(3A)                               9.6(3) 
          O(5A)-C(7A)-C(8A)-C(9A)                               8.7(4) 
          C(6A)-C(7A)-C(8A)-C(9A)                            -170.3(2) 
          C(1A)-O(1A)-C(9A)-C(8A)                             -54.3(3) 
          C(3A)-C(8A)-C(9A)-O(1A)                              21.7(3) 
          C(7A)-C(8A)-C(9A)-O(1A)                            -158.4(2) 
          O(2A)-C(1A)-C(10A)-C(11A)                           -51.1(4) 
          O(1A)-C(1A)-C(10A)-C(11A)                            69.4(3) 
          C(2A)-C(1A)-C(10A)-C(11A)                          -170.5(3) 
          C(1A)-C(10A)-C(11A)-C(12A)                           49.9(4) 
          C(10A)-C(11A)-C(12A)-C(13A)                         -53.1(4) 
          C(1A)-O(2A)-C(13A)-C(14A)                           176.9(2) 
          C(1A)-O(2A)-C(13A)-C(12A)                           -59.1(3) 
          C(11A)-C(12A)-C(13A)-O(2A)                           56.9(4) 
          C(11A)-C(12A)-C(13A)-C(14A)                         176.2(3) 
          C(13B)-O(2B)-C(1B)-O(1B)                            -60.9(3) 
          C(13B)-O(2B)-C(1B)-C(10B)                            56.5(3) 
          C(13B)-O(2B)-C(1B)-C(2B)                            179.5(2) 
          C(9B)-O(1B)-C(1B)-O(2B)                             -54.8(3) 
          C(9B)-O(1B)-C(1B)-C(10B)                           -174.9(3) 
          C(9B)-O(1B)-C(1B)-C(2B)                              62.5(3) 
          O(2B)-C(1B)-C(2B)-C(3B)                              77.0(3) 
          O(1B)-C(1B)-C(2B)-C(3B)                             -43.4(3) 
          C(10B)-C(1B)-C(2B)-C(3B)                           -161.6(2) 
          C(1B)-C(2B)-C(3B)-C(8B)                              13.7(4) 
          C(1B)-C(2B)-C(3B)-C(4B)                            -167.8(2) 
          C(8B)-C(3B)-C(4B)-C(5B)                              17.6(4) 
          C(2B)-C(3B)-C(4B)-C(5B)                            -160.8(2) 
          C(3B)-C(4B)-C(5B)-O(3B)                            -170.4(2) 
          C(3B)-C(4B)-C(5B)-C(6B)                             -47.0(3) 
          O(3B)-C(5B)-C(6B)-O(4B)                             -60.3(3) 
          C(4B)-C(5B)-C(6B)-O(4B)                             177.7(2) 
          O(3B)-C(5B)-C(6B)-C(7B)                             178.8(2) 
          C(4B)-C(5B)-C(6B)-C(7B)                              56.8(3) 
          O(3B)-C(5B)-C(6B)-C(15B)                             58.2(3) 
          C(4B)-C(5B)-C(6B)-C(15B)                            -63.8(3) 
          O(4B)-C(6B)-C(7B)-O(5B)                              20.8(3) 
          C(5B)-C(6B)-C(7B)-O(5B)                             140.7(3) 
          C(15B)-C(6B)-C(7B)-O(5B)                            -96.3(3) 
          O(4B)-C(6B)-C(7B)-C(8B)                            -159.3(2) 
          C(5B)-C(6B)-C(7B)-C(8B)                             -39.5(3) 
          C(15B)-C(6B)-C(7B)-C(8B)                             83.6(3) 
          C(4B)-C(3B)-C(8B)-C(7B)                               0.8(4) 
          C(2B)-C(3B)-C(8B)-C(7B)                             179.2(2) 
          C(4B)-C(3B)-C(8B)-C(9B)                            -178.7(3) 
          C(2B)-C(3B)-C(8B)-C(9B)                              -0.4(4) 
          O(5B)-C(7B)-C(8B)-C(3B)                            -168.9(3) 
          C(6B)-C(7B)-C(8B)-C(3B)                              11.2(4) 
          O(5B)-C(7B)-C(8B)-C(9B)                              10.7(4) 
          C(6B)-C(7B)-C(8B)-C(9B)                            -169.2(3) 
          C(1B)-O(1B)-C(9B)-C(8B)                             -48.6(4) 
          C(3B)-C(8B)-C(9B)-O(1B)                              16.5(4) 
          C(7B)-C(8B)-C(9B)-O(1B)                            -163.1(2) 
          O(2B)-C(1B)-C(10B)-C(11B)                           -54.7(4) 
          O(1B)-C(1B)-C(10B)-C(11B)                            65.8(3) 
          C(2B)-C(1B)-C(10B)-C(11B)                          -173.6(3) 
          C(1B)-C(10B)-C(11B)-C(12B)                           53.6(4) 
          C(10B)-C(11B)-C(12B)-C(13B)                         -52.9(4) 
          C(1B)-O(2B)-C(13B)-C(14B)                          -178.7(2) 
          C(1B)-O(2B)-C(13B)-C(12B)                           -55.8(3) 
          C(11B)-C(12B)-C(13B)-O(2B)                           53.0(4) 
          C(11B)-C(12B)-C(13B)-C(14B)                         171.6(3) 
         ________________________________________________________________ 
  
         Symmetry transformations used to generate equivalent atoms: 
          
  
 Table 7.  Hydrogen bonds for 170418c [A and deg.]. 
 ____________________________________________________________________________ 
  
 D-H...A                      d(D-H)      d(H...A)    d(D...A)    <(DHA) 
  
