# Supplementary material for: Spirolones A–E, five spiroketals from a productive saline soil derived Penicillium raistrickii
Source: Front Microbiol. 2024 Nov 22;15:1495396. doi: 10.3389/fmicb.2024.1495396 (PMC11621928; doi:10.3389/fmicb.2024.1495396)
Supplement: Supplementary file 1 [file Data_Sheet_1.zip › X-ray-6/f3151435.tmp]

TITL 170418c in P2(1) 

CELL 1.54178  14.3449   8.0701  14.5721  90.000 111.414  90.000 

ZERR    4.00   0.0004   0.0002   0.0004   0.000   0.003   0.000 

LATT -1 

SYMM -X, 0.5+Y, -Z 

SFAC C  H  O  

UNIT 60 96 24 

MERG 3

OMIT  -1.00 132.10

L.S. 16

EXTI  0.00358

ACTA

BOND $H 

FMAP 2

PLAN 20

htab 

size 0.41 0.40 0.38 

conf 

WGHT  0.057800  0.166600 

FVAR  0.270300

O1     3   0.598900  0.857403  0.926120 11.000000  0.055640  0.047930 = 

           0.099370  0.005960  0.030470 -0.005800

AFIX 3

H1C    2   0.627660  0.949743  0.946070 11.000000 -1.200000

H1D    2   0.637860  0.779773  0.956840 11.000000 -1.200000

AFIX 0

O2     3   0.543483  0.815235  0.092955 11.000000  0.056620  0.050660 = 

           0.070140 -0.011330  0.028550 -0.004840

AFIX 3

H2C    2   0.547705  0.845160  0.038677 11.000000 -1.200000

H2D    2   0.556143  0.905795  0.124935 11.000000 -1.200000

AFIX 0

O1A    3  -0.027931  0.746803  0.136598 11.000000  0.037540  0.051880 = 

           0.046960 -0.008110  0.018250 -0.007600

O2A    3   0.033760  0.913105  0.276274 11.000000  0.036140  0.046160 = 

           0.041350 -0.002110  0.017080 -0.003080

O3A    3   0.306627  1.052129 -0.002986 11.000000  0.062210  0.042660 = 

           0.058810 -0.002540  0.040330 -0.007680

AFIX 83

H3A    2   0.322393  1.011704 -0.046883 11.000000 -1.500000

AFIX 0

O4A    3   0.344048  0.702367  0.036936 11.000000  0.052940  0.045160 = 

           0.076730 -0.010050  0.041590 -0.002460

AFIX 83

H4A    2   0.401996  0.734080  0.051615 11.000000 -1.500000

AFIX 0

O5A    3   0.225558  0.540563  0.108382 11.000000  0.054630  0.035210 = 

           0.059690 -0.001380  0.028980  0.000490

O1B    3   0.585995 -0.016381  0.469711 11.000000  0.061380  0.067810 = 

           0.040110 -0.000990  0.011250  0.024580

O2B    3   0.753933  0.022431  0.569135 11.000000  0.049030  0.040830 = 

           0.045640  0.005130  0.022810  0.003920

O3B    3   0.652138  0.671784  0.284238 11.000000  0.082710  0.034550 = 

           0.061060  0.003690  0.023100  0.002630

AFIX 83

H3B    2   0.627663  0.696828  0.225732 11.000000 -1.500000

AFIX 0

O4B    3   0.612161  0.421508  0.138189 11.000000  0.057540  0.053770 = 

           0.044930 -0.001480  0.025700  0.002200

AFIX 83

H4B    2   0.553884  0.389695  0.115295 11.000000 -1.500000

AFIX 0

O5B    3   0.586623  0.111961  0.193918 11.000000  0.092610  0.046740 = 

           0.043140  0.014220  0.024060  0.009410

C1A    1  -0.021691  0.911327  0.173741 11.000000  0.035540  0.047670 = 

           0.040630  0.000260  0.016210  0.002690

C2A    1   0.034129  1.021575  0.126097 11.000000  0.049840  0.042320 = 

           0.049930  0.004110  0.023300  0.008080

AFIX 23

H2A1   2  -0.013297  1.062917  0.064132 11.000000 -1.200000

H2A2   2   0.060658  1.116325  0.168593 11.000000 -1.200000

AFIX 0

C3A    1   0.118779  0.938039  0.106579 11.000000  0.037440  0.044190 = 

           0.034300  0.001730  0.014850  0.001450

C4A    1   0.180652  1.045316  0.066736 11.000000  0.047210  0.038200 = 

           0.044020  0.007850  0.020800  0.005310

AFIX 23

H4A1   2   0.226668  1.110433  0.120045 11.000000 -1.200000

H4A2   2   0.136999  1.121426  0.018583 11.000000 -1.200000

AFIX 0

C5A    1   0.239730  0.944358  0.018788 11.000000  0.045490  0.041480 = 

           0.035740 -0.001510  0.019020 -0.004960

AFIX 13

H5A    2   0.193065  0.897975 -0.043085 11.000000 -1.200000

AFIX 0

C6A    1   0.295315  0.801174  0.085905 11.000000  0.040130  0.038010 = 

           0.043860 -0.004130  0.019980  0.000670

C7A    1   0.218089  0.691068  0.105349 11.000000  0.039910  0.036110 = 

           0.030830 -0.000750  0.012990  0.001600

C8A    1   0.134384  0.775371  0.122106 11.000000  0.038240  0.039050 = 

           0.034280 -0.001320  0.015450 -0.002290

C9A    1   0.067415  0.671044  0.157519 11.000000  0.048980  0.038740 = 

           0.048580 -0.001510  0.026560  0.000280

AFIX 23

H9A1   2   0.058300  0.563395  0.125835 11.000000 -1.200000

H9A2   2   0.099221  0.654157  0.228060 11.000000 -1.200000

AFIX 0

C10A   1  -0.128413  0.971085  0.149656 11.000000  0.039690  0.066470 = 

           0.053180  0.004740  0.017630  0.010370

AFIX 23

H10A   2  -0.166218  0.953826  0.080040 11.000000 -1.200000

H10B   2  -0.127626  1.089083  0.162592 11.000000 -1.200000

AFIX 0

C11A   1  -0.180388  0.881777  0.209446 11.000000  0.035040  0.077260 = 

           0.065010 -0.001950  0.023080  0.001230

AFIX 23

H11A   2  -0.243669  0.935662  0.200009 11.000000 -1.200000

H11B   2  -0.194178  0.768143  0.186855 11.000000 -1.200000

AFIX 0

C12A   1  -0.114960  0.883737  0.317603 11.000000  0.049650  0.069690 = 

           0.056700 -0.001150  0.031090 -0.000750

AFIX 23

H12A   2  -0.109559  0.996275  0.342395 11.000000 -1.200000

H12B   2  -0.145593  0.816548  0.354115 11.000000 -1.200000

AFIX 0

C13A   1  -0.011613  0.817543  0.333627 11.000000  0.046440  0.052350 = 

           0.045890 -0.000540  0.023580 -0.002410

AFIX 13

H13A   2  -0.017599  0.701903  0.311693 11.000000 -1.200000

AFIX 0

C14A   1   0.060029  0.826032  0.439093 11.000000  0.058320  0.090230 = 

           0.048040  0.005600  0.023410  0.005970

AFIX 137

H14A   2   0.124126  0.783826  0.443606 11.000000 -1.500000

H14B   2   0.034571  0.760610  0.479774 11.000000 -1.500000

H14C   2   0.067043  0.939068  0.461107 11.000000 -1.500000

AFIX 0

C15A   1   0.369190  0.864734  0.184548 11.000000  0.041000  0.051430 = 

           0.049860  0.002440  0.012890 -0.001950

AFIX 137

H15A   2   0.411641  0.775479  0.219381 11.000000 -1.500000

H15B   2   0.332864  0.907269  0.223231 11.000000 -1.500000

H15C   2   0.409426  0.951343  0.172937 11.000000 -1.500000

AFIX 0

C1B    1   0.654015  0.069526  0.551774 11.000000  0.044020  0.056950 = 

           0.036940  0.002650  0.016140  0.003330

C2B    1   0.648244  0.255185  0.531165 11.000000  0.049310  0.056580 = 

           0.036550  0.008300  0.015990 -0.002590

AFIX 23

H2B1   2   0.589202  0.299659  0.539888 11.000000 -1.200000

H2B2   2   0.706379  0.308604  0.578841 11.000000 -1.200000

AFIX 0

C3B    1   0.643866  0.296333  0.429006 11.000000  0.037370  0.042260 = 

           0.040590  0.008060  0.014330  0.001110

C4B    1   0.658981  0.472945  0.407139 11.000000  0.047900  0.037930 = 

           0.045770  0.010530  0.016890 -0.002830

AFIX 23

H4B1   2   0.729932  0.498291  0.435059 11.000000 -1.200000

H4B2   2   0.625321  0.543788  0.439088 11.000000 -1.200000

AFIX 0

C5B    1   0.620034  0.512438  0.297700 11.000000  0.044300  0.034400 = 

           0.048360  0.005560  0.016280 -0.001770

AFIX 13

H5B    2   0.546687  0.512383  0.273427 11.000000 -1.200000

AFIX 0

C6B    1   0.653672  0.382538  0.239741 11.000000  0.042250  0.039650 = 

           0.041710  0.003690  0.019840 -0.002380

C7B    1   0.618512  0.213586  0.259410 11.000000  0.044990  0.039700 = 

           0.040340  0.006310  0.015980 -0.002900

C8B    1   0.624584  0.177016  0.360722 11.000000  0.047190  0.042240 = 

           0.035970  0.004930  0.011660  0.005600

C9B    1   0.607468  0.001253  0.381978 11.000000  0.084010  0.050230 = 

           0.035750  0.005880  0.013140  0.019600

AFIX 23

H9B1   2   0.552015 -0.043121  0.326772 11.000000 -1.200000

H9B2   2   0.666600 -0.063251  0.388464 11.000000 -1.200000

AFIX 0

C10B   1   0.625399  0.023823  0.639187 11.000000  0.052740  0.092450 = 

           0.049320 -0.010460  0.026860 -0.002190

AFIX 23

H10C   2   0.555252  0.049313  0.623919 11.000000 -1.200000

H10D   2   0.664546  0.089626  0.695870 11.000000 -1.200000

AFIX 0

C11B   1   0.643398 -0.159537  0.664475 11.000000  0.073620  0.092490 = 

           0.055530 -0.011900  0.031100  0.021040

AFIX 23

H11C   2   0.631116 -0.183172  0.724348 11.000000 -1.200000

H11D   2   0.597635 -0.225857  0.611653 11.000000 -1.200000

AFIX 0

C12B   1   0.750280 -0.203538  0.678754 11.000000  0.077780  0.055560 = 

           0.047660 -0.005170  0.019510  0.007620

AFIX 23

H12C   2   0.759414 -0.322324  0.687811 11.000000 -1.200000

H12D   2   0.795334 -0.149756  0.737830 11.000000 -1.200000

AFIX 0

C13B   1   0.776463 -0.150560  0.591319 11.000000  0.071290  0.041790 = 

           0.050570  0.006660  0.024930  0.004560

AFIX 13

H13B   2   0.737443 -0.216912  0.533778 11.000000 -1.200000

AFIX 0

C14B   1   0.886426 -0.169689  0.609143 11.000000  0.091670  0.060110 = 

           0.096750 -0.005690  0.054480 -0.025070

AFIX 137

H14D   2   0.899928 -0.124401  0.554348 11.000000 -1.500000

H14E   2   0.903902 -0.285070  0.616133 11.000000 -1.500000

H14F   2   0.925352 -0.111756  0.668279 11.000000 -1.500000

AFIX 0

C15B   1   0.767946  0.377761  0.268338 11.000000  0.049100  0.060790 = 

           0.075500  0.000710  0.033750 -0.006970

AFIX 137

H15D   2   0.784885  0.297233  0.228489 11.000000 -1.500000

H15E   2   0.799050  0.348095  0.336593 11.000000 -1.500000

H15F   2   0.791261  0.484972  0.257790 11.000000 -1.500000

AFIX 0

Q1     1   0.602200  0.258600  0.382500 11.000000  0.050000      0.16

Q2     1   0.297200  0.690600 -0.036000 11.000000  0.050000      0.15

Q3     1   0.161200  0.868500  0.157400 11.000000  0.050000      0.14

Q4     1   0.269500  0.872600  0.054100 11.000000  0.050000      0.14

Q5     1   0.635900  0.189400  0.318900 11.000000  0.050000      0.14

Q6     1   0.716400  0.435700  0.259000 11.000000  0.050000      0.14

Q7     1   0.641000  0.424000  0.279900 11.000000  0.050000      0.14

Q8     1   0.595600  0.831200  0.058200 11.000000  0.050000      0.14

Q9     1   0.320300  0.877000  0.118600 11.000000  0.050000      0.14

Q10    1   0.876300 -0.176500  0.533500 11.000000  0.050000      0.13

Q11    1   0.653100  0.918400  0.919400 11.000000  0.050000      0.13

Q12    1   0.681000  0.409300  0.130800 11.000000  0.050000      0.12

Q13    1   0.019000  0.807200  0.386600 11.000000  0.050000      0.12

Q14    1   0.093300  0.831500  0.082400 11.000000  0.050000      0.12

Q15    1   0.667800  0.242600  0.398300 11.000000  0.050000      0.12

Q16    1  -0.076000  0.943500  0.163900 11.000000  0.050000      0.12

Q17    1   0.675500  0.101500  0.100100 11.000000  0.050000      0.12

Q18    1   0.177000  0.550800  0.039600 11.000000  0.050000      0.12

Q19    1   0.574400  0.129200  0.120700 11.000000  0.050000      0.11

Q20    1   0.159300  0.756500  0.083600 11.000000  0.050000      0.11

HKLF 4 

END  
